# Supplementary material for: Individual size variation reduces spatial variation in abundance of tree community assemblage, not of tree populations
Source: Ecol Evol. 2017 Nov 9;7(24):10815–28. doi: 10.1002/ece3.3594 (PMC5743614; doi:10.1002/ece3.3594)
Supplement: Supplementary file 2 [file ECE3-7-10815-s002.csv]

Site	Plot	Index	InvestigationTime	Species	Genus	Family	Order	Superorder	Subclass	Class	DBH	Height(m)	UnderCrownHeight(m)	CrowmDiameter(m)_EW	CrowmDiameter(m)_SN	Density	Biomass
6	C3	17	2015	Carmona microphylla	Carmona	Boraginaceae	Boraginales	Asteranae	Magnoliidae	Magnoliopsida	3.15	3.15	2.03	1.1	1	0.54	1035.23715
6	C3	17	2010	Carmona microphylla	Carmona	Boraginaceae	Boraginales	Asteranae	Magnoliidae	Magnoliopsida	3.1	3	2	1	1	0.54	978.1788383
6	A5	34	2010	Cordia dichotoma	Cordia	Boraginaceae	Boraginales	Asteranae	Magnoliidae	Magnoliopsida	2.8	4	2	1	1	0.71	1224.115273
6	C2	9	2010	Cordia dichotoma	Cordia	Boraginaceae	Boraginales	Asteranae	Magnoliidae	Magnoliopsida	3.6	4	1.5	2	2.5	0.71	2023.537493
6	E1	26	2010	Cordia dichotoma	Cordia	Boraginaceae	Boraginales	Asteranae	Magnoliidae	Magnoliopsida	5	5	2	2	1.5	0.71	4461.061492
6	E1	31	2010	Cordia dichotoma	Cordia	Boraginaceae	Boraginales	Asteranae	Magnoliidae	Magnoliopsida	5	5.5	4	2	1	0.71	4739.877835
6	E2	6	2010	Cordia dichotoma	Cordia	Boraginaceae	Boraginales	Asteranae	Magnoliidae	Magnoliopsida	3.6	5	1.5	1	1	0.71	2312.614277
6	E2	22	2010	Cordia dichotoma	Cordia	Boraginaceae	Boraginales	Asteranae	Magnoliidae	Magnoliopsida	10.2	8	5	1.5	1.5	0.71	25527.08607
6	E2	32	2010	Cordia dichotoma	Cordia	Boraginaceae	Boraginales	Asteranae	Magnoliidae	Magnoliopsida	3.4	4.5	3	1	1	0.71	1933.870157
6	E3	19	2010	Cordia dichotoma	Cordia	Boraginaceae	Boraginales	Asteranae	Magnoliidae	Magnoliopsida	4	6	4	2	1.8	0.71	3211.964274
7	B5	29	2015	Cordia dichotoma	Cordia	Boraginaceae	Boraginales	Asteranae	Magnoliidae	Magnoliopsida	2.8	3.5	0.5	1.3	1.5	0.71	1136.678468
1	D4	28	2010	Ehretia longiflora	Ehretia	Boraginaceae	Boraginales	Asteranae	Magnoliidae	Magnoliopsida	22	12	6.2	3	5	0.54	123162.9963
1	D4	55	2015	Ehretia longiflora	Ehretia	Boraginaceae	Boraginales	Asteranae	Magnoliidae	Magnoliopsida	22.9	12.3	6.25	3.2	5.1	0.54	136115.0104
1	D4	55	2015	Ehretia longiflora	Ehretia	Boraginaceae	Boraginales	Asteranae	Magnoliidae	Magnoliopsida	17.5	11	8	2.1	1.5	0.54	72735.72267
5	D1	47	2010	Ehretia longiflora	Ehretia	Boraginaceae	Boraginales	Asteranae	Magnoliidae	Magnoliopsida	4.6	4.2	3.5	1	1	0.54	2584.590745
5	D2	5	2015	Ehretia longiflora	Ehretia	Boraginaceae	Boraginales	Asteranae	Magnoliidae	Magnoliopsida	4.7	4.4	3.5	1.1	1.1	0.54	2773.13531
5	D2	5	2010	Ehretia longiflora	Ehretia	Boraginaceae	Boraginales	Asteranae	Magnoliidae	Magnoliopsida	5.3	4.5	4	1.5	1	0.54	3574.017113
5	E5	13	2015	Ehretia longiflora	Ehretia	Boraginaceae	Boraginales	Asteranae	Magnoliidae	Magnoliopsida	5.4	4.7	4	1.6	1.2	0.54	3809.095576
5	E5	13	2010	Ehretia longiflora	Ehretia	Boraginaceae	Boraginales	Asteranae	Magnoliidae	Magnoliopsida	8.6	9	7	2.5	1.3	0.54	15056.42183
5	E5	16	2015	Ehretia longiflora	Ehretia	Boraginaceae	Boraginales	Asteranae	Magnoliidae	Magnoliopsida	8.7	9.2	7	2.6	1.4	0.54	15665.41704
9	E3	31	2010	Ehretia laevis	Ehretia	Boraginaceae	Boraginales	Asteranae	Magnoliidae	Magnoliopsida	4.8	7	5.5	1.5	1	0.54	3908.643849
9	E3	31	2015	Ehretia laevis	Ehretia	Boraginaceae	Boraginales	Asteranae	Magnoliidae	Magnoliopsida	4.9	7.1	5.6	1.5	1.2	0.54	4113.932474
1	A4	21	2010	Adinandra howii	Adinandra	Pentaphylacaceae	Ericales	Asteranae	Magnoliidae	Magnoliopsida	24.6	8	4	5	6	0.64	133842.0989
1	C2	25	2010	Adinandra hainanensis	Adinandra	Pentaphylacaceae	Ericales	Asteranae	Magnoliidae	Magnoliopsida	5.2	6	4.2	1.5	1	0.64	4893.043041
1	C2	25	2015	Adinandra hainanensis	Adinandra	Pentaphylacaceae	Ericales	Asteranae	Magnoliidae	Magnoliopsida	5.4	6.1	4.25	1.6	1	0.64	5335.298854
1	C3	11	2010	Adinandra hainanensis	Adinandra	Pentaphylacaceae	Ericales	Asteranae	Magnoliidae	Magnoliopsida	25	16	5.2	7	8	0.64	238761.0376
1	C3	11	2015	Adinandra hainanensis	Adinandra	Pentaphylacaceae	Ericales	Asteranae	Magnoliidae	Magnoliopsida	26	16.3	5.29	7.1	8.2	0.64	262321.4741
1	C3	16	2010	Adinandra hainanensis	Adinandra	Pentaphylacaceae	Ericales	Asteranae	Magnoliidae	Magnoliopsida	16.8	12	2.4	4	3	0.64	85121.57716
1	C3	16	2015	Adinandra hainanensis	Adinandra	Pentaphylacaceae	Ericales	Asteranae	Magnoliidae	Magnoliopsida	17.1	12.2	2.43	4.1	3.1	0.64	89364.62721
1	C3	20	2010	Adinandra hainanensis	Adinandra	Pentaphylacaceae	Ericales	Asteranae	Magnoliidae	Magnoliopsida	15.5	12	7	5	4	0.64	72457.69173
1	C3	20	2015	Adinandra hainanensis	Adinandra	Pentaphylacaceae	Ericales	Asteranae	Magnoliidae	Magnoliopsida	16.9	12.3	7.05	5.2	4.1	0.64	87860.7041
1	C4	11	2010	Adinandra hainanensis	Adinandra	Pentaphylacaceae	Ericales	Asteranae	Magnoliidae	Magnoliopsida	24.3	14	5.6	7	5	0.64	201832.5968
1	C4	11	2015	Adinandra hainanensis	Adinandra	Pentaphylacaceae	Ericales	Asteranae	Magnoliidae	Magnoliopsida	24.8	14.3	5.63	7.1	5.1	0.64	213933.7501
1	C5	9	2010	Adinandra hainanensis	Adinandra	Pentaphylacaceae	Ericales	Asteranae	Magnoliidae	Magnoliopsida	2.6	3.2	2.2	1.5	1	0.64	842.6907459
1	C5	9	2015	Adinandra hainanensis	Adinandra	Pentaphylacaceae	Ericales	Asteranae	Magnoliidae	Magnoliopsida	2.9	3.5	2.24	1.6	1.1	0.64	1099.105021
1	C5	37	2010	Adinandra hainanensis	Adinandra	Pentaphylacaceae	Ericales	Asteranae	Magnoliidae	Magnoliopsida	25.2	17	4	8	7	0.64	255364.7315
1	C5	37	2015	Adinandra hainanensis	Adinandra	Pentaphylacaceae	Ericales	Asteranae	Magnoliidae	Magnoliopsida	25.9	17.2	4.05	8.1	7.1	0.64	272446.1887
1	D1	1	2010	Adinandra hainanensis	Adinandra	Pentaphylacaceae	Ericales	Asteranae	Magnoliidae	Magnoliopsida	16	13	5	6	4	0.64	82354.96505
1	D1	1	2015	Adinandra hainanensis	Adinandra	Pentaphylacaceae	Ericales	Asteranae	Magnoliidae	Magnoliopsida	16.3	13.2	5.05	6.1	4.05	0.64	86540.63202
1	D4	19	2010	Adinandra hainanensis	Adinandra	Pentaphylacaceae	Ericales	Asteranae	Magnoliidae	Magnoliopsida	5.3	6	4	1.5	2	0.64	5083.046561
1	D4	19	2015	Adinandra hainanensis	Adinandra	Pentaphylacaceae	Ericales	Asteranae	Magnoliidae	Magnoliopsida	5.5	6.2	4.03	1.6	2.1	0.64	5595.553412
1	D5	26	2010	Adinandra hainanensis	Adinandra	Pentaphylacaceae	Ericales	Asteranae	Magnoliidae	Magnoliopsida	7.8	11	6.8	3	2	0.64	17125.65064
1	D5	26	2015	Adinandra hainanensis	Adinandra	Pentaphylacaceae	Ericales	Asteranae	Magnoliidae	Magnoliopsida	8	11.2	6.85	3.1	2.05	0.64	18272.50787
1	D5	43	2010	Adinandra hainanensis	Adinandra	Pentaphylacaceae	Ericales	Asteranae	Magnoliidae	Magnoliopsida	13.8	14	8	5	3	0.64	65093.39655
1	D5	43	2015	Adinandra hainanensis	Adinandra	Pentaphylacaceae	Ericales	Asteranae	Magnoliidae	Magnoliopsida	24	14.3	8.03	5.1	3.1	0.64	200354.1884
1	E1	3	2010	Adinandra hainanensis	Adinandra	Pentaphylacaceae	Ericales	Asteranae	Magnoliidae	Magnoliopsida	15.7	13	9	1.9	1.8	0.64	79295.60678
1	E1	3	2015	Adinandra hainanensis	Adinandra	Pentaphylacaceae	Ericales	Asteranae	Magnoliidae	Magnoliopsida	15.9	13.15	9.04	2	1.85	0.64	82091.20197
1	E1	12	2010	Adinandra hainanensis	Adinandra	Pentaphylacaceae	Ericales	Asteranae	Magnoliidae	Magnoliopsida	22.6	8	4	5	6	0.64	112963.8285
1	E1	12	2015	Adinandra hainanensis	Adinandra	Pentaphylacaceae	Ericales	Asteranae	Magnoliidae	Magnoliopsida	22.8	8.2	4.04	5.2	6.2	0.64	117062.4356
1	E1	27	2010	Adinandra hainanensis	Adinandra	Pentaphylacaceae	Ericales	Asteranae	Magnoliidae	Magnoliopsida	25.6	13	6	5	4	0.64	210828.7105
1	E1	27	2015	Adinandra hainanensis	Adinandra	Pentaphylacaceae	Ericales	Asteranae	Magnoliidae	Magnoliopsida	25.9	13.15	6.03	5.1	4.1	0.64	217822.0766
1	E5	27	2010	Adinandra hainanensis	Adinandra	Pentaphylacaceae	Ericales	Asteranae	Magnoliidae	Magnoliopsida	24.9	13	2.5	2.3	6	0.64	199456.648
1	E5	27	2015	Adinandra hainanensis	Adinandra	Pentaphylacaceae	Ericales	Asteranae	Magnoliidae	Magnoliopsida	25.1	13.25	2.55	2.4	6.2	0.64	205840.4144
2	C4	21	2010	Adinandra hainanensis	Adinandra	Pentaphylacaceae	Ericales	Asteranae	Magnoliidae	Magnoliopsida	19.3	11	7	4	5	0.64	104850.9798
2	C4	21	2015	Adinandra hainanensis	Adinandra	Pentaphylacaceae	Ericales	Asteranae	Magnoliidae	Magnoliopsida	19.8	11.2	7	4.1	5.1	0.64	111930.531
2	D1	12	2010	Adinandra hainanensis	Adinandra	Pentaphylacaceae	Ericales	Asteranae	Magnoliidae	Magnoliopsida	8.3	4.5	3	2	1.3	0.64	10388.36708
2	D1	12	2015	Adinandra hainanensis	Adinandra	Pentaphylacaceae	Ericales	Asteranae	Magnoliidae	Magnoliopsida	9	4.7	3	2.1	1.4	0.64	12540.23235
2	D2	1	2010	Adinandra hainanensis	Adinandra	Pentaphylacaceae	Ericales	Asteranae	Magnoliidae	Magnoliopsida	15.6	8	5	2	1.5	0.64	53823.47345
2	D2	1	2015	Adinandra hainanensis	Adinandra	Pentaphylacaceae	Ericales	Asteranae	Magnoliidae	Magnoliopsida	17.9	8.2	5	2.1	1.6	0.64	72152.92206
2	D2	26	2010	Adinandra hainanensis	Adinandra	Pentaphylacaceae	Ericales	Asteranae	Magnoliidae	Magnoliopsida	8.2	8	1.2	1	1.2	0.64	14871.34432
2	D2	26	2015	Adinandra hainanensis	Adinandra	Pentaphylacaceae	Ericales	Asteranae	Magnoliidae	Magnoliopsida	8.9	8.2	1.2	1.1	1.3	0.64	17837.24901
2	E1	4	2010	Adinandra hainanensis	Adinandra	Pentaphylacaceae	Ericales	Asteranae	Magnoliidae	Magnoliopsida	4.1	5	1	1	1	0.64	2703.880786
2	E1	4	2015	Adinandra hainanensis	Adinandra	Pentaphylacaceae	Ericales	Asteranae	Magnoliidae	Magnoliopsida	4.3	5.2	1	1.1	1.1	0.64	3048.460716
2	E1	8	2010	Adinandra hainanensis	Adinandra	Pentaphylacaceae	Ericales	Asteranae	Magnoliidae	Magnoliopsida	2.9	5	3	1.3	1	0.64	1352.744641
2	E1	8	2015	Adinandra hainanensis	Adinandra	Pentaphylacaceae	Ericales	Asteranae	Magnoliidae	Magnoliopsida	3	5.2	3	1.4	1	0.64	1483.837017
2	E1	9	2010	Adinandra hainanensis	Adinandra	Pentaphylacaceae	Ericales	Asteranae	Magnoliidae	Magnoliopsida	3.8	5	3	1.2	1.3	0.64	2322.667374
2	E1	9	2015	Adinandra hainanensis	Adinandra	Pentaphylacaceae	Ericales	Asteranae	Magnoliidae	Magnoliopsida	4.2	5.2	3	1.3	1.4	0.64	2908.320553
2	E2	20	2010	Adinandra hainanensis	Adinandra	Pentaphylacaceae	Ericales	Asteranae	Magnoliidae	Magnoliopsida	15.5	9	7	3	2	0.64	57966.15338
2	E2	20	2015	Adinandra hainanensis	Adinandra	Pentaphylacaceae	Ericales	Asteranae	Magnoliidae	Magnoliopsida	15.7	9.2	7	3.1	2.1	0.64	60462.90017
3	B1	13	2010	Adinandra hainanensis	Adinandra	Pentaphylacaceae	Ericales	Asteranae	Magnoliidae	Magnoliopsida	38.5	15	9	5	7	0.64	536443.2727
3	B1	13	2015	Adinandra hainanensis	Adinandra	Pentaphylacaceae	Ericales	Asteranae	Magnoliidae	Magnoliopsida	38.6	15.2	9	5.1	7	0.64	545225.0947
3	E4	9	2010	Adinandra hainanensis	Adinandra	Pentaphylacaceae	Ericales	Asteranae	Magnoliidae	Magnoliopsida	23.5	13	9	3	5	0.64	177658.3182
3	E4	9	2015	Adinandra hainanensis	Adinandra	Pentaphylacaceae	Ericales	Asteranae	Magnoliidae	Magnoliopsida	23.8	13.2	9	3.1	5.1	0.64	184501.0185
3	E5	2	2010	Adinandra hainanensis	Adinandra	Pentaphylacaceae	Ericales	Asteranae	Magnoliidae	Magnoliopsida	9.8	7	5	1.8	1.3	0.64	19309.98741
3	E5	2	2015	Adinandra hainanensis	Adinandra	Pentaphylacaceae	Ericales	Asteranae	Magnoliidae	Magnoliopsida	9.9	7.2	5	1.9	1.3	0.64	20100.20099
5	B4	29	2010	Adinandra hainanensis	Adinandra	Pentaphylacaceae	Ericales	Asteranae	Magnoliidae	Magnoliopsida	3.4	7	3	1	1	0.64	2324.275869
5	B4	29	2015	Adinandra hainanensis	Adinandra	Pentaphylacaceae	Ericales	Asteranae	Magnoliidae	Magnoliopsida	3.7	7.2	3	1.1	1	0.64	2807.588528
5	B4	37	2010	Adinandra hainanensis	Adinandra	Pentaphylacaceae	Ericales	Asteranae	Magnoliidae	Magnoliopsida	5.6	8	7	1.5	1.2	0.64	6935.832213
5	B4	37	2015	Adinandra hainanensis	Adinandra	Pentaphylacaceae	Ericales	Asteranae	Magnoliidae	Magnoliopsida	5.7	8.2	7	1.6	1.3	0.64	7316.402227
5	B4	45	2010	Adinandra hainanensis	Adinandra	Pentaphylacaceae	Ericales	Asteranae	Magnoliidae	Magnoliopsida	7.9	8	6	1.5	2	0.64	13803.10231
5	B4	45	2015	Adinandra hainanensis	Adinandra	Pentaphylacaceae	Ericales	Asteranae	Magnoliidae	Magnoliopsida	8.1	8.2	6	1.6	2.1	0.64	14774.67375
5	B4	46	2010	Adinandra hainanensis	Adinandra	Pentaphylacaceae	Ericales	Asteranae	Magnoliidae	Magnoliopsida	4.3	7	6	1.5	1	0.64	3717.635019
5	B4	46	2015	Adinandra hainanensis	Adinandra	Pentaphylacaceae	Ericales	Asteranae	Magnoliidae	Magnoliopsida	4.7	7.2	6	1.6	1.1	0.64	4530.287113
5	B4	48	2010	Adinandra hainanensis	Adinandra	Pentaphylacaceae	Ericales	Asteranae	Magnoliidae	Magnoliopsida	3.5	5	4	1.2	1	0.64	1970.406879
5	B4	48	2015	Adinandra hainanensis	Adinandra	Pentaphylacaceae	Ericales	Asteranae	Magnoliidae	Magnoliopsida	3.6	5.2	4	1.3	1.1	0.64	2136.725304
5	B4	55	2010	Adinandra hainanensis	Adinandra	Pentaphylacaceae	Ericales	Asteranae	Magnoliidae	Magnoliopsida	4.4	4	3	2	1	0.64	2724.791227
5	B4	55	2015	Adinandra hainanensis	Adinandra	Pentaphylacaceae	Ericales	Asteranae	Magnoliidae	Magnoliopsida	4.7	4.2	3	2.1	1.1	0.64	3197.849727
5	B4	60	2010	Adinandra hainanensis	Adinandra	Pentaphylacaceae	Ericales	Asteranae	Magnoliidae	Magnoliopsida	4.3	4	3	1	1	0.64	2602.344513
5	B4	60	2015	Adinandra hainanensis	Adinandra	Pentaphylacaceae	Ericales	Asteranae	Magnoliidae	Magnoliopsida	4.4	4.2	3	1.1	1	0.64	2802.642404
5	B4	64	2010	Adinandra hainanensis	Adinandra	Pentaphylacaceae	Ericales	Asteranae	Magnoliidae	Magnoliopsida	13.4	9	7	3	2	0.64	43323.21541
5	B4	64	2015	Adinandra hainanensis	Adinandra	Pentaphylacaceae	Ericales	Asteranae	Magnoliidae	Magnoliopsida	14.7	9.2	7	3.1	2.1	0.64	53005.91544
5	B5	1	2010	Adinandra hainanensis	Adinandra	Pentaphylacaceae	Ericales	Asteranae	Magnoliidae	Magnoliopsida	4.9	5.5	4	1	1	0.64	4103.372325
5	B5	1	2015	Adinandra hainanensis	Adinandra	Pentaphylacaceae	Ericales	Asteranae	Magnoliidae	Magnoliopsida	5	5.7	4	1.1	1.1	0.64	4373.096899
5	B5	2	2010	Adinandra hainanensis	Adinandra	Pentaphylacaceae	Ericales	Asteranae	Magnoliidae	Magnoliopsida	10.8	10	8	3	2	0.64	30487.42202
5	B5	2	2015	Adinandra hainanensis	Adinandra	Pentaphylacaceae	Ericales	Asteranae	Magnoliidae	Magnoliopsida	11.4	10.2	8	3.1	2.1	0.64	34491.6105
5	B5	7	2010	Adinandra hainanensis	Adinandra	Pentaphylacaceae	Ericales	Asteranae	Magnoliidae	Magnoliopsida	6.2	7	4	1.8	1.2	0.64	7728.820451
5	B5	7	2015	Adinandra hainanensis	Adinandra	Pentaphylacaceae	Ericales	Asteranae	Magnoliidae	Magnoliopsida	6.5	7.2	4	1.9	1.3	0.64	8664.763718
5	B5	8	2010	Adinandra hainanensis	Adinandra	Pentaphylacaceae	Ericales	Asteranae	Magnoliidae	Magnoliopsida	5	6	4.8	2	1	0.64	4523.893344
5	B5	8	2015	Adinandra hainanensis	Adinandra	Pentaphylacaceae	Ericales	Asteranae	Magnoliidae	Magnoliopsida	5.4	6.2	4.8	2.1	1.1	0.64	5393.928512
5	B5	10	2010	Adinandra hainanensis	Adinandra	Pentaphylacaceae	Ericales	Asteranae	Magnoliidae	Magnoliopsida	4	6	4.5	1	1	0.64	2895.29174
