# Supplementary material for: Individual size variation reduces spatial variation in abundance of tree community assemblage, not of tree populations
Source: Ecol Evol. 2017 Nov 9;7(24):10815–28. doi: 10.1002/ece3.3594 (PMC5743614; doi:10.1002/ece3.3594)
Supplement: Supplementary file 3 [file ECE3-7-10815-s003.xlsx]

## Sheet: Sheet1
Individual size measure	Scaling relationship	Year = 2010				Year = 2015
		Slope of linear regression (95% CI)	Adj. R2 of linear regression	Quadratic coefficient of quadratic regression (95% CI)	Adj. R2 of quadratic regression	Slope of linear regression (95% CI)	Adj. R2 of linear regression	Quadratic coefficient of quadratic regression (95% CI)	Adj. R2 of quadratic regression
AGB	Taylor's law for individual size	2.4152 (2.3302, 2.5002)	0.893	0.1125 (-0.0563, 0.2813)	0.8932	2.3881 (2.3018, 2.4744)	0.8878	0.1878 (0.0175, 0.3580)	0.8889
	Abundance-size relationship	-0.3216 (-0.3798, -0.2635)	0.2389	0.0781 (-0.0374, 0.1936)	0.2404	-0.3193 (-0.3767, -0.2620)	0.2414	0.0465 (-0.0672, 0.1601)	0.2407
dbh	Taylor's law for individual size	3.0051 (2.7724, 3.2379)	0.6324	-2.5440 (-4.1102, -0.9777)	0.6413	2.8170 (2.5801, 3.0540)	0.5933	-1.0953 (-2.5369, 0.3463)	0.5946
	Abundance-size relationship	-1.2960 (-1.4678, -1.1242)	0.3693	-0.1510 (-1.3228, 1.0207)	0.3677	-1.2534 (-1.4169, -1.0899)	0.3768	-0.1796 (-1.1774, 0.8182)	0.3754
