# Supplementary material for: Individual size variation reduces spatial variation in abundance of tree community assemblage, not of tree populations
Source: Ecol Evol. 2017 Nov 9;7(24):10815–28. doi: 10.1002/ece3.3594 (PMC5743614; doi:10.1002/ece3.3594)
Supplement: Supplementary file 4 [file ECE3-7-10815-s004.xlsx]

## Sheet: Sheet1
Scaling relationship	Year	size measure	species	genus	family	order	superorder
Taylor's law for individual size	2010	dbh	98/164 (0.52, 0.67) +155,-9	69/97 (0.61, 0.80) +93,-4	44/49 (0.78, 0.97) +49,-0	19/22 (0.65, 0.97) +22,-0	6/7 (0.42, 1) +7,-0
		AGB	146/165 (0.83, 0.93) +165,-0	94/98 (0.90, 0.99) +98,-0	49/49 (0.93, 1) +49,-0	22/22 (0.85, 1) +22,-0	7/7 (0.59, 1) +7,-0
	2015	dbh	98/164 (0.52, 0.67) +155,-9	72/95 (0.66, 0.84) +93,-2	43/47 (0.80, 0.98) +46,-1	20/21 (0.76, 1) +20,-1	7/7 (0.59, 1) +7,-0
		AGB	146/165 (0.83, 0.93) +165,-0	86/95 (0.83, 0.96) +95,-0	46/47 (0.89, 1) +47,-0	21/21 (0.84, 1) +21,-0	7/7 (0.59, 1) +7,-0
Abundance-size relationship	2010	dbh	8/161 (0.02, 0.10) +80,-81	6/96 (0.02, 0.13) +43,-53	7/48 (0.06, 0.28) +16,-32	5/21 (0.08, 0.47) +8,-13	2/7 (0.04, 0.71) +2,-5
		AGB	6/163 (0.01, 0.08) +93,-70	6/96 (0.02, 0.13) +50,-46	4/48 (0.02, 0.20) +24,-24	4/21 (0.05, 0.42) +13,-8	1/7 (0.004, 0.58) +3,-4
	2015	dbh	8/161 (0.02, 0.10) +80,-81	7/95 (0.03, 0.15) +41,-54	7/47 (0.06, 0.28) +16,-31	5/21 (0.08, 0.47) +9,-12	2/7 (0.04, 0.71) +3,-4
		AGB	6/163 (0.01, 0.08) +93,-70	8/95 (0.04, 0.16) +51,-44	6/47 (0.05, 0.26) +23,-24	5/21 (0.08, 0.47) +12,-9	1/7 (0.004, 0.58) +5,-2
