# Supplementary material for: Individual size variation reduces spatial variation in abundance of tree community assemblage, not of tree populations
Source: Ecol Evol. 2017 Nov 9;7(24):10815–28. doi: 10.1002/ece3.3594 (PMC5743614; doi:10.1002/ece3.3594)
Supplement: Supplementary file 5 [file ECE3-7-10815-s005.csv]

Relationship	Year	Rank	Name	lm_intercept	lm_intercept_lb	lm_intercept_ub	lm_intercept_p	lm_slope	lm_slope_lb	lm_slope_ub	lm_slope_p	lm_adjr2	qm_qcoef	qm_qcoef_lb	qm_qcoef_ub	qm_qcoef_p	qm_adjr2
body size TL	2010	Species	Acronychia pedunculata	1.450645742	-6.506267906	9.40755939	0.671170352	1.551433521	-0.376878513	3.479745555	0.096527252	0.291188342	-8.055462831	-12.59952261	-3.511403055	0.006073593	0.834943464
body size TL	2010	Species	Adinandra hainanensis	1.921493316	0.052719171	3.790267461	0.045043095	1.644627169	1.238484949	2.050769388	7.39E-06	0.892371303	0.097483398	-1.017452007	1.212418803	0.845243511	0.879529885
body size TL	2010	Species	Aidia canthioides	-1.665799616	-3.643008555	0.311409323	0.082588487	2.338791089	1.865113567	2.812468611	5.40E-05	0.963875943	-0.468116598	-1.430418565	0.49418537	0.248170442	0.968987767
body size TL	2010	Species	Alphonsea monogyna	-1.948393679	-3.197035288	-0.699752071	0.006999423	2.506589094	2.203687416	2.809490772	5.89E-08	0.975816355	0.247606042	-0.41197291	0.907184994	0.40417994	0.975157967
body size TL	2010	Species	Alseodaphne hainanensis	-0.260049513	-15.07861138	14.55851236	0.958973948	2.000782329	-1.594614005	5.596178663	0.174693901	0.348149608	1.107955542	-12.96845495	15.18436603	0.767114131	0.075254881
body size TL	2010	Species	Altingia obovata	-0.307348505	-3.747079393	3.132382383	0.816286033	2.042248427	1.354352768	2.730144086	0.001181396	0.930501361	0.346452113	-1.417510037	2.110414263	0.576253102	0.918012346
body size TL	2010	Species	Antidesma bunius	-3.426580251	-10.46334271	3.61018221	0.218985929	2.894417544	1.080351081	4.708484008	0.014754353	0.861030426	-2.776775029	-18.0908342	12.53728414	0.516965561	0.840182683
body size TL	2010	Species	Antidesma maclurei	-6.76348397	-11.93153725	-1.595430696	0.022090111	3.805744893	2.395765927	5.215723859	0.001695956	0.91688922	0.768281739	-6.925032404	8.461595883	0.771465696	0.892794986
body size TL	2010	Species	Antidesma montanum	-10.14349917	-15.61754073	-4.669457618	0.005044497	4.559078569	3.139924064	5.978233074	0.000424608	0.918028089	-1.961569417	-5.69579584	1.772657006	0.218468975	0.933106894
body size TL	2010	Species	Antirhea chinensis	-3.90629987	-11.05295567	3.240355931	0.203724665	3.007301851	1.040331185	4.974272516	0.013211661	0.772925855	0.315157775	-20.11682846	20.74714401	0.9639342	0.697477466
body size TL	2010	Species	Apodytes dimidiata	-2.36010486	-12.17582348	7.455613765	0.540947993	2.457914502	0.249383215	4.666445789	0.036575889	0.630937167	-0.023455243	-3.993958732	3.947048247	0.986181184	0.50797419
body size TL	2010	Species	Ardisia densilepidotula	-0.996141326	-6.054120491	4.061837839	0.655572832	2.191180948	0.893895345	3.488466552	0.005229918	0.651443388	-1.96588512	-3.832679596	-0.099090644	0.041949808	0.806968322
body size TL	2010	Species	Ardisia quinquegona	-9.227189904	-14.65747625	-3.796903558	0.005958908	4.632847603	2.955557508	6.310137699	0.000511967	0.864548387	-6.430771075	-23.73899454	10.87745239	0.383396587	0.862536545
body size TL	2010	Species	Canarium album	-1.354243627	-3.594757035	0.88626978	0.2008668	2.328321735	1.761880693	2.894762776	1.26E-05	0.90801833	-1.095437409	-1.554032391	-0.636842426	0.000775824	0.981085252
body size TL	2010	Species	Cinnamomum parthenoxylon	0.399333292	-2.534173057	3.332839641	0.740649736	1.875458284	1.169859863	2.581056706	0.001024599	0.883908568	-0.657540287	-1.554511718	0.239431145	0.111535488	0.928712926
body size TL	2010	Species	Cleyera obscurinervia	2.907557836	-1.888808211	7.703923882	0.167647731	1.194531769	-0.007191456	2.396254994	0.050858486	0.569583757	-1.567417379	-3.562193964	0.427359206	0.087657041	0.813938611
body size TL	2010	Species	Cratoxylum cochinchinense	-1.044808944	-2.940676586	0.851058697	0.215766145	2.217888091	1.797821952	2.63795423	3.89E-05	0.968288746	-0.115366483	-1.180447512	0.949714545	0.778599033	0.961237378
body size TL	2010	Species	Cryptocarya chinensis	-1.772185291	-5.397713591	1.85334301	0.246262804	2.444381008	1.475303479	3.413458536	0.002188323	0.905741252	-1.225386273	-1.93636654	-0.514406005	0.011919809	0.988604124
body size TL	2010	Species	Cryptocarya maclurei	-1.282023459	-4.646907904	2.082860987	0.405238518	2.291166384	1.464427069	3.117905699	0.000211218	0.815728543	-0.221814217	-2.053379695	1.60975126	0.782884042	0.791842712
body size TL	2010	Species	Cryptocarya metcalfiana	-2.164530317	-3.337474189	-0.991586445	0.002778465	2.542804485	2.250176907	2.835432063	4.01E-08	0.978023469	0.245673673	-0.794577827	1.285925172	0.59394319	0.975955207
body size TL	2010	Species	Cyclobalanopsis neglecta	-0.095130856	-4.857194873	4.66693316	0.953307516	1.933525682	0.879910863	2.987140501	0.010003314	0.892207003	-0.620488218	-1.715155945	0.47417951	0.134918421	0.959313448
body size TL	2010	Species	Cyclobalanopsis patelliformis	-2.704424125	-6.016377186	0.607528936	0.092674857	2.525574168	1.877726907	3.17342143	7.58E-05	0.927830415	-0.580586741	-0.902170174	-0.259003307	0.005627969	0.983683248
body size TL	2010	Species	Dacrydium pectinatum	0.795205625	-1.236257357	2.826668607	0.33822272	1.836745006	1.469402578	2.204087434	0.000156102	0.974583562	0.066736851	-0.762194935	0.895668636	0.814348166	0.9668371
body size TL	2010	Species	Dalbergia hainanensis	-0.540417269	-3.605984985	2.525150447	0.681276892	2.196662005	1.501612904	2.891711106	0.00024546	0.893623916	-1.479630326	-2.996417758	0.037157107	0.05398546	0.94345761
body size TL	2010	Species	Daphniphyllum oldhamii	-7.75475677	-47.16250527	31.65299173	0.575563163	3.641431011	-5.415881535	12.69874356	0.29070983	0.137386593	-3.335930398	-106.5238436	99.85198285	0.902114402	-0.281522298
body size TL	2010	Species	Decaspermum hainanense	-1.620800795	-4.088436978	0.846835389	0.142275334	2.421162409	1.858400817	2.983924001	0.000281432	0.965913261	0.839629044	-1.1726969	2.851954988	0.276218028	0.971374897
body size TL	2010	Species	Decaspermum montanum	0.116225424	-2.29291159	2.525362439	0.909882544	1.960153318	1.423274665	2.497031972	0.000109749	0.918425675	-0.563518593	-2.929732268	1.802695082	0.567179095	0.908936489
body size TL	2010	Species	Dillenia turbinata	0.283502292	-1.1490875	1.716092084	0.664972714	1.950209905	1.617112462	2.283307348	3.31E-07	0.94577435	-0.271526434	-0.800239676	0.257186808	0.270294401	0.948095649
body size TL	2010	Species	Diospyros hainanensis	-2.106415946	-3.955439389	-0.257392503	0.031680454	2.519726999	2.076348246	2.963105752	8.62E-06	0.964889776	0.036257526	-0.744361358	0.81687641	0.90961036	0.957987513
body size TL	2010	Species	Diospyros howii	-0.850652557	-2.855634524	1.15432941	0.339215486	2.261732549	1.759356047	2.764109051	3.33E-05	0.945035872	-0.719617454	-4.065965611	2.626730704	0.604208862	0.937841894
body size TL	2010	Species	Diospyros morrisiana	-4.567393595	-6.888026798	-2.246760393	0.002952304	3.16686113	2.575727342	3.757994919	1.22E-05	0.960638676	0.082822878	-2.495092992	2.660738749	0.937384047	0.952830757
body size TL	2010	Species	Diplospora dubia	-1.155251573	-4.691005551	2.380502405	0.478664395	2.249287248	1.307823302	3.190751194	0.000430407	0.738286769	-2.706361054	-6.784572853	1.371850745	0.164473248	0.772243103
body size TL	2010	Species	Engelhardia hainanensis	-0.796168504	-8.042835715	6.450498707	0.775549785	2.126348666	0.46365537	3.789041961	0.023784078	0.698927981	-2.997463333	-7.137217237	1.142290571	0.104574671	0.855076745
body size TL	2010	Species	Engelhardia roxburghiana	0.291031417	-1.471863434	2.053926268	0.720660786	1.944358571	1.553845128	2.334872014	6.09E-07	0.917339036	-0.105258768	-0.864007762	0.653490225	0.760808321	0.909148641
body size TL	2010	Species	Eurya hainanensis	-2.240950351	-5.09385971	0.611959007	0.087722077	2.558869509	1.834242512	3.283496506	0.00151058	0.969063223	-0.87155229	-7.081907296	5.338802716	0.60732459	0.960750232
body size TL	2010	Species	Ficus fistulosa	-1.761446001	-6.378501753	2.85560975	0.371779639	2.473451886	1.312815966	3.634087807	0.002762776	0.828624383	0.406893868	-3.321809349	4.135597084	0.77700928	0.790586325
body size TL	2010	Species	Ficus nervosa	-3.98285821	-11.55681076	3.591094341	0.192816624	2.918626198	1.121305906	4.71594649	0.014056569	0.865352454	-2.172574427	-3.502312071	-0.842836782	0.019641121	0.992144029
body size TL	2010	Species	Ficus vasculosa	3.662484396	-0.469155721	7.794124513	0.069603507	1.147460906	0.162290328	2.132631485	0.031860004	0.654160607	-1.334247268	-5.046127243	2.377632707	0.335654228	0.678931085
body size TL	2010	Species	Garcinia oblongifolia	0.970494972	-2.362765039	4.303754982	0.526617071	1.831853214	1.091301909	2.572404518	0.000336097	0.751937472	1.215406274	-1.157224297	3.588036845	0.271416904	0.762377377
body size TL	2010	Species	Gironniera subaequalis	1.571288722	-1.246700741	4.389278186	0.234476223	1.674536168	0.988918366	2.360153969	0.000491515	0.773418847	-0.905057609	-2.556766449	0.746651232	0.236165026	0.791141572
body size TL	2010	Species	Glochidion wrightii	-2.743549019	-8.141347702	2.654249664	0.204186969	2.713691769	1.295454886	4.131928651	0.008894406	0.900200861	1.968597017	-7.714186347	11.65138038	0.473948664	0.891727416
body size TL	2010	Species	Goniothalamus chinensis	-1.942091308	-6.309264666	2.425082051	0.251943845	2.44900606	1.346090869	3.55192125	0.005826248	0.924437696	-1.036682703	-3.837884516	1.76451911	0.252309536	0.950020187
body size TL	2010	Species	Gonocaryum lobbianum	-2.630523714	-6.819145396	1.558097968	0.167368124	2.669505072	1.54072563	3.798284514	0.001740657	0.856999197	-2.248637804	-7.501434303	3.004158695	0.300357305	0.86790142
body size TL	2010	Species	Helicia cochinchinensis	-4.976094735	-8.158752508	-1.793436962	0.010129686	3.291719446	2.460253635	4.123185258	0.000157161	0.944734382	-0.711167875	-3.638678433	2.216342684	0.536985556	0.93797224
body size TL	2010	Species	Helicia formosana	0.885066542	-4.283198649	6.053331734	0.659255148	1.739475934	0.473829176	3.005122693	0.018844731	0.730617382	-2.484554544	-7.538401862	2.569292775	0.215649944	0.802207955
body size TL	2010	Species	Heritiera parvifolia	-2.237599691	-3.262753503	-1.212445879	0.000804886	2.611849866	2.357594531	2.8661052	2.41E-09	0.981785396	-0.187105504	-0.581131747	0.206920739	0.305377276	0.982179556
body size TL	2010	Species	Lasianthus chinensis	-9.186089262	-19.79027099	1.418092467	0.07394212	4.725269098	1.300771802	8.149766395	0.018601236	0.732291211	-2.320308962	-48.06877943	43.42816151	0.882028331	0.64612811
body size TL	2010	Species	Liquidambar formosana	0.781950673	-1.407052687	2.970954034	0.400611618	1.877740174	1.439058022	2.316422326	0.000107903	0.952407118	0.17542883	-0.6247974	0.975655059	0.575618513	0.945551774
body size TL	2010	Species	Lirianthe championii	-1.15712057	-11.07541256	8.761171417	0.735098835	2.060454044	-1.182746429	5.303654517	0.136411516	0.435658089	-11.19572195	-46.50055646	24.10911256	0.305671076	0.561584768
body size TL	2010	Species	Litchi chinensis	1.729212046	-10.16962948	13.62805357	0.707226297	1.543645359	-1.112586997	4.199877716	0.181932379	0.242814459	-0.23127064	-7.569175597	7.106634318	0.926431839	-0.006206413
body size TL	2010	Species	Lithocarpus amygdalifolius	-0.301745338	-2.041279862	1.437789186	0.619384762	2.110227158	1.773085673	2.447368642	0.00027651	0.989994644	-0.090415579	-1.234684738	1.05385358	0.766258355	0.985811932
body size TL	2010	Species	Lithocarpus handelianus	-0.352323501	-4.79692657	4.092279568	0.852602311	2.063051748	1.147495109	2.978608387	0.00149566	0.807697069	1.058097386	-2.161146207	4.277340979	0.436719446	0.798066497
body size TL	2010	Species	Lithocarpus silvicolarum	0.253328041	-1.468971694	1.975627775	0.738210139	1.984949792	1.605749243	2.364150341	5.16E-06	0.950065352	-0.272948857	-0.700755447	0.154857733	0.169504756	0.958571625
body size TL	2010	Species	Litsea baviensis	-3.510038816	-7.128515325	0.108437692	0.053836724	2.857518852	1.962775701	3.752262002	0.002029475	0.962370926	2.128996192	-5.218056084	9.476048469	0.338686154	0.968241212
body size TL	2010	Species	Litsea cubeba	0.949979545	-5.747396502	7.647355592	0.682329929	1.737744934	0.040574002	3.434915866	0.047184036	0.706271292	-1.344651566	-23.37643444	20.68713131	0.817433773	0.574092093
body size TL	2010	Species	Litsea variabilis	-2.135635527	-5.036964213	0.765693159	0.132018466	2.611272394	1.780705732	3.441839056	3.69E-05	0.813788742	-1.113688136	-3.30458094	1.077204668	0.279817377	0.819602964
body size TL	2010	Species	Machilus chinensis	-0.789674537	-4.826039729	3.246690655	0.63639285	2.237721507	1.177844012	3.297599002	0.002878164	0.825861385	0.076311455	-4.482553509	4.635176419	0.96515921	0.782444208
body size TL	2010	Species	Machilus monticola	-1.783389299	-6.698318509	3.13153991	0.370719854	2.518319231	1.096133171	3.940505292	0.007950118	0.82250981	0.935026778	-10.97662826	12.84668181	0.818861953	0.76816896
body size TL	2010	Species	Machilus nanmu	-3.016839907	-11.1539353	5.120255491	0.361475674	2.840992408	0.751976298	4.930008518	0.019505202	0.726135693	8.751297762	-0.443166583	17.94576211	0.056353171	0.91002532
body size TL	2010	Species	Machilus pomifera	-0.750318808	-2.348243962	0.847606345	0.303536639	2.213268579	1.809987255	2.616549902	3.75E-06	0.954393415	0.209305827	-1.888112281	2.306723934	0.815225001	0.947315867
body size TL	2010	Species	Maclurodendron oligophlebium	-0.73866119	-2.574878408	1.097556028	0.362967038	2.18719343	1.741275452	2.633111408	2.03E-05	0.953347626	-0.596813978	-1.726973842	0.533345885	0.232686034	0.959093176
body size TL	2010	Species	Mallotus hookerianus	-2.977994216	-5.916033762	-0.03995467	0.04779319	2.772752348	1.970688314	3.574816383	0.000149105	0.909741616	-1.416004225	-3.877785999	1.045777549	0.199308028	0.924640397
body size TL	2010	Species	Mayodendron igneum	-2.129762295	-6.131475334	1.871950745	0.188889128	2.509064378	1.557856649	3.460272108	0.003545887	0.945554899	-0.43556629	-3.376999588	2.505867007	0.589239144	0.932111681
body size TL	2010	Species	Meliosma angustifolia	-1.952370068	-6.684761238	2.780021103	0.351704773	2.448929287	1.198375838	3.699482737	0.003026248	0.758292913	0.085822869	-4.412104064	4.583749803	0.962779943	0.710090984
body size TL	2010	Species	Meliosma squamulata	-0.050238208	-4.966033778	4.865557361	0.976097197	1.99086617	0.747018652	3.234713688	0.014627243	0.861812106	-6.047902838	-17.28043729	5.184631612	0.146468024	0.94372647
body size TL	2010	Species	Memecylon nigrescens	-3.281260695	-10.37127493	3.808753537	0.268172246	2.803395521	0.691661592	4.915129451	0.021095898	0.71567126	-3.066675787	-11.01657991	4.883228336	0.307127278	0.747659931
body size TL	2010	Species	Michelia shiluensis	0.089278153	-2.851627811	3.030184117	0.936879218	1.984761545	1.342570774	2.626952316	0.001013177	0.935593589	-0.552535349	-2.995840996	1.890770297	0.523718314	0.92676822
body size TL	2010	Species	Microcos chungii	0.224250048	-4.96174523	5.410245327	0.899262805	1.925296383	0.651445673	3.199147092	0.017111429	0.846951902	-0.28867989	-9.13287538	8.555515599	0.901179167	0.772669753
body size TL	2010	Species	Microdesmis caseariifolia	-4.926767577	-14.72478032	4.871245161	0.252664451	3.28374235	0.52296155	6.04452315	0.028181725	0.581834832	12.09343958	-10.73567194	34.9225511	0.215306351	0.660757319
body size TL	2010	Species	Myrsine seguinii	-5.892247461	-14.0728932	2.288398279	0.105741504	3.336806976	1.353978898	5.319635053	0.012736747	0.873746604	-1.366462259	-3.785246024	1.052321507	0.135647041	0.952106918
body size TL	2010	Species	Neolitsea pulchella	4.285725846	-10.48169545	19.05314715	0.423817533	0.985597043	-2.518542264	4.489736349	0.436682328	-0.052290445	-9.956311487	-189.193794	169.281171	0.833361329	-0.534604962
body size TL	2010	Species	Nephelium topengii	-1.662515675	-4.30088059	0.97584924	0.155102367	2.392866948	1.815008374	2.970725521	0.000326749	0.963284415	-0.511086232	-1.435390026	0.413217561	0.176687735	0.975910666
body size TL	2010	Species	Olea dioica	-2.494426615	-24.51651152	19.52765829	0.742379246	2.545835954	-2.616195621	7.707867529	0.214540437	0.267860313	-2.790274727	-102.6249268	97.04437733	0.915272869	-0.090325828
body size TL	2010	Species	Olea hainanensis	1.655242562	-7.56436037	10.87484549	0.675819127	1.586873778	-0.536996893	3.710744449	0.117274167	0.250732097	-0.277580039	-10.34533126	9.790171186	0.946245473	0.101780891
body size TL	2010	Species	Ormosia balansae	-2.856601383	-5.765338924	0.052136158	0.052251638	2.630040174	1.991758394	3.268321955	0.000957899	0.977137352	-0.341588285	-2.999912498	2.316735929	0.635890433	0.970252578
body size TL	2010	Species	Ormosia pinnata	-2.244012462	-6.513235806	2.025210882	0.192965065	2.676181062	1.473807309	3.878554814	0.005786876	0.924774523	-0.435010985	-4.099480083	3.229458114	0.660307377	0.900182308
body size TL	2010	Species	Pentaphylax euryoides	0.339354872	-14.92285523	15.60156497	0.953736083	1.836159447	-1.72422074	5.396539633	0.225444311	0.173587477	1.769985263	-9.476218023	13.01618855	0.650903331	-0.016850743
body size TL	2010	Species	Psychotria asiatica	-10.40286435	-17.17860056	-3.627128142	0.008393	4.872124216	2.951797835	6.792450597	0.000542601	0.813920629	-4.609232425	-9.911764961	0.693300111	0.077532034	0.87623055
body size TL	2010	Species	Radermachera frondosa	-1.376218984	-10.82003481	8.06759684	0.674391664	2.351295631	0.152622003	4.549969258	0.04235671	0.725705033	0.244951725	-13.54617101	14.03607446	0.946040366	0.589755522
body size TL	2010	Species	Reevesia thyrsoidea	0.381319947	-6.377632585	7.140272479	0.868952602	2.043777564	0.375531801	3.712023327	0.029944263	0.780230674	-6.239847441	-33.10579331	20.62609842	0.422908404	0.780132232
body size TL	2010	Species	Rhodamnia dumetorum	-1.462138551	-5.672016395	2.747739293	0.428016324	2.246924046	1.256633354	3.237214738	0.001443517	0.809906232	-0.879921697	-2.292090408	0.532247015	0.170116025	0.849242284
body size TL	2010	Species	Sarcosperma laurinum	-4.843780295	-8.773423426	-0.914137164	0.020182691	3.416530068	2.247488739	4.585571398	4.86E-05	0.770885966	-2.22264208	-4.405741327	-0.039542832	0.046689636	0.833603532
body size TL	2010	Species	Schefflera heptaphylla	-3.198295806	-5.125087028	-1.271504584	0.004519894	2.848279107	2.372051587	3.324506628	2.75E-07	0.947931589	-0.605631503	-1.568872329	0.357609322	0.185135407	0.953612361
body size TL	2010	Species	Schefflera minutistellata	-1.106924611	-6.160721492	3.946872269	0.535933525	2.329661895	1.13793416	3.52138963	0.008372409	0.904085533	-1.178697193	-6.329827479	3.972433092	0.428644099	0.903094866
body size TL	2010	Species	Schima crenata	0.710967052	-2.8428873	4.264821404	0.650569442	1.881660457	1.137366651	2.625954262	0.000554279	0.812808535	1.47318465	-1.168322658	4.114691958	0.2213215	0.833338608
body size TL	2010	Species	Sterculia lanceolata	-0.75167343	-8.109915183	6.606568323	0.790772636	2.137601073	-0.045182681	4.320384827	0.053043041	0.561127058	2.093122102	-6.015234657	10.20147886	0.4715506	0.522303413
body size TL	2010	Species	Symplocos cochinchinensis	-3.605799467	-5.436013126	-1.775585807	0.00293771	2.825771962	2.407526178	3.244017747	3.12E-06	0.9749378	-0.269505627	-1.136518084	0.597506829	0.460516818	0.973330902
body size TL	2010	Species	Symplocos poilanei	-1.35464226	-2.202580546	-0.506703975	0.006913402	2.326566999	2.119598212	2.533535785	2.73E-08	0.988788524	0.675827417	-0.072295558	1.423950391	0.069100247	0.992790775
body size TL	2010	Species	Symplocos singuliflora	-4.15132405	-9.316279736	1.013631636	0.083367566	3.099433366	1.500175363	4.69869137	0.00857928	0.902536028	-2.503575273	-12.04581068	7.038660136	0.376145496	0.910702696
body size TL	2010	Species	Symplocos viridissima	-1.01864382	-4.43634942	2.399061779	0.478172328	2.264815393	1.395869923	3.133760863	0.001120723	0.879733881	-0.843969845	-4.440461601	2.75252191	0.550240566	0.86409061
body size TL	2010	Species	Syndiclis chinensis	-4.383737296	-7.406797558	-1.360677035	0.019144933	3.154862446	2.383820536	3.925904356	0.000977993	0.976819848	-1.401320967	-7.359264036	4.556622103	0.418061178	0.977004807
body size TL	2010	Species	Syzygium acuminatissimum	-3.370274965	-6.46066201	-0.279887921	0.038860544	2.818647895	1.977859676	3.659436115	0.00074144	0.94483285	-0.409567549	-3.288688111	2.469553014	0.68148746	0.931147626
body size TL	2010	Species	Syzygium championii	1.504872393	-3.089164073	6.098908859	0.453385748	1.641741022	0.583861444	2.6996206	0.008995084	0.657203407	-1.611056657	-2.241014014	-0.9810993	0.001222048	0.957343937
body size TL	2010	Species	Syzygium hancei	-2.868118912	-6.927473987	1.191236163	0.134567787	2.711354543	1.751327087	3.671382	0.000454002	0.869785712	-1.906152386	-3.815882562	0.00357779	0.050293142	0.932549834
body size TL	2010	Species	Syzygium odoratum	0.66301473	-14.32010869	15.64613815	0.896931831	1.751009002	-2.191520492	5.693538496	0.252422769	0.199645647	-7.243411636	-30.99348111	16.50665783	0.319814583	0.354897026
body size TL	2010	Species	Syzygium rysopodum	-3.036356419	-7.358785569	1.286072732	0.130786827	2.721515939	1.679024306	3.764007571	0.001112522	0.880081285	-1.500227148	-4.127244877	1.126790581	0.188020892	0.907953166
body size TL	2010	Species	Tabernaemontana bovina	-4.290397313	-7.923162494	-0.657632132	0.02769821	3.200582232	2.070871322	4.330293141	0.000446376	0.870507939	0.708354366	-6.63949733	8.056206061	0.814135334	0.846494895
body size TL	2010	Species	Triadica cochinchinensis	-1.099801377	-7.641665955	5.442063201	0.664954807	2.183601861	0.758784919	3.608418803	0.013105312	0.773810425	3.668891394	-1.767230828	9.105013616	0.120951484	0.881161115
body size TL	2010	Species	Vatica mangachapoi	0.079635384	-2.36569534	2.524966108	0.932301339	2.129518556	1.55517476	2.703862352	0.000502248	0.954534491	-1.669294772	-4.679777128	1.341187583	0.175810901	0.97025473
body size TL	2010	Species	Wendlandia uvariifolia	-6.6229097	-9.32048292	-3.925336481	0.002421118	3.802924066	3.015962594	4.589885537	0.000178494	0.972828171	-0.94065	-2.970932858	1.089632857	0.236804947	0.978993676
body size TL	2010	Species	Xanthophyllum hainanense	-2.312969561	-4.604369103	-0.021570019	0.048555109	2.53502213	1.995450494	3.074593767	6.87E-05	0.960227313	-0.190574191	-1.254611685	0.873463303	0.645087979	0.95317866
body size TL	2015	Species	Acronychia pedunculata	3.098295239	-6.286325062	12.48291554	0.450016176	1.149978268	-1.083777221	3.383733758	0.254554289	0.077354841	-7.447451554	-14.05400257	-0.84090054	0.033878481	0.586785476
body size TL	2015	Species	Adinandra hainanensis	1.922086896	-0.196682401	4.040856193	0.070366915	1.648187313	1.192215521	2.104159105	1.86E-05	0.868182599	0.302498746	-1.091052739	1.696050232	0.630155544	0.856209055
body size TL	2015	Species	Aidia canthioides	-2.559928045	-4.9823067	-0.137549391	0.04144209	2.518955294	1.923383327	3.114527261	4.76E-05	0.938110514	-0.587482723	-1.282778107	0.10781266	0.081937283	0.961786891
body size TL	2015	Species	Alphonsea monogyna	-1.946159623	-3.305542855	-0.586776391	0.010836396	2.495907087	2.16796036	2.823853814	1.13E-07	0.971520245	0.210920003	-0.486984921	0.908824927	0.497968468	0.969664879
body size TL	2015	Species	Alseodaphne hainanensis	-0.488889602	-18.91785787	17.94007866	0.938036863	2.028648115	-2.426589462	6.483885691	0.243164531	0.215667374	1.72732307	-14.81259008	18.26723622	0.697185219	-0.068617761
body size TL	2015	Species	Altingia obovata	-0.246681162	-3.263231887	2.769869562	0.831519647	2.033717237	1.436600697	2.630833778	0.000697534	0.946479031	0.244885061	-1.364157008	1.85392713	0.661299807	0.933814243
body size TL	2015	Species	Amesiodendron chinense	-3.939062411	-7.464528053	-0.413596768	0.037933454	2.999160809	2.154696828	3.843624789	0.001485343	0.969407163	-0.185282572	-2.725500591	2.354935447	0.78335621	0.956264535
body size TL	2015	Species	Antidesma maclurei	-4.929575118	-15.76499364	5.905843409	0.243480405	3.317471407	0.470534855	6.164407959	0.034078426	0.761229359	8.964480651	4.786319695	13.14264161	0.011531464	0.991787501
body size TL	2015	Species	Antidesma montanum	-5.501675679	-9.974187095	-1.029164263	0.025036143	3.38010732	2.221278547	4.538936093	0.0006671	0.901991666	0.019311243	-3.913125257	3.951747744	0.989774559	0.877495276
body size TL	2015	Species	Antirhea chinensis	-7.335823925	-20.80502937	6.133381515	0.181464904	3.930324737	0.250971784	7.609677689	0.042476192	0.725213599	-11.48958399	-54.38389549	31.40472751	0.368268497	0.752314968
body size TL	2015	Species	Apodytes dimidiata	-2.199431209	-9.483278301	5.084415883	0.448996046	2.431023762	0.828620833	4.033426691	0.013562449	0.770034917	-0.263504624	-2.955027601	2.428018352	0.775766734	0.702990512
body size TL	2015	Species	Ardisia densilepidotula	-1.310653919	-6.346682802	3.725374963	0.557756005	2.261635726	0.987483533	3.53578792	0.004049444	0.675018662	-1.971144201	-3.85489464	-0.087393762	0.042883697	0.818819462
body size TL	2015	Species	Ardisia obtusa	-12.47197083	-22.54524147	-2.398700196	0.029131261	5.559891466	2.537827834	8.581955097	0.009932828	0.892705402	8.320663199	-33.96371903	50.60504543	0.486333326	0.881523178
body size TL	2015	Species	Ardisia quinquegona	-9.10856427	-15.36731877	-2.849809772	0.013417001	4.596852927	2.680175478	6.513530376	0.001634361	0.860494195	-8.604176017	-40.42605667	23.21770463	0.494576001	0.84715265
body size TL	2015	Species	Beilschmiedia intermedia	-5.885281534	-16.80959143	5.039028367	0.18495079	3.191168035	0.59219649	5.79013958	0.029769994	0.781053183	-2.016657035	-4.383862711	0.350548642	0.06703088	0.957447044
body size TL	2015	Species	Canarium album	-3.686202868	-6.286984305	-1.085421431	0.01222586	2.943653388	2.269743271	3.617563506	1.73E-05	0.929628644	-1.546780371	-2.791128551	-0.302432191	0.022755444	0.967701479
body size TL	2015	Species	Cinnamomum parthenoxylon	0.597347737	-3.160411932	4.355107406	0.681764766	1.823714495	0.931875059	2.71555393	0.004749386	0.862009284	-0.732650246	-2.06286997	0.597569477	0.177920746	0.909102065
body size TL	2015	Species	Cleyera obscurinervia	4.319630936	-1.368563656	10.00782553	0.094442809	0.875732125	-0.495782719	2.247246969	0.135078377	0.438925575	-0.026651932	-5.9856217	5.932317837	0.986393745	0.15854417
body size TL	2015	Species	Cratoxylum cochinchinense	-0.2422256	-3.632344999	3.147893799	0.861489096	2.018822611	1.28203167	2.755613553	0.000890999	0.890130336	-0.55074113	-2.298833563	1.197351302	0.431101154	0.884715327
body size TL	2015	Species	Cryptocarya chinensis	-1.674703822	-6.422635232	3.073227587	0.382873393	2.371186329	1.132731062	3.609641597	0.006022302	0.845002028	-1.441838569	-2.096074953	-0.787602185	0.005953022	0.988120723
body size TL	2015	Species	Cryptocarya maclurei	-1.75557518	-7.451843418	3.940693059	0.479310293	2.389763438	1.001950425	3.77757645	0.005601444	0.70530688	0.411365719	-3.318743691	4.141475128	0.788164474	0.65196238
body size TL	2015	Species	Cryptocarya metcalfiana	-1.827702828	-2.697309132	-0.958096525	0.001277257	2.460675066	2.249197958	2.672152174	4.01E-09	0.987636503	0.172105193	-0.269844299	0.614054686	0.387768284	0.987396957
body size TL	2015	Species	Cyclobalanopsis patelliformis	-3.828899573	-6.457878573	-1.199920572	0.010780226	2.725444536	2.198208192	3.25268088	5.62E-06	0.948853346	-0.466051708	-0.708723799	-0.223379617	0.003328598	0.987251292
body size TL	2015	Species	Dacrydium pectinatum	2.713385697	-0.010618076	5.43738947	0.050557265	1.45325819	0.968469618	1.938046762	0.001138549	0.931761298	-0.410396012	-1.115842082	0.295050058	0.161200211	0.957534502
body size TL	2015	Species	Dalbergia hainanensis	-0.635844399	-3.81929186	2.547603063	0.642379845	2.221382221	1.506961334	2.935803109	0.000268538	0.890430149	-1.394150603	-2.904242904	0.115941699	0.06369804	0.93816695
body size TL	2015	Species	Daphniphyllum oldhamii	-8.012146014	-52.06642018	36.04212815	0.603323774	3.696594171	-6.423245494	13.81643384	0.329108326	0.08075203	15.32197708	-122.8715538	153.5155079	0.680370313	-0.238002071
body size TL	2015	Species	Decaspermum hainanense	-1.976973411	-4.611636716	0.657689895	0.105620421	2.487628094	1.897003393	3.078252796	0.000305787	0.964475905	1.02604406	-1.251650304	3.303738424	0.24713789	0.971891289
body size TL	2015	Species	Decaspermum montanum	-0.204187373	-2.956943403	2.548568657	0.861950479	2.023868279	1.418823684	2.628912874	0.000179198	0.904099773	-1.026104518	-3.866835177	1.81462614	0.395751627	0.901844757
body size TL	2015	Species	Dillenia turbinata	0.208841193	-1.332538045	1.750220431	0.766196803	1.953729939	1.599951674	2.307508204	5.46E-07	0.939418702	-0.295702862	-0.882313015	0.29090729	0.278563165	0.941694175
body size TL	2015	Species	Diospyros hainanensis	-2.463033757	-4.243372349	-0.682695165	0.014762516	2.59335691	2.172359761	3.01435406	5.37E-06	0.969982483	-0.062101291	-0.788893789	0.664691207	0.834833051	0.964323218
body size TL	2015	Species	Diospyros howii	-0.470490241	-3.035055066	2.094074583	0.669257704	2.167041834	1.52724903	2.806834637	0.000167131	0.906279094	1.032609439	-4.11512739	6.180346268	0.628084166	0.893213604
body size TL	2015	Species	Diospyros morrisiana	-4.706261694	-6.833788077	-2.57873531	0.001643959	3.189369628	2.65229872	3.726440536	6.66E-06	0.967763642	-0.58870221	-2.748644818	1.571240397	0.514791262	0.964774614
body size TL	2015	Species	Diplospora dubia	-1.984873728	-6.43277162	2.463024164	0.333559388	2.430736584	1.259973486	3.601499682	0.00137699	0.70894777	-1.375093203	-6.808522547	4.058336141	0.568397161	0.683558473
body size TL	2015	Species	Engelhardia hainanensis	-0.443796257	-9.222517337	8.334924823	0.895160294	2.035853112	0.050337064	4.02136916	0.046544588	0.586929228	-3.130261698	-8.2038823	1.943358903	0.144363054	0.758973938
body size TL	2015	Species	Engelhardia roxburghiana	-0.051149884	-1.979795601	1.877495834	0.954042426	2.011648226	1.602318116	2.420978335	6.88E-07	0.915323438	0.100888081	-0.590021108	0.79179727	0.748713832	0.907041942
body size TL	2015	Species	Eurya hainanensis	-2.747902115	-5.905705473	0.409901244	0.069606473	2.674158092	1.87789102	3.470425164	0.001750984	0.965878937	-1.257240349	-4.578906554	2.064425856	0.244956445	0.97799656
body size TL	2015	Species	Ficus fistulosa	-2.29699639	-4.9855659	0.391573121	0.07664765	2.600685801	1.937385477	3.263986124	0.00040424	0.959185054	-0.761979421	-2.733158933	1.209200091	0.306288796	0.963827833
body size TL	2015	Species	Ficus nervosa	-4.407031784	-12.5275202	3.713456631	0.182596951	2.990381718	1.09388182	4.886881616	0.015241105	0.858059463	-2.066148146	-4.74841262	0.616116328	0.080231659	0.967206158
body size TL	2015	Species	Ficus vasculosa	3.609177503	-0.478054805	7.69640981	0.070316185	1.170254793	0.204473496	2.13603609	0.028193019	0.673593166	-1.167544886	-4.861147155	2.526057383	0.388541469	0.674567297
body size TL	2015	Species	Garcinia oblongifolia	1.387644782	-2.362732254	5.138021817	0.424258733	1.74151353	0.918940042	2.564087018	0.000988316	0.686890399	1.375387252	-1.259528685	4.010303189	0.263111189	0.701765477
body size TL	2015	Species	Gironniera subaequalis	1.715502081	-0.964796939	4.395801101	0.178201458	1.635518843	0.995665377	2.275372309	0.000364062	0.789440348	-0.778297066	-2.238629902	0.682035769	0.247964669	0.803861952
body size TL	2015	Species	Glochidion wrightii	-2.543756251	-10.06632186	4.978809359	0.360699412	2.645406691	0.70464296	4.586170423	0.022605267	0.816660866	2.43807391	-12.65049776	17.52664558	0.558820571	0.778518797
body size TL	2015	Species	Gonocaryum lobbianum	-3.13347625	-7.983524644	1.716572143	0.157649954	2.789618764	1.495318797	4.08391873	0.002629176	0.831914244	-1.516880783	-7.772603972	4.738842406	0.537696839	0.81127691
body size TL	2015	Species	Helicia cochinchinensis	-4.536626076	-8.486685126	-0.586567027	0.031800591	3.147424316	2.129430649	4.165417982	0.000508293	0.911979567	-0.849107372	-4.318486473	2.620271729	0.534099866	0.901360923
body size TL	2015	Species	Helicia formosana	0.376265751	-3.022397723	3.774929224	0.773893043	1.876207587	1.045160342	2.707254833	0.00330565	0.884501454	-1.449447069	-4.269747671	1.370853533	0.200446944	0.91859242
body size TL	2015	Species	Heritiera parvifolia	-3.286020429	-4.943282502	-1.628758355	0.001520537	2.849187203	2.43131255	3.267061856	8.85E-08	0.959497864	-0.568646144	-0.902529849	-0.234762439	0.004372539	0.984438615
body size TL	2015	Species	Lasianthus chinensis	-8.56941165	-32.6603468	15.5215235	0.339925453	4.451812455	-3.132740459	12.03636537	0.158573359	0.383598872	-58.13292477	-106.9738248	-9.292024717	0.036077801	0.934488277
body size TL	2015	Species	Liquidambar formosana	1.211215949	-0.381528312	2.803960211	0.10800152	1.800995529	1.489430612	2.112560446	2.50E-05	0.973427332	0.105627991	-0.558391961	0.769647944	0.681561906	0.968328639
body size TL	2015	Species	Lirianthe championii	1.76217957	-5.421800053	8.946159193	0.491952552	1.093292737	-1.200544269	3.387129742	0.226584287	0.245390222	-9.622751106	-19.50967269	0.264170478	0.052567265	0.884124522
body size TL	2015	Species	Litchi chinensis	1.58228862	-9.199386364	12.3639636	0.704531686	1.581274315	-0.792719865	3.955268495	0.138095128	0.326150709	-0.000200869	-5.483469426	5.483067688	0.999914299	0.101534282
body size TL	2015	Species	Lithocarpus amygdalifolius	-0.302276025	-2.582480146	1.977928096	0.701518539	2.101238259	1.664459028	2.53801749	0.000605226	0.983150463	-0.179617552	-1.652183085	1.29294798	0.652081025	0.977785089
body size TL	2015	Species	Lithocarpus handelianus	-0.804886234	-6.444858559	4.835086092	0.738867005	2.151541207	1.007246985	3.29583543	0.003689044	0.742335035	0.981916963	-3.188379806	5.152213732	0.571426721	0.711909566
body size TL	2015	Species	Lithocarpus silvicolarum	-0.530396994	-3.148735413	2.087941425	0.646538441	2.113956991	1.53426179	2.693652191	5.63E-05	0.901666986	-0.134507625	-0.940295267	0.671280017	0.697116865	0.888381802
body size TL	2015	Species	Litsea baviensis	-2.954955653	-6.95246263	1.042551324	0.100081745	2.696401311	1.719477235	3.673325386	0.003108244	0.950097299	1.238298236	-4.684791906	7.161388379	0.463306766	0.946706882
body size TL	2015	Species	Litsea cubeba	0.708346589	-5.589039794	7.005732972	0.744070989	1.805175929	0.241494888	3.368856969	0.034904065	0.757544301	-3.140373426	-16.59619495	10.3154481	0.421047927	0.758217905
body size TL	2015	Species	Litsea variabilis	-0.919574718	-3.714590514	1.875441077	0.480347551	2.241779473	1.453665521	3.029893426	8.48E-05	0.780741591	-1.200417842	-3.530388508	1.129552825	0.273782903	0.788326758
body size TL	2015	Species	Machilus chinensis	0.076394052	-3.449104573	3.601892678	0.957736554	2.025952098	1.122524272	2.929379925	0.002206644	0.843056432	0.016112064	-2.999368875	3.031593002	0.98887436	0.803831333
body size TL	2015	Species	Machilus monticola	-1.447374211	-6.313505406	3.418756985	0.455313163	2.41908301	1.031948697	3.806217323	0.00838814	0.81781475	0.491709332	-9.926763318	10.91018198	0.890138133	0.758899377
body size TL	2015	Species	Machilus nanmu	-3.135365072	-9.021931896	2.751201751	0.188633882	2.882979963	1.393374488	4.372585439	0.008612443	0.902288865	5.802331922	-0.040658058	11.6453219	0.050650646	0.985528619
body size TL	2015	Species	Machilus pomifera	-0.836832657	-2.43207332	0.758408005	0.254775473	2.232432266	1.834241877	2.630622655	3.25E-06	0.956224736	-0.590096603	-2.512165051	1.331971846	0.48093043	0.953319514
body size TL	2015	Species	Maclurodendron oligophlebium	-0.618910997	-3.307189795	2.0693678	0.593613888	2.142147061	1.500452648	2.783841474	0.000181216	0.903744982	-1.001219466	-1.997372408	-0.005066525	0.049213564	0.950533933
body size TL	2015	Species	Mallotus hookerianus	-3.054344547	-5.903793229	-0.204895865	0.039434725	2.780901841	2.008358128	3.553445555	0.000118854	0.916250066	-1.612524654	-3.751098999	0.52604969	0.110315591	0.942616569
body size TL	2015	Species	Mayodendron igneum	-1.915042101	-6.03861359	2.208529387	0.235938682	2.462472457	1.491580363	3.433364551	0.003972782	0.941307052	-0.515398138	-3.395835067	2.365038791	0.521872327	0.932086924
body size TL	2015	Species	Meliosma angustifolia	-2.863895471	-5.779533066	0.051742124	0.053042229	2.726168352	1.986127859	3.466208845	0.000104356	0.919772091	0.239186488	-1.252519152	1.730892127	0.697285002	0.906890208
body size TL	2015	Species	Memecylon nigrescens	-2.414991951	-6.694353111	1.864369209	0.192216403	2.574612421	1.337029272	3.812195569	0.004461568	0.866174477	-1.123399778	-6.884956146	4.638156589	0.578864673	0.841862624
body size TL	2015	Species	Michelia shiluensis	-0.184689971	-3.053645506	2.684265564	0.866833812	2.038018146	1.415747983	2.66028831	0.000811055	0.942321109	-0.36652179	-2.758288841	2.025245262	0.659188861	0.928743977
body size TL	2015	Species	Microdesmis caseariifolia	-6.743214404	-10.93771856	-2.548710245	0.014451228	3.773193898	2.616667767	4.929720029	0.001906384	0.963899787	1.032164699	-15.11605027	17.18037967	0.809109065	0.947822883
body size TL	2015	Species	Myrsine seguinii	-4.795797073	-10.84183437	1.250240224	0.085847718	3.091738477	1.635673574	4.54780338	0.006620638	0.917802339	-1.038327223	-2.727611316	0.650956869	0.118164678	0.972582995
body size TL	2015	Species	Neolitsea obtusifolia	0.036412739	-3.641086754	3.713912232	0.97684123	2.034386718	1.14317619	2.925597246	0.00538231	0.928283333	0.939490781	-0.715791422	2.594772984	0.134633325	0.972983559
body size TL	2015	Species	Neolitsea pulchella	3.093746372	-11.88802828	18.07552102	0.557985396	1.272608747	-2.228476233	4.773693727	0.331107162	0.077949201	-0.96257367	-83.72312233	81.79797499	0.964636098	-0.381346516
body size TL	2015	Species	Nephelium topengii	-1.533249582	-4.260677624	1.19417846	0.1935906	2.362720924	1.770708107	2.954733741	0.000377268	0.960562763	-0.544226491	-1.50535637	0.416903389	0.169337756	0.974749107
body size TL	2015	Species	Olea dioica	-3.422956595	-25.99694117	19.15102798	0.662427897	2.742908489	-2.446667678	7.932484655	0.191148289	0.313812818	-4.853079776	-131.7820174	122.0758579	0.88445281	-0.015538688
body size TL	2015	Species	Olea hainanensis	2.137660931	-6.872404348	11.14772621	0.582684199	1.475244034	-0.580305568	3.530793636	0.129588904	0.229410795	0.123411729	-9.238524299	9.485347758	0.97427909	0.075505269
body size TL	2015	Species	Ormosia pinnata	-2.132070965	-5.224348886	0.960206957	0.115793897	2.587087406	1.746679877	3.427494935	0.002260316	0.95958633	-0.385788374	-2.780440233	2.008863486	0.559876925	0.951122191
body size TL	2015	Species	Pentaphylax euryoides	0.021771728	-14.25751911	14.30106257	0.996825064	1.918474984	-1.374037904	5.210987872	0.181020673	0.244392425	1.713062721	-9.07585905	12.50198449	0.648128582	0.071545919
body size TL	2015	Species	Polyalthia cerasoides	-6.980607854	-31.95926825	17.99805254	0.439317631	3.736603428	-3.391183651	10.86439051	0.193840939	0.30835852	3.656084103	-48.11249477	55.42466298	0.78992688	0.008321731
body size TL	2015	Species	Psychotria asiatica	-7.792852604	-13.3048085	-2.28089671	0.012366583	4.132424345	2.589453243	5.675395447	0.000391555	0.830173306	-0.626204939	-7.095491821	5.843081943	0.820650414	0.803704198
body size TL	2015	Species	Radermachera frondosa	0.627251452	-9.813120679	11.06762358	0.860577685	1.884639799	-0.506620955	4.275900552	0.087075248	0.569479413	0.869375069	-15.31708267	17.05583281	0.838729722	0.371014655
body size TL	2015	Species	Reevesia thyrsoidea	0.636444545	-5.608503668	6.881392758	0.766983345	1.981469631	0.452040529	3.510898733	0.025865417	0.799995847	-6.646824677	-26.39027613	13.09662678	0.284468398	0.853592602
body size TL	2015	Species	Rhodamnia dumetorum	-0.986355359	-4.865512686	2.892801967	0.556714019	2.147616734	1.241886621	3.053346848	0.001149401	0.82351302	-0.769543906	-2.058047409	0.518959596	0.185314938	0.856065958
body size TL	2015	Species	Sarcosperma laurinum	-4.205007432	-7.905962532	-0.504052331	0.02946713	3.201536118	2.120206551	4.282865685	4.33E-05	0.775555642	-2.131987474	-3.844047441	-0.419927508	0.019630099	0.860504345
body size TL	2015	Species	Schefflera heptaphylla	-3.488367315	-5.718741661	-1.257992969	0.006915167	2.898851647	2.355947853	3.44175544	1.76E-06	0.943612376	-0.215479724	-1.686556295	1.255596847	0.739246669	0.936642837
body size TL	2015	Species	Schima crenata	0.949683768	-2.508546799	4.407914334	0.536820862	1.835436123	1.120106726	2.55076552	0.000507197	0.817402073	2.409494312	-0.22911102	5.048099643	0.066855814	0.883724655
body size TL	2015	Species	Sterculia lanceolata	2.469321374	-11.85018588	16.78882863	0.657089499	1.099920413	-3.093950195	5.293791022	0.506845698	-0.103694831	9.590162573	-8.859124881	28.03945003	0.196645016	0.230421868
body size TL	2015	Species	Symplocos cochinchinensis	-3.771726722	-5.967023186	-1.576430259	0.00566049	2.858111617	2.360199149	3.356024085	8.13E-06	0.965565197	-0.33247441	-1.439634604	0.774685785	0.475038353	0.9630784
body size TL	2015	Species	Symplocos poilanei	-1.295838416	-2.472336091	-0.11934074	0.035194636	2.31033302	2.025962185	2.594703854	2.58E-07	0.978727105	0.966845471	-0.073913219	2.007604161	0.063394218	0.986665324
body size TL	2015	Species	Symplocos singuliflora	-4.055821586	-6.275705851	-1.83593732	0.007117052	3.057890737	2.369310291	3.746471184	0.000248609	0.96795369	-1.546556477	-4.384845108	1.291732154	0.181316768	0.978660866
body size TL	2015	Species	Symplocos viridissima	0.787167693	-5.601827663	7.176163049	0.749510509	1.775748012	0.185269773	3.366226251	0.036225874	0.632600377	2.060046315	-7.187671289	11.30776392	0.529493681	0.580424256
body size TL	2015	Species	Syndiclis chinensis	-5.552910752	-8.486254578	-2.619566925	0.009167076	3.430187061	2.692427113	4.167947009	0.000669706	0.981977214	-1.519997854	-8.815439721	5.775444012	0.464613477	0.980714864
body size TL	2015	Species	Syzygium acuminatissimum	-3.491545117	-8.156798691	1.173708457	0.097460233	2.846033081	1.617665441	4.074400722	0.005157251	0.930275017	-0.839700174	-6.375526573	4.696126224	0.580977474	0.913775981
body size TL	2015	Species	Syzygium championii	2.065756398	-2.187851067	6.319363862	0.279599455	1.522977649	0.547583704	2.498371594	0.008754556	0.660144676	-1.134214165	-2.047950038	-0.220478292	0.024242033	0.865683081
body size TL	2015	Species	Syzygium hancei	-1.989848197	-6.283612596	2.303916202	0.300074036	2.510273913	1.509471556	3.51107627	0.00085614	0.839702631	-2.207001448	-4.948284231	0.534281335	0.093290579	0.896394313
body size TL	2015	Species	Syzygium odoratum	-0.278551573	-15.03361868	14.47651554	0.955870716	2.003438923	-1.82729804	5.834175885	0.194623321	0.30678205	-4.404592415	-29.78458141	20.97539658	0.533086283	0.1868641
body size TL	2015	Species	Syzygium rysopodum	-6.200064176	-16.31936239	3.919234035	0.176076871	3.420178111	0.981269742	5.859086481	0.015464379	0.666570202	-2.856445872	-10.49014976	4.777258016	0.357517341	0.671778629
body size TL	2015	Species	Tabernaemontana bovina	-4.189493263	-6.798464622	-1.580521904	0.00771933	3.148517685	2.3442901	3.95274527	7.40E-05	0.928401889	2.088794753	-2.180444067	6.358033573	0.264042304	0.934730893
body size TL	2015	Species	Triadica cochinchinensis	-1.270774387	-10.64859662	8.107047848	0.725849437	2.194362303	0.193534172	4.195190434	0.038214606	0.623268154	4.104256539	-2.077545832	10.28605891	0.12502129	0.798117481
body size TL	2015	Species	Vatica mangachapoi	0.151342867	-2.620745746	2.923431481	0.886855396	2.117293285	1.470955242	2.763631327	0.000810393	0.942344473	-2.045911898	-5.000495748	0.908671951	0.114774946	0.970644858
body size TL	2015	Species	Wendlandia uvariifolia	-4.745589139	-7.848278515	-1.642899764	0.013193866	3.26107221	2.376039285	4.146105136	0.000514543	0.953984849	-0.965101822	-3.089647726	1.159444082	0.244038436	0.963838436
body size TL	2015	Species	Xanthophyllum hainanense	-2.155706498	-5.951082212	1.639669216	0.20410383	2.477003286	1.593675133	3.360331439	0.000800751	0.894663529	-0.027209206	-2.08431547	2.029897057	0.972464846	0.868373791
body size TL	2010	Genus	Acronychia	1.450645742	-6.506267906	9.40755939	0.671170352	1.551433521	-0.376878513	3.479745555	0.096527252	0.291188342	-8.055462831	-12.59952261	-3.511403055	0.006073593	0.834943464
body size TL	2010	Genus	Adinandra	1.959349719	0.068379945	3.850319494	0.043735696	1.635959586	1.224896258	2.047022914	8.51E-06	0.888955233	0.10839793	-1.02917286	1.245968719	0.831579423	0.875824104
body size TL	2010	Genus	Aidia	-2.106892596	-3.839954671	-0.373830521	0.026102311	2.449397372	2.030724563	2.868070182	2.35E-05	0.974044891	-0.311132195	-1.411271398	0.789007008	0.476229296	0.971889102
body size TL	2010	Genus	Alphonsea	-2.112302471	-3.378466003	-0.846138939	0.004898059	2.545079364	2.238092746	2.852065983	5.81E-08	0.975903427	0.254706751	-0.436797429	0.946210931	0.412636906	0.975153705
body size TL	2010	Genus	Alseodaphne	-0.24670651	-15.54006928	15.04665626	0.962283276	1.998409944	-1.709287234	5.706107122	0.1847975	0.3268568	0.881647721	-13.17651892	14.93981436	0.812577081	0.025753806
body size TL	2010	Genus	Altingia	-1.668075287	-5.886984898	2.550834323	0.333955196	2.363761064	1.49250754	3.235014588	0.001663337	0.917683145	0.784914573	-1.258331951	2.828161097	0.308789576	0.926741577
body size TL	2010	Genus	Antidesma	-2.573865216	-5.876150846	0.728420415	0.107863898	2.711538816	1.866631442	3.55644619	0.000127473	0.87613944	-0.288705843	-4.403536426	3.82612474	0.869332396	0.856202403
body size TL	2010	Genus	Antirhea	-3.90629987	-11.05295567	3.240355931	0.203724665	3.007301851	1.040331185	4.974272516	0.013211661	0.772925855	0.315157775	-20.11682846	20.74714401	0.9639342	0.697477466
body size TL	2010	Genus	Apodytes	-2.36010486	-12.17582348	7.455613765	0.540947993	2.457914502	0.249383215	4.666445789	0.036575889	0.630937167	-0.023455243	-3.993958732	3.947048247	0.986181184	0.50797419
body size TL	2010	Genus	Aporosa	-0.732983779	-5.834449976	4.368482417	0.710330155	2.109848744	0.685272186	3.534425302	0.014707941	0.760864658	-2.100372217	-7.228205997	3.027461564	0.283405697	0.796446306
body size TL	2010	Genus	Ardisia	-1.302964247	-3.421139596	0.815211102	0.204984017	2.359856994	1.804032163	2.915681825	8.25E-07	0.866766037	-1.091974253	-1.790155677	-0.393792829	0.005501331	0.930030646
body size TL	2010	Genus	Artocarpus	-6.140969236	-39.93804153	27.65610306	0.603643137	3.174995206	-3.953287442	10.30327785	0.251350683	0.201480598	8.526540674	-27.23383885	44.2869202	0.412807378	0.215209352
body size TL	2010	Genus	Beilschmiedia	-1.333273334	-4.463432637	1.796885968	0.337459622	2.30207567	1.557425881	3.046725459	0.000277186	0.889281048	-0.753650203	-3.110608548	1.603308142	0.448507682	0.88295298
body size TL	2010	Genus	Canarium	-2.203547605	-4.207698207	-0.199397003	0.034958447	2.55558043	2.046169659	3.064991201	2.83E-06	0.936545066	-1.041805138	-1.615026369	-0.468583907	0.003577112	0.98006865
body size TL	2010	Genus	Casearia	-2.146843615	-3.608488636	-0.685198595	0.018493246	2.590819527	2.17013456	3.011504494	0.000290196	0.989667655	-0.187379345	-2.220821528	1.846062837	0.730051459	0.985630893
body size TL	2010	Genus	Castanopsis	1.045079844	-2.636416832	4.72657652	0.513282195	1.798272921	0.986081624	2.610464218	0.001636323	0.801988939	-1.35989374	-3.913733876	1.193946396	0.229350419	0.827156074
body size TL	2010	Genus	Cinnamomum	4.030571111	-0.990139951	9.051282174	0.10493623	1.098992911	-0.05519737	2.253183192	0.060042838	0.220377731	-0.742731925	-3.575218565	2.089754715	0.571989073	0.1707237
body size TL	2010	Genus	Cleyera	2.907557836	-1.888808211	7.703923882	0.167647731	1.194531769	-0.007191456	2.396254994	0.050858486	0.569583757	-1.567417379	-3.562193964	0.427359206	0.087657041	0.813938611
body size TL	2010	Genus	Cratoxylum	-1.044808944	-2.940676586	0.851058697	0.215766145	2.217888091	1.797821952	2.63795423	3.89E-05	0.968288746	-0.115366483	-1.180447512	0.949714545	0.778599033	0.961237378
body size TL	2010	Genus	Cryptocarya	-1.324223969	-3.308160581	0.659712643	0.172961536	2.367098123	1.872264151	2.861932096	1.23E-07	0.883138082	-0.796617389	-3.243876348	1.650641571	0.491729601	0.878492897
body size TL	2010	Genus	Cyclobalanopsis	-2.830609511	-5.498397161	-0.162821861	0.039672837	2.610185305	2.083042737	3.137327872	6.41E-07	0.916491134	-0.689683792	-0.884958442	-0.494409141	2.24E-05	0.988534398
body size TL	2010	Genus	Dacrycarpus	1.195937788	-2.135587731	4.527463307	0.336195906	1.693339878	1.022623929	2.364055827	0.00402594	0.940789415	-0.435494159	-0.678417494	-0.192570825	0.016395223	0.997111562
body size TL	2010	Genus	Dacrydium	0.795205625	-1.236257357	2.826668607	0.33822272	1.836745006	1.469402578	2.204087434	0.000156102	0.974583562	0.066736851	-0.762194935	0.895668636	0.814348166	0.9668371
body size TL	2010	Genus	Dalbergia	0.846901998	-2.653150463	4.346954458	0.585108758	1.906370308	1.112165177	2.700575439	0.000753908	0.796002333	-2.341829661	-4.314741386	-0.368917935	0.027175813	0.901081147
body size TL	2010	Genus	Daphniphyllum	-25.64548029	-69.91766393	18.62670335	0.183049432	7.83808374	-2.381982996	18.05815048	0.100282194	0.414114724	-38.67502619	-234.3062888	156.9562364	0.573898137	0.309876452
body size TL	2010	Genus	Decaspermum	-0.873623357	-3.613093761	1.865847048	0.483101572	2.236529849	1.630991695	2.842068004	2.77E-05	0.888256366	-0.151469701	-2.406569634	2.103630231	0.878290998	0.872751552
body size TL	2010	Genus	Dillenia	0.528093111	-0.892965785	1.949152008	0.422309111	1.888129769	1.559299764	2.216959773	3.91E-07	0.943731686	-0.287821642	-0.734785211	0.159141928	0.175857482	0.950376164
body size TL	2010	Genus	Diospyros	-2.956700219	-5.601409466	-0.311990972	0.031395501	2.801849557	2.162285274	3.441413839	5.91E-07	0.873919778	-0.268236239	-2.457777288	1.92130481	0.792429722	0.863361058
body size TL	2010	Genus	Diplospora	-1.155251573	-4.691005551	2.380502405	0.478664395	2.249287248	1.307823302	3.190751194	0.000430407	0.738286769	-2.706361054	-6.784572853	1.371850745	0.164473248	0.772243103
body size TL	2010	Genus	Elaeocarpus	-1.942219898	-5.402862644	1.518422847	0.218771599	2.447354153	1.645286492	3.249421813	0.000297845	0.886631052	-0.764124745	-2.230307256	0.702057765	0.238005651	0.899891977
body size TL	2010	Genus	Engelhardia	0.371599448	-1.184073528	1.927272424	0.612219693	1.92795575	1.591065159	2.264846341	3.15E-08	0.922375751	-0.055857231	-0.741806643	0.630092181	0.86101777	0.915565569
body size TL	2010	Genus	Eurya	0.693561158	-3.02905594	4.416178256	0.678800773	1.85732675	0.932913239	2.781740262	0.001681003	0.694569935	-1.834362677	-10.52906321	6.860337856	0.633159409	0.662921527
body size TL	2010	Genus	Ficus	-2.592210664	-3.777281536	-1.407139792	0.000459466	2.68289635	2.397759304	2.968033397	1.04E-10	0.969927008	-0.127543576	-0.624928169	0.369841017	0.58381007	0.968116397
body size TL	2010	Genus	Garcinia	0.927467153	-2.088866099	3.943800405	0.508841972	1.8415095	1.173317171	2.509701829	0.00010966	0.769429008	1.175721294	-0.901349241	3.25279183	0.232387416	0.783290863
body size TL	2010	Genus	Gironniera	1.571288722	-1.246700741	4.389278186	0.234476223	1.674536168	0.988918366	2.360153969	0.000491515	0.773418847	-0.905057609	-2.556766449	0.746651232	0.236165026	0.791141572
body size TL	2010	Genus	Glochidion	-2.868143018	-4.947908434	-0.788377603	0.013845575	2.702430451	2.179180215	3.225680687	5.65E-06	0.94876622	-0.291112019	-1.68515237	1.102928331	0.627617312	0.942719893
body size TL	2010	Genus	Goniothalamus	-4.206409637	-7.506812124	-0.906007151	0.019558301	3.03186634	2.153314861	3.910417819	8.03E-05	0.89128979	-1.360413778	-3.008584014	0.287756458	0.089937546	0.924500776
body size TL	2010	Genus	Gonocaryum	-2.630523714	-6.819145396	1.558097968	0.167368124	2.669505072	1.54072563	3.798284514	0.001740657	0.856999197	-2.248637804	-7.501434303	3.004158695	0.300357305	0.86790142
body size TL	2010	Genus	Helicia	5.728540965	1.496006774	9.961075156	0.015057223	0.541973685	-0.482514552	1.566461921	0.251147863	0.06594743	-1.93652936	-2.869615453	-1.003443266	0.002269279	0.794322442
body size TL	2010	Genus	Heritiera	-2.193780928	-3.236745956	-1.1508159	0.001032211	2.602962583	2.344710565	2.861214602	2.85E-09	0.981091727	-0.191400108	-0.591210807	0.208410591	0.30171198	0.981540292
body size TL	2010	Genus	Homalium	-4.514247187	-6.96227611	-2.066218265	0.00405106	3.229661785	2.492203736	3.967119833	3.90E-05	0.942069996	-0.288307861	-2.56142143	1.984805707	0.75759999	0.93193114
body size TL	2010	Genus	Ilex	-6.257705137	-11.4128666	-1.102543679	0.023979982	3.492229495	2.228969883	4.755489107	0.000322759	0.839135038	-2.938355204	-4.678257561	-1.198452847	0.006130812	0.951203119
body size TL	2010	Genus	Lasianthus	-9.186089262	-19.79027099	1.418092467	0.07394212	4.725269098	1.300771802	8.149766395	0.018601236	0.732291211	-2.320308962	-48.06877943	43.42816151	0.882028331	0.64612811
body size TL	2010	Genus	Liquidambar	0.781950673	-1.407052687	2.970954034	0.400611618	1.877740174	1.439058022	2.316422326	0.000107903	0.952407118	0.17542883	-0.6247974	0.975655059	0.575618513	0.945551774
body size TL	2010	Genus	Lirianthe	-3.367178811	-5.360531088	-1.373826535	0.007413242	2.845756534	2.273955819	3.417557249	5.19E-05	0.964427571	0.573665535	-1.226024837	2.373355908	0.42614351	0.962815625
body size TL	2010	Genus	Litchi	1.729212046	-10.16962948	13.62805357	0.707226297	1.543645359	-1.112586997	4.199877716	0.181932379	0.242814459	-0.23127064	-7.569175597	7.106634318	0.926431839	-0.006206413
body size TL	2010	Genus	Lithocarpus	-1.295808115	-2.755226348	0.163610118	0.076969797	2.323117775	2.028037207	2.618198343	8.31E-10	0.957549575	-0.053277624	-0.727422033	0.620866786	0.865069447	0.953817475
body size TL	2010	Genus	Litsea	-1.642009519	-2.937100183	-0.346918855	0.016886729	2.506625418	2.174567228	2.838683607	4.90E-10	0.94981248	0.077102376	-0.808058049	0.9622628	0.852648759	0.945792894
body size TL	2010	Genus	Machilus	0.68397523	-1.09054935	2.45849981	0.414322304	1.928389877	1.481083287	2.375696466	1.25E-06	0.881229753	0.262009669	-0.739019285	1.263038622	0.572679413	0.873650079
body size TL	2010	Genus	Maclurodendron	-0.73866119	-2.574878408	1.097556028	0.362967038	2.18719343	1.741275452	2.633111408	2.03E-05	0.953347626	-0.596813978	-1.726973842	0.533345885	0.232686034	0.959093176
body size TL	2010	Genus	Mallotus	-2.870447335	-6.39369309	0.652798419	0.095412768	2.761438646	1.790173579	3.732703713	0.000271655	0.846737521	-2.132068743	-5.547332184	1.283194698	0.177482927	0.871260667
body size TL	2010	Genus	Mayodendron	-2.129762295	-6.131475334	1.871950745	0.188889128	2.509064378	1.557856649	3.460272108	0.003545887	0.945554899	-0.43556629	-3.376999588	2.505867007	0.589239144	0.932111681
body size TL	2010	Genus	Meliosma	-1.073760864	-2.575966586	0.428444858	0.140340521	2.259975519	1.883119683	2.636831355	2.69E-07	0.948196162	0.087305758	-1.217997329	1.392608844	0.881242057	0.941893472
body size TL	2010	Genus	Memecylon	-1.472144551	-4.422814802	1.4785257	0.27663311	2.405420032	1.566047223	3.24479284	0.000258706	0.848826745	-1.537904927	-3.623399434	0.547589581	0.121207386	0.88567214
body size TL	2010	Genus	Michelia	0.013684159	-3.440987361	3.468355678	0.992269677	1.986869524	1.224914429	2.748824618	0.001118371	0.879833356	-0.007961742	-2.310337478	2.294413993	0.992799313	0.849795157
body size TL	2010	Genus	Microcos	-1.050484433	-5.20034402	3.099375155	0.543947215	2.219669693	1.173637716	3.265701671	0.002815239	0.827359463	-1.932434746	-6.186775901	2.32190641	0.275800383	0.84559367
body size TL	2010	Genus	Microdesmis	-4.926767577	-14.72478032	4.871245161	0.252664451	3.28374235	0.52296155	6.04452315	0.028181725	0.581834832	12.09343958	-10.73567194	34.9225511	0.215306351	0.660757319
body size TL	2010	Genus	Myrsine	-4.853355336	-9.166553855	-0.540156816	0.033144533	3.171430899	2.047181577	4.295680221	0.000456897	0.869513752	-0.989142533	-2.739278353	0.760993288	0.205996606	0.889896661
body size TL	2010	Genus	Neolitsea	-0.430133667	-3.876463975	3.016196641	0.780806995	2.128161814	1.316265638	2.94005799	0.000307767	0.797919142	2.450073178	-2.461799049	7.361945405	0.276732133	0.80734011
body size TL	2010	Genus	Nephelium	-1.662515675	-4.30088059	0.97584924	0.155102367	2.392866948	1.815008374	2.970725521	0.000326749	0.963284415	-0.511086232	-1.435390026	0.413217561	0.176687735	0.975910666
body size TL	2010	Genus	Olea	-1.34055153	-6.200917787	3.519814726	0.559057281	2.300503865	1.158055646	3.442952084	0.000884748	0.583989378	-2.545764425	-5.216786514	0.125257665	0.059830857	0.675849319
body size TL	2010	Genus	Ormosia	-2.069489304	-5.5423776	1.403398992	0.206661419	2.544286573	1.736152708	3.352420437	8.72E-05	0.851752044	-1.410578177	-2.743707918	-0.077448435	0.040872584	0.910559248
body size TL	2010	Genus	Pentaphylax	-1.108291679	-11.5184842	9.301900836	0.795283573	2.189509264	-0.175279222	4.55429775	0.063161112	0.437392777	1.841513933	-5.081905038	8.764932904	0.501202533	0.381119813
body size TL	2010	Genus	Phoebe	-2.943982896	-4.755126603	-1.132839189	0.010714936	2.728964777	2.288463305	3.16946625	6.70E-05	0.983325289	0.566294823	-0.609237016	1.741826662	0.222788257	0.987533818
body size TL	2010	Genus	Polyalthia	-2.676010926	-5.201242729	-0.150779122	0.040331493	2.667556025	2.035492642	3.299619407	1.04E-05	0.912380259	-0.886049528	-2.109891051	0.337791996	0.130635709	0.929415943
body size TL	2010	Genus	Psychotria	-10.37746534	-17.17783381	-3.577096878	0.008641966	4.865056418	2.936832336	6.7932805	0.000560926	0.812183097	-4.660842466	-9.911536778	0.589851847	0.072857574	0.877332259
body size TL	2010	Genus	Radermachera	-0.274563538	-7.073032777	6.5239057	0.905864593	2.121982017	0.49817012	3.745793914	0.02528294	0.802912366	0.907568624	-13.55601776	15.37115501	0.812478338	0.714764243
body size TL	2010	Genus	Reevesia	-6.090734643	-10.25741663	-1.924052652	0.011687695	3.606992737	2.558302437	4.655683037	0.000153397	0.908892743	-2.101368296	-2.76905413	-1.433682463	0.000467636	0.992240908
body size TL	2010	Genus	Rhodamnia	-1.462138551	-5.672016395	2.747739293	0.428016324	2.246924046	1.256633354	3.237214738	0.001443517	0.809906232	-0.879921697	-2.292090408	0.532247015	0.170116025	0.849242284
body size TL	2010	Genus	Sarcosperma	-4.847669811	-8.559210558	-1.136129065	0.014738228	3.418066256	2.316871687	4.519260825	2.01E-05	0.774843145	-2.096844135	-4.117852921	-0.075835348	0.043263615	0.833368446
body size TL	2010	Genus	Schefflera	-3.332813111	-5.045586092	-1.620040131	0.001292634	2.88212118	2.466363986	3.297878375	9.52E-09	0.950778914	-0.646586499	-1.421935882	0.128762884	0.092802399	0.959752536
body size TL	2010	Genus	Schima	2.281626819	-1.141925333	5.705178971	0.165923959	1.571292852	0.855337629	2.287248075	0.0007755	0.702808729	-0.42167698	-2.442410115	1.599056155	0.643256062	0.67506503
body size TL	2010	Genus	Sterculia	-0.75167343	-8.109915183	6.606568323	0.790772636	2.137601073	-0.045182681	4.320384827	0.053043041	0.561127058	2.093122102	-6.015234657	10.20147886	0.4715506	0.522303413
body size TL	2010	Genus	Symplocos	-2.75221597	-4.527186449	-0.977245492	0.005222687	2.718041649	2.287753413	3.148329885	4.41E-09	0.929729362	-0.710160752	-1.594017694	0.17369619	0.105507061	0.939360375
body size TL	2010	Genus	Syndiclis	-4.383737296	-7.406797558	-1.360677035	0.019144933	3.154862446	2.383820536	3.925904356	0.000977993	0.976819848	-1.401320967	-7.359264036	4.556622103	0.418061178	0.977004807
body size TL	2010	Genus	Syzygium	0.016482899	-2.349647512	2.38261331	0.988221187	2.117635773	1.558569227	2.67670232	1.74E-06	0.824917793	-1.805398307	-3.230767693	-0.38002892	0.017288026	0.883969193
body size TL	2010	Genus	Tabernaemontana	-2.714355524	-4.793414888	-0.635296161	0.017636659	2.705908672	2.079505219	3.332312125	1.86E-05	0.928146686	-0.900541404	-2.327240961	0.526158153	0.17341685	0.940018681
body size TL	2010	Genus	Triadica	-0.06282002	-6.003385496	5.877745457	0.977983785	1.966416839	0.666503486	3.266330191	0.013695706	0.768947246	3.194911549	-1.53837764	7.928200737	0.120923173	0.878623015
body size TL	2010	Genus	Vatica	0.079635384	-2.36569534	2.524966108	0.932301339	2.129518556	1.55517476	2.703862352	0.000502248	0.954534491	-1.669294772	-4.679777128	1.341187583	0.175810901	0.97025473
body size TL	2010	Genus	Wendlandia	-6.6229097	-9.32048292	-3.925336481	0.002421118	3.802924066	3.015962594	4.589885537	0.000178494	0.972828171	-0.94065	-2.970932858	1.089632857	0.236804947	0.978993676
body size TL	2010	Genus	Xanthophyllum	-2.312969561	-4.604369103	-0.021570019	0.048555109	2.53502213	1.995450494	3.074593767	6.87E-05	0.960227313	-0.190574191	-1.254611685	0.873463303	0.645087979	0.95317866
body size TL	2015	Genus	Acronychia	3.098295239	-6.286325062	12.48291554	0.450016176	1.149978268	-1.083777221	3.383733758	0.254554289	0.077354841	-7.447451554	-14.05400257	-0.84090054	0.033878481	0.586785476
body size TL	2015	Genus	Adinandra	1.936645444	-0.179720114	4.053011002	0.068357772	1.645383148	1.189759939	2.101006358	1.87E-05	0.867964482	0.30636403	-1.090378633	1.703106694	0.626634562	0.856063086
body size TL	2015	Genus	Aidia	-2.991016703	-5.205266766	-0.776766641	0.016299928	2.628223605	2.080798256	3.175648954	2.30E-05	0.951392362	-0.517434798	-1.24276045	0.207890853	0.126148117	0.965126042
body size TL	2015	Genus	Alphonsea	-2.039167929	-3.421563371	-0.656772487	0.009338618	2.518891662	2.18570574	2.852077585	1.20E-07	0.971146873	0.267210533	-0.468198222	1.002619289	0.418685913	0.970170708
body size TL	2015	Genus	Alseodaphne	-0.667909296	-20.0282872	18.69246861	0.919507846	2.07295609	-2.591171707	6.737083888	0.25215884	0.200096893	1.241398928	-14.97382876	17.45662662	0.773150772	-0.138109453
body size TL	2015	Genus	Altingia	-1.70520162	-5.339707844	1.929304603	0.262637061	2.371781034	1.629254903	3.114307165	0.000892894	0.939504616	0.673669412	-1.126245026	2.473583849	0.319256111	0.945237811
body size TL	2015	Genus	Amesiodendron	-3.939062411	-7.464528053	-0.413596768	0.037933454	2.999160809	2.154696828	3.843624789	0.001485343	0.969407163	-0.185282572	-2.725500591	2.354935447	0.78335621	0.956264535
body size TL	2015	Genus	Antidesma	-2.081885603	-5.129020304	0.965249098	0.150220049	2.58604312	1.812928463	3.359157778	9.80E-05	0.884994054	-0.417021268	-4.524084306	3.690041771	0.812068846	0.867192742
body size TL	2015	Genus	Antirhea	-7.335823925	-20.80502937	6.133381515	0.181464904	3.930324737	0.250971784	7.609677689	0.042476192	0.725213599	-11.48958399	-54.38389549	31.40472751	0.368268497	0.752314968
body size TL	2015	Genus	Apodytes	-2.199431209	-9.483278301	5.084415883	0.448996046	2.431023762	0.828620833	4.033426691	0.013562449	0.770034917	-0.263504624	-2.955027601	2.428018352	0.775766734	0.702990512
body size TL	2015	Genus	Aporosa	-1.393653848	-5.399964691	2.612656995	0.388824049	2.319702755	1.221562736	3.417842773	0.004219747	0.869783335	-1.528497882	-5.468924498	2.411928733	0.304905486	0.884864151
body size TL	2015	Genus	Ardisia	-1.765914902	-3.895365397	0.363535592	0.09650031	2.464376532	1.904481619	3.024271444	3.22E-07	0.864627572	-0.98223366	-1.649028845	-0.315438475	0.00749866	0.921087311
body size TL	2015	Genus	Beilschmiedia	-0.952724863	-4.617055009	2.711605284	0.548133446	2.203561518	1.34174823	3.065374806	0.000773478	0.84493922	-0.891962549	-3.479826303	1.695901205	0.416186817	0.839176557
body size TL	2015	Genus	Canarium	-2.229556935	-4.171054819	-0.288059051	0.029340135	2.556213854	2.069375859	3.04305185	2.00E-06	0.941786731	-0.899131255	-1.504772503	-0.293490007	0.009852663	0.975899688
body size TL	2015	Genus	Castanopsis	0.854471419	-2.463626811	4.172569649	0.551839507	1.835591457	1.112688247	2.558494667	0.000802453	0.84306218	-1.189047951	-3.431120674	1.053024772	0.230974977	0.86270655
body size TL	2015	Genus	Cinnamomum	2.694886002	-3.469662912	8.859434917	0.356633811	1.387574103	-0.022901313	2.798049518	0.053215726	0.235098855	-0.859629532	-4.258357528	2.539098464	0.585470947	0.184508387
body size TL	2015	Genus	Cleyera	4.319630936	-1.368563656	10.00782553	0.094442809	0.875732125	-0.495782719	2.247246969	0.135078377	0.438925575	-0.026651932	-5.9856217	5.932317837	0.986393745	0.15854417
body size TL	2015	Genus	Cratoxylum	-0.2422256	-3.632344999	3.147893799	0.861489096	2.018822611	1.28203167	2.755613553	0.000890999	0.890130336	-0.55074113	-2.298833563	1.197351302	0.431101154	0.884715327
body size TL	2015	Genus	Cryptocarya	-1.318884107	-3.039008485	0.401240271	0.121558058	2.371887291	1.950601479	2.793173103	1.78E-08	0.913011898	0.240055127	-0.883493391	1.363603644	0.649893769	0.907434542
body size TL	2015	Genus	Cyclobalanopsis	-4.190626988	-6.372044003	-2.009209973	0.001416656	2.857394571	2.421236179	3.293552963	1.73E-08	0.945184248	-0.548478166	-0.721919567	-0.375036765	3.52E-05	0.989891061
body size TL	2015	Genus	Dacrycarpus	1.273107326	-2.282812269	4.829026921	0.337278265	1.683935985	0.973505468	2.394366502	0.004830141	0.933224643	-0.460120949	-0.68885441	-0.231387488	0.013087342	0.99739542
body size TL	2015	Genus	Dacrydium	2.713385697	-0.010618076	5.43738947	0.050557265	1.45325819	0.968469618	1.938046762	0.001138549	0.931761298	-0.410396012	-1.115842082	0.295050058	0.161200211	0.957534502
body size TL	2015	Genus	Dalbergia	0.999085584	-2.604368644	4.602539812	0.53302206	1.876192869	1.066729409	2.685656328	0.000925204	0.784011154	-2.233611926	-4.123692766	-0.343531086	0.027633975	0.894724962
body size TL	2015	Genus	Daphniphyllum	-33.61719342	-74.83909502	7.604708177	0.086274991	9.622641356	0.174049034	19.07123368	0.047461001	0.583168665	-122.4007877	-377.7367866	132.9352113	0.224534161	0.687026891
body size TL	2015	Genus	Decaspermum	-1.399755415	-4.592059075	1.792548244	0.341554037	2.338372718	1.644152526	3.03259291	5.40E-05	0.868291567	-0.168749364	-2.980466324	2.642967597	0.891144171	0.849907918
body size TL	2015	Genus	Dillenia	0.462963227	-1.055284426	1.981210879	0.507711251	1.890662141	1.543666999	2.237657283	6.13E-07	0.937858896	-0.314948874	-0.81029954	0.180401793	0.18077101	0.944897802
body size TL	2015	Genus	Diospyros	-2.714654575	-5.093908582	-0.335400569	0.028643609	2.73646759	2.162659991	3.31027519	2.36E-07	0.891636157	0.438514205	-1.161743107	2.038771516	0.558652644	0.885569086
body size TL	2015	Genus	Diplospora	-1.984873728	-6.43277162	2.463024164	0.333559388	2.430736584	1.259973486	3.601499682	0.00137699	0.70894777	-1.375093203	-6.808522547	4.058336141	0.568397161	0.683558473
body size TL	2015	Genus	Elaeocarpus	-2.613298191	-6.200184271	0.97358789	0.124900793	2.59939817	1.782051212	3.416745128	0.000237119	0.894828095	-1.143270872	-2.208872175	-0.077669569	0.039931819	0.949943044
body size TL	2015	Genus	Engelhardia	0.326171378	-1.534916039	2.187258795	0.709244599	1.937021005	1.547000138	2.327041871	1.52E-07	0.899297803	0.258430291	-0.539534323	1.056394904	0.490805019	0.894993457
body size TL	2015	Genus	Eurya	0.667677481	-3.126790246	4.462145208	0.695550301	1.862127666	0.934334889	2.789920443	0.001691863	0.694094696	-0.765928045	-8.399662338	6.867806248	0.819253987	0.653182812
body size TL	2015	Genus	Ficus	-2.511840268	-3.559048066	-1.46463247	0.00021257	2.649724065	2.401415659	2.898032472	2.39E-11	0.976473906	0.013158712	-0.464017406	0.490334829	0.952690953	0.974343762
body size TL	2015	Genus	Garcinia	1.306472944	-2.098083069	4.711028957	0.412550048	1.760708951	1.015563435	2.505854467	0.000365486	0.70836974	1.327789433	-1.00165854	3.657237406	0.229397309	0.726493354
body size TL	2015	Genus	Gironniera	1.715502081	-0.964796939	4.395801101	0.178201458	1.635518843	0.995665377	2.275372309	0.000364062	0.789440348	-0.778297066	-2.238629902	0.682035769	0.247964669	0.803861952
body size TL	2015	Genus	Glochidion	-1.938796231	-3.874520163	-0.0030723	0.049724749	2.489492203	2.016140921	2.962843485	5.00E-06	0.950513499	-0.636703682	-1.719355189	0.445947825	0.200199272	0.957079056
body size TL	2015	Genus	Goniothalamus	-2.728517589	-4.951857509	-0.505177669	0.022923601	2.660972592	2.070894072	3.251051111	1.40E-05	0.933723562	-0.392475744	-1.887517548	1.102566059	0.544387797	0.927652863
body size TL	2015	Genus	Gonocaryum	-3.13347625	-7.983524644	1.716572143	0.157649954	2.789618764	1.495318797	4.08391873	0.002629176	0.831914244	-1.516880783	-7.772603972	4.738842406	0.537696839	0.81127691
body size TL	2015	Genus	Helicia	8.740789758	4.140572978	13.34100654	0.003506141	-0.158987068	-1.244764846	0.926790709	0.732392196	-0.142227868	-1.881887322	-3.223844662	-0.539929982	0.015464154	0.619149305
body size TL	2015	Genus	Heritiera	-3.304080164	-4.96078406	-1.647376268	0.001464388	2.853534137	2.436281597	3.270786676	8.62E-08	0.959732484	-0.571205997	-0.893533939	-0.248878054	0.003502349	0.985327473
body size TL	2015	Genus	Homalium	-2.771181542	-6.299967358	0.757604275	0.103040446	2.708828379	1.684061328	3.733595431	0.000648051	0.85366645	1.56607581	-4.345091527	7.477243147	0.526103261	0.83930609
body size TL	2015	Genus	Ilex	-5.757551052	-10.84489066	-0.670211442	0.031716056	3.348139244	2.117892168	4.578386319	0.000355154	0.834758359	-2.586359419	-4.392740267	-0.77997857	0.012772409	0.936703829
body size TL	2015	Genus	Lasianthus	-8.56941165	-32.6603468	15.5215235	0.339925453	4.451812455	-3.132740459	12.03636537	0.158573359	0.383598872	-58.13292477	-106.9738248	-9.292024717	0.036077801	0.934488277
body size TL	2015	Genus	Liquidambar	1.211215949	-0.381528312	2.803960211	0.10800152	1.800995529	1.489430612	2.112560446	2.50E-05	0.973427332	0.105627991	-0.558391961	0.769647944	0.681561906	0.968328639
body size TL	2015	Genus	Lirianthe	-3.05740069	-5.131370744	-0.983430635	0.012765026	2.704305886	2.141241264	3.267370508	6.17E-05	0.961886766	0.086524887	-1.308079294	1.481129068	0.871599049	0.95270927
body size TL	2015	Genus	Litchi	1.58228862	-9.199386364	12.3639636	0.704531686	1.581274315	-0.792719865	3.955268495	0.138095128	0.326150709	-0.000200869	-5.483469426	5.483067688	0.999914299	0.101534282
body size TL	2015	Genus	Lithocarpus	-1.221040694	-2.720551012	0.278469624	0.101383215	2.297198157	1.997485143	2.596911172	1.13E-09	0.955308839	0.062190001	-0.678821122	0.803201125	0.856810556	0.951396771
body size TL	2015	Genus	Litsea	-2.07610353	-3.045627642	-1.106579419	0.000474623	2.60373624	2.355093461	2.852379018	7.98E-12	0.973323035	-0.184023095	-0.766638054	0.398591864	0.50441751	0.97219726
body size TL	2015	Genus	Machilus	0.908072713	-0.663454736	2.479600162	0.229677853	1.875817901	1.485254829	2.266380973	4.23E-07	0.902237394	0.273038114	-0.593648753	1.139724981	0.498724713	0.897511044
body size TL	2015	Genus	Maclurodendron	-0.618910997	-3.307189795	2.0693678	0.593613888	2.142147061	1.500452648	2.783841474	0.000181216	0.903744982	-1.001219466	-1.997372408	-0.005066525	0.049213564	0.950533933
body size TL	2015	Genus	Mallotus	-3.952649813	-6.691991917	-1.213307708	0.011257742	3.047953425	2.299901648	3.796005203	2.73E-05	0.919861926	-1.28640093	-5.531591468	2.958789607	0.486401904	0.91435348
body size TL	2015	Genus	Mayodendron	-1.915042101	-6.03861359	2.208529387	0.235938682	2.462472457	1.491580363	3.433364551	0.003972782	0.941307052	-0.515398138	-3.395835067	2.365038791	0.521872327	0.932086924
body size TL	2015	Genus	Meliosma	-2.032330117	-3.592058261	-0.472601974	0.016284397	2.51513743	2.136554386	2.893720474	1.11E-07	0.957422135	0.426042001	-0.165297004	1.017381007	0.135208454	0.964387446
body size TL	2015	Genus	Memecylon	-1.875731207	-4.996203944	1.24474153	0.198187859	2.504680917	1.628991845	3.380369989	0.00026179	0.848322494	-1.184795435	-3.492273071	1.122682201	0.255676249	0.859900956
body size TL	2015	Genus	Michelia	-0.207699184	-3.335841327	2.92044296	0.871168056	2.034882626	1.35116358	2.718601672	0.00060737	0.905557976	-0.032748002	-2.029635272	1.964139268	0.965865457	0.882008625
body size TL	2015	Genus	Microcos	-3.285906954	-7.701044909	1.129231	0.10767677	2.795306406	1.691254014	3.899358798	0.002157761	0.906393107	-2.072617251	-7.470183334	3.324948831	0.308955976	0.916670912
body size TL	2015	Genus	Microdesmis	-6.743214404	-10.93771856	-2.548710245	0.014451228	3.773193898	2.616667767	4.929720029	0.001906384	0.963899787	1.032164699	-15.11605027	17.18037967	0.809109065	0.947822883
body size TL	2015	Genus	Myrsine	-4.33295344	-7.449966059	-1.215940821	0.014470114	3.043127043	2.241621478	3.844632608	8.80E-05	0.924168989	-0.741697958	-2.006750461	0.523354545	0.192136542	0.937428281
body size TL	2015	Genus	Neolitsea	0.562450483	-1.13184838	2.256749347	0.471854199	1.891941407	1.491193417	2.292689397	2.06E-06	0.918736197	0.520580622	-0.268902525	1.310063769	0.166859153	0.929076252
body size TL	2015	Genus	Nephelium	-1.533249582	-4.260677624	1.19417846	0.1935906	2.362720924	1.770708107	2.954733741	0.000377268	0.960562763	-0.544226491	-1.50535637	0.416903389	0.169337756	0.974749107
body size TL	2015	Genus	Olea	-1.433650921	-5.589648378	2.722346535	0.466776051	2.302347391	1.333696432	3.270998351	0.000229816	0.665114761	-2.465085986	-5.27047654	0.340304568	0.079246319	0.727372545
body size TL	2015	Genus	Ormosia	-1.19602553	-3.493225284	1.101174223	0.264243363	2.335662144	1.801820048	2.86950424	7.94E-06	0.918026976	-0.676126402	-1.78747077	0.435217965	0.193431957	0.927694116
body size TL	2015	Genus	Pentaphylax	-1.281785867	-11.00787345	8.444301721	0.748544397	2.232790781	0.048100838	4.417480724	0.046691755	0.495885977	1.711821492	-4.768046181	8.191689166	0.503943137	0.444560715
body size TL	2015	Genus	Phoebe	-1.925152489	-4.258797847	0.408492868	0.083816228	2.458070119	1.923819957	2.99232028	0.000216401	0.97009282	0.387767146	-1.983347809	2.758882101	0.638719694	0.96342601
body size TL	2015	Genus	Polyalthia	-2.297143236	-4.27122836	-0.323058112	0.027780086	2.585218964	2.096827558	3.07361037	1.88E-06	0.942674224	-0.999670055	-1.626779097	-0.372561012	0.006988131	0.978376411
body size TL	2015	Genus	Psychotria	-7.733259781	-13.25241037	-2.214109188	0.012884131	4.115245771	2.569643202	5.66084834	0.000405751	0.82846889	-0.713155218	-7.143993836	5.7176834	0.795213961	0.802306483
body size TL	2015	Genus	Radermachera	2.598961489	-6.989774496	12.18769747	0.451808213	1.433815698	-0.786548221	3.654179617	0.132117122	0.446242879	4.363341859	-10.06314771	18.78983143	0.322865756	0.550219736
body size TL	2015	Genus	Reevesia	-5.384362302	-9.262607935	-1.506116668	0.014546537	3.426328335	2.456978022	4.395678648	0.000131663	0.913372153	-1.930490455	-2.657270697	-1.203710214	0.001027688	0.98993131
body size TL	2015	Genus	Rhodamnia	-0.986355359	-4.865512686	2.892801967	0.556714019	2.147616734	1.241886621	3.053346848	0.001149401	0.82351302	-0.769543906	-2.058047409	0.518959596	0.185314938	0.856065958
body size TL	2015	Genus	Sarcosperma	-4.215491856	-7.730859643	-0.700124069	0.022686388	3.207909417	2.181995521	4.233823314	1.87E-05	0.777455993	-2.073385003	-3.652824378	-0.493945629	0.014724014	0.861974738
body size TL	2015	Genus	Schefflera	-3.840626234	-5.345191282	-2.336061186	0.000201703	2.982235334	2.623252061	3.341218607	4.57E-09	0.968805448	-0.341647538	-1.216934738	0.533639663	0.400217479	0.968102596
body size TL	2015	Genus	Schima	2.174719317	-1.438786385	5.788225019	0.206481585	1.608324181	0.857736457	2.358911905	0.000911812	0.692267709	0.280507946	-2.655990161	3.217006052	0.83117033	0.655888355
body size TL	2015	Genus	Sterculia	2.469321374	-11.85018588	16.78882863	0.657089499	1.099920413	-3.093950195	5.293791022	0.506845698	-0.103694831	9.590162573	-8.859124881	28.03945003	0.196645016	0.230421868
body size TL	2015	Genus	Symplocos	-2.745522008	-4.677212185	-0.81383183	0.008939488	2.700755108	2.240475875	3.161034341	1.08E-08	0.919395688	-0.674077727	-1.594268198	0.246112745	0.136456596	0.927969739
body size TL	2015	Genus	Syndiclis	-5.552910752	-8.486254578	-2.619566925	0.009167076	3.430187061	2.692427113	4.167947009	0.000669706	0.981977214	-1.519997854	-8.815439721	5.775444012	0.464613477	0.980714864
body size TL	2015	Genus	Syzygium	-0.285228149	-3.091256235	2.520799936	0.829594828	2.175786787	1.51950745	2.832066125	7.34E-06	0.782268038	-1.550140313	-3.550487104	0.450206479	0.117120895	0.809403545
body size TL	2015	Genus	Tabernaemontana	-4.456949556	-6.996699635	-1.917199477	0.005126181	3.23655325	2.450895111	4.022211389	5.53E-05	0.934950069	1.866322096	-1.992785057	5.725429249	0.268917972	0.940371096
body size TL	2015	Genus	Triadica	-0.898492254	-8.590817553	6.793833045	0.761961703	2.127305198	0.481378773	3.773231623	0.02299332	0.703739989	3.516677469	-2.142341942	9.175696881	0.142380645	0.82853224
body size TL	2015	Genus	Vatica	0.151342867	-2.620745746	2.923431481	0.886855396	2.117293285	1.470955242	2.763631327	0.000810393	0.942344473	-2.045911898	-5.000495748	0.908671951	0.114774946	0.970644858
body size TL	2015	Genus	Wendlandia	-4.745589139	-7.848278515	-1.642899764	0.013193866	3.26107221	2.376039285	4.146105136	0.000514543	0.953984849	-0.965101822	-3.089647726	1.159444082	0.244038436	0.963838436
body size TL	2015	Genus	Xanthophyllum	-2.155706498	-5.951082212	1.639669216	0.20410383	2.477003286	1.593675133	3.360331439	0.000800751	0.894663529	-0.027209206	-2.08431547	2.029897057	0.972464846	0.868373791
body size TL	2010	Family	Altingiaceae	-0.748068647	-3.830132445	2.33399515	0.591002201	2.18507889	1.563855945	2.806301834	3.95E-05	0.87803214	0.397722373	-0.861896694	1.65734144	0.479609658	0.870889931
body size TL	2010	Family	Anacardiaceae	1.099584059	-2.768189018	4.967357136	0.432291054	1.74522866	0.938836054	2.551621266	0.006269845	0.920695985	0.559907638	-1.39945475	2.519270027	0.343889459	0.93225229
body size TL	2010	Family	Annonaceae	-2.217359413	-3.323278373	-1.111440454	0.000914589	2.63165014	2.359232073	2.904068207	7.68E-11	0.971429892	0.044140593	-0.715472103	0.803753289	0.900538109	0.968878889
body size TL	2010	Family	Apocynaceae	-2.32738868	-3.47658594	-1.178191419	0.001121259	2.589123134	2.27775575	2.900490518	4.53E-09	0.968862889	-0.532995869	-1.240943219	0.174951481	0.122747025	0.97383573
body size TL	2010	Family	Aquifoliaceae	-6.257705137	-11.4128666	-1.102543679	0.023979982	3.492229495	2.228969883	4.755489107	0.000322759	0.839135038	-2.938355204	-4.678257561	-1.198452847	0.006130812	0.951203119
body size TL	2010	Family	Araliaceae	-3.332813111	-5.045586092	-1.620040131	0.001292634	2.88212118	2.466363986	3.297878375	9.52E-09	0.950778914	-0.646586499	-1.421935882	0.128762884	0.092802399	0.959752536
body size TL	2010	Family	Bignoniaceae	0.221959764	-2.991457172	3.435376699	0.866039697	2.020934446	1.277309029	2.764559863	0.000925223	0.888484932	-0.268963026	-2.725210759	2.187284707	0.776268028	0.863754501
body size TL	2010	Family	Burseraceae	-2.203547605	-4.207698207	-0.199397003	0.034958447	2.55558043	2.046169659	3.064991201	2.83E-06	0.936545066	-1.041805138	-1.615026369	-0.468583907	0.003577112	0.98006865
body size TL	2010	Family	Cannabaceae	0.306853019	-1.520421849	2.134127886	0.708672846	1.992559894	1.551372044	2.433747744	6.26E-06	0.922724596	-0.792959286	-2.308575845	0.722657273	0.255919341	0.927530667
body size TL	2010	Family	Cardiopteridaceae	-2.630523714	-6.819145396	1.558097968	0.167368124	2.669505072	1.54072563	3.798284514	0.001740657	0.856999197	-2.248637804	-7.501434303	3.004158695	0.300357305	0.86790142
body size TL	2010	Family	Celastraceae	-3.24588593	-4.930367995	-1.561403865	0.008719654	2.713674955	2.262559481	3.164790429	0.000311263	0.989174273	-0.393973199	-1.602266679	0.81432028	0.29573552	0.991815563
body size TL	2010	Family	Clusiaceae	0.927467153	-2.088866099	3.943800405	0.508841972	1.8415095	1.173317171	2.509701829	0.00010966	0.769429008	1.175721294	-0.901349241	3.25279183	0.232387416	0.783290863
body size TL	2010	Family	Daphniphyllaceae	-25.64548029	-69.91766393	18.62670335	0.183049432	7.83808374	-2.381982996	18.05815048	0.100282194	0.414114724	-38.67502619	-234.3062888	156.9562364	0.573898137	0.309876452
body size TL	2010	Family	Dilleniaceae	0.528093111	-0.892965785	1.949152008	0.422309111	1.888129769	1.559299764	2.216959773	3.91E-07	0.943731686	-0.287821642	-0.734785211	0.159141928	0.175857482	0.950376164
body size TL	2010	Family	Dipterocarpaceae	0.079635384	-2.36569534	2.524966108	0.932301339	2.129518556	1.55517476	2.703862352	0.000502248	0.954534491	-1.669294772	-4.679777128	1.341187583	0.175810901	0.97025473
body size TL	2010	Family	Ebenaceae	-2.956700219	-5.601409466	-0.311990972	0.031395501	2.801849557	2.162285274	3.441413839	5.91E-07	0.873919778	-0.268236239	-2.457777288	1.92130481	0.792429722	0.863361058
body size TL	2010	Family	Elaeocarpaceae	-1.405408405	-4.663580133	1.852763323	0.341689605	2.336709391	1.577312034	3.096106749	0.000166146	0.866536345	-0.830596883	-2.2507992	0.589605434	0.202368226	0.883914913
body size TL	2010	Family	Euphorbiaceae	1.950460232	-0.543867363	4.444787828	0.11069619	1.617241388	1.034140694	2.200342081	0.000145388	0.793238087	-0.658086905	-2.577354336	1.261180527	0.451924152	0.784253323
body size TL	2010	Family	Fabaceae	-1.916469353	-4.061127141	0.228188434	0.074939543	2.52302066	2.036456663	3.009584657	1.94E-07	0.915047525	-1.54571898	-3.101569593	0.010131634	0.051244694	0.937284059
body size TL	2010	Family	Fagaceae	-0.397757547	-2.096799267	1.301284173	0.619250159	2.170694807	1.831736272	2.509653341	8.86E-09	0.937103956	-0.451967919	-0.979670404	0.075734565	0.086091473	0.948139882
body size TL	2010	Family	Hypericaceae	-1.044808944	-2.940676586	0.851058697	0.215766145	2.217888091	1.797821952	2.63795423	3.89E-05	0.968288746	-0.115366483	-1.180447512	0.949714545	0.778599033	0.961237378
body size TL	2010	Family	Juglandaceae	0.404609774	-1.119289838	1.928509386	0.573626964	1.919879429	1.590436491	2.249322367	2.57E-08	0.924952286	-0.045773168	-0.724412103	0.632865766	0.884671635	0.918293465
body size TL	2010	Family	Lauraceae	-0.990626422	-5.161466343	3.1802135	0.616479283	2.374718761	1.368056553	3.381380969	0.000205064	0.640771688	-0.396049426	-8.210146416	7.418047563	0.913893084	0.611231081
body size TL	2010	Family	Magnoliaceae	-1.217853986	-2.973908369	0.538200397	0.153319491	2.323712306	1.895838811	2.7515858	2.70E-07	0.929679248	-0.672556963	-1.49321309	0.148099165	0.09674574	0.943458491
body size TL	2010	Family	Malvaceae	-2.656546541	-4.634964719	-0.678128364	0.012706746	2.757879315	2.273282026	3.242476604	3.35E-08	0.921570852	-0.367024151	-1.069247388	0.335199086	0.274387049	0.923628709
body size TL	2010	Family	Melastomataceae	-1.837592799	-4.689402587	1.014216988	0.175612267	2.510305221	1.694656515	3.325953928	0.000102281	0.845809663	-3.044169616	-4.361277458	-1.727061775	0.000940605	0.966543007
body size TL	2010	Family	Metteniusaceae	-2.394229583	-10.5297871	5.74132793	0.483448669	2.47192961	0.650076435	4.293782784	0.017511288	0.650449337	-0.064019895	-2.962598625	2.834558836	0.954044216	0.563472055
body size TL	2010	Family	Moraceae	-1.509500764	-2.822545282	-0.196456246	0.027670408	2.461806427	2.151609327	2.772003528	7.57E-10	0.958199449	-0.228431112	-0.727919849	0.271057626	0.335767514	0.958245364
body size TL	2010	Family	Myrtaceae	2.309834022	0.931649846	3.688018197	0.003106009	1.58955935	1.277029599	1.9020891	5.97E-08	0.895313907	-0.097999996	-1.013778092	0.8177781	0.819566204	0.887101534
body size TL	2010	Family	Oleaceae	-1.712820146	-6.477164784	3.051524491	0.448634503	2.405698244	1.272524302	3.538872185	0.000584555	0.610729758	-2.353392006	-4.814965394	0.108181383	0.05916267	0.697220959
body size TL	2010	Family	Pandaceae	-4.926767577	-14.72478032	4.871245161	0.252664451	3.28374235	0.52296155	6.04452315	0.028181725	0.581834832	12.09343958	-10.73567194	34.9225511	0.215306351	0.660757319
body size TL	2010	Family	Pentaphylacaceae	1.572072996	0.046397844	3.097748149	0.044564172	1.741277259	1.404093453	2.078461065	4.33E-07	0.922752637	-0.386304746	-1.083717902	0.311108409	0.241768808	0.926918937
body size TL	2010	Family	Phyllanthaceae	-2.852907437	-7.912149766	2.206334893	0.244783938	2.743921366	1.509833486	3.978009247	0.000344701	0.611899706	1.450675955	-1.752497319	4.653849229	0.343240998	0.611112597
body size TL	2010	Family	Podocarpaceae	0.886379346	0.516070445	1.256688246	0.002661369	1.865642849	1.796397105	1.934888594	1.91E-07	0.999107084	0.007076636	-0.137901998	0.152055271	0.886416519	0.998818945
body size TL	2010	Family	Polygalaceae	-2.312969561	-4.604369103	-0.021570019	0.048555109	2.53502213	1.995450494	3.074593767	6.87E-05	0.960227313	-0.190574191	-1.254611685	0.873463303	0.645087979	0.95317866
body size TL	2010	Family	Primulaceae	-2.203373689	-3.96999773	-0.436749648	0.018695322	2.625368339	2.165335787	3.085400891	3.25E-08	0.921974409	-0.983253067	-1.659141333	-0.307364801	0.008426157	0.955942952
body size TL	2010	Family	Proteaceae	5.753060404	1.520366274	9.985754533	0.014776101	0.535922994	-0.488998972	1.560844961	0.256167955	0.062000444	-1.939008805	-2.877870049	-1.000147561	0.002325452	0.791809333
body size TL	2010	Family	Rosaceae	-2.369087422	-5.452397572	0.714222727	0.105231553	2.572570447	1.867836738	3.277304156	0.000231735	0.935521063	-0.645014239	-0.951547656	-0.338480821	0.004279862	0.991545288
body size TL	2010	Family	Rubiaceae	-4.063815103	-6.403786422	-1.723843784	0.002418716	3.18442863	2.583836784	3.785020477	3.64E-08	0.902917925	0.414463153	-1.8472235	2.676149807	0.696704348	0.896206659
body size TL	2010	Family	Rutaceae	1.524238388	-2.40329405	5.451770826	0.411220815	1.632153153	0.717212907	2.547093399	0.002367006	0.545729177	-1.699595197	-2.596339312	-0.802851082	0.001763276	0.82046938
body size TL	2010	Family	Sabiaceae	-1.073760864	-2.575966586	0.428444858	0.140340521	2.259975519	1.883119683	2.636831355	2.69E-07	0.948196162	0.087305758	-1.217997329	1.392608844	0.881242057	0.941893472
body size TL	2010	Family	Salicaceae	-4.218883864	-6.437674449	-2.000093278	0.002334002	3.184178059	2.560671145	3.807684973	2.47E-06	0.938644409	1.227296686	-1.118658681	3.573252053	0.255950898	0.942458854
body size TL	2010	Family	Sapindaceae	-4.429007002	-6.428831166	-2.429182837	0.000491157	3.048287774	2.587498366	3.509077181	1.56E-08	0.946188968	-0.442868205	-1.306973746	0.421237336	0.280077928	0.947636426
body size TL	2010	Family	Sapotaceae	-4.782432078	-8.401386395	-1.16347776	0.013848806	3.393684517	2.323713604	4.46365543	1.63E-05	0.782452986	-2.021667139	-4.072828717	0.029494439	0.052838161	0.833785763
body size TL	2010	Family	Styracaceae	-2.799860539	-8.275420467	2.67569939	0.245763593	2.650001844	1.431621493	3.868382195	0.002525916	0.834528562	-4.107674671	-10.26885902	2.053509677	0.137819811	0.888592877
body size TL	2010	Family	Symplocaceae	-2.75221597	-4.527186449	-0.977245492	0.005222687	2.718041649	2.287753413	3.148329885	4.41E-09	0.929729362	-0.710160752	-1.594017694	0.17369619	0.105507061	0.939360375
body size TL	2010	Family	Theaceae	2.821977231	0.363226736	5.280727725	0.028504972	1.470782575	0.946981352	1.994583798	9.43E-05	0.776161114	-0.645930145	-2.18211475	0.890254459	0.366354069	0.774008605
body size TL	2015	Family	Altingiaceae	-0.512784968	-3.714756171	2.689186235	0.716144531	2.142395795	1.515419965	2.769371624	8.55E-05	0.889328969	0.394468539	-1.099857871	1.888794949	0.54222491	0.879278473
body size TL	2015	Family	Anacardiaceae	1.107568804	-1.423280428	3.638418035	0.257971666	1.750846515	1.222537021	2.279156009	0.001820659	0.964984464	0.309085606	-1.139637042	1.757808254	0.455539611	0.963046553
body size TL	2015	Family	Annonaceae	-2.430241306	-3.573725496	-1.286757115	0.000579478	2.671620043	2.391446845	2.951793241	8.94E-11	0.970697905	-0.230703465	-1.022296797	0.560889867	0.534361848	0.969186692
body size TL	2015	Family	Apocynaceae	-2.536515545	-3.413810794	-1.659220295	0.000106327	2.630247196	2.393115774	2.867378617	1.22E-09	0.984340594	-0.54290022	-0.979491323	-0.106309118	0.020908688	0.991312463
body size TL	2015	Family	Aquifoliaceae	-5.757551052	-10.84489066	-0.670211442	0.031716056	3.348139244	2.117892168	4.578386319	0.000355154	0.834758359	-2.586359419	-4.392740267	-0.77997857	0.012772409	0.936703829
body size TL	2015	Family	Araliaceae	-3.840626234	-5.345191282	-2.336061186	0.000201703	2.982235334	2.623252061	3.341218607	4.57E-09	0.968805448	-0.341647538	-1.216934738	0.533639663	0.400217479	0.968102596
body size TL	2015	Family	Bignoniaceae	0.451036212	-3.145577219	4.047649643	0.760218458	1.964527054	1.137278784	2.791775324	0.001708561	0.858040306	0.366524927	-2.346743253	3.079793107	0.726655863	0.828578813
body size TL	2015	Family	Burseraceae	-2.229556935	-4.171054819	-0.288059051	0.029340135	2.556213854	2.069375859	3.04305185	2.00E-06	0.941786731	-0.899131255	-1.504772503	-0.293490007	0.009852663	0.975899688
body size TL	2015	Family	Cannabaceae	0.493390007	-1.346752299	2.333532313	0.553569275	1.94194927	1.505033424	2.378865116	7.06E-06	0.920389937	-0.284671377	-1.904360161	1.335017406	0.690147573	0.911207981
body size TL	2015	Family	Cardiopteridaceae	-3.13347625	-7.983524644	1.716572143	0.157649954	2.789618764	1.495318797	4.08391873	0.002629176	0.831914244	-1.516880783	-7.772603972	4.738842406	0.537696839	0.81127691
body size TL	2015	Family	Celastraceae	-3.449936492	-4.929329035	-1.970543949	0.005062002	2.752510119	2.359369076	3.145651162	0.000197927	0.991991332	-0.52180773	-0.90652451	-0.13709095	0.028129192	0.999333673
body size TL	2015	Family	Clusiaceae	1.306472944	-2.098083069	4.711028957	0.412550048	1.760708951	1.015563435	2.505854467	0.000365486	0.70836974	1.327789433	-1.00165854	3.657237406	0.229397309	0.726493354
body size TL	2015	Family	Daphniphyllaceae	-33.61719342	-74.83909502	7.604708177	0.086274991	9.622641356	0.174049034	19.07123368	0.047461001	0.583168665	-122.4007877	-377.7367866	132.9352113	0.224534161	0.687026891
body size TL	2015	Family	Dilleniaceae	0.462963227	-1.055284426	1.981210879	0.507711251	1.890662141	1.543666999	2.237657283	6.13E-07	0.937858896	-0.314948874	-0.81029954	0.180401793	0.18077101	0.944897802
body size TL	2015	Family	Dipterocarpaceae	0.151342867	-2.620745746	2.923431481	0.886855396	2.117293285	1.470955242	2.763631327	0.000810393	0.942344473	-2.045911898	-5.000495748	0.908671951	0.114774946	0.970644858
body size TL	2015	Family	Ebenaceae	-2.714654575	-5.093908582	-0.335400569	0.028643609	2.73646759	2.162659991	3.31027519	2.36E-07	0.891636157	0.438514205	-1.161743107	2.038771516	0.558652644	0.885569086
body size TL	2015	Family	Elaeocarpaceae	-0.504154643	-3.133210484	2.124901198	0.663949877	2.145734001	1.544710052	2.74675795	6.46E-05	0.897786644	-0.76758458	-1.9649345	0.42976534	0.167780489	0.915432635
body size TL	2015	Family	Euphorbiaceae	2.016949137	-0.421254296	4.455152569	0.094100516	1.615777059	1.056195768	2.17535835	0.000107396	0.806449161	-0.583882086	-2.137002472	0.969238301	0.41123122	0.800954489
body size TL	2015	Family	Fabaceae	-2.056373755	-4.858909057	0.746161547	0.134608373	2.542582331	1.910590732	3.174573931	2.46E-06	0.865784172	-1.14022523	-3.618545292	1.338094832	0.329464025	0.866402061
body size TL	2015	Family	Fagaceae	-0.385508049	-2.033570074	1.262553976	0.619533086	2.16188398	1.837204745	2.486563215	5.69E-09	0.94156584	-0.376858142	-0.952693045	0.198976761	0.177591689	0.946369708
body size TL	2015	Family	Hypericaceae	-0.2422256	-3.632344999	3.147893799	0.861489096	2.018822611	1.28203167	2.755613553	0.000890999	0.890130336	-0.55074113	-2.298833563	1.197351302	0.431101154	0.884715327
body size TL	2015	Family	Juglandaceae	0.331595938	-1.456535488	2.119727364	0.693287631	1.936219987	1.56160656	2.310833414	9.78E-08	0.906352531	0.249726108	-0.521318006	1.020770222	0.490780669	0.902350222
body size TL	2015	Family	Lauraceae	-0.337912374	-4.514461717	3.83863697	0.863938211	2.222819194	1.231544171	3.214094216	0.000320355	0.616101563	0.789051444	-5.950848518	7.528951406	0.802982617	0.586352837
body size TL	2015	Family	Magnoliaceae	-2.440239272	-4.694325614	-0.18615293	0.036548876	2.589866348	2.056176305	3.123556391	7.73E-07	0.913326122	-0.684554797	-1.67369112	0.304581525	0.151888054	0.924309138
body size TL	2015	Family	Malvaceae	-2.862674896	-4.505317463	-1.220032329	0.002543318	2.815366253	2.413771947	3.21696056	3.16E-09	0.947005969	-0.51539405	-1.005773835	-0.025014265	0.041062536	0.961108057
body size TL	2015	Family	Melastomataceae	-2.032151243	-5.227035205	1.162732719	0.180615693	2.557635907	1.659465131	3.455806682	0.000175401	0.823944008	-2.175160456	-4.335403897	-0.014917014	0.0488137	0.888826652
body size TL	2015	Family	Metteniusaceae	-2.093964263	-8.157191847	3.969263322	0.415326447	2.397483235	1.075022765	3.719943706	0.005531111	0.775427585	-0.19591943	-2.215167921	1.823329061	0.800957152	0.724286572
body size TL	2015	Family	Moraceae	-1.4965357	-2.840629114	-0.152442286	0.031969575	2.448780552	2.135653693	2.76190741	8.97E-10	0.957001297	-0.241029191	-0.776014036	0.293955654	0.342694844	0.95694141
body size TL	2015	Family	Myrtaceae	2.169041909	0.798833362	3.539250457	0.004564746	1.620455591	1.312595421	1.928315761	3.97E-08	0.90162134	-0.227771239	-1.110442478	0.6549	0.58430409	0.89615857
body size TL	2015	Family	Oleaceae	-1.877721876	-5.53683604	1.781392288	0.285414372	2.425474311	1.563880939	3.287067683	5.07E-05	0.738013311	-1.914702207	-4.283796625	0.454392212	0.102879957	0.778044135
body size TL	2015	Family	Pandaceae	-6.743214404	-10.93771856	-2.548710245	0.014451228	3.773193898	2.616667767	4.929720029	0.001906384	0.963899787	1.032164699	-15.11605027	17.18037967	0.809109065	0.947822883
body size TL	2015	Family	Pentaphylacaceae	1.418344607	-0.148767721	2.985456935	0.071381994	1.77613949	1.434434476	2.117844504	4.08E-07	0.923681649	-0.295222289	-1.067234313	0.476789736	0.409469458	0.921711394
body size TL	2015	Family	Phyllanthaceae	-2.426452703	-9.779986365	4.927080958	0.488532019	2.611395007	0.834576782	4.388213232	0.00730973	0.39344736	2.343904329	-2.523810385	7.211619044	0.31478328	0.398109743
body size TL	2015	Family	Podocarpaceae	1.167483278	0.779251296	1.555715261	0.001124929	1.809522074	1.737802685	1.881241463	2.49E-07	0.998981917	-0.017526721	-0.16610979	0.131056349	0.732334956	0.99870346
body size TL	2015	Family	Polygalaceae	-2.155706498	-5.951082212	1.639669216	0.20410383	2.477003286	1.593675133	3.360331439	0.000800751	0.894663529	-0.027209206	-2.08431547	2.029897057	0.972464846	0.868373791
body size TL	2015	Family	Primulaceae	-2.806821833	-4.656398289	-0.957245376	0.005990897	2.764900708	2.28177941	3.248022005	1.46E-08	0.915593002	-0.898561082	-1.658962453	-0.138159711	0.024334627	0.941097759
body size TL	2015	Family	Proteaceae	8.770903281	4.191166909	13.35063965	0.003374076	-0.16650449	-1.247898106	0.914889126	0.719319305	-0.139704065	-1.878325602	-3.229264742	-0.527386463	0.015974247	0.615272035
body size TL	2015	Family	Rosaceae	-4.168462075	-8.282079518	-0.054844632	0.047967124	2.931696596	2.004879153	3.858514039	0.000456668	0.915631874	-0.80464803	-1.177506612	-0.431789449	0.003902256	0.989427714
body size TL	2015	Family	Rubiaceae	-3.802346816	-6.038069393	-1.566624239	0.002804774	3.097458905	2.52640332	3.668514491	2.78E-08	0.906860707	-0.228253714	-2.585684579	2.129177151	0.836458958	0.899471923
body size TL	2015	Family	Rutaceae	-0.649831578	-2.963544375	1.663881218	0.549048018	2.16832476	1.629751069	2.706898451	2.44E-06	0.86595508	-0.729171468	-1.538351679	0.080008743	0.072436515	0.894914504
body size TL	2015	Family	Sabiaceae	-2.032330117	-3.592058261	-0.472601974	0.016284397	2.51513743	2.136554386	2.893720474	1.11E-07	0.957422135	0.426042001	-0.165297004	1.017381007	0.135208454	0.964387446
body size TL	2015	Family	Salicaceae	-3.353869463	-4.755068887	-1.952670038	0.000424805	2.920679049	2.528271741	3.313086358	4.12E-08	0.965810896	-0.256327521	-1.5599901	1.047335059	0.662300051	0.96250089
body size TL	2015	Family	Sapindaceae	-3.55167168	-5.424005224	-1.679338136	0.001549321	2.848906533	2.422600513	3.275212553	1.40E-08	0.947216882	-0.351241783	-1.188028492	0.485544927	0.371687669	0.946608787
body size TL	2015	Family	Sapotaceae	-4.196072765	-7.653898759	-0.73824677	0.021415409	3.198961988	2.191707821	4.206216155	1.61E-05	0.782909412	-2.029195955	-3.632427847	-0.425964063	0.017720198	0.861139761
body size TL	2015	Family	Styracaceae	-0.740554048	-9.413119858	7.932011763	0.824240535	2.190669235	0.308756245	4.072582226	0.031916079	0.653873458	-9.325596107	-30.92881281	12.2776206	0.263161946	0.716712881
body size TL	2015	Family	Symplocaceae	-2.745522008	-4.677212185	-0.81383183	0.008939488	2.700755108	2.240475875	3.161034341	1.08E-08	0.919395688	-0.674077727	-1.594268198	0.246112745	0.136456596	0.927969739
body size TL	2015	Family	Theaceae	2.450517544	-0.249853748	5.150888836	0.070746177	1.561368785	0.991232567	2.131505003	0.000115395	0.767116287	-0.255511873	-2.67675775	2.165734004	0.816667137	0.7428685
body size TL	2010	Order	Apiales	-3.332813111	-5.045586092	-1.620040131	0.001292634	2.88212118	2.466363986	3.297878375	9.52E-09	0.950778914	-0.646586499	-1.421935882	0.128762884	0.092802399	0.959752536
body size TL	2010	Order	Aquifoliales	-5.17354849	-9.059448492	-1.287648489	0.013682755	3.308437545	2.308054824	4.308820266	1.58E-05	0.812454188	-2.763178301	-4.312326501	-1.214030101	0.002625128	0.920022742
body size TL	2010	Order	Celastrales	-3.24588593	-4.930367995	-1.561403865	0.008719654	2.713674955	2.262559481	3.164790429	0.000311263	0.989174273	-0.393973199	-1.602266679	0.81432028	0.29573552	0.991815563
body size TL	2010	Order	Cornales	-0.518330645	-5.690690978	4.654029688	0.794624378	2.062392	0.921641603	3.203142397	0.007387406	0.828746303	0.042976196	-4.736212922	4.822165314	0.978966802	0.771724055
body size TL	2010	Order	Dilleniales	0.528093111	-0.892965785	1.949152008	0.422309111	1.888129769	1.559299764	2.216959773	3.91E-07	0.943731686	-0.287821642	-0.734785211	0.159141928	0.175857482	0.950376164
body size TL	2010	Order	Ericales	-0.715269811	-2.843647031	1.413107409	0.480693665	2.322429434	1.825677738	2.819181129	1.60E-07	0.878276259	1.512720458	-0.06146326	3.086904176	0.058187722	0.903416004
body size TL	2010	Order	Fabales	-1.222348145	-2.994423786	0.549727496	0.158715148	2.358691116	1.959422377	2.757959856	2.21E-08	0.92683182	-0.512482885	-1.529248276	0.504282507	0.290935558	0.928211932
body size TL	2010	Order	Fagales	-0.37544517	-2.119116621	1.368226281	0.647378904	2.173079926	1.82315323	2.523006623	1.26E-08	0.933360124	-0.407925755	-0.986578267	0.170726757	0.149035673	0.940355746
body size TL	2010	Order	Gentianales	-2.709965444	-5.80157551	0.381644622	0.080735576	2.838571391	2.049651509	3.627491274	3.06E-06	0.809319462	-1.347385303	-4.820951345	2.126180739	0.414558224	0.805034515
body size TL	2010	Order	Lamiales	-2.077221511	-6.487893843	2.33345082	0.327509705	2.508115058	1.462233598	3.553996518	0.000176922	0.648596125	-1.702073225	-3.757002196	0.352855745	0.096261236	0.700577821
body size TL	2010	Order	Laurales	-0.990626422	-5.161466343	3.1802135	0.616479283	2.374718761	1.368056553	3.381380969	0.000205064	0.640771688	-0.396049426	-8.210146416	7.418047563	0.913893084	0.611231081
body size TL	2010	Order	Magnoliales	-0.939090936	-2.881008968	1.002827095	0.3151854	2.331163559	1.866401513	2.795925605	7.03E-08	0.89265402	-0.786317519	-2.091530929	0.518895891	0.213864233	0.898309203
body size TL	2010	Order	Malpighiales	-1.405251067	-4.23857741	1.428075277	0.303441951	2.446488096	1.790039764	3.102936428	2.08E-06	0.820108642	-1.562771576	-3.076075432	-0.049467721	0.043994408	0.862941186
body size TL	2010	Order	Malvales	-1.717280556	-3.086517736	-0.348043375	0.018177407	2.556466073	2.227799507	2.88513264	9.55E-10	0.956553147	-0.220104224	-0.737858742	0.297650294	0.369531241	0.956097564
body size TL	2010	Order	Metteniusales	-2.394229583	-10.5297871	5.74132793	0.483448669	2.47192961	0.650076435	4.293782784	0.017511288	0.650449337	-0.064019895	-2.962598625	2.834558836	0.954044216	0.563472055
body size TL	2010	Order	Myrtales	1.980230162	0.188546213	3.77191411	0.032831114	1.68048333	1.273581242	2.087385419	6.64E-07	0.848821446	-0.371915572	-1.665430084	0.92159894	0.542747367	0.841409812
body size TL	2010	Order	Oxalidales	-1.658686268	-4.030654952	0.713282415	0.148132166	2.398823787	1.828281992	2.969365581	5.42E-06	0.899459328	-0.829704604	-1.810402606	0.150993398	0.086863288	0.92335699
body size TL	2010	Order	Podocarpales	0.886379346	0.516070445	1.256688246	0.002661369	1.865642849	1.796397105	1.934888594	1.91E-07	0.999107084	0.007076636	-0.137901998	0.152055271	0.886416519	0.998818945
body size TL	2010	Order	Proteales	0.135973405	-1.320743681	1.59269049	0.840976888	1.987352564	1.634178448	2.340526681	8.40E-08	0.927004315	-0.677369381	-1.15160785	-0.203130912	0.009777535	0.960108533
body size TL	2010	Order	Rosales	-0.482699709	-2.482970406	1.517570988	0.60861712	2.240862821	1.777544432	2.70418121	2.03E-07	0.894350298	1.028205911	-0.09672527	2.153137093	0.069393424	0.915744726
body size TL	2010	Order	Sapindales	-2.531249079	-3.91259264	-1.149905517	0.001634248	2.655943723	2.338537117	2.97335033	1.35E-10	0.958797423	-0.118572625	-0.671511707	0.434366457	0.64870802	0.956161374
body size TL	2010	Order	Saxifragales	-1.37956104	-4.224781275	1.465659195	0.295968115	2.325678558	1.743276671	2.908080445	1.57E-05	0.903012781	-0.07773799	-1.475408393	1.319932413	0.89906453	0.889430687
body size TL	2015	Order	Apiales	-3.840626234	-5.345191282	-2.336061186	0.000201703	2.982235334	2.623252061	3.341218607	4.57E-09	0.968805448	-0.341647538	-1.216934738	0.533639663	0.400217479	0.968102596
body size TL	2015	Order	Aquifoliales	-4.794200245	-8.636464363	-0.951936127	0.019016453	3.19592202	2.217694461	4.17414958	1.77E-05	0.808632878	-2.484964829	-4.065418042	-0.904511616	0.005694753	0.905490547
body size TL	2015	Order	Celastrales	-3.449936492	-4.929329035	-1.970543949	0.005062002	2.752510119	2.359369076	3.145651162	0.000197927	0.991991332	-0.52180773	-0.90652451	-0.13709095	0.028129192	0.999333673
body size TL	2015	Order	Cornales	-0.739926689	-5.580087084	4.100233707	0.659933723	2.082125	1.016678427	3.147571573	0.008380081	0.904027829	0.369184923	-4.708140923	5.446510768	0.78399939	0.862758297
body size TL	2015	Order	Dilleniales	0.462963227	-1.055284426	1.981210879	0.507711251	1.890662141	1.543666999	2.237657283	6.13E-07	0.937858896	-0.314948874	-0.81029954	0.180401793	0.18077101	0.944897802
body size TL	2015	Order	Ericales	-0.524985745	-2.680245924	1.630274433	0.607589796	2.271452379	1.774682872	2.768221887	2.07E-07	0.873392855	1.268350907	-0.303472497	2.840174311	0.104175216	0.890936093
body size TL	2015	Order	Fabales	-1.281600711	-3.771419498	1.208218075	0.284010126	2.363590994	1.804799732	2.922382256	8.59E-07	0.865889134	-0.716752284	-2.435320156	1.001815588	0.378332327	0.864107058
body size TL	2015	Order	Fagales	-0.282966223	-2.071787971	1.505855525	0.736317185	2.153418082	1.800457949	2.506378214	1.53E-08	0.931108871	-0.373926972	-0.987875311	0.240021367	0.207106096	0.935399344
body size TL	2015	Order	Gentianales	-2.304413334	-5.204687533	0.595860866	0.109782486	2.71887126	1.986854094	3.450888425	2.16E-06	0.819088394	-2.279716995	-5.106635968	0.547201978	0.104366502	0.844116898
body size TL	2015	Order	Lamiales	-2.125734559	-6.034074991	1.782605873	0.261061093	2.508944302	1.59338268	3.424505925	5.07E-05	0.708624403	-1.30676886	-3.208306318	0.594768597	0.160144838	0.734033583
body size TL	2015	Order	Laurales	-0.337912374	-4.514461717	3.83863697	0.863938211	2.222819194	1.231544171	3.214094216	0.000320355	0.616101563	0.789051444	-5.950848518	7.528951406	0.802982617	0.586352837
body size TL	2015	Order	Magnoliales	-0.77295658	-2.699761716	1.153848556	0.40184533	2.291725917	1.83528488	2.748166954	6.95E-08	0.892847872	-0.563841271	-1.931681507	0.803998966	0.38677968	0.891230092
body size TL	2015	Order	Malpighiales	-0.639647027	-3.442859127	2.163565073	0.63026218	2.267222607	1.62682179	2.907623423	3.64E-06	0.804190065	-1.384270365	-2.658881646	-0.109659085	0.035642942	0.855361108
body size TL	2015	Order	Malvales	-2.116097096	-3.59068473	-0.641509461	0.008745449	2.651854298	2.298346042	3.005362554	1.45E-09	0.953428502	-0.534199793	-1.038736034	-0.029663552	0.039841731	0.965986994
body size TL	2015	Order	Metteniusales	-2.093964263	-8.157191847	3.969263322	0.415326447	2.397483235	1.075022765	3.719943706	0.005531111	0.775427585	-0.19591943	-2.215167921	1.823329061	0.800957152	0.724286572
body size TL	2015	Order	Myrtales	2.138748551	0.717704415	3.559792687	0.006310329	1.630873655	1.309602254	1.952145057	6.11E-08	0.894948993	-0.352376491	-1.302314476	0.597561493	0.434692238	0.892069964
body size TL	2015	Order	Oxalidales	-1.700017532	-4.053452789	0.653417725	0.136673387	2.414835008	1.858833556	2.970836461	4.14E-06	0.905241477	-1.052509906	-1.848137812	-0.256882	0.015808142	0.950720108
body size TL	2015	Order	Podocarpales	1.167483278	0.779251296	1.555715261	0.001124929	1.809522074	1.737802685	1.881241463	2.49E-07	0.998981917	-0.017526721	-0.16610979	0.131056349	0.732334956	0.99870346
body size TL	2015	Order	Proteales	-1.016630915	-2.578223751	0.544961922	0.179692207	2.285214271	1.915962729	2.654465813	3.13E-08	0.938944509	-0.047363341	-0.640813447	0.546086766	0.86240859	0.933050673
body size TL	2015	Order	Rosales	-0.739533206	-2.838060118	1.358993705	0.457433745	2.286501984	1.802766729	2.770237239	2.60E-07	0.889890122	0.943093555	-0.439148002	2.325335112	0.161320218	0.900316609
body size TL	2015	Order	Sapindales	-2.409308588	-3.955801275	-0.862815901	0.0050657	2.622174163	2.270010882	2.974337444	5.81E-10	0.948483224	-0.190242747	-0.818147365	0.437661871	0.521635465	0.946145878
body size TL	2015	Order	Saxifragales	-0.958092401	-4.169810751	2.25362595	0.503355119	2.250296594	1.607887889	2.8927053	7.30E-05	0.894192464	-0.085317111	-1.636922476	1.466288254	0.897370159	0.876929196
body size TL	2010	Superorder	Asteranae	-2.252044987	-4.669253267	0.165163292	0.065329687	2.702669369	2.133409562	3.271929177	1.34E-07	0.881557847	-0.02395182	-4.331150268	4.283246628	0.990532077	0.871689237
body size TL	2010	Superorder	Dillenianae	0.528093111	-0.892965785	1.949152008	0.422309111	1.888129769	1.559299764	2.216959773	3.91E-07	0.943731686	-0.287821642	-0.734785211	0.159141928	0.175857482	0.950376164
body size TL	2010	Superorder	Magnolianae	-1.54210858	-3.210812358	0.126595198	0.06726366	2.522339288	2.122856681	2.921821896	4.43E-09	0.929671562	-0.537893369	-1.998264246	0.922477508	0.437860849	0.927691589
body size TL	2010	Superorder	NA	0.780493807	-0.317926519	1.878914133	0.127331021	1.897844419	1.684778971	2.110909866	2.96E-06	0.988663709	-0.209695137	-0.526067094	0.106676821	0.139556158	0.992326408
body size TL	2010	Superorder	Proteanae	0.135973405	-1.320743681	1.59269049	0.840976888	1.987352564	1.634178448	2.340526681	8.40E-08	0.927004315	-0.677369381	-1.15160785	-0.203130912	0.009777535	0.960108533
body size TL	2010	Superorder	Rosanae	-1.154143429	-3.491796365	1.183509507	0.305554386	2.433861313	1.927495376	2.94022725	1.16E-07	0.884129692	0.009749205	-1.213235177	1.232733587	0.986427895	0.874476988
body size TL	2010	Superorder	Saxifraganae	-1.37956104	-4.224781275	1.465659195	0.295968115	2.325678558	1.743276671	2.908080445	1.57E-05	0.903012781	-0.07773799	-1.475408393	1.319932413	0.89906453	0.889430687
body size TL	2015	Superorder	Asteranae	-1.869892892	-4.383709934	0.643924149	0.132064342	2.60190612	2.017585897	3.186226343	2.82E-07	0.867350922	-0.570208055	-5.077791597	3.937375486	0.787529315	0.857200821
body size TL	2015	Superorder	Dillenianae	0.462963227	-1.055284426	1.981210879	0.507711251	1.890662141	1.543666999	2.237657283	6.13E-07	0.937858896	-0.314948874	-0.81029954	0.180401793	0.18077101	0.944897802
body size TL	2015	Superorder	Magnolianae	-1.733116882	-3.59895565	0.132721887	0.066043308	2.568171298	2.128625173	3.007717423	1.14E-08	0.918760041	-0.185932309	-1.825778579	1.453913961	0.809051208	0.912435383
body size TL	2015	Superorder	NA	1.087249359	-0.08093987	2.255438587	0.062196942	1.835343156	1.611674459	2.059011854	4.44E-06	0.98666445	-0.217502402	-0.553190048	0.118185243	0.146418087	0.990785532
body size TL	2015	Superorder	Proteanae	-1.016630915	-2.578223751	0.544961922	0.179692207	2.285214271	1.915962729	2.654465813	3.13E-08	0.938944509	-0.047363341	-0.640813447	0.546086766	0.86240859	0.933050673
body size TL	2015	Superorder	Rosanae	-0.802489994	-3.269794164	1.664814176	0.494658914	2.35244708	1.824199006	2.880695154	2.81E-07	0.867373006	0.29279278	-1.022556218	1.608141779	0.636411372	0.859082993
body size TL	2015	Superorder	Saxifraganae	-0.958092401	-4.169810751	2.25362595	0.503355119	2.250296594	1.607887889	2.8927053	7.30E-05	0.894192464	-0.085317111	-1.636922476	1.466288254	0.897370159	0.876929196
abundance TL	2010	Species	Acronychia pedunculata	-0.73512741	-0.945777009	-0.524477811	0.00063498	2.514652628	1.96353774	3.065767517	0.000223575	0.969603146	-2.096130617	-4.739886139	0.547624905	0.08593221	0.987019222
abundance TL	2010	Species	Adinandra hainanensis	-0.233236543	-0.719694358	0.253221272	0.294233977	1.081114269	0.042618648	2.119609889	0.043359332	0.387433092	-3.676400338	-6.271251934	-1.081548742	0.013355902	0.762026654
abundance TL	2010	Species	Aidia canthioides	-1.06659544	-1.298133566	-0.835057315	0.000688381	4.075734768	3.284112861	4.867356674	0.000494687	0.985265495	-0.519091383	-10.0569757	9.018792931	0.8366423	0.978488044
abundance TL	2010	Species	Alphonsea monogyna	-1.033432988	-1.563416175	-0.503449802	0.002011222	4.05370562	2.044961794	6.062449447	0.001637032	0.696518681	11.17669862	-23.92628033	46.27967757	0.476068146	0.679146205
abundance TL	2010	Species	Antidesma montanum	-0.78887568	-1.544561169	-0.03319019	0.044979424	3.242957001	-0.525044263	7.010958266	0.071398608	0.619123557	-25.50468717	-49.92056527	-1.088809071	0.046106385	0.948531993
abundance TL	2010	Species	Canarium album	-0.92379026	-1.278306047	-0.569274473	0.001936684	3.100544912	1.951576618	4.249513206	0.001697388	0.916854536	-1.085578992	-11.23030596	9.059147975	0.755894523	0.893265556
abundance TL	2010	Species	Cryptocarya maclurei	-0.922772445	-1.301986322	-0.543558568	0.0025029	3.805683723	2.48917182	5.122195626	0.001307681	0.926917717	-2.842422637	-12.42222807	6.737382799	0.414697203	0.924882656
abundance TL	2010	Species	Cryptocarya metcalfiana	-0.928518103	-1.302345048	-0.554691157	0.00231826	4.40428397	2.505542159	6.303025781	0.002990795	0.890051922	-20.25434688	-58.97356873	18.46487497	0.194548815	0.923798507
abundance TL	2010	Species	Cyclobalanopsis patelliformis	-1.038853467	-1.325929406	-0.751777528	0.001405564	3.591699913	2.735604692	4.447795133	0.000908139	0.977933462	2.253477161	-6.065694128	10.57264845	0.364017775	0.980288184
abundance TL	2010	Species	Dacrydium pectinatum	-0.880515389	-1.042472733	-0.718558046	0.000112266	3.078462157	2.66331979	3.493604523	3.29E-05	0.988314715	0.516376477	-2.133658517	3.16641147	0.579095356	0.986189847
abundance TL	2010	Species	Dalbergia hainanensis	-1.063916526	-1.223553952	-0.9042791	0.0002293	4.346983128	3.253470588	5.440495667	0.001065152	0.975467363	-8.794556522	-23.85950788	6.270394839	0.128622335	0.991142456
abundance TL	2010	Species	Decaspermum montanum	-0.647756334	-1.146258184	-0.149254484	0.019087166	2.710880032	1.764945782	3.656814282	0.00041943	0.873128598	0.376345926	-4.9748992	5.727591052	0.863635371	0.848743036
abundance TL	2010	Species	Dillenia turbinata	-0.447024717	-0.905092328	0.011042894	0.054532235	1.833656562	0.410920066	3.256393058	0.01781576	0.46533529	-4.201557202	-17.3643133	8.961198893	0.474998229	0.434942731
abundance TL	2010	Species	Diospyros hainanensis	-0.088661525	-1.129183387	0.951860338	0.835282462	-0.577934697	-4.845729288	3.689859894	0.741940078	-0.171606103	-33.49640973	-106.1482415	39.15542201	0.269709395	-0.03890979
abundance TL	2010	Species	Diospyros howii	-0.49758586	-1.050878769	0.055707048	0.068755448	2.032020017	0.84352326	3.220516774	0.007054615	0.753251432	-4.891863559	-9.04080551	-0.742921608	0.030684865	0.916165898
abundance TL	2010	Species	Diospyros morrisiana	-1.132236016	-1.687275139	-0.577196893	0.00742063	3.660447688	2.237572395	5.083322981	0.00381275	0.942880072	5.298932764	-4.973365758	15.57123129	0.156648135	0.975259277
abundance TL	2010	Species	Diplospora dubia	-0.674485271	-1.00737714	-0.341593402	0.001597775	2.425703235	1.539601565	3.311804905	0.000229629	0.811912248	0.786242158	-9.610224376	11.18270869	0.863139405	0.786020122
abundance TL	2010	Species	Engelhardia roxburghiana	-0.780300709	-1.108633883	-0.451967535	0.000799363	3.192141657	2.104281835	4.280001479	0.000223461	0.854925446	-7.971383424	-13.00539349	-2.93737336	0.008221002	0.951672401
abundance TL	2010	Species	Eurya hainanensis	-0.791257863	-1.402769685	-0.179746041	0.02595111	3.788368582	1.583197843	5.99353932	0.012027552	0.878386626	59.33746421	5.242862537	113.4320659	0.042079555	0.984970699
abundance TL	2010	Species	Ficus fistulosa	-0.67965888	-1.590992447	0.231674686	0.098199767	2.570001362	-0.011661772	5.151664495	0.05055572	0.693173227	-3.648358922	-27.31012799	20.01341014	0.575301377	0.62277286
abundance TL	2010	Species	Ficus vasculosa	-0.457044425	-0.956975341	0.04288649	0.062024776	2.134093897	1.044953891	3.223233902	0.00831733	0.904500355	3.99079041	-12.99088584	20.97246666	0.418382783	0.90520876
abundance TL	2010	Species	Garcinia oblongifolia	-0.844843491	-1.120740506	-0.568946476	0.000171275	3.114556951	2.031317307	4.197796595	0.000253477	0.849691933	-4.620351583	-10.70644037	1.465737201	0.112595816	0.888669212
abundance TL	2010	Species	Gironniera subaequalis	-0.747975144	-1.067383358	-0.42856693	0.000871437	2.232545733	1.589339489	2.875751977	7.74E-05	0.892420309	0.267442522	-3.056755599	3.591640644	0.850434658	0.875295838
abundance TL	2010	Species	Gonocaryum lobbianum	-0.303234637	-0.713643295	0.107174022	0.109515474	2.044605675	1.233310133	2.855901218	0.002195508	0.905588665	-2.948844851	-6.79425322	0.896563518	0.092462821	0.95783238
abundance TL	2010	Species	Helicia cochinchinensis	-0.91052362	-1.364778283	-0.456268958	0.005106036	3.276306998	1.456208094	5.096405903	0.007502114	0.827455216	-7.149107973	-51.27057695	36.972361	0.641687007	0.788671377
abundance TL	2010	Species	Heritiera parvifolia	-0.774645915	-1.157597727	-0.391694103	0.002578763	3.228954366	2.002595029	4.455313704	0.000661831	0.85265437	-3.495563153	-11.44530515	4.454178847	0.309634122	0.85916985
abundance TL	2010	Species	Liquidambar formosana	-1.009696954	-1.560107362	-0.459286546	0.007015619	3.533135686	1.403496338	5.662775034	0.009984119	0.801722104	2.360192161	-19.60504737	24.32543169	0.754936221	0.745547613
abundance TL	2010	Species	Lithocarpus handelianus	-0.9959386	-1.136473247	-0.855403954	3.94E-05	3.859244782	3.053462687	4.665026877	0.000184866	0.972349202	-2.690918097	-20.60334492	15.22150873	0.665265091	0.965742331
abundance TL	2010	Species	Lithocarpus silvicolarum	-0.819748847	-1.162514046	-0.476983648	0.001655274	3.010043389	2.129199396	3.890887381	0.000317168	0.926974631	-1.948530741	-9.27233484	5.375273359	0.501094916	0.919675662
abundance TL	2010	Species	Litsea variabilis	-0.75692441	-1.013705804	-0.500143017	0.000138175	2.424313126	1.590995573	3.257630679	0.000151343	0.83020993	-3.583611319	-9.755256265	2.588033627	0.212106578	0.847126001
abundance TL	2010	Species	Machilus chinensis	-0.804582154	-0.984540803	-0.624623505	0.000752186	3.343907696	2.890918709	3.796896682	0.00016899	0.992791412	-1.177253387	-5.33381569	2.979308917	0.347219998	0.993794722
abundance TL	2010	Species	Maclurodendron oligophlebium	-0.764510918	-1.515310195	-0.013711641	0.047482121	2.875854336	1.119657444	4.632051228	0.010444887	0.797334487	-6.732535075	-12.61433145	-0.850738699	0.035672866	0.950173355
abundance TL	2010	Species	Meliosma angustifolia	-0.926917882	-2.790368524	0.93653276	0.21157601	3.90328759	-3.38049999	11.18707517	0.186658008	0.323008963	-22.28241219	-243.6815443	199.1167199	0.70721645	0.071563193
abundance TL	2010	Species	Microdesmis caseariifolia	-0.148374843	-1.366142703	1.069393017	0.724073365	-1.398360946	-8.247825018	5.451103127	0.562188392	-0.168862222	-67.95088184	-280.2530197	144.351256	0.302347119	0.100068795
abundance TL	2010	Species	Psychotria asiatica	-0.435373926	-0.840010465	-0.030737386	0.039559315	2.41413762	1.533016109	3.295259131	0.00089126	0.890117621	0.091557864	-6.49238513	6.675500857	0.971051564	0.862698196
abundance TL	2010	Species	Reevesia thyrsoidea	-0.791423239	-1.559583617	-0.023262861	0.046467007	2.797912629	-0.860274747	6.456100005	0.092992969	0.551800325	-16.93652948	-82.70766897	48.83461002	0.383281931	0.583403675
abundance TL	2010	Species	Sarcosperma laurinum	-0.828085077	-1.264681922	-0.391488232	0.002849334	3.554286982	2.104075439	5.004498524	0.000666668	0.802890798	-6.988506989	-13.3116515	-0.665362474	0.035368795	0.896365342
abundance TL	2010	Species	Schefflera heptaphylla	-0.751261165	-1.082549794	-0.419972535	0.001447645	2.503025141	1.649348094	3.356702188	0.000370419	0.878203774	-3.199867481	-7.745266134	1.345531172	0.130133196	0.911686251
abundance TL	2010	Species	Schima crenata	-0.802460617	-1.444772146	-0.160149087	0.025613847	2.777910545	1.811136862	3.744684227	0.001337969	0.926084829	1.412062839	-2.502954923	5.327080602	0.334267406	0.931520981
abundance TL	2010	Species	Symplocos cochinchinensis	-0.816438974	-2.152590486	0.519712538	0.165028055	2.726237575	-4.114895039	9.567370188	0.330600534	0.042914209	22.54036871	-160.1009598	205.1816973	0.720743293	-0.213706633
abundance TL	2010	Species	Symplocos poilanei	-0.145174075	-0.573667154	0.283319005	0.438822838	1.781440743	0.644349424	2.918532062	0.008624027	0.661764627	-6.270741042	-16.06264165	3.521159562	0.160640159	0.73678124
abundance TL	2010	Species	Symplocos singuliflora	-1.772890952	-5.114420049	1.568638145	0.189900775	7.533898322	-7.235995663	22.30379231	0.202980895	0.290170947	150.3042608	-607.4872806	908.0958022	0.483332603	0.219484607
abundance TL	2010	Species	Syndiclis chinensis	-0.595312545	-2.005136706	0.814511616	0.271603339	2.387296842	-3.353266625	8.127860309	0.277500447	0.158171892	-48.95804156	-138.8685999	40.9525168	0.143878296	0.662777598
abundance TL	2010	Species	Syzygium championii	-0.814305053	-1.653384856	0.02477475	0.054405375	3.755423712	0.323728957	7.187118466	0.038463938	0.622117838	-12.88929929	-44.29008083	18.51148226	0.282572915	0.678840592
abundance TL	2010	Species	Syzygium hancei	-0.847330613	-1.192259191	-0.502402035	0.002415957	3.00923099	1.781460441	4.237001539	0.002436516	0.900611973	-3.17973518	-19.28648125	12.92701089	0.574404288	0.882891025
abundance TL	2010	Species	Syzygium rysopodum	-1.087032255	-1.121740922	-1.052323589	1.05E-07	4.603200068	4.357491951	4.848908185	8.18E-07	0.998154689	3.480856196	-6.838760379	13.80047277	0.36173022	0.998222374
abundance TL	2010	Species	Tabernaemontana bovina	-0.920591763	-2.131267646	0.29008412	0.094176013	3.979889288	-2.766793322	10.7265719	0.157108636	0.386915584	-24.93738307	-283.6079826	233.7332164	0.718548102	0.153221757
abundance TL	2010	Species	Triadica cochinchinensis	-0.569122232	-1.14984005	0.011595587	0.052516425	0.450012042	-3.439173798	4.339197883	0.737146239	-0.275673761	-28.14545852	-305.9525036	249.6615866	0.705437688	-0.747481149
abundance TL	2010	Species	Vatica mangachapoi	-0.620043533	-1.279210614	0.039123548	0.057965788	2.629471925	0.838532466	4.420411384	0.018512959	0.838918802	-1.829547469	-21.62439835	17.96530341	0.729300513	0.776083816
abundance TL	2010	Species	Wendlandia uvariifolia	-0.768640005	-1.258424457	-0.278855552	0.015440203	3.395360687	1.349459122	5.441262251	0.01323713	0.870528718	-16.04491079	-41.12730448	9.037482913	0.110543515	0.959436551
abundance TL	2010	Species	Xanthophyllum hainanense	-0.75629772	-1.372690628	-0.139904812	0.027111458	2.576598602	0.310323726	4.842873477	0.034294936	0.641943955	-12.06230651	-29.26120124	5.13658821	0.111790389	0.820562606
abundance TL	2015	Species	Acronychia pedunculata	-0.791481317	-1.030735051	-0.552227582	0.000780375	2.832058329	2.175993364	3.488123294	0.000277768	0.966134862	-2.787600144	-5.329767746	-0.245432542	0.039775607	0.991075184
abundance TL	2015	Species	Adinandra hainanensis	0.008011471	-0.554224453	0.570247396	0.974061611	0.255872623	-0.990036609	1.501781854	0.642065135	-0.105609165	-5.073570843	-7.695108687	-2.452032998	0.003205913	0.727739964
abundance TL	2015	Species	Aidia canthioides	-1.060638967	-1.308888146	-0.812389787	0.000860509	4.166251728	3.324746247	5.007757209	0.000555725	0.984079965	-0.939302794	-10.18546779	8.306862202	0.704706738	0.978202243
abundance TL	2015	Species	Alphonsea monogyna	-0.984168906	-1.402972976	-0.565364836	0.000631554	3.861519919	2.347374159	5.375665678	0.000369587	0.788663342	-0.321863412	-19.269433	18.62570618	0.969080827	0.758528049
abundance TL	2015	Species	Ardisia quinquegona	-1.226750939	-2.089910193	-0.363591685	0.020211408	4.99733948	0.72896572	9.265713239	0.033668577	0.763071546	12.75871946	-55.17326915	80.69070807	0.50386786	0.732086197
abundance TL	2015	Species	Canarium album	-0.818107403	-1.184841189	-0.451373618	0.003454742	2.562590916	1.473584438	3.651597393	0.002835577	0.892899339	-2.498011359	-9.342622625	4.346599908	0.32946613	0.901494091
abundance TL	2015	Species	Cryptocarya maclurei	-0.982019656	-1.148170574	-0.815868738	8.07E-05	3.800508158	3.246941863	4.354074453	4.46E-05	0.986388912	-1.632086185	-5.14662887	1.8824565	0.235964258	0.989497801
abundance TL	2015	Species	Cryptocarya metcalfiana	-0.831587393	-1.231272084	-0.431902702	0.004459589	3.604653805	1.825541691	5.383765919	0.004911138	0.859726028	-14.54250943	-36.27865715	7.193638286	0.123103597	0.92552011
abundance TL	2015	Species	Cyclobalanopsis patelliformis	-1.161963393	-1.595304708	-0.728622079	0.003380931	3.838695395	2.530494973	5.146895818	0.002600251	0.955656512	3.361706093	-15.14630058	21.86971276	0.516326094	0.949045372
abundance TL	2015	Species	Dacrydium pectinatum	-0.906958215	-1.171902208	-0.642014221	0.00165527	3.190697968	2.548056168	3.833339769	0.000551074	0.984168687	0.735222081	-4.247546542	5.717990705	0.590454713	0.980236047
abundance TL	2015	Species	Dalbergia hainanensis	-0.813449094	-1.521742419	-0.105155768	0.035370323	3.132381744	-1.4854636	7.750227089	0.119719851	0.477811802	27.6675084	-270.2584371	325.5934539	0.728102427	0.274624424
abundance TL	2015	Species	Decaspermum montanum	-0.528285404	-0.851843074	-0.204727733	0.007158268	2.470739127	1.849371589	3.092106664	6.77E-05	0.930463008	-0.323317982	-3.8619481	3.215312135	0.823625737	0.917466182
abundance TL	2015	Species	Dillenia turbinata	-0.500460752	-0.986187348	-0.014734157	0.0448278	2.128311876	0.658247761	3.59837599	0.010253091	0.529927361	-4.443750301	-20.4263104	11.5388098	0.531904241	0.494018206
abundance TL	2015	Species	Diospyros hainanensis	-0.117380796	-1.390337934	1.155576343	0.82203429	-0.469295236	-6.005734844	5.067144373	0.836124448	-0.188712421	-48.03761839	-156.75555	60.68031322	0.287173861	-0.079664607
abundance TL	2015	Species	Diospyros howii	-0.671022906	-1.081338967	-0.260706845	0.007105757	2.392574278	1.418980968	3.366167588	0.000953468	0.833960573	-4.346389563	-7.382267188	-1.310511939	0.014290079	0.946277573
abundance TL	2015	Species	Diplospora dubia	-0.682375112	-1.103261956	-0.261488267	0.007391209	2.467055985	1.350433357	3.583678614	0.0016542	0.801287862	-11.24994111	-28.08780068	5.587918455	0.146534957	0.850024421
abundance TL	2015	Species	Engelhardia roxburghiana	-1.02469814	-1.229301598	-0.820094681	6.95E-06	4.117726422	3.352724417	4.882728427	4.28E-06	0.952662627	-5.555283154	-6.517509409	-4.593056899	7.86E-06	0.998388082
abundance TL	2015	Species	Eurya hainanensis	-0.916821611	-2.363409818	0.529766596	0.137055793	3.878898903	-2.348205844	10.10600365	0.141731356	0.422779976	0.272441227	-131.4023562	131.9472387	0.993705187	0.134204272
abundance TL	2015	Species	Ficus vasculosa	-0.50887059	-1.059213275	0.041472095	0.060382162	2.259373622	1.05472245	3.464024795	0.009409691	0.896444702	4.290287511	-24.20795536	32.78853039	0.583576626	0.871603095
abundance TL	2015	Species	Garcinia oblongifolia	-0.875387474	-1.165166569	-0.585608379	0.000186458	3.500497392	2.326155993	4.67483879	0.000202652	0.858860576	-6.168825764	-13.49120271	1.153551186	0.084888186	0.903607367
abundance TL	2015	Species	Gironniera subaequalis	-0.717515411	-0.961184777	-0.473846045	0.000361875	2.318870947	1.841062264	2.79667963	2.16E-05	0.952387538	-1.384634373	-3.682524633	0.913255887	0.18207796	0.961391359
abundance TL	2015	Species	Gonocaryum lobbianum	-0.237630461	-0.830454756	0.355193835	0.328111745	2.044594791	0.869041825	3.220147758	0.008467639	0.816976604	-3.453701592	-8.374739176	1.467335993	0.111631262	0.908357678
abundance TL	2015	Species	Helicia cochinchinensis	-0.868347342	-1.34420059	-0.392494094	0.007147825	3.061211497	1.202069419	4.920353574	0.010248236	0.799194229	-11.5100851	-49.92699415	26.90682395	0.410683519	0.794527307
abundance TL	2015	Species	Heritiera parvifolia	-0.70028284	-1.150715333	-0.249850348	0.01035979	2.980319273	1.617228219	4.343410328	0.002468257	0.836017214	-3.771701673	-10.88891958	3.345516233	0.215163087	0.86700229
abundance TL	2015	Species	Liquidambar formosana	-1.011461383	-1.216395417	-0.806527349	0.000560894	3.974801224	3.168495856	4.781106592	0.00056289	0.983943736	-1.893357425	-10.89147817	7.104763319	0.460838775	0.982916814
abundance TL	2015	Species	Lithocarpus handelianus	-1.158236997	-1.579285233	-0.737188761	0.001578554	5.37143058	2.500724183	8.242136978	0.006538294	0.838650409	27.68795694	-164.4440455	219.8199594	0.677692191	0.798962089
abundance TL	2015	Species	Lithocarpus silvicolarum	-0.897300393	-1.054675405	-0.739925381	2.67E-05	3.074433477	2.674330693	3.474536262	6.14E-06	0.984816525	-1.552313482	-7.307105839	4.202478875	0.495539438	0.983354701
abundance TL	2015	Species	Litsea variabilis	-0.730881922	-1.03274053	-0.429023314	0.000520191	2.431275133	1.394697688	3.467852577	0.000639353	0.758415035	-5.617465941	-12.26228836	1.027356478	0.085741958	0.824239833
abundance TL	2015	Species	Machilus chinensis	-0.724847973	-1.03493104	-0.414764906	0.00502722	2.954354249	2.173818192	3.734890306	0.001231139	0.972990854	-2.92612817	-6.108651786	0.256395446	0.058359974	0.995409226
abundance TL	2015	Species	Maclurodendron oligophlebium	-0.962237213	-1.418380915	-0.506093511	0.002888907	3.131443895	1.744804423	4.518083367	0.002138994	0.844959724	0.022554908	-9.776935522	9.822045338	0.995207256	0.806201633
abundance TL	2015	Species	Psychotria asiatica	-0.519264909	-1.023106461	-0.015423356	0.045466258	2.509988963	1.445637755	3.57434017	0.001763	0.856281376	0.311727816	-6.810940171	7.434395802	0.909144675	0.821012424
abundance TL	2015	Species	Reevesia thyrsoidea	-0.791423239	-1.559583617	-0.023262861	0.046467007	2.797912629	-0.860274747	6.456100005	0.092992969	0.551800325	-16.93652948	-82.70766897	48.83461002	0.383281931	0.583403675
abundance TL	2015	Species	Sarcosperma laurinum	-0.896628213	-1.292594017	-0.500662409	0.001059078	3.609894098	2.167059228	5.052728968	0.000589791	0.809528158	-8.155475899	-15.03933339	-1.271618405	0.027373125	0.907433428
abundance TL	2015	Species	Schefflera heptaphylla	-0.824609974	-1.055511442	-0.593708507	0.000124266	2.696161612	2.083926012	3.308397211	3.78E-05	0.942677362	-2.715734654	-5.469247585	0.037778278	0.052190899	0.96990362
abundance TL	2015	Species	Schima crenata	-0.792178768	-1.503814644	-0.080542892	0.036550078	2.726990035	1.636481665	3.817498405	0.002260372	0.904222754	2.047028556	-2.630050759	6.724107871	0.257932778	0.922448891
abundance TL	2015	Species	Symplocos cochinchinensis	-0.963448337	-1.972532092	0.045635418	0.056929372	3.177266851	-2.406248969	8.760782671	0.189275476	0.23031292	-11.70994879	-144.0583421	120.6384445	0.796573504	0.000174512
abundance TL	2015	Species	Symplocos poilanei	-0.125056877	-0.420123281	0.170009527	0.339681391	1.643679843	0.840556901	2.446802785	0.002433198	0.7747662	-5.047269089	-12.773376	2.678837827	0.153931142	0.827187097
abundance TL	2015	Species	Symplocos singuliflora	-1.333281828	-6.895683331	4.229119674	0.501068913	5.454462687	-16.2873751	27.19630048	0.483001864	-0.099677023	-150.4362065	-1535.47429	1234.601877	0.686233219	-0.487121402
abundance TL	2015	Species	Syndiclis chinensis	-0.486055498	-1.200813427	0.22870243	0.119109176	1.668535794	-1.368816874	4.705888462	0.178742314	0.339535957	-7.871079524	-124.7437961	109.0016371	0.799270172	0.04922152
abundance TL	2015	Species	Syzygium championii	-0.621826896	-1.615066216	0.371412423	0.157164735	2.806000194	-1.022865056	6.634865445	0.111610497	0.385758788	-17.46966852	-54.49777861	19.55844156	0.230233346	0.532397403
abundance TL	2015	Species	Syzygium hancei	-0.801917299	-1.19023079	-0.413603807	0.004582447	2.821763946	1.457363752	4.18616414	0.004558264	0.864759942	-5.368738304	-22.21587702	11.47840041	0.385187804	0.865717503
abundance TL	2015	Species	Syzygium rysopodum	-1.103360593	-1.161600242	-1.045120944	7.82E-07	4.620165047	4.223075374	5.017254719	5.47E-06	0.995226988	5.886993899	4.495940508	7.278047291	0.000885086	0.99989646
abundance TL	2015	Species	Tabernaemontana bovina	-0.94707913	-2.03553699	0.141378729	0.069621865	3.628682672	-2.764882363	10.02224771	0.168629429	0.36126477	27.67636142	-227.8490837	283.2018065	0.687024358	0.135746924
abundance TL	2015	Species	Vatica mangachapoi	-0.634180339	-1.310414272	0.042053594	0.058384867	2.569169384	0.796770283	4.341568484	0.01916477	0.83525967	-4.043362496	-19.89294998	11.80622498	0.386860611	0.845788202
abundance TL	2015	Species	Xanthophyllum hainanense	-0.752043054	-1.364827373	-0.139258734	0.02980802	2.425995644	0.213650474	4.638340815	0.039773107	0.736470628	-9.483898815	-17.13733248	-1.830465151	0.033423933	0.974017042
abundance TL	2010	Genus	Acronychia	-0.73512741	-0.945777009	-0.524477811	0.00063498	2.514652628	1.96353774	3.065767517	0.000223575	0.969603146	-2.096130617	-4.739886139	0.547624905	0.08593221	0.987019222
abundance TL	2010	Genus	Adinandra	-0.232541346	-0.71054202	0.245459328	0.287773023	1.07376511	0.04991826	2.09761196	0.0422155	0.391633502	-3.541906395	-6.212735357	-0.871077433	0.017577123	0.742369862
abundance TL	2010	Genus	Aidia	-1.092252258	-1.320374344	-0.864130171	0.000613801	4.146105069	3.366662305	4.925547833	0.000448942	0.986186527	-0.463957578	-10.64101759	9.71310243	0.862614948	0.979670878
abundance TL	2010	Genus	Alphonsea	-0.999936966	-1.454943408	-0.544930524	0.000967704	3.798172422	2.127070412	5.469274432	0.000782138	0.746266681	7.902673313	-14.05380366	29.85915029	0.422876952	0.73721191
abundance TL	2010	Genus	Antidesma	-0.151467271	-0.902665146	0.599730604	0.6392799	0.346559428	-1.930836205	2.623955062	0.722426285	-0.140316149	-8.740886489	-19.16015347	1.678380493	0.083555536	0.291031755
abundance TL	2010	Genus	Ardisia	-1.087854495	-1.327531645	-0.848177345	1.43E-06	4.609533473	3.481452868	5.737614078	3.73E-06	0.881584268	-2.215645437	-10.2149106	5.783619728	0.546500217	0.873926514
abundance TL	2010	Genus	Beilschmiedia	-0.844727348	-1.326710878	-0.362743819	0.011377031	2.526797521	0.200702202	4.852892841	0.040727737	0.732461235	-10.47611522	-45.09581197	24.14358153	0.322681358	0.782796196
abundance TL	2010	Genus	Canarium	-0.92379026	-1.278306047	-0.569274473	0.001936684	3.100544912	1.951576618	4.249513206	0.001697388	0.916854536	-1.085578992	-11.23030596	9.059147975	0.755894523	0.893265556
abundance TL	2010	Genus	Castanopsis	-0.674305921	-1.29678312	-0.051828723	0.038690399	2.625247565	1.497576294	3.752918837	0.001867794	0.852987324	-0.898229274	-7.030238993	5.233780445	0.705049405	0.823531327
abundance TL	2010	Genus	Cinnamomum	-0.654033887	-0.960902047	-0.347165728	0.001496875	2.796120874	1.935728881	3.656512868	0.000117732	0.878885506	-2.055720831	-8.570474822	4.45903316	0.469354241	0.871470614
abundance TL	2010	Genus	Cryptocarya	-0.642696112	-0.935929259	-0.349462965	0.00063858	2.614779546	1.576142076	3.653417016	0.00022475	0.73471554	-2.151364871	-14.57972764	10.27699789	0.704476872	0.710177314
abundance TL	2010	Genus	Cyclobalanopsis	-0.854752929	-1.715280292	0.005774435	0.051222454	2.81731996	0.567073814	5.067566105	0.020288325	0.449053194	-3.484513767	-21.99147096	15.02244343	0.669606955	0.38768516
abundance TL	2010	Genus	Dacrydium	-0.880515389	-1.042472733	-0.718558046	0.000112266	3.078462157	2.66331979	3.493604523	3.29E-05	0.988314715	0.516376477	-2.133658517	3.16641147	0.579095356	0.986189847
abundance TL	2010	Genus	Dalbergia	-1.170276912	-1.331856928	-1.008696896	2.07E-06	5.273091711	4.225726335	6.320457087	1.74E-05	0.955630135	3.232684037	-17.03797058	23.50333865	0.698818671	0.948487557
abundance TL	2010	Genus	Decaspermum	-0.628953343	-1.06013364	-0.197773046	0.010702534	2.634582662	1.77300123	3.496164094	0.000172798	0.865052631	-2.168470878	-5.862644284	1.525702528	0.200929746	0.882844352
abundance TL	2010	Genus	Dillenia	-0.534824124	-0.923284545	-0.146363702	0.012428536	2.101345965	0.842680397	3.360011533	0.004371297	0.570138341	-5.10119581	-16.15324198	5.950850365	0.318232683	0.576392046
abundance TL	2010	Genus	Diospyros	-0.42716709	-0.721583319	-0.132750861	0.008554612	1.908247192	1.243144441	2.573349944	5.72E-05	0.764138537	-3.089935674	-5.634695451	-0.545175898	0.022104317	0.850200356
abundance TL	2010	Genus	Diplospora	-0.674485271	-1.00737714	-0.341593402	0.001597775	2.425703235	1.539601565	3.311804905	0.000229629	0.811912248	0.786242158	-9.610224376	11.18270869	0.863139405	0.786020122
abundance TL	2010	Genus	Engelhardia	-0.809715635	-1.093498481	-0.525932789	0.000117508	3.232888944	2.329683267	4.136094621	2.01E-05	0.865883863	-8.987867002	-11.61119976	-6.364534242	4.78E-05	0.982859442
abundance TL	2010	Genus	Eurya	-0.749687099	-1.253808017	-0.245566181	0.008964102	2.834141088	1.571210512	4.097071664	0.000848031	0.741227641	3.380844433	-2.8813118	9.643000666	0.24245219	0.760111986
abundance TL	2010	Genus	Ficus	-0.219556762	-0.472464034	0.033350509	0.081140692	1.807192612	1.236203317	2.378181907	5.31E-05	0.834058907	-1.22019828	-5.029946489	2.589549929	0.481269039	0.825233021
abundance TL	2010	Genus	Garcinia	-0.903010766	-1.177136941	-0.628884591	6.33E-05	3.232403807	2.129756606	4.335051007	0.000143569	0.832396331	-3.849919844	-10.04209757	2.342257885	0.18497594	0.85364407
abundance TL	2010	Genus	Gironniera	-0.747975144	-1.067383358	-0.42856693	0.000871437	2.232545733	1.589339489	2.875751977	7.74E-05	0.892420309	0.267442522	-3.056755599	3.591640644	0.850434658	0.875295838
abundance TL	2010	Genus	Glochidion	-0.524126407	-1.114461865	0.06620905	0.069314009	1.793324529	-0.490108271	4.07675733	0.09468963	0.42887561	6.446409709	-21.95248615	34.84530556	0.522269519	0.351338004
abundance TL	2010	Genus	Goniothalamus	-0.963194541	-1.195137153	-0.731251929	0.000124879	3.606976204	2.746293531	4.467658877	0.000119499	0.950435692	-4.096604064	-9.785131309	1.591923182	0.116187825	0.969013979
abundance TL	2010	Genus	Gonocaryum	-0.303234637	-0.713643295	0.107174022	0.109515474	2.044605675	1.233310133	2.855901218	0.002195508	0.905588665	-2.948844851	-6.79425322	0.896563518	0.092462821	0.95783238
abundance TL	2010	Genus	Helicia	-1.168688707	-1.725007301	-0.612370113	0.002941884	3.790058974	1.908492156	5.671625792	0.003531356	0.811386914	1.325261122	-13.48366833	16.13419057	0.816009066	0.767817114
abundance TL	2010	Genus	Heritiera	-0.732658877	-1.114487183	-0.350830571	0.003342835	3.072457405	1.862191855	4.282722956	0.00080334	0.843005453	-3.357150634	-12.02917013	5.314868862	0.365360138	0.84275107
abundance TL	2010	Genus	Ilex	-0.66271789	-1.436736358	0.111300578	0.076220766	2.663647788	-0.585951175	5.913246752	0.085179399	0.455296988	-20.78065519	-108.8271028	67.26579247	0.507131766	0.388691755
abundance TL	2010	Genus	Liquidambar	-1.009696954	-1.560107362	-0.459286546	0.007015619	3.533135686	1.403496338	5.662775034	0.009984119	0.801722104	2.360192161	-19.60504737	24.32543169	0.754936221	0.745547613
abundance TL	2010	Genus	Lirianthe	-0.977980917	-1.629083857	-0.326877977	0.017403178	3.920073145	0.973066546	6.867079743	0.024122583	0.808799291	9.522201822	-75.74839663	94.79280027	0.678309522	0.742878477
abundance TL	2010	Genus	Lithocarpus	-0.464116946	-0.700944682	-0.227289209	0.001228295	2.289708454	1.670836896	2.908580013	5.52E-06	0.844785206	-3.707367968	-5.38481701	-2.029918927	0.000600866	0.950150438
abundance TL	2010	Genus	Litsea	-0.862785762	-1.210306337	-0.515265186	0.000128961	2.994876704	2.085450734	3.904302674	7.88E-06	0.779925991	-1.983422707	-7.273948793	3.307103379	0.429939184	0.774144536
abundance TL	2010	Genus	Machilus	-0.588265184	-0.828966641	-0.347563727	0.000366382	2.567092813	1.970633734	3.163551892	4.47E-06	0.903652589	-2.049998866	-6.042663379	1.942665647	0.270397503	0.907770637
abundance TL	2010	Genus	Maclurodendron	-0.764510918	-1.515310195	-0.013711641	0.047482121	2.875854336	1.119657444	4.632051228	0.010444887	0.797334487	-6.732535075	-12.61433145	-0.850738699	0.035672866	0.950173355
abundance TL	2010	Genus	Mallotus	-0.782181597	-1.271059134	-0.29330406	0.00923846	2.746206831	1.320312106	4.172101555	0.004281905	0.796683415	-7.446127242	-13.27001262	-1.622241862	0.023802363	0.938764657
abundance TL	2010	Genus	Meliosma	-1.071222847	-1.707671017	-0.434774676	0.007523396	4.60290308	2.045500318	7.160305842	0.005701153	0.772775838	-0.311339542	-42.1072568	41.48457771	0.98448999	0.716000167
abundance TL	2010	Genus	Memecylon	-0.927438061	-1.293405296	-0.561470826	0.002150267	3.63845964	2.159106418	5.117812862	0.002405134	0.901245186	5.619080985	-11.96840908	23.20657105	0.384126062	0.902073163
abundance TL	2010	Genus	Microdesmis	-0.148374843	-1.366142703	1.069393017	0.724073365	-1.398360946	-8.247825018	5.451103127	0.562188392	-0.168862222	-67.95088184	-280.2530197	144.351256	0.302347119	0.100068795
abundance TL	2010	Genus	Myrsine	-0.839885742	-1.023481193	-0.656290291	0.000221322	3.031950707	2.449116564	3.614784851	0.000133577	0.976482622	-2.749112746	-3.704309504	-1.793915988	0.002751433	0.9989174
abundance TL	2010	Genus	Neolitsea	-0.816377282	-1.04370242	-0.589052143	6.22E-05	2.793873686	1.990763189	3.596984183	7.63E-05	0.892859921	-3.369867982	-7.773893699	1.034157736	0.110322571	0.921101212
abundance TL	2010	Genus	Olea	-0.795214928	-1.226301683	-0.364128174	0.003306266	2.868951209	1.124695197	4.613207221	0.005980538	0.638449247	-0.808992713	-15.00883432	13.39084889	0.89369149	0.579552607
abundance TL	2010	Genus	Ormosia	-0.912989645	-1.173087729	-0.65289156	0.000136896	3.93258412	2.870330991	4.99483725	0.000101479	0.920509621	-9.511968209	-18.06480574	-0.959130673	0.035454119	0.96379404
abundance TL	2010	Genus	Pentaphylax	-1.059199695	-1.759764623	-0.358634768	0.017095303	3.349258405	1.346286595	5.352230215	0.012963965	0.872279846	-3.284176176	-28.73868359	22.17033124	0.634604019	0.833998454
abundance TL	2010	Genus	Polyalthia	-1.078546157	-1.516386083	-0.640706231	0.000941604	4.21573273	1.287890341	7.14357512	0.01246928	0.619840094	16.85967502	-56.44853049	90.16788053	0.580104944	0.573613164
abundance TL	2010	Genus	Psychotria	-0.420090301	-0.794112802	-0.046067801	0.034298777	2.410324404	1.5815454	3.239103407	0.000676261	0.901462126	-0.077162785	-5.843256635	5.688931064	0.972141889	0.876870152
abundance TL	2010	Genus	Reevesia	-0.777849734	-1.39229182	-0.163407647	0.02456454	2.67154835	-0.591689154	5.934785855	0.085442114	0.454542941	-25.82565614	-89.18844776	37.53713548	0.285336945	0.534046762
abundance TL	2010	Genus	Sarcosperma	-0.821647091	-1.190415976	-0.452878206	0.000887349	3.538408821	2.268212544	4.808605099	0.000203885	0.817318984	-6.987477457	-12.65324353	-1.321711387	0.022459831	0.905740277
abundance TL	2010	Genus	Schefflera	-0.856550899	-1.112658102	-0.600443695	5.68E-05	2.891956859	2.146096564	3.637817153	1.94E-05	0.897662777	-2.990572614	-7.800400951	1.819255724	0.184961281	0.910638049
abundance TL	2010	Genus	Schima	-0.756384431	-1.013806931	-0.498961932	0.000221594	2.803767073	2.334133589	3.273400557	2.12E-06	0.961220033	-0.459005712	-2.742360005	1.824348581	0.64027727	0.956510424
abundance TL	2010	Genus	Symplocos	-0.676056552	-0.947244868	-0.404868236	0.000124153	2.733534291	2.096963455	3.370105127	4.27E-07	0.858674331	-1.732057265	-4.020586938	0.556472408	0.125056538	0.87518168
abundance TL	2010	Genus	Syndiclis	-0.595312545	-2.005136706	0.814511616	0.271603339	2.387296842	-3.353266625	8.127860309	0.277500447	0.158171892	-48.95804156	-138.8685999	40.9525168	0.143878296	0.662777598
abundance TL	2010	Genus	Syzygium	-0.587735192	-0.899025823	-0.276444561	0.001303692	2.329779406	1.480070799	3.179488013	5.04E-05	0.708860567	-1.149631125	-6.088577499	3.78931525	0.621234109	0.69121745
abundance TL	2010	Genus	Tabernaemontana	-0.928433349	-2.510541106	0.653674408	0.158635673	3.950087742	-4.700986828	12.60116231	0.242146225	0.217454164	-10.7547712	-497.9051919	476.3956495	0.93298347	-0.168546881
abundance TL	2010	Genus	Triadica	-0.844687009	-1.762334948	0.072960931	0.061029546	2.435925232	-3.375932651	8.247783115	0.274472574	0.163036493	-52.78397006	-314.5530238	208.9850837	0.47707655	0.087854909
abundance TL	2010	Genus	Vatica	-0.620043533	-1.279210614	0.039123548	0.057965788	2.629471925	0.838532466	4.420411384	0.018512959	0.838918802	-1.829547469	-21.62439835	17.96530341	0.729300513	0.776083816
abundance TL	2010	Genus	Wendlandia	-0.768640005	-1.258424457	-0.278855552	0.015440203	3.395360687	1.349459122	5.441262251	0.01323713	0.870528718	-16.04491079	-41.12730448	9.037482913	0.110543515	0.959436551
abundance TL	2010	Genus	Xanthophyllum	-0.75629772	-1.372690628	-0.139904812	0.027111458	2.576598602	0.310323726	4.842873477	0.034294936	0.641943955	-12.06230651	-29.26120124	5.13658821	0.111790389	0.820562606
abundance TL	2015	Genus	Acronychia	-0.791481317	-1.030735051	-0.552227582	0.000780375	2.832058329	2.175993364	3.488123294	0.000277768	0.966134862	-2.787600144	-5.329767746	-0.245432542	0.039775607	0.991075184
abundance TL	2015	Genus	Adinandra	0.008450968	-0.545546827	0.562448763	0.972232676	0.247518878	-0.981704308	1.476742063	0.64847319	-0.107003731	-5.012952257	-7.720524904	-2.30537961	0.00397368	0.707849314
abundance TL	2015	Genus	Aidia	-0.919076095	-1.320516227	-0.517635964	0.003139135	3.816226419	2.386203421	5.246249417	0.00177031	0.915108181	-1.610188033	-15.5094142	12.28903814	0.736849102	0.891716973
abundance TL	2015	Genus	Alphonsea	-1.010217009	-1.34223238	-0.678201637	0.000110807	3.838382686	2.671680141	5.005085232	6.38E-05	0.862714408	3.942567862	-10.69899561	18.58413133	0.544553713	0.851691818
abundance TL	2015	Genus	Antidesma	-0.821606355	-1.64980764	0.00659493	0.051259045	2.842006395	-0.026074175	5.710086965	0.051440216	0.477729077	1.736316983	-26.41412928	29.88676324	0.87234057	0.351912937
abundance TL	2015	Genus	Ardisia	-1.135124013	-1.285639132	-0.984608893	3.91E-09	4.882612838	4.119271693	5.645953983	2.22E-08	0.94263835	-4.21050027	-9.287060104	0.866059564	0.094350992	0.952965341
abundance TL	2015	Genus	Beilschmiedia	-0.955322519	-0.998188595	-0.912456443	6.18E-06	2.96007559	2.751808433	3.168342746	2.38E-05	0.998047741	-0.199879234	-4.741251329	4.341492862	0.86727806	0.997123195
abundance TL	2015	Genus	Canarium	-0.818107403	-1.184841189	-0.451373618	0.003454742	2.562590916	1.473584438	3.651597393	0.002835577	0.892899339	-2.498011359	-9.342622625	4.346599908	0.32946613	0.901494091
abundance TL	2015	Genus	Castanopsis	-0.709205848	-1.272169396	-0.1462423	0.022991432	2.628077672	1.559450465	3.696704878	0.001459414	0.866564791	-0.359179994	-7.438617892	6.720257904	0.894785889	0.834029323
abundance TL	2015	Genus	Cinnamomum	-0.58476656	-1.02708951	-0.142443611	0.017800454	2.687988955	1.458291665	3.917686245	0.001746781	0.797737584	-6.730420717	-11.46656337	-1.994278067	0.014702173	0.933844816
abundance TL	2015	Genus	Cryptocarya	-0.646463422	-0.989386182	-0.303540661	0.001827557	2.596209174	1.457877708	3.73454064	0.000476566	0.69294474	-1.568084129	-9.502666118	6.36649786	0.665394839	0.666239376
abundance TL	2015	Genus	Cyclobalanopsis	-1.007542643	-1.465028209	-0.550057078	0.000954754	3.525363188	2.269838645	4.78088773	0.000193136	0.819731131	1.216378745	-7.86255393	10.29531142	0.76062844	0.796890656
abundance TL	2015	Genus	Dacrydium	-0.906958215	-1.171902208	-0.642014221	0.00165527	3.190697968	2.548056168	3.833339769	0.000551074	0.984168687	0.735222081	-4.247546542	5.717990705	0.590454713	0.980236047
abundance TL	2015	Genus	Dalbergia	-1.10508311	-1.440459144	-0.769707076	0.000194832	5.065325898	2.9586286	7.172023196	0.001068941	0.827644073	-3.09059948	-40.46579296	34.284594	0.840060914	0.79502519
abundance TL	2015	Genus	Decaspermum	-0.585425776	-0.880437988	-0.290413563	0.002228267	2.412435637	1.837705562	2.987165713	2.25E-05	0.924182299	-1.178852505	-3.799062311	1.4413573	0.313140405	0.926410449
abundance TL	2015	Genus	Dillenia	-0.561895226	-0.982274589	-0.141515862	0.014393111	2.280609907	0.964777877	3.596441937	0.00350677	0.58970279	-5.378134775	-19.29868258	8.542413028	0.398976491	0.580078492
abundance TL	2015	Genus	Diospyros	-0.486916135	-0.788485253	-0.185347017	0.004522353	2.003505716	1.316066347	2.690945086	4.98E-05	0.769884819	-3.032523855	-6.221776984	0.156729273	0.060161001	0.825293013
abundance TL	2015	Genus	Diplospora	-0.682375112	-1.103261956	-0.261488267	0.007391209	2.467055985	1.350433357	3.583678614	0.0016542	0.801287862	-11.24994111	-28.08780068	5.587918455	0.146534957	0.850024421
abundance TL	2015	Genus	Engelhardia	-0.936364557	-1.212139604	-0.660589509	3.06E-05	3.630711902	2.69653249	4.564891313	1.03E-05	0.884122528	-8.72231959	-10.68831259	-6.756326588	7.16E-06	0.99074375
abundance TL	2015	Genus	Eurya	-1.006341496	-1.48205335	-0.530629641	0.00122712	3.384391626	2.101037632	4.667745619	0.000295514	0.799919233	3.159322875	-3.271120164	9.589765915	0.2834106	0.808298484
abundance TL	2015	Genus	Ficus	-0.303740869	-0.535368941	-0.072112798	0.015793592	1.974318076	1.44022343	2.508412722	1.55E-05	0.873300243	-1.220489786	-4.452386109	2.011406538	0.409213483	0.869804596
abundance TL	2015	Genus	Garcinia	-0.929564343	-1.236545105	-0.62258358	0.000114593	3.593409407	2.332266927	4.854551886	0.000174673	0.824123622	-5.439539505	-14.2825079	3.403428888	0.189121251	0.845649562
abundance TL	2015	Genus	Gironniera	-0.717515411	-0.961184777	-0.473846045	0.000361875	2.318870947	1.841062264	2.79667963	2.16E-05	0.952387538	-1.384634373	-3.682524633	0.913255887	0.18207796	0.961391359
abundance TL	2015	Genus	Goniothalamus	-0.853889205	-0.940690543	-0.767087867	1.81E-06	3.18998918	2.865686814	3.514291546	1.81E-06	0.990688341	-1.399960264	-3.925384231	1.125463702	0.198610202	0.992689708
abundance TL	2015	Genus	Gonocaryum	-0.237630461	-0.830454756	0.355193835	0.328111745	2.044594791	0.869041825	3.220147758	0.008467639	0.816976604	-3.453701592	-8.374739176	1.467335993	0.111631262	0.908357678
abundance TL	2015	Genus	Helicia	-1.144364003	-1.732537389	-0.556190616	0.004099853	3.717413111	1.661716001	5.77311022	0.00558966	0.774508842	0.414219244	-17.31746233	18.14590081	0.951398425	0.718432168
abundance TL	2015	Genus	Heritiera	-0.651035463	-1.095500921	-0.206570005	0.013086164	2.80986799	1.4785326	4.141203381	0.002882572	0.825757204	-3.650520045	-11.48952389	4.188483802	0.265650183	0.846393584
abundance TL	2015	Genus	Ilex	-0.767240166	-1.841547353	0.307067022	0.107645412	2.921609263	-1.256970689	7.100189215	0.11250528	0.496930223	-50.32745334	-50.32745334	-50.32745334	1.01E-29	1
abundance TL	2015	Genus	Liquidambar	-1.011461383	-1.216395417	-0.806527349	0.000560894	3.974801224	3.168495856	4.781106592	0.00056289	0.983943736	-1.893357425	-10.89147817	7.104763319	0.460838775	0.982916814
abundance TL	2015	Genus	Lirianthe	-0.85375204	-1.713957188	0.006453109	0.05092719	3.595735253	-0.348270205	7.539740712	0.0624299	0.649684068	-7.80055173	-103.3449484	87.74384491	0.758931449	0.505063516
abundance TL	2015	Genus	Lithocarpus	-0.444654232	-0.722470504	-0.166837961	0.00512797	2.262251815	1.536842299	2.98766133	3.95E-05	0.811267755	-3.712616584	-5.846764658	-1.57846851	0.003430314	0.922924339
abundance TL	2015	Genus	Litsea	-0.797947908	-1.132174393	-0.463721424	0.000184159	2.899138072	1.999524394	3.798751751	9.89E-06	0.772250103	-2.777954905	-7.612722261	2.056812451	0.234458671	0.781772428
abundance TL	2015	Genus	Machilus	-0.636330737	-0.919095927	-0.353565546	0.000653288	2.684781077	1.958221312	3.411340841	1.56E-05	0.873216804	-4.433429494	-8.304576998	-0.562281991	0.029669557	0.923801137
abundance TL	2015	Genus	Maclurodendron	-0.962237213	-1.418380915	-0.506093511	0.002888907	3.131443895	1.744804423	4.518083367	0.002138994	0.844959724	0.022554908	-9.776935522	9.822045338	0.995207256	0.806201633
abundance TL	2015	Genus	Mallotus	-0.548948704	-1.230777621	0.132880213	0.089080333	2.461509219	0.500187229	4.422831208	0.025248349	0.690245334	-9.913188143	-20.61516718	0.788790895	0.060127004	0.894010542
abundance TL	2015	Genus	Meliosma	-1.078003342	-3.138311852	0.982305168	0.194475558	4.373458945	-3.181117617	11.92803551	0.162654441	0.374444239	-155.8445146	-483.1272836	171.4382545	0.177018461	0.697198432
abundance TL	2015	Genus	Myrsine	-0.802864962	-0.971864649	-0.633865275	0.000190857	2.944342092	2.413360048	3.475324135	0.000103859	0.979255306	-2.771509344	-3.960659018	-1.582359669	0.005070316	0.998569704
abundance TL	2015	Genus	Neolitsea	-0.872614345	-1.172387763	-0.572840928	0.00015074	2.714215692	1.558005909	3.870425475	0.0006358	0.758742802	-2.616519952	-10.23758424	5.004544339	0.443609785	0.748004142
abundance TL	2015	Genus	Olea	-0.798864783	-1.342902414	-0.254827151	0.011461859	2.846543452	0.514138927	5.178947977	0.024437027	0.530766304	0.925973263	-22.094111	23.94605753	0.921664333	0.438121051
abundance TL	2015	Genus	Ormosia	-0.944916619	-1.261658697	-0.628174541	0.000337026	4.253456588	2.869761988	5.637151188	0.000285975	0.888137873	-14.81004623	-24.92914381	-4.690948644	0.013127286	0.964959904
abundance TL	2015	Genus	Pentaphylax	-1.054246569	-1.691640724	-0.416852414	0.013361342	3.295248801	1.46376621	5.126731392	0.010572743	0.888225522	-3.602615744	-25.51714465	18.31191316	0.552673457	0.865887566
abundance TL	2015	Genus	Polyalthia	-1.128048585	-1.348568466	-0.907528705	6.03E-06	4.638945816	3.061792868	6.216098764	0.000220175	0.855528811	15.35426397	-21.83980557	52.54833352	0.351423438	0.855947499
abundance TL	2015	Genus	Psychotria	-0.489132654	-0.971870668	-0.006394639	0.047979921	2.474622146	1.438002159	3.511242133	0.001668951	0.859341927	0.303225386	-6.371239644	6.977690417	0.905710455	0.824873983
abundance TL	2015	Genus	Reevesia	-0.777849734	-1.39229182	-0.163407647	0.02456454	2.67154835	-0.591689154	5.934785855	0.085442114	0.454542941	-25.82565614	-89.18844776	37.53713548	0.285336945	0.534046762
abundance TL	2015	Genus	Sarcosperma	-0.915373686	-1.262013925	-0.568733446	0.000292851	3.653676075	2.351698182	4.955653968	0.000193905	0.819555223	-7.771459476	-14.2939808	-1.248938148	0.025869449	0.903361858
abundance TL	2015	Genus	Schefflera	-0.94935568	-1.120708072	-0.778003289	1.33E-06	3.207370908	2.695557846	3.719183971	5.14E-07	0.958493097	-1.891915157	-5.72075334	1.936923026	0.280887843	0.960305125
abundance TL	2015	Genus	Schima	-0.766593937	-1.069101238	-0.464086636	0.000546454	2.795736508	2.22809562	3.363377395	7.77E-06	0.943912495	-0.660779254	-3.662858238	2.341299731	0.609559208	0.937582183
abundance TL	2015	Genus	Symplocos	-0.565141096	-0.823560307	-0.306721885	0.000460274	2.467463638	1.863089196	3.071838081	1.25E-06	0.857343232	-1.58149583	-3.612940399	0.44994874	0.114627432	0.877161479
abundance TL	2015	Genus	Syndiclis	-0.486055498	-1.200813427	0.22870243	0.119109176	1.668535794	-1.368816874	4.705888462	0.178742314	0.339535957	-7.871079524	-124.7437961	109.0016371	0.799270172	0.04922152
abundance TL	2015	Genus	Syzygium	-0.590684084	-0.89504177	-0.286326397	0.001053705	2.275733389	1.46944066	3.082026119	3.80E-05	0.72100611	0.255886315	-4.949739463	5.461512093	0.916478512	0.698045254
abundance TL	2015	Genus	Tabernaemontana	-0.749190559	-2.033892637	0.535511519	0.160484031	2.641530347	-4.704364658	9.987425352	0.335496068	0.071843042	92.08656953	-138.1503723	322.3235114	0.227408259	0.438787109
abundance TL	2015	Genus	Vatica	-0.634180339	-1.310414272	0.042053594	0.058384867	2.569169384	0.796770283	4.341568484	0.01916477	0.83525967	-4.043362496	-19.89294998	11.80622498	0.386860611	0.845788202
abundance TL	2015	Genus	Xanthophyllum	-0.752043054	-1.364827373	-0.139258734	0.02980802	2.425995644	0.213650474	4.638340815	0.039773107	0.736470628	-9.483898815	-17.13733248	-1.830465151	0.033423933	0.974017042
abundance TL	2010	Family	Altingiaceae	-0.989407578	-1.306252044	-0.672563111	0.000262278	3.740788055	2.450642319	5.03093379	0.000393628	0.875747217	0.992657258	-11.32760438	13.3129189	0.844091081	0.85216498
abundance TL	2010	Family	Annonaceae	-0.895234596	-1.521846375	-0.268622817	0.009332773	3.531962165	1.490826016	5.573098314	0.002899966	0.529506873	-4.642465174	-22.9546384	13.66970806	0.584608207	0.498460765
abundance TL	2010	Family	Apocynaceae	-0.724287762	-1.353125257	-0.095450266	0.030421106	2.552698526	-0.108129234	5.213526287	0.057255676	0.391867096	-1.74059333	-45.64934511	42.16815845	0.922795805	0.271752906
abundance TL	2010	Family	Aquifoliaceae	-0.66271789	-1.436736358	0.111300578	0.076220766	2.663647788	-0.585951175	5.913246752	0.085179399	0.455296988	-20.78065519	-108.8271028	67.26579247	0.507131766	0.388691755
abundance TL	2010	Family	Araliaceae	-0.856550899	-1.112658102	-0.600443695	5.68E-05	2.891956859	2.146096564	3.637817153	1.94E-05	0.897662777	-2.990572614	-7.800400951	1.819255724	0.184961281	0.910638049
abundance TL	2010	Family	Bignoniaceae	-1.084282038	-1.72964309	-0.438920986	0.012794294	4.284652641	1.658854889	6.910450393	0.013870287	0.866519349	-12.06301173	-58.23101296	34.1049895	0.37772173	0.877310641
abundance TL	2010	Family	Burseraceae	-0.92379026	-1.278306047	-0.569274473	0.001936684	3.100544912	1.951576618	4.249513206	0.001697388	0.916854536	-1.085578992	-11.23030596	9.059147975	0.755894523	0.893265556
abundance TL	2010	Family	Cannabaceae	-0.548625991	-0.87322312	-0.224028861	0.004560378	2.144371636	1.483206386	2.805536885	7.07E-05	0.859236737	-1.834520439	-4.208038664	0.538997786	0.110325362	0.891095313
abundance TL	2010	Family	Cardiopteridaceae	-0.303234637	-0.713643295	0.107174022	0.109515474	2.044605675	1.233310133	2.855901218	0.002195508	0.905588665	-2.948844851	-6.79425322	0.896563518	0.092462821	0.95783238
abundance TL	2010	Family	Clusiaceae	-0.903010766	-1.177136941	-0.628884591	6.33E-05	3.232403807	2.129756606	4.335051007	0.000143569	0.832396331	-3.849919844	-10.04209757	2.342257885	0.18497594	0.85364407
abundance TL	2010	Family	Dilleniaceae	-0.534824124	-0.923284545	-0.146363702	0.012428536	2.101345965	0.842680397	3.360011533	0.004371297	0.570138341	-5.10119581	-16.15324198	5.950850365	0.318232683	0.576392046
abundance TL	2010	Family	Dipterocarpaceae	-0.620043533	-1.279210614	0.039123548	0.057965788	2.629471925	0.838532466	4.420411384	0.018512959	0.838918802	-1.829547469	-21.62439835	17.96530341	0.729300513	0.776083816
abundance TL	2010	Family	Ebenaceae	-0.42716709	-0.721583319	-0.132750861	0.008554612	1.908247192	1.243144441	2.573349944	5.72E-05	0.764138537	-3.089935674	-5.634695451	-0.545175898	0.022104317	0.850200356
abundance TL	2010	Family	Elaeocarpaceae	-0.993827745	-2.053602635	0.065947146	0.058390742	4.711326519	-0.874912585	10.29756562	0.074793326	0.607994208	-27.64778861	-127.4300431	72.13446588	0.355463384	0.656266262
abundance TL	2010	Family	Euphorbiaceae	-0.739393375	-1.330762619	-0.148024131	0.01977424	3.138052479	1.757255119	4.51884984	0.000610422	0.717757628	4.248901947	-3.378683145	11.87648704	0.234896158	0.73677038
abundance TL	2010	Family	Fabaceae	-0.695670803	-0.955630024	-0.435711582	0.000138865	2.75324364	1.739689505	3.766797776	0.000123187	0.764118701	-5.589266734	-11.67184539	0.493311919	0.067408075	0.822924634
abundance TL	2010	Family	Fagaceae	-0.220709245	-0.496785395	0.055366904	0.107081403	1.831493442	1.36391216	2.299074724	1.93E-06	0.846760217	-2.003990194	-3.10254053	-0.905439858	0.00203317	0.932196684
abundance TL	2010	Family	Juglandaceae	-0.844610165	-1.14248671	-0.546733621	0.0001232	3.24017552	2.303553868	4.176797172	2.64E-05	0.857636425	-6.770205527	-11.84703823	-1.693372828	0.015228036	0.926602709
abundance TL	2010	Family	Lauraceae	-0.188608425	-0.553320058	0.176103208	0.284122607	1.704781827	1.162312158	2.247251496	1.28E-05	0.763088477	-2.158313175	-3.623163811	-0.693462539	0.00748851	0.86192611
abundance TL	2010	Family	Magnoliaceae	-0.954392352	-1.489376144	-0.41940856	0.004743628	3.925138215	1.022277134	6.827999296	0.016232587	0.586946887	-5.201925105	-55.3169897	44.91313949	0.800258623	0.511295014
abundance TL	2010	Family	Malvaceae	-0.548704535	-0.796323816	-0.301085254	0.000489055	2.215439533	1.468104225	2.96277484	4.28E-05	0.776001969	-2.441355898	-5.618755651	0.736043854	0.117679587	0.809450557
abundance TL	2010	Family	Melastomataceae	-1.07706221	-1.628751223	-0.525373197	0.005615327	4.30575959	2.363672408	6.247846772	0.003534091	0.880643671	0.993869755	-23.74815601	25.73589552	0.90636624	0.84172044
abundance TL	2010	Family	Moraceae	-0.583362338	-0.862185082	-0.304539594	0.00075874	2.509163863	1.841363675	3.17696405	4.76E-06	0.848849441	-4.381693291	-6.850177421	-1.913209161	0.002707977	0.935160285
abundance TL	2010	Family	Myrtaceae	-0.631141229	-1.034844105	-0.227438353	0.004952078	2.45018041	1.683573066	3.216787753	1.08E-05	0.769268813	-2.186779523	-5.406558811	1.032999766	0.164698877	0.788614872
abundance TL	2010	Family	Oleaceae	-0.821940489	-1.099165004	-0.544715974	0.000209526	3.139571906	2.147200205	4.131943608	0.000139521	0.87294526	-1.624275213	-13.10920015	9.860649729	0.741110384	0.854670172
abundance TL	2010	Family	Pandaceae	-0.148374843	-1.366142703	1.069393017	0.724073365	-1.398360946	-8.247825018	5.451103127	0.562188392	-0.168862222	-67.95088184	-280.2530197	144.351256	0.302347119	0.100068795
abundance TL	2010	Family	Pentaphylacaceae	-0.664735671	-0.988584899	-0.340886442	0.001213536	2.60013963	2.003782424	3.196496836	4.01E-06	0.905909393	-1.135807539	-4.949743487	2.678128409	0.511658576	0.900040786
abundance TL	2010	Family	Phyllanthaceae	-0.743304639	-1.083470329	-0.403138949	0.000463349	2.639864464	1.531829682	3.747899247	0.000225227	0.66620556	-0.91315063	-11.93733443	10.11103317	0.858654991	0.636957571
abundance TL	2010	Family	Podocarpaceae	-1.066738267	-1.420571149	-0.712905385	0.001114096	3.979657682	2.983329102	4.975986261	0.000376046	0.96062635	-1.286212807	-13.46356173	10.89113611	0.758902564	0.9494073
abundance TL	2010	Family	Polygalaceae	-0.75629772	-1.372690628	-0.139904812	0.027111458	2.576598602	0.310323726	4.842873477	0.034294936	0.641943955	-12.06230651	-29.26120124	5.13658821	0.111790389	0.820562606
abundance TL	2010	Family	Primulaceae	-1.002868638	-1.286900395	-0.718836881	5.60E-06	4.361176725	3.102316038	5.620037411	6.78E-06	0.811528619	-3.446253061	-11.69104306	4.798536933	0.377310309	0.809084708
abundance TL	2010	Family	Proteaceae	-1.155262522	-1.715014653	-0.595510391	0.003178004	3.687480128	1.811844474	5.563115781	0.00392081	0.803538008	1.301960979	-13.70498181	16.30890377	0.821493465	0.757933777
abundance TL	2010	Family	Rosaceae	-0.855880729	-1.755312147	0.043550689	0.056384566	3.691470981	-1.079287698	8.462229659	0.090667379	0.558684893	31.05517695	-167.9213698	230.0317237	0.571056183	0.459825542
abundance TL	2010	Family	Rubiaceae	-0.549726543	-0.835383521	-0.264069565	0.001125395	2.568470314	1.978427903	3.158512726	3.65E-07	0.861984513	-0.25067028	-3.857729738	3.356389177	0.882163904	0.850768336
abundance TL	2010	Family	Rutaceae	-0.824107032	-1.100829747	-0.547384317	0.000128686	2.997869977	2.269713627	3.726026327	1.25E-05	0.908290184	-3.055896842	-4.930855986	-1.180937698	0.006260121	0.966426848
abundance TL	2010	Family	Sabiaceae	-1.071222847	-1.707671017	-0.434774676	0.007523396	4.60290308	2.045500318	7.160305842	0.005701153	0.772775838	-0.311339542	-42.1072568	41.48457771	0.98448999	0.716000167
abundance TL	2010	Family	Salicaceae	-1.06894787	-1.90301918	-0.234876561	0.023622031	4.328945746	0.46228238	8.195609112	0.035928007	0.634022987	30.56539623	-13.62336275	74.75415521	0.115032085	0.813413247
abundance TL	2010	Family	Sapindaceae	-0.921625629	-1.256846878	-0.586404379	0.000333796	2.906360503	1.635621689	4.177099317	0.000999626	0.779304106	-0.133430077	-14.10094024	13.83408008	0.982109084	0.742544902
abundance TL	2010	Family	Sapotaceae	-0.805401764	-1.197651303	-0.413152225	0.00147361	3.472503225	2.123354304	4.821652147	0.000347662	0.791800716	-7.122889748	-12.81638565	-1.429393851	0.021156633	0.894257539
abundance TL	2010	Family	Styracaceae	-0.93384927	-1.486092192	-0.381606348	0.009342988	2.807251641	0.623433849	4.991069433	0.023395384	0.701282101	-8.710363116	-24.85350595	7.432779717	0.184451468	0.79913459
abundance TL	2010	Family	Symplocaceae	-0.676056552	-0.947244868	-0.404868236	0.000124153	2.733534291	2.096963455	3.370105127	4.27E-07	0.858674331	-1.732057265	-4.020586938	0.556472408	0.125056538	0.87518168
abundance TL	2010	Family	Theaceae	-0.805876258	-1.00752342	-0.604229096	1.56E-05	2.856501561	2.482973456	3.230029667	1.09E-07	0.971785702	-0.114970912	-1.931403184	1.70146136	0.885247048	0.967857946
abundance TL	2015	Family	Altingiaceae	-0.977608511	-1.292314588	-0.662902433	0.000269935	3.816640955	2.462312113	5.170969797	0.000459382	0.869281175	0.163265918	-13.61234823	13.93888006	0.976874068	0.843166524
abundance TL	2015	Family	Annonaceae	-0.90931244	-1.449908154	-0.368716726	0.003488329	3.603072448	1.861678709	5.344466186	0.000824709	0.621915372	-2.691465317	-19.93233621	14.54940558	0.735175445	0.589078581
abundance TL	2015	Family	Apocynaceae	-0.951343522	-1.671518403	-0.231168642	0.019340892	3.793579328	0.086728495	7.50043016	0.046492613	0.496674503	26.24369555	-30.48904407	82.97643517	0.26836158	0.55454228
abundance TL	2015	Family	Aquifoliaceae	-0.767240166	-1.841547353	0.307067022	0.107645412	2.921609263	-1.256970689	7.100189215	0.11250528	0.496930223	-50.32745334	-50.32745334	-50.32745334	1.01E-29	1
abundance TL	2015	Family	Araliaceae	-0.94935568	-1.120708072	-0.778003289	1.33E-06	3.207370908	2.695557846	3.719183971	5.14E-07	0.958493097	-1.891915157	-5.72075334	1.936923026	0.280887843	0.960305125
abundance TL	2015	Family	Bignoniaceae	-1.009681025	-1.340136071	-0.679225978	0.001058546	3.35234465	1.540214083	5.164475218	0.006808827	0.835425193	9.219781262	-42.68896278	61.1285253	0.611415868	0.801687739
abundance TL	2015	Family	Burseraceae	-0.818107403	-1.184841189	-0.451373618	0.003454742	2.562590916	1.473584438	3.651597393	0.002835577	0.892899339	-2.498011359	-9.342622625	4.346599908	0.32946613	0.901494091
abundance TL	2015	Family	Cannabaceae	-0.717302836	-1.078243049	-0.356362623	0.001795499	2.429466605	1.697245967	3.161687243	6.01E-05	0.864744486	-2.459435757	-4.382752133	-0.53611938	0.019283752	0.932971755
abundance TL	2015	Family	Cardiopteridaceae	-0.237630461	-0.830454756	0.355193835	0.328111745	2.044594791	0.869041825	3.220147758	0.008467639	0.816976604	-3.453701592	-8.374739176	1.467335993	0.111631262	0.908357678
abundance TL	2015	Family	Clusiaceae	-0.929564343	-1.236545105	-0.62258358	0.000114593	3.593409407	2.332266927	4.854551886	0.000174673	0.824123622	-5.439539505	-14.2825079	3.403428888	0.189121251	0.845649562
abundance TL	2015	Family	Dilleniaceae	-0.561895226	-0.982274589	-0.141515862	0.014393111	2.280609907	0.964777877	3.596441937	0.00350677	0.58970279	-5.378134775	-19.29868258	8.542413028	0.398976491	0.580078492
abundance TL	2015	Family	Dipterocarpaceae	-0.634180339	-1.310414272	0.042053594	0.058384867	2.569169384	0.796770283	4.341568484	0.01916477	0.83525967	-4.043362496	-19.89294998	11.80622498	0.386860611	0.845788202
abundance TL	2015	Family	Ebenaceae	-0.486916135	-0.788485253	-0.185347017	0.004522353	2.003505716	1.316066347	2.690945086	4.98E-05	0.769884819	-3.032523855	-6.221776984	0.156729273	0.060161001	0.825293013
abundance TL	2015	Family	Elaeocarpaceae	-1.04172139	-1.624848641	-0.458594138	0.010785712	4.466324094	1.162884233	7.769763954	0.023101082	0.814070713	-13.36732802	-89.03871406	62.30405803	0.526594316	0.783609809
abundance TL	2015	Family	Euphorbiaceae	-0.676890268	-1.228444897	-0.12533564	0.021533723	3.11800035	1.793753284	4.442247416	0.000476972	0.732405904	3.041925021	-3.33596673	9.419816771	0.303391404	0.73849771
abundance TL	2015	Family	Fabaceae	-0.811828714	-1.074138007	-0.54951942	4.22E-05	3.1150151	2.111234285	4.118795915	4.12E-05	0.809724505	-5.915641538	-12.03545998	0.204176905	0.056555076	0.861935002
abundance TL	2015	Family	Fagaceae	-0.292569104	-0.592938637	0.00780043	0.055314959	1.912333967	1.381741214	2.44292672	4.55E-06	0.823527447	-2.286670137	-3.414025988	-1.159314286	0.000955744	0.931534653
abundance TL	2015	Family	Juglandaceae	-0.954615848	-1.223409544	-0.685822152	2.14E-05	3.602257899	2.69749234	4.507023459	8.49E-06	0.889035711	-7.975828289	-10.44734719	-5.504309389	7.32E-05	0.984242713
abundance TL	2015	Family	Lauraceae	-0.338393669	-0.66372302	-0.013064319	0.042633259	1.885956903	1.397327136	2.374586671	1.42E-06	0.830360501	-1.929490728	-3.32285591	-0.536125546	0.010719438	0.895498751
abundance TL	2015	Family	Magnoliaceae	-0.899153728	-1.644535681	-0.153771776	0.026826083	3.4821939	-0.26802729	7.23241509	0.062630405	0.439101115	-26.05684315	-110.3153603	58.201674	0.438961271	0.407986669
abundance TL	2015	Family	Malvaceae	-0.55747224	-0.811230889	-0.303713591	0.000522947	2.208263305	1.41694803	2.99957858	7.29E-05	0.75372319	-2.929640965	-6.030744243	0.171462313	0.061563492	0.812273235
abundance TL	2015	Family	Melastomataceae	-1.107196333	-2.12556568	-0.088826987	0.040639147	4.504189669	0.343108104	8.665271235	0.041090187	0.73094878	10.81245743	-159.3418532	180.966768	0.810183297	0.610964197
abundance TL	2015	Family	Moraceae	-0.595207094	-0.839328691	-0.351085496	0.00022805	2.534064683	1.938722484	3.129406882	1.41E-06	0.87850318	-3.829948933	-6.363663583	-1.296234283	0.007144929	0.937383655
abundance TL	2015	Family	Myrtaceae	-0.702410104	-1.063725528	-0.34109468	0.001039882	2.538133506	1.861685758	3.214581255	1.94E-06	0.822126639	-2.196217589	-5.209412443	0.816977266	0.138257105	0.840768354
abundance TL	2015	Family	Oleaceae	-0.842474418	-1.174254779	-0.510694058	0.000802354	3.265257582	2.032235417	4.498279746	0.000641785	0.854131547	1.096533078	-15.83031394	18.0233801	0.87426921	0.825923296
abundance TL	2015	Family	Pentaphylacaceae	-0.850790606	-1.18165407	-0.519927142	0.000254021	2.883629359	2.242299624	3.524959095	3.11E-06	0.91107746	-3.155343925	-5.975705495	-0.334982354	0.032621655	0.94539365
abundance TL	2015	Family	Phyllanthaceae	-0.801364314	-1.141672696	-0.461055932	0.000302379	2.832156537	1.676550361	3.987762712	0.00021859	0.700726147	0.851345573	-12.55928411	14.26197526	0.890324454	0.671456104
abundance TL	2015	Family	Podocarpaceae	-1.043877844	-1.644884117	-0.44287157	0.011666286	3.877190931	2.352537477	5.401844386	0.003942565	0.941602363	-2.037976155	-22.69585945	18.61990714	0.712522602	0.919642801
abundance TL	2015	Family	Polygalaceae	-0.752043054	-1.364827373	-0.139258734	0.02980802	2.425995644	0.213650474	4.638340815	0.039773107	0.736470628	-9.483898815	-17.13733248	-1.830465151	0.033423933	0.974017042
abundance TL	2015	Family	Primulaceae	-1.024861544	-1.245353256	-0.804369833	3.12E-07	4.466512567	3.482101095	5.450924039	4.05E-07	0.88152635	-3.582389554	-10.68611158	3.521332472	0.290694904	0.883773322
abundance TL	2015	Family	Proteaceae	-1.127050423	-1.716243032	-0.537857813	0.0044082	3.597808341	1.558907912	5.63670877	0.006191316	0.765398953	0.109802121	-17.61751328	17.83711752	0.987102921	0.706770372
abundance TL	2015	Family	Rubiaceae	-0.695391395	-0.995571441	-0.395211348	0.000240958	2.838520504	2.199199826	3.477841181	2.91E-07	0.866670561	-2.245614398	-5.407933099	0.916704302	0.147768604	0.879581809
abundance TL	2015	Family	Rutaceae	-0.795942173	-1.023766826	-0.56811752	4.15E-05	2.871085469	2.257875561	3.484295378	4.78E-06	0.927752599	-2.134747594	-4.274411606	0.004916417	0.050401245	0.954003721
abundance TL	2015	Family	Sabiaceae	-1.078003342	-3.138311852	0.982305168	0.194475558	4.373458945	-3.181117617	11.92803551	0.162654441	0.374444239	-155.8445146	-483.1272836	171.4382545	0.177018461	0.697198432
abundance TL	2015	Family	Salicaceae	-0.841193177	-1.420069815	-0.262316539	0.019036611	3.269091036	0.946805757	5.591376315	0.020737803	0.826613848	-2.195408735	-44.66906282	40.27824534	0.844649658	0.746197454
abundance TL	2015	Family	Sapindaceae	-0.917904265	-1.14793442	-0.687874109	3.13E-05	2.849894757	1.93981727	3.759972245	0.000148816	0.870614803	-3.158139074	-9.4657068	3.149428652	0.266429314	0.879256282
abundance TL	2015	Family	Sapotaceae	-0.892778193	-1.248165463	-0.537390922	0.000408421	3.599507284	2.269656345	4.929358223	0.000247941	0.80834072	-8.309050535	-14.01336026	-2.604740806	0.01077311	0.918718352
abundance TL	2015	Family	Styracaceae	-0.855903469	-1.355401156	-0.356405781	0.008921454	2.653918646	0.575682245	4.732155046	0.023894229	0.698264724	-13.65179325	-23.57188538	-3.731701116	0.022035256	0.945586596
abundance TL	2015	Family	Symplocaceae	-0.565141096	-0.823560307	-0.306721885	0.000460274	2.467463638	1.863089196	3.071838081	1.25E-06	0.857343232	-1.58149583	-3.612940399	0.44994874	0.114627432	0.877161479
abundance TL	2015	Family	Theaceae	-0.849607415	-1.12876807	-0.570446761	0.000110616	2.883366993	2.354357282	3.412376705	1.51E-06	0.945775484	0.062451944	-2.746289645	2.871193532	0.959537865	0.938053587
abundance TL	2010	Order	Apiales	-0.856550899	-1.112658102	-0.600443695	5.68E-05	2.891956859	2.146096564	3.637817153	1.94E-05	0.897662777	-2.990572614	-7.800400951	1.819255724	0.184961281	0.910638049
abundance TL	2010	Order	Aquifoliales	-0.568353235	-0.847283643	-0.289422827	0.001273369	2.613676749	1.895241608	3.33211189	1.76E-05	0.869671048	-2.108063726	-6.772533202	2.55640575	0.32779733	0.87090652
abundance TL	2010	Order	Dilleniales	-0.534824124	-0.923284545	-0.146363702	0.012428536	2.101345965	0.842680397	3.360011533	0.004371297	0.570138341	-5.10119581	-16.15324198	5.950850365	0.318232683	0.576392046
abundance TL	2010	Order	Ericales	-0.219734214	-0.678503293	0.239034865	0.319655944	1.761287223	1.250048207	2.272526239	4.88E-06	0.795305742	-1.146780803	-3.478363077	1.18480147	0.304960897	0.797616277
abundance TL	2010	Order	Fabales	-0.415027605	-0.60860837	-0.22144684	0.000630664	1.647309948	1.017482526	2.27713737	0.000127119	0.728132685	-0.827432929	-4.464378208	2.80951235	0.623201883	0.708438118
abundance TL	2010	Order	Fagales	-0.143921378	-0.416314185	0.128471428	0.272073107	1.722726627	1.298778108	2.146675145	1.31E-06	0.856174666	-1.696932609	-2.480180714	-0.913684504	0.000582078	0.948844903
abundance TL	2010	Order	Gentianales	-0.337730971	-0.726267548	0.050805606	0.083012268	2.107294453	1.34756918	2.867019725	4.50E-05	0.713749143	2.597555068	-2.359032366	7.554142503	0.275797099	0.720285396
abundance TL	2010	Order	Lamiales	-0.876049889	-1.230429333	-0.521670444	0.000337626	3.219221373	2.080843078	4.357599667	0.000125692	0.799694004	-5.1236071	-12.27240942	2.025195225	0.136986506	0.832013258
abundance TL	2010	Order	Laurales	-0.188608425	-0.553320058	0.176103208	0.284122607	1.704781827	1.162312158	2.247251496	1.28E-05	0.763088477	-2.158313175	-3.623163811	-0.693462539	0.00748851	0.86192611
abundance TL	2010	Order	Magnoliales	-0.924709449	-1.373394768	-0.476024131	0.000651777	3.480976422	2.071510384	4.89044246	0.00013533	0.662385853	-3.995783471	-16.03432859	8.042761649	0.483426244	0.649525958
abundance TL	2010	Order	Malpighiales	-0.614358903	-1.013519771	-0.215198035	0.005477001	2.353556143	1.660476739	3.046635547	5.70E-06	0.790480019	1.311614828	-1.774055558	4.397285213	0.372624584	0.788161785
abundance TL	2010	Order	Malvales	-0.556787482	-0.764732532	-0.348842432	8.04E-05	2.240981318	1.724096783	2.757865853	6.60E-07	0.871584354	-1.7640919	-3.476498401	-0.051685398	0.044508906	0.90453067
abundance TL	2010	Order	Myrtales	-0.595984685	-0.992831435	-0.199137935	0.006396283	2.344163108	1.619070122	3.069256095	9.56E-06	0.773390346	-1.231421444	-4.427413361	1.964570473	0.417599854	0.76812429
abundance TL	2010	Order	Oxalidales	-1.104370662	-1.647108343	-0.56163298	0.00337989	5.377077528	2.692856301	8.061298755	0.003616605	0.809624509	-9.486766734	-55.12019519	36.14666172	0.594736152	0.780327013
abundance TL	2010	Order	Podocarpales	-1.066738267	-1.420571149	-0.712905385	0.001114096	3.979657682	2.983329102	4.975986261	0.000376046	0.96062635	-1.286212807	-13.46356173	10.89113611	0.758902564	0.9494073
abundance TL	2010	Order	Proteales	-0.852428154	-1.07220976	-0.632646548	1.05E-05	3.035593626	2.30876419	3.762423061	5.73E-06	0.898231511	-2.472755729	-10.00881422	5.063302767	0.470950998	0.893156748
abundance TL	2010	Order	Rosales	-0.311042187	-0.550038735	-0.072045639	0.015018374	1.804608569	1.39324261	2.215974528	5.82E-07	0.874224236	-1.018076904	-2.362295394	0.326141587	0.123707719	0.890461412
abundance TL	2010	Order	Sapindales	-0.570671456	-0.787497925	-0.353844987	0.000120548	2.29831054	1.845137203	2.751483877	2.44E-07	0.911505343	-0.761426852	-3.128553423	1.60569972	0.489948033	0.907411996
abundance TL	2010	Order	Saxifragales	-0.994772038	-1.290223588	-0.699320488	9.40E-05	3.797552451	2.690006411	4.90509849	8.37E-05	0.89001434	-1.812189018	-12.89784777	9.273469735	0.703008025	0.875016301
abundance TL	2015	Order	Apiales	-0.94935568	-1.120708072	-0.778003289	1.33E-06	3.207370908	2.695557846	3.719183971	5.14E-07	0.958493097	-1.891915157	-5.72075334	1.936923026	0.280887843	0.960305125
abundance TL	2015	Order	Aquifoliales	-0.490175765	-0.975313004	-0.005038525	0.048165165	2.516889546	1.34950511	3.684273981	0.00109069	0.724925579	-4.510648698	-10.39399364	1.372696245	0.112732952	0.786072722
abundance TL	2015	Order	Dilleniales	-0.561895226	-0.982274589	-0.141515862	0.014393111	2.280609907	0.964777877	3.596441937	0.00350677	0.58970279	-5.378134775	-19.29868258	8.542413028	0.398976491	0.580078492
abundance TL	2015	Order	Ericales	-0.31447698	-0.749343825	0.120389865	0.142227539	1.8633244	1.366332791	2.360316009	1.95E-06	0.821893469	-1.383934608	-3.889050037	1.12118082	0.251924387	0.827837365
abundance TL	2015	Order	Fabales	-0.446528492	-0.654382462	-0.238674523	0.000621029	1.726143763	1.050959101	2.401328426	0.000154007	0.718721482	-1.662483438	-5.5939214	2.268954524	0.368289511	0.71582187
abundance TL	2015	Order	Fagales	-0.275416628	-0.579258049	0.028424793	0.071730373	1.877963343	1.383562153	2.372364534	2.65E-06	0.838498078	-2.07975454	-2.854074724	-1.305434357	0.000101391	0.957821007
abundance TL	2015	Order	Gentianales	-0.345762074	-0.707461138	0.015936989	0.059445365	2.079004376	1.354981002	2.803027751	3.20E-05	0.72806204	1.829077026	-2.908426725	6.566580778	0.416680835	0.72180539
abundance TL	2015	Order	Lamiales	-0.987335054	-1.267614563	-0.707055545	2.28E-05	3.370088864	2.402571113	4.337606615	2.50E-05	0.859330046	-1.272150435	-8.162832891	5.61853202	0.681525161	0.845252261
abundance TL	2015	Order	Laurales	-0.338393669	-0.66372302	-0.013064319	0.042633259	1.885956903	1.397327136	2.374586671	1.42E-06	0.830360501	-1.929490728	-3.32285591	-0.536125546	0.010719438	0.895498751
abundance TL	2015	Order	Magnoliales	-0.907123023	-1.328504869	-0.485741177	0.000453945	3.390035988	2.094980984	4.685090993	7.86E-05	0.688755378	-6.170999665	-17.58780607	5.245806744	0.261749508	0.697751968
abundance TL	2015	Order	Malpighiales	-0.707440346	-1.067060774	-0.347819919	0.000947467	2.578196016	1.933392525	3.222999507	9.56E-07	0.840212108	0.039274365	-2.467110408	2.545659137	0.973325726	0.826913264
abundance TL	2015	Order	Malvales	-0.550071795	-0.760212176	-0.339931414	9.86E-05	2.200391574	1.668437197	2.73234595	1.09E-06	0.860552791	-1.853435283	-3.538596105	-0.168274461	0.033960649	0.900750013
abundance TL	2015	Order	Myrtales	-0.674086781	-1.049517969	-0.298655593	0.001900416	2.450479429	1.774291697	3.126667161	2.83E-06	0.811561384	-1.875473821	-5.039004195	1.288056552	0.220788498	0.820777132
abundance TL	2015	Order	Oxalidales	-1.13147411	-1.533605843	-0.729342378	0.000788301	5.220762732	3.052183472	7.389341992	0.001606696	0.861426623	-7.36008528	-54.52194369	39.80177313	0.687144838	0.834548824
abundance TL	2015	Order	Podocarpales	-1.043877844	-1.644884117	-0.44287157	0.011666286	3.877190931	2.352537477	5.401844386	0.003942565	0.941602363	-2.037976155	-22.69585945	18.61990714	0.712522602	0.919642801
abundance TL	2015	Order	Proteales	-0.867066264	-1.159842377	-0.574290152	0.000133771	2.890070183	1.947771248	3.832369119	0.000104793	0.844885957	1.43995819	-9.745474421	12.6253908	0.76966584	0.82504288
abundance TL	2015	Order	Rosales	-0.473720591	-0.713321382	-0.234119801	0.001017811	2.045914565	1.629106502	2.462722628	1.73E-07	0.897134019	-1.265945664	-2.258561346	-0.273329982	0.017058113	0.934617564
abundance TL	2015	Order	Sapindales	-0.623316712	-0.839504974	-0.407128449	5.48E-05	2.388150563	1.927960603	2.848340523	1.93E-07	0.915171444	-0.735649351	-3.129214026	1.657915324	0.509026561	0.9108685
abundance TL	2015	Order	Saxifragales	-1.010570134	-1.34898339	-0.672156878	0.000335201	3.898041874	2.628320632	5.167763117	0.000288022	0.887875079	0.552872591	-15.84234458	16.94808976	0.934287016	0.865651997
abundance TL	2010	Superorder	Asteranae	-0.099245694	-0.544010206	0.345518817	0.637771549	1.535097671	1.130006	1.940189342	1.74E-06	0.825049377	-0.329397081	-2.295255604	1.636461443	0.721405457	0.812552127
abundance TL	2010	Superorder	Dillenianae	-0.534824124	-0.923284545	-0.146363702	0.012428536	2.101345965	0.842680397	3.360011533	0.004371297	0.570138341	-5.10119581	-16.15324198	5.950850365	0.318232683	0.576392046
abundance TL	2010	Superorder	Magnolianae	0.018402615	-0.568921407	0.605726637	0.947061815	1.381207225	0.606534009	2.155880442	0.002000542	0.497066218	-2.42755661	-5.960999923	1.105886704	0.160253394	0.540883351
abundance TL	2010	Superorder	NA	-1.031182944	-1.417764376	-0.644601512	0.001773333	3.898761315	2.904790995	4.892731634	0.000403604	0.959216962	-1.370561487	-10.13934227	7.398219292	0.653067306	0.949765666
abundance TL	2010	Superorder	Proteanae	-0.852428154	-1.07220976	-0.632646548	1.05E-05	3.035593626	2.30876419	3.762423061	5.73E-06	0.898231511	-2.472755729	-10.00881422	5.063302767	0.470950998	0.893156748
abundance TL	2010	Superorder	Rosanae	-0.271223055	-0.803489486	0.261043375	0.290931159	1.615239254	1.184898693	2.045579814	1.93E-06	0.822225345	-0.214730568	-1.923132437	1.493671302	0.788851444	0.808606959
abundance TL	2010	Superorder	Saxifraganae	-0.994772038	-1.290223588	-0.699320488	9.40E-05	3.797552451	2.690006411	4.90509849	8.37E-05	0.89001434	-1.812189018	-12.89784777	9.273469735	0.703008025	0.875016301
abundance TL	2015	Superorder	Asteranae	-0.158869607	-0.529523098	0.211783883	0.371328828	1.58888181	1.245142936	1.932620685	1.83E-07	0.875798274	-0.205395474	-1.910740658	1.499949711	0.79744774	0.866215881
abundance TL	2015	Superorder	Dillenianae	-0.561895226	-0.982274589	-0.141515862	0.014393111	2.280609907	0.964777877	3.596441937	0.00350677	0.58970279	-5.378134775	-19.29868258	8.542413028	0.398976491	0.580078492
abundance TL	2015	Superorder	Magnolianae	-0.113434041	-0.659723158	0.432855076	0.661114123	1.54406366	0.818075284	2.270052036	0.000502457	0.589585738	-2.38489553	-5.552516678	0.782725617	0.126848342	0.636826016
abundance TL	2015	Superorder	NA	-0.954781828	-1.754347616	-0.155216041	0.031999369	3.741565317	1.851637003	5.63149363	0.008078209	0.906312689	-2.321344728	-20.00590502	15.36321556	0.629120204	0.878799324
abundance TL	2015	Superorder	Proteanae	-0.867066264	-1.159842377	-0.574290152	0.000133771	2.890070183	1.947771248	3.832369119	0.000104793	0.844885957	1.43995819	-9.745474421	12.6253908	0.76966584	0.82504288
abundance TL	2015	Superorder	Rosanae	-0.321429559	-0.877792251	0.234933134	0.234000438	1.642396315	1.187066776	2.097725853	2.98E-06	0.810102414	-0.166444897	-2.061358969	1.728469175	0.851426401	0.794903621
abundance TL	2015	Superorder	Saxifraganae	-1.010570134	-1.34898339	-0.672156878	0.000335201	3.898041874	2.628320632	5.167763117	0.000288022	0.887875079	0.552872591	-15.84234458	16.94808976	0.934287016	0.865651997
ASR	2010	Species	Acronychia pedunculata	0.76945234	-4.83614114	6.375045819	0.722499869	-0.113853471	-1.468966683	1.241259741	0.827002566	-0.2332235	-2.49660564	-16.85511355	11.86190227	0.618588646	-0.492013742
ASR	2010	Species	Adinandra hainanensis	1.694667398	0.019906713	3.369428084	0.04797587	-0.291237159	-0.666032261	0.083557942	0.108751257	0.22900592	0.412064564	-0.485026859	1.309155988	0.303981044	0.256951241
ASR	2010	Species	Aidia canthioides	1.355847674	0.110653966	2.601041383	0.040485461	-0.281530806	-0.597609638	0.034548026	0.065939222	0.637515359	0.282645542	-0.920725161	1.486016245	0.418591621	0.640072164
ASR	2010	Species	Alphonsea monogyna	0.590958152	0.012107249	1.169809055	0.04637356	-0.083324042	-0.223744567	0.057096483	0.20839221	0.088367972	0.267418927	0.050861001	0.483976854	0.022340588	0.530277129
ASR	2010	Species	Antidesma montanum	0.544263674	-1.976564178	3.065091525	0.541363866	-0.089502771	-0.719493207	0.540487664	0.681865392	-0.248275115	-1.260160121	-6.587080251	4.066760008	0.41583851	-0.233461872
ASR	2010	Species	Canarium album	-1.033634091	-3.809946124	1.742677941	0.35968216	0.340807762	-0.392003345	1.073618869	0.266187959	0.117745245	-0.085285738	-3.583480161	3.412908685	0.943040951	-0.173983929
ASR	2010	Species	Cryptocarya maclurei	-0.067568299	-4.428556291	4.293419693	0.967749157	0.073666889	-0.967449363	1.114783141	0.853831868	-0.238054505	-2.036702719	-12.18037624	8.1069708	0.568273215	-0.452984686
ASR	2010	Species	Cryptocarya metcalfiana	0.729588025	-0.177191865	1.636367914	0.089223151	-0.138162979	-0.363841658	0.0875157	0.164399179	0.274228351	-0.21080216	-1.641267807	1.219663488	0.671058005	0.098405384
ASR	2010	Species	Cyclobalanopsis patelliformis	0.608149607	-1.549180678	2.765479892	0.435761332	-0.061325553	-0.48043075	0.357779645	0.673174351	-0.243452525	-0.285603099	-1.300568921	0.729362724	0.349658257	-0.076311897
ASR	2010	Species	Dacrydium pectinatum	1.689990685	0.490717287	2.889264082	0.017357045	-0.252050406	-0.468910869	-0.035189944	0.032067319	0.6531004	0.268507212	0.232211728	0.304802696	0.000167905	0.99751005
ASR	2010	Species	Dalbergia hainanensis	0.580416333	-0.594311683	1.755144349	0.213906058	-0.099098365	-0.358031268	0.159834538	0.310286176	0.107835176	0.322452304	-0.828776587	1.473681195	0.351394217	0.224739273
ASR	2010	Species	Decaspermum montanum	-0.28321685	-3.245359346	2.678925646	0.822798638	0.171084981	-0.489031511	0.831201473	0.549365137	-0.09337776	0.051067469	-2.96479345	3.066928389	0.9669658	-0.311556324
ASR	2010	Species	Dillenia turbinata	0.751778308	0.165362629	1.338193987	0.018249901	-0.107751869	-0.248548838	0.033045101	0.115601334	0.190244277	0.031658336	-0.284070459	0.347387131	0.819366813	0.081937919
ASR	2010	Species	Diospyros hainanensis	0.498824356	-0.224907935	1.222556647	0.13664017	-0.06321232	-0.231190677	0.104766036	0.37780139	-0.0108243	0.113589814	-0.359484756	0.586664383	0.541478467	-0.137182504
ASR	2010	Species	Diospyros howii	-2.282081464	-5.795034452	1.230871524	0.155807207	0.672588488	-0.205398284	1.55057526	0.106030576	0.324157141	-0.343867269	-7.007039449	6.319304912	0.892993879	0.159510328
ASR	2010	Species	Diospyros morrisiana	7.392909708	-3.414580086	18.2003995	0.117683604	-1.683045865	-4.260084309	0.89399258	0.129195821	0.453543395	5.33499372	-59.17878878	69.84877622	0.756008472	0.229112465
ASR	2010	Species	Diplospora dubia	0.090678262	-2.270034746	2.45139127	0.931595477	0.065271261	-0.5619508	0.692493321	0.816386455	-0.116959759	0.547619758	-2.638844227	3.734083744	0.696600266	-0.247103656
ASR	2010	Species	Engelhardia roxburghiana	-0.033738572	-2.087651737	2.020174593	0.97010056	0.063126043	-0.394849753	0.521101839	0.754002268	-0.125772382	-0.560463024	-1.66210387	0.541177823	0.259594545	-0.043802525
ASR	2010	Species	Eurya hainanensis	0.473262223	-1.540499204	2.48702365	0.508800035	-0.052466177	-0.563953123	0.459020769	0.765537804	-0.287596058	-1.360157478	-3.72554461	1.005229655	0.13182074	0.524365675
ASR	2010	Species	Ficus fistulosa	-0.240634779	-5.132202971	4.650933412	0.885536692	0.14352797	-1.15588068	1.442936619	0.748437271	-0.280587081	-2.124963002	-11.50169812	7.251772121	0.432365357	-0.301955428
ASR	2010	Species	Ficus vasculosa	3.414782768	0.218844271	6.610721266	0.042449882	-0.732785968	-1.509164368	0.043592431	0.057496601	0.667292038	-1.011611869	-7.550563743	5.527340006	0.574133925	0.591448886
ASR	2010	Species	Garcinia oblongifolia	1.841155561	0.597156809	3.085154313	0.009996879	-0.362824875	-0.640671435	-0.084978315	0.01762044	0.516169865	0.472726802	-0.360528842	1.305982446	0.214425973	0.572754486
ASR	2010	Species	Gironniera subaequalis	1.937387645	-0.974526539	4.849301828	0.159657368	-0.382358586	-1.096506166	0.331788994	0.246005108	0.070074479	1.281512474	-0.128806381	2.691831329	0.067876569	0.405182114
ASR	2010	Species	Gonocaryum lobbianum	2.747545089	-1.399260856	6.894351034	0.139665406	-0.605801227	-1.704258059	0.492655604	0.200470708	0.211930756	3.623551041	-5.803538554	13.05064064	0.308554397	0.298926687
ASR	2010	Species	Helicia cochinchinensis	-0.430178232	-1.589541932	0.729185468	0.361133995	0.171252258	-0.126063543	0.468568059	0.185019714	0.23751373	-0.002273453	-1.086834664	1.082287759	0.995096139	-0.016633279
ASR	2010	Species	Heritiera parvifolia	0.21542549	-0.673286505	1.104137485	0.574750706	0.013447544	-0.206165479	0.233060568	0.885807255	-0.16231776	0.11489986	-0.314554352	0.544354072	0.522204387	-0.274236589
ASR	2010	Species	Liquidambar formosana	1.214620819	-0.105533939	2.534775577	0.063004482	-0.196864128	-0.4545532	0.060824943	0.101217432	0.411697905	0.068148837	-0.604976568	0.741274243	0.768449408	0.241832798
ASR	2010	Species	Lithocarpus handelianus	0.425673721	-0.395917898	1.247265341	0.223683526	-0.0548173	-0.225156041	0.115521442	0.422090517	-0.042027553	0.054468882	-0.799741698	0.908679461	0.852174145	-0.370556771
ASR	2010	Species	Lithocarpus silvicolarum	-0.506185156	-3.099102874	2.086732562	0.637102737	0.178036536	-0.377484932	0.733558003	0.447534394	-0.056579387	0.204122931	-1.154699005	1.562944867	0.698032529	-0.265681364
ASR	2010	Species	Litsea variabilis	0.449651548	-0.974837652	1.874140749	0.487424581	-0.053522295	-0.463760784	0.356716193	0.771195183	-0.112413841	-0.181241006	-1.314027752	0.951545741	0.716397982	-0.245855323
ASR	2010	Species	Machilus chinensis	-1.746703711	-5.856340579	2.362933156	0.26909405	0.533853334	-0.518440212	1.586146881	0.20482099	0.28656879	1.137284399	-6.515874945	8.790443742	0.58803275	0.111475308
ASR	2010	Species	Maclurodendron oligophlebium	0.742267534	-7.07531249	8.559847558	0.805096792	-0.084051117	-1.885975895	1.71787366	0.903207059	-0.244780551	7.615471731	-11.63604637	26.86698984	0.297113065	-0.085996591
ASR	2010	Species	Meliosma angustifolia	0.115034114	-0.644935452	0.87500368	0.662964037	0.033486119	-0.158203981	0.225176219	0.617025121	-0.208799995	-0.241655825	-1.081763625	0.598451974	0.34143056	-0.026790302
ASR	2010	Species	Microdesmis caseariifolia	-0.193583216	-1.711671969	1.324505537	0.712085947	0.102996113	-0.322815414	0.52880764	0.497491227	-0.113413567	-0.019550555	-4.94234141	4.903240301	0.987918043	-0.669876557
ASR	2010	Species	Psychotria asiatica	0.476333742	-2.207953688	3.160621171	0.667406595	-0.01204264	-0.755351078	0.731265798	0.968391978	-0.19958387	-0.072800222	-3.631329795	3.485729351	0.957428327	-0.498271376
ASR	2010	Species	Reevesia thyrsoidea	0.540665872	-4.389399705	5.470731448	0.750141543	-0.085600059	-1.302439647	1.131239528	0.837235544	-0.311424181	2.066122	-21.09103303	25.22327704	0.738028865	-0.832133922
ASR	2010	Species	Sarcosperma laurinum	0.412216885	-0.788445009	1.612878778	0.443613175	-0.039043353	-0.382109237	0.304022531	0.795603653	-0.13115441	0.051622448	-0.952114702	1.055359599	0.903965364	-0.316206012
ASR	2010	Species	Schefflera heptaphylla	-0.372555936	-1.88759107	1.142479197	0.56938952	0.176783995	-0.199554822	0.553122813	0.294125585	0.043870977	-0.180977665	-1.129241124	0.767285793	0.64448034	-0.094660457
ASR	2010	Species	Schima crenata	3.635143589	0.137835332	7.132451846	0.044748209	-0.652498721	-1.405433057	0.100435615	0.073867118	0.489236338	0.559038403	-3.724557196	4.842634002	0.705817443	0.356011098
ASR	2010	Species	Symplocos cochinchinensis	0.489504015	-0.705792545	1.684800575	0.31902018	-0.067998912	-0.33640894	0.200411116	0.520601636	-0.112409251	0.082805523	-1.606080117	1.771691164	0.885914438	-0.471272123
ASR	2010	Species	Symplocos poilanei	1.479861476	0.589946546	2.369776406	0.006583028	-0.277128096	-0.495843171	-0.05841302	0.021105229	0.551643839	0.723330141	0.046651653	1.400008629	0.04041553	0.785653672
ASR	2010	Species	Symplocos singuliflora	0.118284535	-0.521186934	0.757756004	0.597470857	0.032984086	-0.165019523	0.230987695	0.632744935	-0.219121619	0.378390286	-0.601293775	1.358074347	0.238433087	0.231924419
ASR	2010	Species	Syndiclis chinensis	0.045052217	-1.881459093	1.971563526	0.945358679	0.049130503	-0.442232828	0.540493834	0.771192961	-0.289800165	-0.478514003	-4.914537989	3.957509982	0.688175953	-0.746581147
ASR	2010	Species	Syzygium championii	0.551391806	-1.211742645	2.314526257	0.434227624	-0.078441737	-0.499096232	0.342212758	0.631956907	-0.171494212	0.674543966	-0.250706022	1.599793954	0.103071981	0.441014446
ASR	2010	Species	Syzygium hancei	0.153709491	-1.545952711	1.853371693	0.814116665	0.022149472	-0.360896699	0.405195642	0.880232226	-0.241996809	-0.706427142	-0.978513818	-0.434340466	0.003712513	0.930295347
ASR	2010	Species	Syzygium rysopodum	0.294857386	-0.453534763	1.043249534	0.335459814	-0.043234608	-0.219168929	0.132699713	0.532517563	-0.119689958	0.089548937	-0.55150501	0.730602885	0.68675565	-0.400649602
ASR	2010	Species	Tabernaemontana bovina	0.647614463	-0.993380666	2.288609592	0.298046415	-0.143066793	-0.636965513	0.350831927	0.424593431	-0.039011145	5.124892989	-15.34934931	25.59913529	0.394135518	0.013570774
ASR	2010	Species	Triadica cochinchinensis	-0.48279935	-1.372033524	0.406434825	0.182459899	0.137993349	-0.057577405	0.333564103	0.110396048	0.502631264	0.410119648	-0.090339045	0.910578341	0.071870946	0.896614602
ASR	2010	Species	Vatica mangachapoi	-0.560820014	-5.27302607	4.151386042	0.730084628	0.208859975	-0.918250495	1.335970444	0.596844402	-0.194823061	-1.389417638	-9.926306837	7.147471561	0.556252376	-0.439322175
ASR	2010	Species	Wendlandia uvariifolia	-0.324797691	-3.059904272	2.41030889	0.730645007	0.147559912	-0.618405093	0.913524917	0.583169164	-0.184878709	-0.55293475	-5.215700627	4.109831127	0.660624777	-0.572614493
ASR	2010	Species	Xanthophyllum hainanense	-0.081037273	-2.11322454	1.951149995	0.917174415	0.075839004	-0.386483888	0.538161896	0.672415946	-0.188373757	-1.063275862	-2.728999471	0.602447747	0.135156203	0.333006659
ASR	2015	Species	Acronychia pedunculata	0.531027176	-4.787232813	5.849287165	0.795342699	-0.058065632	-1.321330465	1.205199201	0.904609456	-0.244931108	-4.361821392	-16.83743822	8.113795438	0.346984512	-0.17500711
ASR	2015	Species	Adinandra hainanensis	1.644560815	-0.152639931	3.441761561	0.067230468	-0.280013732	-0.67745145	0.117423986	0.139656511	0.181629436	0.338515234	-0.824452713	1.50148318	0.503055669	0.119665387
ASR	2015	Species	Aidia canthioides	0.817804224	-0.926033332	2.56164178	0.232400122	-0.148326281	-0.608219056	0.311566495	0.380223683	0.013204771	-0.401511689	-1.382829792	0.579806414	0.22039659	0.419440949
ASR	2015	Species	Alphonsea monogyna	0.724702187	0.055721236	1.393683137	0.037052872	-0.113805222	-0.275194673	0.047584229	0.142581155	0.154469079	0.250545379	-0.025904937	0.526995695	0.069321834	0.416505269
ASR	2015	Species	Ardisia quinquegona	2.407905346	-1.119383211	5.935193904	0.118178315	-0.691635379	-1.788818299	0.40554754	0.138501084	0.430569383	-4.464114365	-22.03798144	13.10975271	0.388496934	0.465249985
ASR	2015	Species	Canarium album	-1.230679665	-4.706291583	2.244932252	0.381212923	0.393528582	-0.514319904	1.301377068	0.295131098	0.082308086	-0.249307695	-4.362943318	3.864327928	0.859377348	-0.208602582
ASR	2015	Species	Cryptocarya maclurei	-0.634154391	-6.443733004	5.175424222	0.776946465	0.204413259	-1.156496307	1.565322826	0.698064549	-0.197916021	-4.891113446	-13.60445317	3.822226282	0.172005074	0.226065606
ASR	2015	Species	Cryptocarya metcalfiana	0.74600387	-0.137651064	1.629658804	0.079036604	-0.133023496	-0.344935799	0.078888807	0.156315589	0.289524853	0.097555936	-0.632412412	0.827524283	0.699271739	0.106571431
ASR	2015	Species	Cyclobalanopsis patelliformis	0.503224885	-1.845553375	2.852003145	0.544263966	-0.04082541	-0.491287656	0.409636835	0.791801368	-0.29735798	-0.320682888	-1.56026927	0.918903493	0.381513888	-0.20162904
ASR	2015	Species	Dacrydium pectinatum	2.046051452	0.433447768	3.658655137	0.027325737	-0.321929356	-0.622241946	-0.021616767	0.042103681	0.726747581	0.301211365	0.210680565	0.391742165	0.004844097	0.996038634
ASR	2015	Species	Dalbergia hainanensis	0.634663242	-0.118080314	1.387406798	0.074843363	-0.107129536	-0.271278278	0.057019206	0.129375187	0.453092763	0.218963359	-0.415638087	0.853564805	0.275939485	0.609724504
ASR	2015	Species	Decaspermum montanum	-0.743031646	-4.34767037	2.861607077	0.631972575	0.265338871	-0.52694608	1.057623822	0.443838751	-0.049232111	-0.130574003	-4.155574747	3.894426742	0.936775909	-0.257329799
ASR	2015	Species	Dillenia turbinata	0.885985266	0.298473511	1.47349702	0.008349945	-0.137110503	-0.276177764	0.001956759	0.052597593	0.316580065	0.125365615	-0.162883844	0.413615074	0.337969503	0.321470169
ASR	2015	Species	Diospyros hainanensis	0.396764909	-0.220375282	1.0139051	0.159310647	-0.040694533	-0.182029561	0.100640494	0.492479056	-0.081506499	0.039705397	-0.369287978	0.448698772	0.800847922	-0.327767049
ASR	2015	Species	Diospyros howii	-2.67821618	-5.454017735	0.097585374	0.056215784	0.75711211	0.064621188	1.449603031	0.036768218	0.467962388	-1.480926895	-6.939569898	3.977716107	0.51664307	0.418152692
ASR	2015	Species	Diplospora dubia	0.212710821	-1.788526389	2.213948032	0.803495837	0.034854038	-0.485189795	0.55489787	0.875119751	-0.161460523	-0.305764363	-2.727975662	2.116446935	0.758700287	-0.365006635
ASR	2015	Species	Engelhardia roxburghiana	0.50907848	-1.08522276	2.10337972	0.474850543	-0.065694874	-0.404275522	0.272885775	0.660277672	-0.109492289	-0.372112545	-1.198199989	0.4539749	0.312605536	-0.076448463
ASR	2015	Species	Eurya hainanensis	0.273269635	-1.477224608	2.023763878	0.65344698	-0.013096954	-0.454499019	0.428305112	0.930723264	-0.329382191	-0.330334104	-2.952637108	2.291968901	0.642124884	-0.738683151
ASR	2015	Species	Ficus vasculosa	3.662114829	1.035288635	6.288941024	0.021284292	-0.787165651	-1.420421856	-0.153909447	0.028831471	0.785514994	-1.206011975	-6.537465098	4.125441147	0.433068466	0.781679368
ASR	2015	Species	Garcinia oblongifolia	1.894687753	0.803964149	2.985411357	0.004529717	-0.370998049	-0.611333887	-0.130662211	0.008175892	0.606374223	0.375200418	-0.379933034	1.13033387	0.269725496	0.631542057
ASR	2015	Species	Gironniera subaequalis	4.598202924	0.652524551	8.543881298	0.02912143	-1.043982018	-2.015739068	-0.072224968	0.039123648	0.457804201	3.498823178	-1.174377796	8.172024152	0.112265605	0.626246255
ASR	2015	Species	Gonocaryum lobbianum	3.094964426	-1.97370007	8.163628921	0.165259292	-0.6921541	-2.021803285	0.637495086	0.221895235	0.178828413	4.405919649	-4.56316713	13.37500643	0.215921524	0.39663955
ASR	2015	Species	Helicia cochinchinensis	-0.45334257	-1.631998819	0.72531368	0.345732031	0.176130629	-0.122188744	0.474450003	0.176506342	0.252292564	0.060171641	-0.979481787	1.099825068	0.865612001	0.01420468
ASR	2015	Species	Heritiera parvifolia	0.245436387	-0.837405584	1.328278357	0.585416845	0.008796631	-0.256888586	0.274481849	0.935476823	-0.198264025	0.079589916	-0.566117415	0.725297248	0.749407351	-0.45522194
ASR	2015	Species	Liquidambar formosana	1.310761571	-1.215445369	3.836968511	0.197251703	-0.218406338	-0.720360816	0.28354814	0.26015208	0.186570223	-0.955034437	-4.089525293	2.179456418	0.320173383	0.343762553
ASR	2015	Species	Lithocarpus handelianus	0.177147865	-0.461975687	0.816271418	0.484488765	-0.007362307	-0.137537815	0.122813202	0.882831011	-0.242341768	0.089507594	-0.614406895	0.793422082	0.712844687	-0.570716632
ASR	2015	Species	Lithocarpus silvicolarum	-0.727265943	-3.624267341	2.169735454	0.547159404	0.2224492	-0.39376921	0.838667611	0.396018887	-0.023698056	0.084526262	-1.669118114	1.838170638	0.900003529	-0.273918823
ASR	2015	Species	Litsea variabilis	0.729141248	-0.646269619	2.104552116	0.256320039	-0.136791741	-0.528011196	0.254427714	0.443373331	-0.040447003	-0.141013772	-1.328467479	1.046439935	0.786977333	-0.175836952
ASR	2015	Species	Machilus chinensis	-1.929371652	-7.417454458	3.558711153	0.344730654	0.565667463	-0.80425847	1.935593397	0.280262431	0.153767477	2.45769481	-6.448398084	11.3637877	0.356996573	0.255467795
ASR	2015	Species	Maclurodendron oligophlebium	-0.381386114	-1.970768876	1.207996648	0.564345119	0.156296953	-0.21553456	0.528128466	0.329247509	0.02716469	-0.155705532	-0.95869754	0.647286477	0.618881911	-0.133882007
ASR	2015	Species	Psychotria asiatica	0.754438005	-2.048373939	3.557249949	0.519792651	-0.084194594	-0.852859251	0.684470063	0.789558216	-0.181270049	0.378133508	-3.000249475	3.756516492	0.771503158	-0.441778735
ASR	2015	Species	Reevesia thyrsoidea	0.229368437	-4.494286702	4.953023577	0.887001745	-0.008664394	-1.165518765	1.148189978	0.982480761	-0.333080883	3.714594877	-14.43130638	21.86049614	0.471339686	-0.440763703
ASR	2015	Species	Sarcosperma laurinum	0.660770907	-0.330584153	1.652125968	0.15900681	-0.116133915	-0.39470259	0.16243476	0.357071269	-0.003537199	-0.219458377	-0.956333178	0.517416424	0.493607304	-0.075590681
ASR	2015	Species	Schefflera heptaphylla	-0.545027433	-2.236984474	1.146929607	0.460566146	0.213731703	-0.197619132	0.625082537	0.250653821	0.080931042	-0.17972744	-1.463928334	1.104473454	0.733722569	-0.075054481
ASR	2015	Species	Schima crenata	3.528331511	-0.529974633	7.586637656	0.073247329	-0.622550476	-1.48453347	0.239432517	0.11542491	0.376633346	0.86703007	-5.418192745	7.152252885	0.690349897	0.219017367
ASR	2015	Species	Symplocos cochinchinensis	0.726133508	-0.488915689	1.941182705	0.172403964	-0.123454483	-0.392812435	0.145903468	0.272124997	0.110212408	0.019567332	-1.600103231	1.639237895	0.97174646	-0.185799175
ASR	2015	Species	Symplocos poilanei	1.663091754	0.730097833	2.596085675	0.004761701	-0.32246534	-0.549337711	-0.09559297	0.013175852	0.613172835	0.554983993	-0.410048029	1.520016015	0.199374431	0.67699116
ASR	2015	Species	Symplocos singuliflora	0.171865528	-0.407304208	0.751035264	0.414648808	0.025296429	-0.151534635	0.202127494	0.679849171	-0.247168998	-0.395507359	-0.956281632	0.165266913	0.093595223	0.666200743
ASR	2015	Species	Syndiclis chinensis	-0.229466632	-2.33485827	1.875925007	0.751605025	0.114556541	-0.414966664	0.644079747	0.540609242	-0.151405551	-1.070214975	-6.345976941	4.20554699	0.47479898	-0.250709482
ASR	2015	Species	Syzygium championii	0.581603038	-0.884432752	2.047638828	0.332516129	-0.081352156	-0.430763464	0.268059152	0.553221129	-0.13176682	0.5308593	-0.128852632	1.190571232	0.083151674	0.526359012
ASR	2015	Species	Syzygium hancei	0.172271778	-1.595075863	1.939619419	0.800063781	0.018064784	-0.376696498	0.412826065	0.905028842	-0.244975701	-0.743557628	-1.150127802	-0.336987455	0.010099958	0.864952103
ASR	2015	Species	Syzygium rysopodum	0.290141444	-0.591344001	1.171626889	0.412488417	-0.040319824	-0.248281896	0.167642247	0.618927433	-0.165564787	0.217813724	-0.477576603	0.91320405	0.392318338	-0.167416778
ASR	2015	Species	Tabernaemontana bovina	0.589345787	-1.305124291	2.483815864	0.395149971	-0.127654808	-0.692260533	0.436950916	0.523798366	-0.137095917	2.281746825	-2.384068128	6.947561778	0.170039747	0.469261656
ASR	2015	Species	Vatica mangachapoi	-0.914578903	-5.999744486	4.17058668	0.607151603	0.294675032	-0.912898243	1.502248307	0.49400943	-0.110158339	-1.982311461	-10.6674649	6.702841975	0.429623519	-0.123486905
ASR	2015	Species	Xanthophyllum hainanense	-0.260838373	-3.194578163	2.672901416	0.795615274	0.115753787	-0.541656642	0.773164217	0.614362979	-0.207003299	-0.814502297	-3.798742008	2.169737414	0.361154859	-0.071596032
ASR	2010	Genus	Acronychia	0.76945234	-4.83614114	6.375045819	0.722499869	-0.113853471	-1.468966683	1.241259741	0.827002566	-0.2332235	-2.49660564	-16.85511355	11.86190227	0.618588646	-0.492013742
ASR	2010	Genus	Adinandra	1.702634884	0.020401833	3.384867934	0.04793562	-0.29385608	-0.670438963	0.082726804	0.107526505	0.231113019	0.427840255	-0.478994219	1.33467473	0.292218994	0.266002568
ASR	2010	Genus	Aidia	1.323893637	-0.174881306	2.82266858	0.067230976	-0.275530452	-0.657710594	0.10664969	0.1055325	0.515979472	0.414142848	-1.097680921	1.925966616	0.359770764	0.571564492
ASR	2010	Genus	Alphonsea	0.555132058	-0.113197723	1.223461839	0.091760343	-0.072914059	-0.234953396	0.089125278	0.329776315	0.008452127	0.305478403	0.035061593	0.575895213	0.031943341	0.438828289
ASR	2010	Genus	Antidesma	1.18174823	-1.637541755	4.001038216	0.344612452	-0.23161627	-0.959987925	0.496755384	0.46607723	-0.059733122	1.132819395	-1.99588147	4.261520261	0.394708951	-0.083890197
ASR	2010	Genus	Ardisia	0.092032386	-0.471179932	0.655244703	0.723369964	0.023776097	-0.121983093	0.169535287	0.723833185	-0.085658747	-0.029383772	-0.290291337	0.231523794	0.804628825	-0.197650261
ASR	2010	Genus	Beilschmiedia	-0.235219932	-1.34817682	0.877736956	0.549373256	0.100555363	-0.16334251	0.364453237	0.312050323	0.105242679	-0.440305549	-1.74894973	0.868338632	0.284676329	0.344618833
ASR	2010	Genus	Canarium	-1.033634091	-3.809946124	1.742677941	0.35968216	0.340807762	-0.392003345	1.073618869	0.266187959	0.117745245	-0.085285738	-3.583480161	3.412908685	0.943040951	-0.173983929
ASR	2010	Genus	Castanopsis	-0.113062438	-2.410336259	2.184211384	0.904255521	0.141974149	-0.372151282	0.65609958	0.509516297	-0.090136341	-0.451184571	-2.168901376	1.266532234	0.506240787	-0.202751636
ASR	2010	Genus	Cinnamomum	1.599963907	0.033515215	3.166412599	0.046417009	-0.297166043	-0.658663235	0.064331149	0.093010095	0.257777716	0.324317183	-0.607658378	1.256292745	0.427164416	0.227432279
ASR	2010	Genus	Cryptocarya	-0.354836041	-1.644954278	0.935282197	0.553668945	0.148204501	-0.167916154	0.464325156	0.320800892	0.008222103	-0.601752412	-2.13354026	0.930035436	0.397308241	-0.013078921
ASR	2010	Genus	Cyclobalanopsis	0.899089726	-0.024337813	1.822517266	0.054975222	-0.105038426	-0.281779337	0.071702486	0.207757541	0.088903057	-0.215664004	-0.500536743	0.069208735	0.116552516	0.285738346
ASR	2010	Genus	Dacrydium	1.689990685	0.490717287	2.889264082	0.017357045	-0.252050406	-0.468910869	-0.035189944	0.032067319	0.6531004	0.268507212	0.232211728	0.304802696	0.000167905	0.99751005
ASR	2010	Genus	Dalbergia	0.546073577	-0.386662132	1.478809287	0.201960044	-0.092916789	-0.303664646	0.117831068	0.322115784	0.022872396	0.192705829	-0.629455421	1.014867079	0.573110437	-0.093182256
ASR	2010	Genus	Decaspermum	0.844537726	-2.205709517	3.89478497	0.533571061	-0.088994839	-0.763577666	0.585587988	0.764161523	-0.127186703	-0.456943499	-3.110641771	2.196754772	0.68818612	-0.277260298
ASR	2010	Genus	Dillenia	0.704281178	0.299557999	1.109004356	0.003424071	-0.096482489	-0.190134571	-0.002830406	0.044708648	0.30706406	0.024372806	-0.118021655	0.166767267	0.703374944	0.235338089
ASR	2010	Genus	Diospyros	0.111428645	-2.420816664	2.643673954	0.924586102	0.067883626	-0.539868148	0.675635401	0.810331406	-0.084947968	0.323684773	-2.140610212	2.787979758	0.775760303	-0.183307358
ASR	2010	Genus	Diplospora	0.090678262	-2.270034746	2.45139127	0.931595477	0.065271261	-0.5619508	0.692493321	0.816386455	-0.116959759	0.547619758	-2.638844227	3.734083744	0.696600266	-0.247103656
ASR	2010	Genus	Engelhardia	0.079169265	-1.85328984	2.011628371	0.928190857	0.036997023	-0.396966004	0.470960051	0.8513523	-0.10653815	-0.494849895	-1.410011374	0.420311584	0.247697865	-0.042288069
ASR	2010	Genus	Eurya	-0.110780554	-3.465035855	3.243474747	0.941161912	0.118909132	-0.714031468	0.951849732	0.750456807	-0.109963689	-2.21830265	-9.940244019	5.50363872	0.518775662	-0.190080266
ASR	2010	Genus	Ficus	1.184919989	0.166534842	2.203305135	0.027265334	-0.181078426	-0.418079831	0.055922978	0.117985122	0.165782971	0.013926574	-0.4369215	0.464774648	0.944961792	0.062100702
ASR	2010	Genus	Garcinia	1.81807251	0.644779858	2.991365162	0.007259106	-0.357250483	-0.618244344	-0.096256622	0.013466299	0.498979765	0.424981093	-0.352999956	1.202962142	0.237470926	0.537617442
ASR	2010	Genus	Gironniera	1.937387645	-0.974526539	4.849301828	0.159657368	-0.382358586	-1.096506166	0.331788994	0.246005108	0.070074479	1.281512474	-0.128806381	2.691831329	0.067876569	0.405182114
ASR	2010	Genus	Glochidion	0.153502541	-1.663464464	1.970469545	0.82606629	0.021750567	-0.446422501	0.489923634	0.903592002	-0.244822099	0.953652033	-2.612135392	4.519439458	0.457241225	-0.336929453
ASR	2010	Genus	Goniothalamus	-0.299706242	-1.191432509	0.592020026	0.427100992	0.138274501	-0.090970544	0.367519545	0.181713574	0.189634916	-0.224959337	-0.786854965	0.336936292	0.328628551	0.226099783
ASR	2010	Genus	Gonocaryum	2.747545089	-1.399260856	6.894351034	0.139665406	-0.605801227	-1.704258059	0.492655604	0.200470708	0.211930756	3.623551041	-5.803538554	13.05064064	0.308554397	0.298926687
ASR	2010	Genus	Helicia	-1.463734354	-3.322172855	0.394704146	0.098785324	0.433130961	-0.031875815	0.898137737	0.06205125	0.440976993	1.407403432	-2.700286841	5.515093704	0.39532873	0.430142925
ASR	2010	Genus	Heritiera	0.248416877	-0.641553985	1.13838774	0.520090557	0.006378158	-0.213058036	0.225814351	0.945611876	-0.165683923	0.128952761	-0.292039655	0.549945178	0.466722262	-0.244507491
ASR	2010	Genus	Ilex	0.564637621	-0.757486898	1.88676214	0.301351648	-0.082601482	-0.402076743	0.236873778	0.512536134	-0.107340531	-0.678098217	-1.430364447	0.074168014	0.064119524	0.605554036
ASR	2010	Genus	Liquidambar	1.214620819	-0.105533939	2.534775577	0.063004482	-0.196864128	-0.4545532	0.060824943	0.101217432	0.411697905	0.068148837	-0.604976568	0.741274243	0.768449408	0.241832798
ASR	2010	Genus	Lirianthe	0.337341159	-0.427290157	1.101972474	0.254924343	-0.034757055	-0.245166479	0.175652369	0.635478241	-0.220866456	-0.318830815	-0.664426097	0.026764467	0.057999636	0.793730983
ASR	2010	Genus	Lithocarpus	1.850150168	0.17880033	3.521500007	0.033030188	-0.312102219	-0.65414014	0.029935702	0.069797596	0.201781386	0.37491232	-0.273460049	1.023284689	0.226620784	0.246960323
ASR	2010	Genus	Litsea	0.704195212	-0.428498194	1.836888619	0.202218551	-0.092260772	-0.382680688	0.198159144	0.504576861	-0.039268186	0.352827209	-0.39006233	1.095716749	0.321165089	-0.033637438
ASR	2010	Genus	Machilus	0.223769073	-2.262858576	2.710396721	0.843218506	0.035280406	-0.608255459	0.67881627	0.904026915	-0.109215538	1.966048855	-0.868654603	4.800752314	0.148407644	0.054463061
ASR	2010	Genus	Maclurodendron	0.742267534	-7.07531249	8.559847558	0.805096792	-0.084051117	-1.885975895	1.71787366	0.903207059	-0.244780551	7.615471731	-11.63604637	26.86698984	0.297113065	-0.085996591
ASR	2010	Genus	Mallotus	0.142658731	-2.078121146	2.363438608	0.875310842	0.041246881	-0.565370667	0.647864428	0.868104749	-0.192712461	-1.596707821	-3.291141802	0.097726159	0.059027252	0.450114575
ASR	2010	Genus	Meliosma	-0.043817133	-0.469442627	0.381808361	0.801852908	0.07342357	-0.035355384	0.182202523	0.143248555	0.250986635	-0.185626409	-0.408411258	0.03715844	0.081730139	0.59952808
ASR	2010	Genus	Memecylon	0.428357146	-3.199827883	4.056542175	0.759504439	-0.067296452	-1.142383815	1.007790911	0.870467455	-0.240631762	-0.053214423	-8.722841965	8.616413119	0.985641712	-0.653965312
ASR	2010	Genus	Microdesmis	-0.193583216	-1.711671969	1.324505537	0.712085947	0.102996113	-0.322815414	0.52880764	0.497491227	-0.113413567	-0.019550555	-4.94234141	4.903240301	0.987918043	-0.669876557
ASR	2010	Genus	Myrsine	0.767258073	-0.531560634	2.066076779	0.176318772	-0.130868888	-0.46214394	0.200406164	0.334316143	0.039020004	0.332042444	-0.150548193	0.814633081	0.116291889	0.50684778
ASR	2010	Genus	Neolitsea	1.165293179	-1.317733035	3.648319393	0.303778942	-0.217998034	-0.802463629	0.366467561	0.407055098	-0.028558165	0.826695802	-3.412109054	5.065500659	0.650089702	-0.156102531
ASR	2010	Genus	Olea	-0.818278388	-2.988988678	1.352431901	0.402325392	0.242001473	-0.263071477	0.747074423	0.294528449	0.034244031	-1.088425851	-3.540635526	1.363783823	0.319141882	0.058397162
ASR	2010	Genus	Ormosia	0.353512382	-1.162817892	1.869842657	0.589071538	-0.033948155	-0.383235773	0.315339464	0.81993264	-0.155771762	-0.142311065	-0.977610497	0.692988367	0.679693343	-0.335688259
ASR	2010	Genus	Pentaphylax	1.284009698	-0.602929019	3.170948415	0.118950863	-0.225797034	-0.664672962	0.213078895	0.200083892	0.295882004	-0.493670932	-1.518347973	0.531006109	0.173929422	0.664550371
ASR	2010	Genus	Polyalthia	0.1310748	-0.330252334	0.592401933	0.512922417	0.002276704	-0.116149398	0.120702806	0.964007146	-0.166236546	-0.10660327	-0.328447714	0.115241173	0.271612411	-0.072264642
ASR	2010	Genus	Psychotria	0.608499466	-2.155219083	3.372218015	0.595866233	-0.05157265	-0.817323247	0.714177947	0.869342345	-0.192849397	-0.12826422	-3.790471152	3.533942713	0.927212178	-0.487545221
ASR	2010	Genus	Reevesia	1.640262666	-1.945384841	5.225910172	0.272906271	-0.362843219	-1.251706124	0.526019687	0.320382028	0.053843328	-0.878070578	-15.47287937	13.71673822	0.860386346	-0.246312579
ASR	2010	Genus	Sarcosperma	0.401066508	-0.740375525	1.542508541	0.441226815	-0.039037656	-0.365311902	0.287236591	0.789613481	-0.114395955	0.120099868	-0.781358848	1.021558584	0.761918461	-0.255790588
ASR	2010	Genus	Schefflera	-0.359013822	-1.493298317	0.775270673	0.486285278	0.160715977	-0.114215175	0.435647128	0.214576643	0.083236826	-0.016566254	-0.678828788	0.64569628	0.954485681	-0.047205926
ASR	2010	Genus	Schima	4.264609913	1.463023891	7.066195934	0.008746097	-0.806410213	-1.399091151	-0.213729275	0.014707517	0.538939131	1.179817276	-1.628495348	3.988129899	0.343601811	0.542647429
ASR	2010	Genus	Symplocos	0.525059476	-0.628595712	1.678714664	0.343434579	-0.035604751	-0.315273772	0.244064269	0.787610351	-0.070692841	-0.440269709	-1.021316939	0.140777522	0.124662234	0.054771852
ASR	2010	Genus	Syndiclis	0.045052217	-1.881459093	1.971563526	0.945358679	0.049130503	-0.442232828	0.540493834	0.771192961	-0.289800165	-0.478514003	-4.914537989	3.957509982	0.688175953	-0.746581147
ASR	2010	Genus	Syzygium	0.724776125	-0.191208841	1.64076109	0.111123744	-0.093886909	-0.310314773	0.122540955	0.365754825	-0.008769587	0.057097682	-0.647480326	0.76167569	0.862793489	-0.090001906
ASR	2010	Genus	Tabernaemontana	0.484632301	-1.022796796	1.992061397	0.381542765	-0.092747063	-0.548842935	0.363348809	0.563639482	-0.17	2.111661822	-6.346161264	10.56948491	0.395116791	-0.112874113
ASR	2010	Genus	Triadica	-0.143450441	-1.56782165	1.280920767	0.769610329	0.065160936	-0.249901317	0.380223189	0.557416098	-0.165088507	0.641002601	-0.070028089	1.352033291	0.060495295	0.79494866
ASR	2010	Genus	Vatica	-0.560820014	-5.27302607	4.151386042	0.730084628	0.208859975	-0.918250495	1.335970444	0.596844402	-0.194823061	-1.389417638	-9.926306837	7.147471561	0.556252376	-0.439322175
ASR	2010	Genus	Wendlandia	-0.324797691	-3.059904272	2.41030889	0.730645007	0.147559912	-0.618405093	0.913524917	0.583169164	-0.184878709	-0.55293475	-5.215700627	4.109831127	0.660624777	-0.572614493
ASR	2010	Genus	Xanthophyllum	-0.081037273	-2.11322454	1.951149995	0.917174415	0.075839004	-0.386483888	0.538161896	0.672415946	-0.188373757	-1.063275862	-2.728999471	0.602447747	0.135156203	0.333006659
ASR	2015	Genus	Acronychia	0.531027176	-4.787232813	5.849287165	0.795342699	-0.058065632	-1.321330465	1.205199201	0.904609456	-0.244931108	-4.361821392	-16.83743822	8.113795438	0.346984512	-0.17500711
ASR	2015	Genus	Adinandra	1.626166229	-0.182379502	3.434711961	0.071071221	-0.276324765	-0.67646258	0.12381305	0.146498307	0.172401163	0.329524461	-0.850033029	1.509081951	0.519754022	0.104230033
ASR	2015	Genus	Aidia	0.857741097	-0.531767318	2.247249513	0.161701601	-0.161041211	-0.524045197	0.201962776	0.285510983	0.093735521	-0.296684295	-1.022186287	0.428817697	0.284041139	0.227674285
ASR	2015	Genus	Alphonsea	0.70426739	-0.035386002	1.443920781	0.059392484	-0.106940076	-0.285211857	0.071331705	0.203946907	0.092150085	0.320212863	0.021462191	0.618963535	0.038975954	0.458956251
ASR	2015	Genus	Antidesma	0.914226755	-2.202906626	4.031360137	0.484861708	-0.167557645	-0.957206699	0.622091409	0.608879852	-0.132604426	3.100264	1.02531735	5.175210649	0.014278783	0.732992678
ASR	2015	Genus	Ardisia	0.110954548	-0.444918182	0.666827277	0.668930937	0.013382276	-0.130427004	0.157191556	0.841457819	-0.086764676	-0.113076317	-0.336045685	0.10989305	0.284861564	-0.060084964
ASR	2015	Genus	Beilschmiedia	-0.348192245	-1.861734591	1.165350101	0.51710247	0.121813762	-0.233146153	0.476773678	0.354629375	0.045976485	-0.389987727	-2.569858538	1.789883084	0.521926925	-0.103966631
ASR	2015	Genus	Canarium	-1.230679665	-4.706291583	2.244932252	0.381212923	0.393528582	-0.514319904	1.301377068	0.295131098	0.082308086	-0.249307695	-4.362943318	3.864327928	0.859377348	-0.208602582
ASR	2015	Genus	Castanopsis	-0.065687124	-2.578327088	2.44695284	0.949025467	0.122784374	-0.43257158	0.678140328	0.594381692	-0.127183339	-0.287150076	-2.200755637	1.626455485	0.698338519	-0.350380554
ASR	2015	Genus	Cinnamomum	1.674231315	0.199754643	3.148707987	0.032064377	-0.308962535	-0.644678334	0.026753265	0.065269024	0.367724872	0.264022936	-0.614699226	1.142745098	0.474805066	0.322144118
ASR	2015	Genus	Cryptocarya	-0.258279495	-1.360877811	0.844318821	0.613081008	0.127101474	-0.138029561	0.392232508	0.310559466	0.012651042	-0.17856412	-0.841394248	0.484266009	0.557317257	-0.053577991
ASR	2015	Genus	Cyclobalanopsis	0.964168498	0.027465062	1.900871934	0.044991591	-0.119444619	-0.296541244	0.057652007	0.158482238	0.136192061	-0.263357046	-0.565945608	0.039231516	0.078591732	0.384946219
ASR	2015	Genus	Dacrydium	2.046051452	0.433447768	3.658655137	0.027325737	-0.321929356	-0.622241946	-0.021616767	0.042103681	0.726747581	0.301211365	0.210680565	0.391742165	0.004844097	0.996038634
ASR	2015	Genus	Dalbergia	0.462498049	-0.385353776	1.310349873	0.230364634	-0.071364079	-0.261032602	0.118304444	0.392736228	-0.022251747	0.127102385	-0.574233414	0.828438183	0.660901736	-0.175671095
ASR	2015	Genus	Decaspermum	0.468325834	-3.235484634	4.172136302	0.77362668	-0.005628151	-0.812450296	0.801193994	0.987299856	-0.142812723	-0.668720361	-4.040107766	2.702667044	0.644641276	-0.282913528
ASR	2015	Genus	Dillenia	0.80715635	0.376207686	1.238105014	0.002184046	-0.117486877	-0.215980092	-0.018993662	0.024457827	0.385800147	0.06626557	-0.082605891	0.215137031	0.334713261	0.389435963
ASR	2015	Genus	Diospyros	-0.248939885	-2.754957206	2.257077436	0.830934871	0.152872628	-0.44565719	0.751402446	0.585279127	-0.060442999	-0.123365495	-2.950351362	2.703620372	0.924462799	-0.16538552
ASR	2015	Genus	Diplospora	0.212710821	-1.788526389	2.213948032	0.803495837	0.034854038	-0.485189795	0.55489787	0.875119751	-0.161460523	-0.305764363	-2.727975662	2.116446935	0.758700287	-0.365006635
ASR	2015	Genus	Engelhardia	0.475770681	-1.011329255	1.962870617	0.487611596	-0.056674199	-0.377766983	0.264418585	0.698995777	-0.091771643	-0.298283888	-0.858173602	0.261605826	0.254158555	-0.033298733
ASR	2015	Genus	Eurya	0.162039223	-3.028865205	3.35294365	0.909665308	0.044045996	-0.73616833	0.824260322	0.899635933	-0.122621798	-1.258267183	-7.604642	5.088107633	0.653445765	-0.243937522
ASR	2015	Genus	Ficus	1.234136454	0.198679167	2.269593741	0.024545568	-0.192633216	-0.43024212	0.044975687	0.099864609	0.191163014	0.00852346	-0.506706086	0.523753007	0.970504222	0.090223889
ASR	2015	Genus	Garcinia	1.830876669	0.879230819	2.782522519	0.002177971	-0.355420576	-0.56447831	-0.146362842	0.004415573	0.614890274	0.301115408	-0.353924818	0.956155634	0.31304551	0.623436199
ASR	2015	Genus	Gironniera	4.598202924	0.652524551	8.543881298	0.02912143	-1.043982018	-2.015739068	-0.072224968	0.039123648	0.457804201	3.498823178	-1.174377796	8.172024152	0.112265605	0.626246255
ASR	2015	Genus	Goniothalamus	-0.22555504	-1.041670585	0.590560504	0.509180656	0.120166882	-0.089823088	0.330156851	0.201252551	0.162466302	-0.233531215	-0.789328255	0.322265824	0.308184448	0.218854015
ASR	2015	Genus	Gonocaryum	3.094964426	-1.97370007	8.163628921	0.165259292	-0.6921541	-2.021803285	0.637495086	0.221895235	0.178828413	4.405919649	-4.56316713	13.37500643	0.215921524	0.39663955
ASR	2015	Genus	Helicia	-1.416093645	-3.31160844	0.47942115	0.112867869	0.415664942	-0.054356709	0.885686593	0.072140132	0.409907535	1.048148451	-1.892759178	3.989056079	0.378418043	0.407439707
ASR	2015	Genus	Heritiera	0.274253916	-0.803226443	1.351734275	0.54181619	0.002958514	-0.26095827	0.266875298	0.97812592	-0.199800742	0.086307025	-0.546119661	0.718733712	0.724015792	-0.44778783
ASR	2015	Genus	Ilex	0.421353555	-1.607306474	2.450013585	0.555843742	-0.04384802	-0.53975762	0.452061581	0.796704137	-0.299047025	-0.808151605	-2.307510039	0.691206829	0.146222569	0.471812484
ASR	2015	Genus	Liquidambar	1.310761571	-1.215445369	3.836968511	0.197251703	-0.218406338	-0.720360816	0.28354814	0.26015208	0.186570223	-0.955034437	-4.089525293	2.179456418	0.320173383	0.343762553
ASR	2015	Genus	Lirianthe	0.190145917	-0.430510859	0.810802692	0.401477022	0.004388301	-0.156762845	0.165539446	0.936401074	-0.330003828	-0.13837066	-0.465846481	0.189105161	0.210687793	0.247910287
ASR	2015	Genus	Lithocarpus	1.944797804	0.064944265	3.824651342	0.043870685	-0.32692516	-0.705020361	0.05117004	0.082900659	0.197768411	0.223355948	-0.580533167	1.027245063	0.545277045	0.146112174
ASR	2015	Genus	Litsea	0.4079068	-0.545275771	1.361089372	0.372062834	-0.018965364	-0.263417214	0.225486487	0.869470663	-0.0746009	-0.022331112	-0.606151057	0.561488834	0.934955627	-0.163477565
ASR	2015	Genus	Machilus	0.267442935	-2.078700656	2.613586526	0.802307559	0.018541787	-0.58022778	0.617311354	0.945684849	-0.11050562	1.39202877	-1.003387773	3.787445314	0.217035408	-0.020290862
ASR	2015	Genus	Maclurodendron	-0.381386114	-1.970768876	1.207996648	0.564345119	0.156296953	-0.21553456	0.528128466	0.329247509	0.02716469	-0.155705532	-0.95869754	0.647286477	0.618881911	-0.133882007
ASR	2015	Genus	Mallotus	-0.457485592	-3.725361421	2.810390238	0.717309745	0.209374604	-0.692457468	1.111206676	0.554294695	-0.132373655	-3.174594472	-6.347382063	-0.00180688	0.049930487	0.655276574
ASR	2015	Genus	Meliosma	0.109518928	-0.247294358	0.466332215	0.400703617	0.037556457	-0.045050944	0.120163859	0.243733652	0.214670904	0.042849764	-0.197492959	0.283192488	0.523202358	0.089806709
ASR	2015	Genus	Myrsine	0.819488561	-0.407446137	2.046423259	0.137283034	-0.139849262	-0.448367265	0.168668741	0.276642824	0.104574198	0.320235804	-0.123843332	0.764314941	0.105477224	0.566732865
ASR	2015	Genus	Neolitsea	-0.197945896	-1.300853301	0.904961508	0.689839916	0.10034794	-0.160852873	0.361548754	0.401505734	-0.024490737	-0.22277712	-0.788623432	0.343069191	0.382855576	-0.041850658
ASR	2015	Genus	Olea	-0.035912613	-1.534449495	1.462624269	0.955142684	0.057729651	-0.28903222	0.404491521	0.697873876	-0.135267453	0.060160407	-1.799617495	1.919938309	0.936955826	-0.360439586
ASR	2015	Genus	Ormosia	0.404112434	-0.588776656	1.397001525	0.357747024	-0.047212907	-0.276697929	0.182272115	0.632617241	-0.119386578	0.097536339	-0.507501612	0.702574289	0.695762767	-0.298661666
ASR	2015	Genus	Pentaphylax	1.224170029	-0.765101453	3.213441511	0.14507386	-0.2094281	-0.666079528	0.247223327	0.240527419	0.220304835	-0.531219604	-1.590751038	0.528311829	0.163690967	0.648450419
ASR	2015	Genus	Polyalthia	0.196531914	-0.284506027	0.677569855	0.366183884	-0.01837973	-0.142006584	0.105247125	0.735519243	-0.123029548	-0.14915546	-0.352448162	0.054137242	0.122749693	0.147659463
ASR	2015	Genus	Psychotria	0.898761707	-1.983685578	3.781208992	0.459210291	-0.12670967	-0.917604043	0.664184704	0.697521037	-0.160629668	0.322343015	-3.16002842	3.804714451	0.809857461	-0.427220556
ASR	2015	Genus	Reevesia	1.576071988	-2.602951654	5.755095631	0.354150706	-0.344536142	-1.373403284	0.684331001	0.405131165	-0.027869941	1.12269813	-14.41873598	16.66413224	0.832955577	-0.34676657
ASR	2015	Genus	Sarcosperma	0.637260144	-0.288577989	1.563098276	0.151120756	-0.111769142	-0.372514438	0.148976154	0.351870301	-0.00255294	-0.177712129	-0.853581057	0.498156799	0.553807266	-0.085810923
ASR	2015	Genus	Schefflera	-0.531308169	-1.739440645	0.676824306	0.340208402	0.197890285	-0.088978995	0.484759566	0.150331231	0.145337213	0.032474026	-0.78304635	0.847994402	0.927621114	0.024478095
ASR	2015	Genus	Schima	4.185344693	0.530734049	7.839955336	0.030285503	-0.784870166	-1.551296322	-0.018444011	0.045988837	0.378099874	2.308367402	-1.290273514	5.907008319	0.167563602	0.485644058
ASR	2015	Genus	Symplocos	1.132396789	-0.309965443	2.57475902	0.112861625	-0.178756073	-0.517623866	0.16011172	0.272806331	0.024096856	-0.514490337	-1.54206863	0.513087955	0.293991617	0.041226292
ASR	2015	Genus	Syndiclis	-0.229466632	-2.33485827	1.875925007	0.751605025	0.114556541	-0.414966664	0.644079747	0.540609242	-0.151405551	-1.070214975	-6.345976941	4.20554699	0.47479898	-0.250709482
ASR	2015	Genus	Syzygium	0.905060186	0.058599599	1.751520772	0.037952834	-0.131529382	-0.32950124	0.066442475	0.17481834	0.070393078	0.077061247	-0.592468259	0.746590753	0.806229574	-0.001823883
ASR	2015	Genus	Tabernaemontana	0.438146358	-1.233899911	2.110192628	0.465506812	-0.080707209	-0.581666656	0.420252238	0.643518872	-0.225914458	1.79459254	-2.12333796	5.712523039	0.187533889	0.374969687
ASR	2015	Genus	Vatica	-0.914578903	-5.999744486	4.17058668	0.607151603	0.294675032	-0.912898243	1.502248307	0.49400943	-0.110158339	-1.982311461	-10.6674649	6.702841975	0.429623519	-0.123486905
ASR	2015	Genus	Xanthophyllum	-0.260838373	-3.194578163	2.672901416	0.795615274	0.115753787	-0.541656642	0.773164217	0.614362979	-0.207003299	-0.814502297	-3.798742008	2.169737414	0.361154859	-0.071596032
ASR	2010	Family	Altingiaceae	0.75833953	0.016186333	1.500492726	0.046510679	-0.107416842	-0.253979018	0.039145334	0.12307801	0.240464547	-0.026309729	-0.337563376	0.284943918	0.836573228	0.097083437
ASR	2010	Family	Annonaceae	0.135770713	-0.42432121	0.695862636	0.604275724	0.039640857	-0.099983184	0.179264897	0.544790815	-0.053511263	-0.173197071	-0.514322837	0.167928694	0.284339307	-0.027379982
ASR	2010	Family	Apocynaceae	-0.209349893	-0.512463297	0.09376351	0.141986533	0.115848764	0.0355003	0.196197227	0.012397291	0.620534277	0.214192487	-0.047785514	0.476170487	0.089559783	0.75822882
ASR	2010	Family	Aquifoliaceae	0.564637621	-0.757486898	1.88676214	0.301351648	-0.082601482	-0.402076743	0.236873778	0.512536134	-0.107340531	-0.678098217	-1.430364447	0.074168014	0.064119524	0.605554036
ASR	2010	Family	Araliaceae	-0.359013822	-1.493298317	0.775270673	0.486285278	0.160715977	-0.114215175	0.435647128	0.214576643	0.083236826	-0.016566254	-0.678828788	0.64569628	0.954485681	-0.047205926
ASR	2010	Family	Bignoniaceae	0.076357535	-3.523931291	3.676646361	0.950433775	0.036153669	-0.82857211	0.900879449	0.902572483	-0.325511074	-0.519691731	-10.07367541	9.034291944	0.836726652	-0.935263029
ASR	2010	Family	Burseraceae	-1.033634091	-3.809946124	1.742677941	0.35968216	0.340807762	-0.392003345	1.073618869	0.266187959	0.117745245	-0.085285738	-3.583480161	3.412908685	0.943040951	-0.173983929
ASR	2010	Family	Cannabaceae	2.939019728	1.096201421	4.781838035	0.00623952	-0.617086288	-1.062027037	-0.17214554	0.01264677	0.50626488	1.310240833	0.095377649	2.525104016	0.038088682	0.707500057
ASR	2010	Family	Cardiopteridaceae	2.747545089	-1.399260856	6.894351034	0.139665406	-0.605801227	-1.704258059	0.492655604	0.200470708	0.211930756	3.623551041	-5.803538554	13.05064064	0.308554397	0.298926687
ASR	2010	Family	Clusiaceae	1.81807251	0.644779858	2.991365162	0.007259106	-0.357250483	-0.618244344	-0.096256622	0.013466299	0.498979765	0.424981093	-0.352999956	1.202962142	0.237470926	0.537617442
ASR	2010	Family	Dilleniaceae	0.704281178	0.299557999	1.109004356	0.003424071	-0.096482489	-0.190134571	-0.002830406	0.044708648	0.30706406	0.024372806	-0.118021655	0.166767267	0.703374944	0.235338089
ASR	2010	Family	Dipterocarpaceae	-0.560820014	-5.27302607	4.151386042	0.730084628	0.208859975	-0.918250495	1.335970444	0.596844402	-0.194823061	-1.389417638	-9.926306837	7.147471561	0.556252376	-0.439322175
ASR	2010	Family	Ebenaceae	0.111428645	-2.420816664	2.643673954	0.924586102	0.067883626	-0.539868148	0.675635401	0.810331406	-0.084947968	0.323684773	-2.140610212	2.787979758	0.775760303	-0.183307358
ASR	2010	Family	Elaeocarpaceae	0.275578162	-0.717603821	1.268760145	0.442245996	-0.02337994	-0.262296585	0.215536705	0.7758623	-0.291577668	-0.019061735	-0.731347598	0.693224128	0.918848856	-0.924607959
ASR	2010	Family	Euphorbiaceae	0.925643934	-0.219185794	2.070473661	0.100647142	-0.123836528	-0.391464168	0.143791112	0.322514239	0.009476683	0.666317873	-0.069546948	1.402182694	0.070229333	0.27874546
ASR	2010	Family	Fabaceae	0.560502461	-0.380387417	1.501392338	0.213902749	-0.074168908	-0.286225181	0.137887365	0.453842121	-0.037018564	0.00366241	-0.79617516	0.803499981	0.991961406	-0.152229113
ASR	2010	Family	Fagaceae	1.906222174	0.305876634	3.506567715	0.023430014	-0.276876894	-0.596145557	0.04239177	0.083219259	0.165075328	0.105156063	-0.462295256	0.672607382	0.691194473	0.102742775
ASR	2010	Family	Juglandaceae	0.077019159	-1.823474227	1.977512544	0.928963647	0.038313455	-0.387468691	0.464095601	0.843227548	-0.106019053	-0.523484905	-1.444033807	0.397063996	0.226124652	-0.024130805
ASR	2010	Family	Lauraceae	4.544264888	0.977274329	8.111255446	0.016466567	-0.941952783	-1.802871605	-0.081033961	0.034336547	0.246791083	-2.575540755	-9.062509023	3.911427513	0.40396782	0.231921678
ASR	2010	Family	Magnoliaceae	0.111308076	-0.359329169	0.581945321	0.583841245	0.014651673	-0.094814703	0.12411805	0.754407656	-0.146176297	-0.098180525	-0.399305607	0.202944558	0.440173344	-0.205981538
ASR	2010	Family	Malvaceae	0.05410088	-0.835631943	0.943833703	0.895952118	0.058667154	-0.160829888	0.278164195	0.568226737	-0.057634714	-0.008187341	-0.34066976	0.324295077	0.957324617	-0.163048054
ASR	2010	Family	Melastomataceae	3.1733895	-0.655542374	7.002321374	0.082839063	-0.87017423	-2.006503385	0.266154926	0.100644407	0.413176998	3.393326827	-9.476829301	16.26348295	0.463020246	0.366291081
ASR	2010	Family	Moraceae	0.844127051	-0.594415827	2.282669928	0.223000792	-0.112164193	-0.446802507	0.22247412	0.476123661	-0.039479325	0.02567937	-0.70353003	0.754888769	0.939006291	-0.142723716
ASR	2010	Family	Myrtaceae	0.98614655	-0.348449494	2.320742595	0.134430259	-0.113775211	-0.416420515	0.188870094	0.431321073	-0.024919917	-0.241982263	-1.117675299	0.633710774	0.558328174	-0.077772564
ASR	2010	Family	Oleaceae	-0.28443359	-3.174595639	2.605728459	0.822642029	0.123751461	-0.558327016	0.805829939	0.680802542	-0.113576653	-0.77492605	-4.575198089	3.025345989	0.635571693	-0.247413625
ASR	2010	Family	Pandaceae	-0.193583216	-1.711671969	1.324505537	0.712085947	0.102996113	-0.322815414	0.52880764	0.497491227	-0.113413567	-0.019550555	-4.94234141	4.903240301	0.987918043	-0.669876557
ASR	2010	Family	Pentaphylacaceae	2.339530973	1.201289316	3.477772629	0.001202769	-0.415133445	-0.66877177	-0.161495121	0.004901516	0.55963706	0.261830743	-0.261859825	0.785521312	0.282218784	0.575179183
ASR	2010	Family	Phyllanthaceae	0.487670661	-0.567462113	1.542803435	0.333798547	-0.049336158	-0.306469931	0.207797615	0.683295638	-0.067782495	0.092013876	-0.609785861	0.793813614	0.778272705	-0.156101421
ASR	2010	Family	Podocarpaceae	1.716045238	0.855655612	2.576434864	0.005198597	-0.273016485	-0.433904652	-0.112128319	0.009229828	0.809143455	0.032596209	-0.300259266	0.365451683	0.775706737	0.753505133
ASR	2010	Family	Polygalaceae	-0.081037273	-2.11322454	1.951149995	0.917174415	0.075839004	-0.386483888	0.538161896	0.672415946	-0.188373757	-1.063275862	-2.728999471	0.602447747	0.135156203	0.333006659
ASR	2010	Family	Primulaceae	-0.047636088	-0.482224046	0.38695187	0.81527183	0.066347795	-0.046819807	0.179515398	0.225625017	0.046342696	-0.028517919	-0.258848988	0.201813151	0.790277531	-0.033377029
ASR	2010	Family	Proteaceae	-1.540406711	-3.41070196	0.329888538	0.087819477	0.453095264	-0.015126182	0.921316709	0.055327689	0.46370361	1.701922366	-2.405398506	5.809243239	0.314054141	0.496298173
ASR	2010	Family	Rosaceae	0.682980025	0.126685464	1.239274586	0.029778014	-0.123818141	-0.259228034	0.011591751	0.061995962	0.651208744	0.1867895	-0.107831163	0.481410164	0.112213063	0.889171044
ASR	2010	Family	Rubiaceae	0.969536739	-0.849943373	2.789016851	0.270390209	-0.133228302	-0.600227582	0.333770977	0.5483225	-0.046349263	0.362088899	-1.393452249	2.117630046	0.661158752	-0.11478396
ASR	2010	Family	Rutaceae	0.367018786	-1.556101624	2.290139196	0.67151939	-0.013968751	-0.472062489	0.444124986	0.945666965	-0.124305102	-0.206680651	-1.314900185	0.901538883	0.672513829	-0.250186572
ASR	2010	Family	Sabiaceae	-0.043817133	-0.469442627	0.381808361	0.801852908	0.07342357	-0.035355384	0.182202523	0.143248555	0.250986635	-0.185626409	-0.408411258	0.03715844	0.081730139	0.59952808
ASR	2010	Family	Salicaceae	0.99836853	0.050396157	1.946340904	0.043068999	-0.220528033	-0.480669902	0.039613836	0.07820264	0.475873824	0.117096996	-1.318641442	1.552835433	0.811998803	0.316513795
ASR	2010	Family	Sapindaceae	-0.145034354	-1.083890662	0.793821955	0.725685129	0.085596223	-0.120513048	0.291705494	0.358806157	-0.004475149	0.041454802	-0.392208816	0.475118421	0.822835097	-0.161298236
ASR	2010	Family	Sapotaceae	0.415091905	-0.698235769	1.52841958	0.414936824	-0.042542684	-0.359337135	0.274251767	0.764720165	-0.111673926	0.129432454	-0.731338524	0.990203433	0.73264061	-0.247945571
ASR	2010	Family	Styracaceae	0.271968967	-5.881199851	6.425137784	0.908248846	-0.011633815	-1.365299813	1.342032182	0.982105915	-0.249822095	-4.108420311	-19.67387543	11.45703481	0.462581221	-0.349123216
ASR	2010	Family	Symplocaceae	0.525059476	-0.628595712	1.678714664	0.343434579	-0.035604751	-0.315273772	0.244064269	0.787610351	-0.070692841	-0.440269709	-1.021316939	0.140777522	0.124662234	0.054771852
ASR	2010	Family	Theaceae	2.573661931	-0.705910979	5.853234841	0.107948609	-0.457422694	-1.163908511	0.249063122	0.173773503	0.120165645	0.2346433	-3.13323059	3.602517189	0.873800512	-0.001641299
ASR	2015	Family	Altingiaceae	0.777736088	0.052912054	1.502560121	0.039293765	-0.111372962	-0.251714593	0.028968669	0.100187155	0.283573057	-0.041766968	-0.387649012	0.304115076	0.768771086	0.156541892
ASR	2015	Family	Annonaceae	0.329207306	-0.222413221	0.880827833	0.215735518	-0.00791953	-0.144924401	0.129085342	0.901056421	-0.089306147	-0.113974179	-0.465639324	0.237690965	0.486753765	-0.138847962
ASR	2015	Family	Apocynaceae	-0.063680562	-0.441215756	0.313854632	0.682654508	0.068238355	-0.03410651	0.17058322	0.147208763	0.244100915	0.193459668	-0.144177199	0.531096534	0.18685233	0.42128218
ASR	2015	Family	Aquifoliaceae	0.421353555	-1.607306474	2.450013585	0.555843742	-0.04384802	-0.53975762	0.452061581	0.796704137	-0.299047025	-0.808151605	-2.307510039	0.691206829	0.146222569	0.471812484
ASR	2015	Family	Araliaceae	-0.531308169	-1.739440645	0.676824306	0.340208402	0.197890285	-0.088978995	0.484759566	0.150331231	0.145337213	0.032474026	-0.78304635	0.847994402	0.927621114	0.024478095
ASR	2015	Family	Bignoniaceae	-0.104797525	-2.605371953	2.395776904	0.91297597	0.063834082	-0.52979587	0.657464033	0.780146053	-0.222752272	1.356775836	-3.854630065	6.568181737	0.468125905	-0.326741949
ASR	2015	Family	Burseraceae	-1.230679665	-4.706291583	2.244932252	0.381212923	0.393528582	-0.514319904	1.301377068	0.295131098	0.082308086	-0.249307695	-4.362943318	3.864327928	0.859377348	-0.208602582
ASR	2015	Family	Cannabaceae	3.253820195	1.476667659	5.03097273	0.002907472	-0.684170326	-1.106130139	-0.262210513	0.005713702	0.590536419	1.099078877	-0.142829037	2.34098679	0.074674599	0.712134054
ASR	2015	Family	Cardiopteridaceae	3.094964426	-1.97370007	8.163628921	0.165259292	-0.6921541	-2.021803285	0.637495086	0.221895235	0.178828413	4.405919649	-4.56316713	13.37500643	0.215921524	0.39663955
ASR	2015	Family	Clusiaceae	1.830876669	0.879230819	2.782522519	0.002177971	-0.355420576	-0.56447831	-0.146362842	0.004415573	0.614890274	0.301115408	-0.353924818	0.956155634	0.31304551	0.623436199
ASR	2015	Family	Dilleniaceae	0.80715635	0.376207686	1.238105014	0.002184046	-0.117486877	-0.215980092	-0.018993662	0.024457827	0.385800147	0.06626557	-0.082605891	0.215137031	0.334713261	0.389435963
ASR	2015	Family	Dipterocarpaceae	-0.914578903	-5.999744486	4.17058668	0.607151603	0.294675032	-0.912898243	1.502248307	0.49400943	-0.110158339	-1.982311461	-10.6674649	6.702841975	0.429623519	-0.123486905
ASR	2015	Family	Ebenaceae	-0.248939885	-2.754957206	2.257077436	0.830934871	0.152872628	-0.44565719	0.751402446	0.585279127	-0.060442999	-0.123365495	-2.950351362	2.703620372	0.924462799	-0.16538552
ASR	2015	Family	Elaeocarpaceae	0.242373121	-0.877038609	1.36178485	0.540296584	-0.018658724	-0.282475531	0.245158084	0.836376036	-0.311190878	0.073418224	-0.76624375	0.913080198	0.742917303	-0.836798433
ASR	2015	Family	Euphorbiaceae	0.855938103	-0.307583594	2.0194598	0.13044208	-0.109679253	-0.376713974	0.157355468	0.377065502	-0.013860009	0.500562697	-0.158501863	1.159627256	0.117977405	0.175535607
ASR	2015	Family	Fabaceae	0.460826743	-0.670112102	1.591765589	0.385285046	-0.049697183	-0.302998738	0.203604371	0.671287893	-0.079372635	0.027951516	-0.981367586	1.037270617	0.951416932	-0.198780175
ASR	2015	Family	Fagaceae	1.779933304	-0.069810142	3.62967675	0.057895042	-0.255120339	-0.619532162	0.109291484	0.153083647	0.092604918	0.096975141	-0.60470566	0.798655941	0.766663942	0.018371608
ASR	2015	Family	Juglandaceae	0.469707456	-1.0196214	1.959036311	0.49365501	-0.054992625	-0.376398758	0.266413508	0.70770857	-0.09291865	-0.303793479	-0.868716618	0.261129661	0.250084058	-0.031293739
ASR	2015	Family	Lauraceae	3.047855968	-0.465663063	6.561375	0.083572749	-0.572289819	-1.406199195	0.261619557	0.162012147	0.078833025	-0.012506147	-5.697787055	5.672774762	0.99625465	0.00207102
ASR	2015	Family	Magnoliaceae	0.190387357	-0.44893223	0.829706944	0.47852518	-0.000505052	-0.14073135	0.139721246	0.992970989	-0.199979428	0.000763758	-0.369375515	0.370903031	0.995703271	-0.499961977
ASR	2015	Family	Malvaceae	0.029667427	-0.869476157	0.928811011	0.943410622	0.061242621	-0.159046902	0.281532144	0.553044131	-0.054999245	-0.032139174	-0.367013648	0.3027353	0.834966669	-0.155216503
ASR	2015	Family	Melastomataceae	-0.506020397	-4.648503075	3.63646228	0.723411106	0.213449944	-0.99402142	1.420921308	0.613024	-0.206094239	-9.377810151	-19.16453017	0.40890987	0.054100175	0.809545318
ASR	2015	Family	Moraceae	0.916271745	-0.519168041	2.351711531	0.187645829	-0.129192583	-0.458466355	0.200081188	0.406260156	-0.02164585	0.0416719	-0.760105011	0.84344881	0.910098639	-0.122305302
ASR	2015	Family	Myrtaceae	1.094477317	-0.182691465	2.371646099	0.086965409	-0.134885856	-0.421841735	0.152070023	0.3283964	0.002226217	-0.259555053	-1.076913444	0.557803338	0.50217464	-0.039455018
ASR	2015	Family	Oleaceae	-0.088424906	-2.02685894	1.850009127	0.914765168	0.075765026	-0.378791952	0.530322005	0.697539017	-0.13519521	-0.576549678	-2.308080111	1.154980754	0.431133781	-0.188143755
ASR	2015	Family	Pentaphylacaceae	2.334032134	1.12492246	3.543141808	0.001805469	-0.413820413	-0.679369021	-0.148271805	0.006461888	0.533308465	0.225377637	-0.369005022	0.819760296	0.407388643	0.520771661
ASR	2015	Family	Phyllanthaceae	0.113012267	-0.977284847	1.203309381	0.823724258	0.037996294	-0.22677549	0.302768078	0.758025225	-0.081104079	0.226859049	-0.521400897	0.975118995	0.514654836	-0.137313923
ASR	2015	Family	Podocarpaceae	1.958700553	0.608578464	3.308822642	0.019121452	-0.318230917	-0.577728888	-0.058732946	0.029866398	0.780597951	0.008919691	-0.692484557	0.710323938	0.961338572	0.671388839
ASR	2015	Family	Polygalaceae	-0.260838373	-3.194578163	2.672901416	0.795615274	0.115753787	-0.541656642	0.773164217	0.614362979	-0.207003299	-0.814502297	-3.798742008	2.169737414	0.361154859	-0.071596032
ASR	2015	Family	Primulaceae	-0.056541885	-0.546840657	0.433756887	0.805861483	0.06641115	-0.060427719	0.193250019	0.276210524	0.022660661	-0.099858597	-0.339462365	0.13974517	0.378661128	0.009572973
ASR	2015	Family	Proteaceae	-1.498870327	-3.416825768	0.419085114	0.100788515	0.436954514	-0.038881293	0.912790321	0.064708003	0.432469985	1.25789407	-1.681955442	4.197743583	0.300559649	0.475605573
ASR	2015	Family	Rubiaceae	0.24919709	-1.531309425	2.029703605	0.767159464	0.046030744	-0.408752064	0.500813551	0.830309291	-0.072976772	-0.517561281	-2.370089222	1.334966659	0.554059197	-0.127573996
ASR	2015	Family	Rutaceae	0.196114528	-1.527282146	1.919511203	0.799634266	0.027737444	-0.378375371	0.433850259	0.878753685	-0.121522416	-0.092594464	-1.061606338	0.87641741	0.827693659	-0.272459178
ASR	2015	Family	Sabiaceae	0.109518928	-0.247294358	0.466332215	0.400703617	0.037556457	-0.045050944	0.120163859	0.243733652	0.214670904	0.042849764	-0.197492959	0.283192488	0.523202358	0.089806709
ASR	2015	Family	Salicaceae	1.693046717	0.866558178	2.519535256	0.007332881	-0.407310243	-0.63352566	-0.181094825	0.010551124	0.888375262	0.1244048	-1.616481211	1.865290811	0.787548901	0.840120246
ASR	2015	Family	Sapindaceae	-0.130147746	-1.287430612	1.02713512	0.797959085	0.07684593	-0.17427442	0.327966279	0.492774849	-0.063320314	0.10594078	-0.431146822	0.643028382	0.646445119	-0.194175436
ASR	2015	Family	Sapotaceae	0.597401421	-0.33223215	1.527034993	0.176651287	-0.099992193	-0.36117542	0.161191033	0.403071901	-0.025126712	-0.182334655	-0.858166648	0.493497338	0.543797383	-0.107199031
ASR	2015	Family	Styracaceae	0.749896338	-6.196953736	7.696746412	0.779326601	-0.119572136	-1.627011535	1.387867263	0.836474487	-0.235024749	-8.860853296	-23.78601693	6.064310338	0.155250695	0.248051151
ASR	2015	Family	Symplocaceae	1.132396789	-0.309965443	2.57475902	0.112861625	-0.178756073	-0.517623866	0.16011172	0.272806331	0.024096856	-0.514490337	-1.54206863	0.513087955	0.293991617	0.041226292
ASR	2015	Family	Theaceae	2.725459482	-0.97750893	6.428427894	0.12808178	-0.485227941	-1.273895534	0.303439651	0.193728346	0.10116016	1.293992314	-2.766737669	5.354722297	0.47571809	0.049824451
ASR	2010	Order	Apiales	-0.359013822	-1.493298317	0.775270673	0.486285278	0.160715977	-0.114215175	0.435647128	0.214576643	0.083236826	-0.016566254	-0.678828788	0.64569628	0.954485681	-0.047205926
ASR	2010	Order	Aquifoliales	2.04160346	0.778132767	3.305074153	0.005273485	-0.426550212	-0.742774754	-0.110325671	0.01376198	0.453879161	0.127481797	-1.055787237	1.310750832	0.810051295	0.390318008
ASR	2010	Order	Dilleniales	0.704281178	0.299557999	1.109004356	0.003424071	-0.096482489	-0.190134571	-0.002830406	0.044708648	0.30706406	0.024372806	-0.118021655	0.166767267	0.703374944	0.235338089
ASR	2010	Order	Ericales	0.770120633	-1.739672695	3.279913962	0.518975451	0.02342855	-0.562343596	0.609200696	0.932460255	-0.076304945	-2.050079211	-3.79419606	-0.305962363	0.024954088	0.246077297
ASR	2010	Order	Fabales	0.267326054	-0.783749887	1.318401995	0.586841522	0.002291021	-0.23298453	0.237566572	0.983284616	-0.090863538	-0.516300391	-1.020082096	-0.012518686	0.045513525	0.211306642
ASR	2010	Order	Fagales	2.185140641	0.536296755	3.833984528	0.013639679	-0.323825205	-0.654721541	0.007071131	0.054336372	0.214335374	0.113863701	-0.485493229	0.713220631	0.683894576	0.156320994
ASR	2010	Order	Gentianales	1.075416234	-0.51125629	2.662088759	0.166883783	-0.150026667	-0.554915212	0.254861878	0.437806891	-0.026332858	-0.173101239	-2.004857676	1.658655198	0.840322262	-0.107946403
ASR	2010	Order	Lamiales	-0.451751093	-2.890562264	1.987060078	0.685018813	0.174999175	-0.407337102	0.757335451	0.513731079	-0.056843818	-1.08804452	-4.045037805	1.868948765	0.42081648	-0.090783251
ASR	2010	Order	Laurales	4.544264888	0.977274329	8.111255446	0.016466567	-0.941952783	-1.802871605	-0.081033961	0.034336547	0.246791083	-2.575540755	-9.062509023	3.911427513	0.40396782	0.231921678
ASR	2010	Order	Magnoliales	0.631490118	-0.038849727	1.301829962	0.062751513	-0.080035402	-0.240468804	0.080398001	0.300741327	0.011406248	0.244822772	-0.211721184	0.701366728	0.265336676	0.038415198
ASR	2010	Order	Malpighiales	0.223065353	-1.336125272	1.782255978	0.762163854	0.074355707	-0.286890391	0.435601805	0.663870606	-0.060788284	-0.231847827	-1.214110288	0.750414634	0.61639866	-0.124405526
ASR	2010	Order	Malvales	0.057983013	-1.432621489	1.548587515	0.933854843	0.065572757	-0.292226368	0.423371881	0.69668412	-0.069127832	0.004003974	-0.581638146	0.589646094	0.988263425	-0.166297262
ASR	2010	Order	Myrtales	0.987823213	-0.289710731	2.265357157	0.118715858	-0.108824559	-0.398960121	0.181311004	0.432343142	-0.025144584	-0.42432484	-1.322806352	0.474156671	0.323781248	-0.02052779
ASR	2010	Order	Oxalidales	0.42877259	-0.334516732	1.192061912	0.208341484	-0.058192055	-0.242250759	0.125866648	0.453324049	-0.059975688	-0.024176544	-0.428272145	0.379919057	0.876127545	-0.315892268
ASR	2010	Order	Podocarpales	1.716045238	0.855655612	2.576434864	0.005198597	-0.273016485	-0.433904652	-0.112128319	0.009229828	0.809143455	0.032596209	-0.300259266	0.365451683	0.775706737	0.753505133
ASR	2010	Order	Proteales	0.076696146	-1.018153107	1.171545398	0.87758671	0.045837038	-0.222679939	0.314354016	0.708348303	-0.093001325	-0.765569799	-1.693971512	0.162831914	0.093743065	0.153143402
ASR	2010	Order	Rosales	2.341287267	0.357905719	4.324668816	0.024456062	-0.425764727	-0.885171118	0.033641665	0.066370985	0.191412406	0.941263613	-0.204061762	2.086588988	0.097861144	0.32012862
ASR	2010	Order	Sapindales	0.302139912	-0.817370923	1.421650747	0.564518781	0.032758544	-0.224313256	0.289830345	0.784321192	-0.083163123	-0.191155799	-0.590248005	0.207936407	0.310956514	-0.069649388
ASR	2010	Order	Saxifragales	0.820661462	0.18259032	1.458732603	0.018812819	-0.11823413	-0.247794979	0.011326718	0.067817947	0.313689427	-0.047725269	-0.35796243	0.262511892	0.719556366	0.217776812
ASR	2015	Order	Apiales	-0.531308169	-1.739440645	0.676824306	0.340208402	0.197890285	-0.088978995	0.484759566	0.150331231	0.145337213	0.032474026	-0.78304635	0.847994402	0.927621114	0.024478095
ASR	2015	Order	Aquifoliales	2.02607446	0.516304162	3.535844757	0.014786156	-0.415327235	-0.794992422	-0.035662047	0.03566364	0.373413934	0.081594733	-1.337501326	1.500690793	0.895679956	0.285787693
ASR	2015	Order	Dilleniales	0.80715635	0.376207686	1.238105014	0.002184046	-0.117486877	-0.215980092	-0.018993662	0.024457827	0.385800147	0.06626557	-0.082605891	0.215137031	0.334713261	0.389435963
ASR	2015	Order	Ericales	0.749494844	-1.715139673	3.214129362	0.522662833	0.023074718	-0.545002996	0.591152433	0.931411211	-0.076285552	-1.947658901	-3.548404066	-0.346913736	0.02113975	0.264671161
ASR	2015	Order	Fabales	0.172983678	-1.029434351	1.375401707	0.757444183	0.02438491	-0.243699188	0.292469009	0.844976269	-0.086948584	-0.502062985	-1.227820664	0.223694694	0.154250942	0.033889248
ASR	2015	Order	Fagales	2.218016327	0.318392796	4.117639857	0.025748237	-0.332233322	-0.707056231	0.042589588	0.077414091	0.173537988	0.147937411	-0.548393577	0.844268398	0.649194033	0.115977413
ASR	2015	Order	Gentianales	0.92596254	-0.60578655	2.45771163	0.214199412	-0.114600125	-0.501207236	0.272006985	0.533046013	-0.043989491	-1.018811048	-2.565395822	0.527773727	0.176752724	0.034722166
ASR	2015	Order	Lamiales	0.89102662	-0.663287703	2.445340944	0.22695729	-0.14874697	-0.509956182	0.212462242	0.375875823	-0.013396182	-0.437816143	-1.503163432	0.627531147	0.371036669	-0.025002287
ASR	2015	Order	Laurales	3.047855968	-0.465663063	6.561375	0.083572749	-0.572289819	-1.406199195	0.261619557	0.162012147	0.078833025	-0.012506147	-5.697787055	5.672774762	0.99625465	0.00207102
ASR	2015	Order	Magnoliales	0.773073968	0.176024713	1.370123223	0.015107648	-0.111086032	-0.252521082	0.030349019	0.113531999	0.118339337	0.202853778	-0.216004294	0.62171185	0.312114653	0.125967222
ASR	2015	Order	Malpighiales	0.393495701	-1.136008758	1.923000159	0.587787265	0.028995171	-0.320423948	0.378414291	0.860489856	-0.074267354	-0.37931456	-1.18704276	0.42841364	0.326405183	-0.07040503
ASR	2015	Order	Malvales	-0.077204087	-1.550161076	1.395752902	0.910966915	0.095954283	-0.257163053	0.449071618	0.564799575	-0.052586042	-0.071947987	-0.686042163	0.542146188	0.801267952	-0.141375866
ASR	2015	Order	Myrtales	1.105319415	-0.09616808	2.306806909	0.068357969	-0.132131084	-0.403764851	0.139502683	0.312461347	0.007396903	-0.293716461	-1.097499622	0.5100667	0.441396135	-0.021366597
ASR	2015	Order	Oxalidales	0.385965018	-0.373114361	1.145044396	0.248075295	-0.050922608	-0.230999875	0.129154659	0.499872267	-0.085304123	0.087672738	-0.33215613	0.507501607	0.59313672	-0.251453923
ASR	2015	Order	Podocarpales	1.958700553	0.608578464	3.308822642	0.019121452	-0.318230917	-0.577728888	-0.058732946	0.029866398	0.780597951	0.008919691	-0.692484557	0.710323938	0.961338572	0.671388839
ASR	2015	Order	Proteales	0.255840099	-0.518084349	1.029764547	0.467754385	0.005849428	-0.177083249	0.188782106	0.943030447	-0.124235932	-0.005404538	-0.274317234	0.263508159	0.963423369	-0.284426656
ASR	2015	Order	Rosales	1.769865828	-0.387120248	3.926851904	0.099072041	-0.295291101	-0.792501885	0.201919682	0.220020245	0.049318508	0.834118636	-0.623942073	2.292179346	0.234048292	0.093538661
ASR	2015	Order	Sapindales	0.251398848	-0.831812348	1.334610044	0.619573289	0.042555544	-0.20405346	0.289164549	0.711318498	-0.076788066	-0.203221199	-0.598205026	0.191762628	0.278324983	-0.046884537
ASR	2015	Order	Saxifragales	0.953595371	0.330138601	1.577052141	0.009592767	-0.141737807	-0.265317453	-0.01815816	0.03090034	0.495537431	-0.063224276	-0.358484506	0.232035953	0.605704427	0.429231728
ASR	2010	Superorder	Asteranae	1.972118956	-1.092172138	5.03641005	0.187761716	-0.210268184	-0.931917937	0.511381569	0.539946785	-0.04506996	-3.620558555	-8.583292998	1.342175888	0.13792122	0.064761071
ASR	2010	Superorder	Dillenianae	0.704281178	0.299557999	1.109004356	0.003424071	-0.096482489	-0.190134571	-0.002830406	0.044708648	0.30706406	0.024372806	-0.118021655	0.166767267	0.703374944	0.235338089
ASR	2010	Superorder	Magnolianae	2.120597872	0.283195161	3.958000584	0.026924648	-0.330701554	-0.770570173	0.109167065	0.128318907	0.104747445	-0.388372944	-2.020792066	1.244046178	0.613626641	0.051384479
ASR	2010	Superorder	NA	1.721102471	1.131341604	2.310863339	0.001261272	-0.266262831	-0.377798614	-0.154727048	0.002687936	0.895683322	-0.035124189	-0.258417912	0.188169534	0.651072197	0.871633956
ASR	2010	Superorder	Proteanae	0.076696146	-1.018153107	1.171545398	0.87758671	0.045837038	-0.222679939	0.314354016	0.708348303	-0.093001325	-0.765569799	-1.693971512	0.162831914	0.093743065	0.153143402
ASR	2010	Superorder	Rosanae	3.717140497	2.782612979	4.651668016	1.01E-06	-0.542199976	-0.744630755	-0.339769198	6.32E-05	0.698813258	0.084840369	-0.401159588	0.570840325	0.710330763	0.677601096
ASR	2010	Superorder	Saxifraganae	0.820661462	0.18259032	1.458732603	0.018812819	-0.11823413	-0.247794979	0.011326718	0.067817947	0.313689427	-0.047725269	-0.35796243	0.262511892	0.719556366	0.217776812
ASR	2015	Superorder	Asteranae	2.38988061	-0.772068774	5.551829994	0.126472006	-0.309414121	-1.04438844	0.425560198	0.379647163	-0.012499737	-4.779735524	-9.607970988	0.048499939	0.05199607	0.209570371
ASR	2015	Superorder	Dillenianae	0.80715635	0.376207686	1.238105014	0.002184046	-0.117486877	-0.215980092	-0.018993662	0.024457827	0.385800147	0.06626557	-0.082605891	0.215137031	0.334713261	0.389435963
ASR	2015	Superorder	Magnolianae	2.035084458	0.303991654	3.766177261	0.024666436	-0.306415068	-0.714218329	0.101388192	0.128522844	0.104570976	-0.591426671	-2.070655497	0.887802156	0.400772852	0.087648699
ASR	2015	Superorder	NA	1.805787026	0.741797118	2.869776934	0.0124407	-0.280671089	-0.488114586	-0.073227592	0.023056648	0.814301978	-0.050963118	-0.536382236	0.434456	0.69572657	0.747241497
ASR	2015	Superorder	Proteanae	0.255840099	-0.518084349	1.029764547	0.467754385	0.005849428	-0.177083249	0.188782106	0.943030447	-0.124235932	-0.005404538	-0.274317234	0.263508159	0.963423369	-0.284426656
ASR	2015	Superorder	Rosanae	3.90311215	2.971248103	4.834976196	5.66E-07	-0.579024568	-0.778536	-0.379513136	2.88E-05	0.73236989	0.162575678	-0.32852477	0.653676127	0.484552432	0.722114813
ASR	2015	Superorder	Saxifraganae	0.953595371	0.330138601	1.577052141	0.009592767	-0.141737807	-0.265317453	-0.01815816	0.03090034	0.495537431	-0.063224276	-0.358484506	0.232035953	0.605704427	0.429231728
ASVR	2010	Species	Acronychia pedunculata	-0.874552855	-15.90252847	14.15342276	0.879473212	0.109232224	-1.728128584	1.946593033	0.876901669	-0.241543459	-1.237762524	-6.263090931	3.787565882	0.490319508	-0.37398775
ASVR	2010	Species	Adinandra hainanensis	3.142559729	0.147703742	6.137415716	0.042133193	-0.320061002	-0.644589234	0.004467229	0.052453437	0.356839323	-0.166970692	-0.521510172	0.187568787	0.293003658	0.385624485
ASVR	2010	Species	Aidia canthioides	3.677276379	1.134552587	6.220000172	0.019284811	-0.488846486	-0.820163598	-0.157529374	0.018267347	0.840309923	0.063711755	-0.366216667	0.493640176	0.588981093	0.800931118
ASVR	2010	Species	Alphonsea monogyna	1.078547506	-1.201252336	3.358347348	0.307061674	-0.132225721	-0.403620388	0.139168946	0.293804556	0.028315091	0.172671837	-0.022847436	0.368191111	0.075157808	0.315776331
ASVR	2010	Species	Antidesma montanum	0.876698095	-6.028916109	7.782312298	0.713270752	-0.128839369	-0.965685477	0.708006739	0.657753544	-0.234543282	-7.865091492	-12.16672014	-3.563462844	0.015776567	0.942030352
ASVR	2010	Species	Canarium album	-2.803421314	-7.592791373	1.985948745	0.1794516	0.351539399	-0.274448517	0.977527315	0.193961343	0.222522256	0.00880888	-0.834673171	0.852290931	0.975574197	-0.036255437
ASVR	2010	Species	Cryptocarya maclurei	-4.521857076	-16.89757614	7.853861988	0.367737176	0.535247579	-0.929111335	1.999606493	0.367578255	0.00594327	-1.232597251	-5.255777875	2.790583372	0.401461642	-0.006471402
ASVR	2010	Species	Cryptocarya metcalfiana	1.18546187	-2.556233886	4.927157626	0.428724189	-0.167616969	-0.63390098	0.298667041	0.374734762	-0.000775939	-0.303169328	-1.356930881	0.750592225	0.427395088	-0.042932181
ASVR	2010	Species	Cyclobalanopsis patelliformis	0.052117312	-7.096168541	7.200403165	0.982945511	-0.002982565	-0.689156265	0.683191135	0.989831709	-0.333248293	-0.201050738	-1.019792699	0.617691223	0.401486856	-0.283482167
ASVR	2010	Species	Dacrydium pectinatum	4.426106909	0.036936408	8.815277411	0.048821012	-0.401069442	-0.802015048	-0.000123835	0.04995615	0.573138818	0.214143439	0.128566181	0.299720698	0.004130748	0.974292578
ASVR	2010	Species	Dalbergia hainanensis	1.589282616	-2.938393021	6.116958254	0.345361878	-0.223586313	-0.708939509	0.261766883	0.238893324	0.223195216	0.303182204	-0.602917666	1.209282074	0.286613468	0.427790461
ASVR	2010	Species	Decaspermum montanum	-1.46401562	-9.782934063	6.854902823	0.681781761	0.238970554	-0.694343668	1.172284776	0.554047372	-0.095028597	0.110263818	-2.201290541	2.421818178	0.907184401	-0.310094705
ASVR	2010	Species	Dillenia turbinata	1.310264589	-0.065130063	2.685659241	0.059288443	-0.143033867	-0.306299388	0.020231653	0.078028703	0.255053113	-0.064199169	-0.222237548	0.093839209	0.368765352	0.247784319
ASVR	2010	Species	Diospyros hainanensis	-1.405128077	-3.167322164	0.357066009	0.095677492	0.13707695	-0.064124083	0.338277983	0.140283429	0.256240507	-0.002034665	-0.206814396	0.202745065	0.979313475	0.070477477
ASVR	2010	Species	Diospyros howii	-3.818076768	-11.86478148	4.228627945	0.276963174	0.507363733	-0.476024499	1.490751964	0.242106622	0.112287194	0.360904671	-2.647526038	3.36933538	0.755804304	-0.079695984
ASVR	2010	Species	Diospyros morrisiana	7.962621919	-21.89033987	37.81558371	0.458330625	-0.901687648	-4.321741239	2.518365944	0.463037637	-0.079915531	6.832912	2.06765748	11.59816652	0.025279726	0.919135296
ASVR	2010	Species	Diplospora dubia	-0.926255806	-5.931824726	4.079313115	0.680838217	0.145335751	-0.534943473	0.825614974	0.635490115	-0.091873689	0.963197547	-1.046424016	2.97281911	0.294387936	-0.054380275
ASVR	2010	Species	Engelhardia roxburghiana	-0.40566261	-6.830046983	6.018721763	0.885517968	0.046410154	-0.662993679	0.755813987	0.881426217	-0.138963331	-0.603949091	-1.476737991	0.268839809	0.141359397	0.100846329
ASVR	2010	Species	Eurya hainanensis	0.674466043	-5.533206175	6.88213826	0.752339596	-0.058074951	-0.849809765	0.733659864	0.830443667	-0.309546316	-0.695627681	-2.062615	0.671359638	0.159986742	0.421748099
ASVR	2010	Species	Ficus fistulosa	-0.094818533	-9.029210967	8.839573902	0.97517846	0.023678313	-1.131427864	1.178784489	0.952089685	-0.331444552	-0.604040425	-3.617441181	2.40936033	0.479327685	-0.455735581
ASVR	2010	Species	Ficus vasculosa	9.171195727	1.831108583	16.51128287	0.028446024	-1.039050649	-1.908030711	-0.170070587	0.031889742	0.771170287	-0.000579636	-4.047772492	4.04661322	0.999564265	0.656755495
ASVR	2010	Species	Garcinia oblongifolia	4.572483459	-0.150875283	9.295842201	0.055882222	-0.51388493	-1.025750512	-0.002019348	0.049318685	0.366870831	0.329282656	-0.509616831	1.168182142	0.373915953	0.359780379
ASVR	2010	Species	Gironniera subaequalis	6.437421979	-0.486193854	13.36103781	0.063865274	-0.759849817	-1.58902143	0.069321796	0.066919386	0.31598199	0.730303729	-0.404300632	1.86490809	0.1663271	0.435401698
ASVR	2010	Species	Gonocaryum lobbianum	5.526939521	0.55030339	10.50357565	0.036807623	-0.654141763	-1.319327148	0.011043621	0.052424069	0.563502119	0.481720058	-2.847505074	3.81094519	0.67649707	0.456423478
ASVR	2010	Species	Helicia cochinchinensis	-1.657037784	-4.062418614	0.748343046	0.128352001	0.193733038	-0.110719107	0.498185183	0.152015752	0.297889487	-0.003773957	-0.353599408	0.346051494	0.97476854	0.064220326
ASVR	2010	Species	Heritiera parvifolia	-0.663641091	-2.994651894	1.667369712	0.512100947	0.092231211	-0.184450854	0.368913275	0.445852561	-0.050212174	0.004163594	-0.209779161	0.21810635	0.962038025	-0.259624123
ASVR	2010	Species	Liquidambar formosana	3.596253546	-2.493228046	9.685735138	0.176415049	-0.371995718	-0.956441583	0.212450148	0.151937129	0.298043967	0.268568512	-0.738868773	1.276005798	0.458546961	0.245162763
ASVR	2010	Species	Lithocarpus handelianus	0.692957906	-2.013905492	3.399821305	0.516474347	-0.111286604	-0.393282666	0.170709459	0.334755766	0.038562012	0.007049334	-0.36778703	0.381885698	0.956038605	-0.280388501
ASVR	2010	Species	Lithocarpus silvicolarum	-1.638133447	-10.65738551	7.38111862	0.660219328	0.188320097	-0.759474912	1.136115106	0.631266302	-0.140495352	0.234991294	-1.169254295	1.639236883	0.666367182	-0.352621059
ASVR	2010	Species	Litsea variabilis	-1.078836089	-3.607548559	1.449876381	0.354018071	0.137527025	-0.220531256	0.495585306	0.40160887	-0.024532716	0.14667698	-0.235606569	0.52896053	0.39442116	-0.047693794
ASVR	2010	Species	Machilus chinensis	-4.533550564	-15.57818942	6.511088287	0.282574628	0.61369632	-0.779844256	2.007236897	0.255602653	0.194233822	-0.54444085	-5.656331282	4.567449582	0.691745289	-0.093802245
ASVR	2010	Species	Maclurodendron oligophlebium	5.342136909	-25.09476616	35.77903998	0.651540566	-0.572229183	-4.040357911	2.895899545	0.670660144	-0.18768821	3.113019912	-12.23732173	18.46336156	0.564634219	-0.390518466
ASVR	2010	Species	Meliosma angustifolia	-0.565115534	-4.473839869	3.343608802	0.676734539	0.076213128	-0.413643416	0.566069671	0.654500965	-0.232606086	-0.303045398	-0.497181938	-0.108908858	0.021457092	0.921506824
ASVR	2010	Species	Microdesmis caseariifolia	-0.531447599	-3.162909189	2.10001399	0.566149096	0.021086345	-0.370607175	0.412779865	0.874873766	-0.320414566	0.414242299	-0.665661394	1.494145992	0.240636843	0.161468888
ASVR	2010	Species	Psychotria asiatica	0.369850599	-3.138548624	3.878249822	0.797232187	0.033197011	-0.448281114	0.514675136	0.866278525	-0.192507979	0.005851006	-0.613954286	0.625656299	0.980345432	-0.490379017
ASVR	2010	Species	Reevesia thyrsoidea	-0.893207435	-17.17001389	15.38359902	0.872483299	0.074450491	-1.804593666	1.953494648	0.90763418	-0.326304145	1.094050766	-12.19416544	14.38226697	0.757016154	-0.871996435
ASVR	2010	Species	Sarcosperma laurinum	-0.160586633	-3.537339511	3.216166245	0.913620872	0.043950215	-0.42523012	0.513130551	0.831022358	-0.134902381	0.155615046	-0.246992761	0.558222853	0.380776782	-0.152270407
ASVR	2010	Species	Schefflera heptaphylla	-1.209850433	-4.02753073	1.607829864	0.333882609	0.156869847	-0.179606093	0.493345788	0.297438512	0.041278481	0.004051033	-0.274527749	0.282629815	0.971627884	-0.150144397
ASVR	2010	Species	Schima crenata	8.541780998	-6.141472308	23.2250343	0.181578706	-0.807669474	-2.355972853	0.740633906	0.22109971	0.180012212	-0.461156399	-4.682556389	3.760243592	0.751059029	-0.050974542
ASVR	2010	Species	Symplocos cochinchinensis	-2.296606701	-6.264276066	1.671062664	0.183311941	0.221266079	-0.217973242	0.660505401	0.234480193	0.160533638	0.455976803	-1.693214661	2.605168267	0.547934714	0.028363718
ASVR	2010	Species	Symplocos poilanei	2.113313324	0.12194429	4.104682359	0.040839943	-0.200807639	-0.445850503	0.044235226	0.09176346	0.301453311	0.284219252	-0.140398634	0.708837138	0.145944115	0.473494048
ASVR	2010	Species	Symplocos singuliflora	-0.383491312	-4.515083444	3.74810082	0.786958844	0.051795582	-0.65042047	0.754011634	0.829521623	-0.309285323	0.347024903	-1.336260562	2.030310367	0.46864559	-0.40943745
ASVR	2010	Species	Syndiclis chinensis	0.225496209	-4.688730541	5.13972296	0.893157314	-0.031918863	-0.646337508	0.582499783	0.879199364	-0.321294989	-0.05111431	-2.139257869	2.037029249	0.925731885	-0.971010579
ASVR	2010	Species	Syzygium championii	0.112568844	-5.00055427	5.225691958	0.95419167	-0.010227323	-0.604483282	0.584028636	0.964179449	-0.249286889	0.25257513	-0.186872474	0.692022735	0.164812646	0.21251642
ASVR	2010	Species	Syzygium hancei	-2.233674558	-6.588640097	2.121290981	0.227538829	0.231017526	-0.235922025	0.697957077	0.241509356	0.150655183	-0.37783948	-0.769120277	0.013441317	0.054428753	0.726988367
ASVR	2010	Species	Syzygium rysopodum	0.277380895	-2.733737845	3.288499635	0.810747785	-0.097884303	-0.442057598	0.246288991	0.473916398	-0.081427283	0.097457433	-0.395516793	0.59043166	0.573899469	-0.273831425
ASVR	2010	Species	Tabernaemontana bovina	-0.050849637	-4.798385595	4.696686322	0.974949404	-0.028972332	-0.781002267	0.723057604	0.910171891	-0.326685722	0.042319075	-2.1912868	2.275924949	0.942451954	-0.983438051
ASVR	2010	Species	Triadica cochinchinensis	-0.384235511	-2.723088857	1.954617836	0.637253026	-0.01355352	-0.276759424	0.249652383	0.880246478	-0.321503403	0.272473224	-0.422781562	0.967728011	0.233799135	0.181455041
ASVR	2010	Species	Vatica mangachapoi	-4.731263655	-14.48774339	5.02521608	0.22044795	0.548905049	-0.534960837	1.632770935	0.205418718	0.285402878	-0.465942758	-5.579792867	4.647907352	0.732865851	0.004595494
ASVR	2010	Species	Wendlandia uvariifolia	-2.064015407	-6.545641516	2.417610703	0.23898599	0.284468924	-0.353733916	0.922671763	0.251077144	0.201949624	-0.066479937	-1.789018553	1.65605868	0.883380961	-0.180795336
ASVR	2010	Species	Xanthophyllum hainanense	-1.40132654	-6.22437297	3.42171989	0.46507469	0.146649689	-0.398337874	0.691637251	0.496522045	-0.096931196	-0.255592074	-1.294333981	0.783149833	0.490715362	-0.214360034
ASVR	2015	Species	Acronychia pedunculata	-0.806652994	-16.45884316	14.84553717	0.893139912	0.099673691	-1.781534904	1.980882287	0.890164522	-0.243273763	-1.688209759	-6.855739193	3.479319675	0.374913376	-0.21860953
ASVR	2015	Species	Adinandra hainanensis	2.067353464	-1.081007639	5.215714567	0.164433614	-0.210657329	-0.547712439	0.12639778	0.18296629	0.128930814	-0.294310339	-0.617050076	0.028429398	0.067139349	0.444623374
ASVR	2015	Species	Aidia canthioides	1.085209979	-4.021521601	6.191941559	0.54732895	-0.155234782	-0.886472759	0.576003195	0.547708477	-0.157260399	-0.250992465	-0.646699281	0.14471435	0.112127394	0.632542799
ASVR	2015	Species	Alphonsea monogyna	1.274505169	-1.166456326	3.715466665	0.262987099	-0.152426283	-0.442446021	0.137593456	0.260100916	0.049517473	0.203308531	0.028600939	0.378016124	0.028432912	0.478187744
ASVR	2015	Species	Ardisia quinquegona	3.558359486	-2.954591594	10.07131057	0.18046667	-0.679446188	-1.821889811	0.462997436	0.154741849	0.392310283	-0.901328665	-7.200562326	5.397904996	0.600853245	0.23368941
ASVR	2015	Species	Canarium album	-3.17413211	-7.67258273	1.324318511	0.121683597	0.397901894	-0.184013061	0.97981685	0.13046771	0.342470269	0.023610654	-0.784177443	0.831398751	0.931752389	0.125814997
ASVR	2015	Species	Cryptocarya maclurei	-8.519486018	-25.48166016	8.442688121	0.235625514	0.983841083	-0.99105662	2.958738786	0.238810192	0.154420609	0.717376668	-6.981099948	8.415853285	0.78615276	-0.095329894
ASVR	2015	Species	Cryptocarya metcalfiana	0.851032764	-2.514884694	4.216950222	0.521382123	-0.117290278	-0.516530914	0.281950357	0.460470779	-0.071737084	0.008639741	-0.52836364	0.545643122	0.962383239	-0.42773512
ASVR	2015	Species	Cyclobalanopsis patelliformis	-0.242502796	-8.426922957	7.941917365	0.930819655	0.019235733	-0.756198962	0.794670428	0.942047347	-0.330569159	-0.183360184	-1.283231433	0.916511065	0.54765242	-0.587465473
ASVR	2015	Species	Dacrydium pectinatum	6.489585017	0.5223621	12.45680793	0.040609682	-0.601781071	-1.164779155	-0.038782988	0.042409121	0.725489395	0.254653121	0.083375962	0.425930279	0.023575211	0.980813919
ASVR	2015	Species	Dalbergia hainanensis	1.801525701	-0.062304054	3.665355455	0.054303287	-0.229236621	-0.426241385	-0.032231856	0.034203865	0.760667262	-0.040692521	-0.545508206	0.464123164	0.761811805	0.661368211
ASVR	2015	Species	Decaspermum montanum	-3.218024499	-11.44182419	5.005775195	0.375293077	0.426319892	-0.486841068	1.339480853	0.296828897	0.041753273	-0.266622261	-2.591072955	2.057828432	0.779955472	-0.130243606
ASVR	2015	Species	Dillenia turbinata	2.195129103	1.038997031	3.351261176	0.002353916	-0.241838047	-0.378240495	-0.105435599	0.003492896	0.635859283	0.004793331	-0.131320806	0.140907467	0.935966943	0.584251018
ASVR	2015	Species	Diospyros hainanensis	-1.477907674	-3.325610864	0.369795515	0.094901735	0.143342753	-0.064773347	0.351458853	0.136855428	0.262423606	0.000289673	-0.211915543	0.212494889	0.997157501	0.078032819
ASVR	2015	Species	Diospyros howii	-5.069701282	-13.15152484	3.012122273	0.17569985	0.638901709	-0.344526176	1.622329593	0.163008928	0.179086328	0.560545239	-2.130944364	3.252034843	0.615343334	0.068310798
ASVR	2015	Species	Diplospora dubia	-0.239945978	-5.097151163	4.617259207	0.907734483	0.055087314	-0.591629121	0.70180375	0.841790199	-0.158280288	0.273784862	-1.354292889	1.901862613	0.683545825	-0.339861307
ASVR	2015	Species	Engelhardia roxburghiana	1.180990509	-4.567884473	6.929865492	0.641970012	-0.146758667	-0.755485839	0.461968505	0.586440094	-0.092149829	-0.136524214	-0.655984575	0.382936147	0.54394111	-0.192011056
ASVR	2015	Species	Eurya hainanensis	1.844702364	-3.7582743	7.447679028	0.371714905	-0.243017701	-0.955121644	0.469086243	0.356922967	0.042955966	-0.624273198	-1.454303739	0.205757342	0.083680135	0.769795636
ASVR	2015	Species	Ficus vasculosa	10.09139738	4.114270418	16.06852433	0.012622403	-1.13938477	-1.841323864	-0.437445675	0.014072815	0.865250952	0.06397824	-3.603974897	3.731931378	0.947006922	0.798444044
ASVR	2015	Species	Garcinia oblongifolia	4.855052241	-0.465617676	10.17572216	0.067838591	-0.534493381	-1.104365389	0.035378627	0.06207625	0.328788381	0.36958613	-0.677593145	1.416765406	0.420983456	0.303495936
ASVR	2015	Species	Gironniera subaequalis	9.773754212	-0.603106763	20.15061519	0.060708412	-1.158339025	-2.403063597	0.086385547	0.063050793	0.374170334	1.016294562	-1.035334912	3.067924036	0.258875449	0.4329072
ASVR	2015	Species	Gonocaryum lobbianum	5.507667534	-1.401188811	12.41652388	0.091284781	-0.639614094	-1.557000084	0.277771896	0.124982652	0.3546078	0.00066644	-3.881282006	3.882614886	0.999598374	0.139477153
ASVR	2015	Species	Helicia cochinchinensis	-1.682633083	-4.048229067	0.682962901	0.11950156	0.196628223	-0.101039388	0.494295834	0.140570699	0.320986004	0.008207512	-0.32791356	0.344328583	0.942951505	0.096466771
ASVR	2015	Species	Heritiera parvifolia	-0.576664078	-3.222751373	2.069423217	0.59950688	0.086530229	-0.225928705	0.398989163	0.508366832	-0.08956752	-0.028878894	-0.305397037	0.247639248	0.786253216	-0.333920435
ASVR	2015	Species	Liquidambar formosana	6.254793647	-4.401124891	16.91071218	0.158563075	-0.625257558	-1.662267454	0.411752337	0.150810485	0.401369607	-2.902856004	-13.58071888	7.775006875	0.362650816	0.466812464
ASVR	2015	Species	Lithocarpus handelianus	0.536600756	-2.22369491	3.296896422	0.618020343	-0.096989787	-0.381229936	0.187250362	0.397084968	-0.020918323	0.046741678	-0.407300149	0.500783504	0.764730859	-0.314204631
ASVR	2015	Species	Lithocarpus silvicolarum	-2.634166875	-12.42201518	7.153681427	0.519860265	0.285796418	-0.745222947	1.316815783	0.507980109	-0.089375716	0.127384656	-1.794236291	2.049005602	0.862927241	-0.350284485
ASVR	2015	Species	Litsea variabilis	-0.588005801	-3.59340065	2.417389049	0.663845733	0.065975802	-0.357958231	0.489909835	0.728973582	-0.107175416	-0.00168437	-0.550185944	0.546817203	0.994408883	-0.265333801
ASVR	2015	Species	Machilus chinensis	-5.070064687	-20.20487891	10.06474954	0.364563426	0.65171466	-1.195214009	2.498643328	0.343211203	0.061267184	-1.428309342	-13.62475835	10.76813966	0.664371724	-0.249482
ASVR	2015	Species	Maclurodendron oligophlebium	-1.928581708	-6.927146234	3.069982819	0.366834929	0.217660707	-0.365756005	0.801077418	0.381587941	-0.013557979	-0.309414829	-1.478696095	0.859866438	0.503268606	-0.116305646
ASVR	2015	Species	Psychotria asiatica	0.46404193	-3.288467098	4.216550959	0.763421152	0.019430703	-0.492737046	0.531598451	0.926099637	-0.19772175	0.051746806	-0.612253904	0.715747516	0.839283477	-0.479831684
ASVR	2015	Species	Reevesia thyrsoidea	-1.890830716	-17.73945479	13.95779336	0.729463971	0.188259059	-1.627678125	2.004196242	0.76315131	-0.286649004	2.241078943	-10.2572102	14.73936809	0.521088962	-0.487322923
ASVR	2015	Species	Sarcosperma laurinum	1.560373234	-1.510810374	4.631556841	0.268665066	-0.214795545	-0.635525274	0.205934183	0.26655443	0.054078932	-0.018199418	-0.419347223	0.382948387	0.915226914	-0.10131253
ASVR	2015	Species	Schefflera heptaphylla	-1.543554324	-4.865679108	1.778570459	0.298935595	0.190603579	-0.199303359	0.580510518	0.276755489	0.057974035	-0.011405179	-0.397215847	0.37440549	0.942373535	-0.129127116
ASVR	2015	Species	Schima crenata	7.277356651	-9.428634715	23.98334802	0.293080172	-0.670615486	-2.411661678	1.070430707	0.345117455	0.02793342	-1.732307235	-6.993530482	3.528916013	0.371685725	0.051177302
ASVR	2015	Species	Symplocos cochinchinensis	-1.43529749	-6.426548245	3.555953266	0.469354671	0.111000553	-0.434224071	0.656225178	0.602102811	-0.157540064	0.004921805	-3.434291712	3.444135322	0.996652089	-0.543376081
ASVR	2015	Species	Symplocos poilanei	2.38226595	0.784084836	3.980447064	0.010739675	-0.237869496	-0.432299252	-0.04343974	0.024207261	0.532137625	0.142554873	-0.228324667	0.513434413	0.368497503	0.530278346
ASVR	2015	Species	Symplocos singuliflora	-1.049058993	-5.354127397	3.256009411	0.49456517	0.185515605	-0.531616524	0.902647733	0.470698217	-0.087614504	0.240300981	-1.415658928	1.896260891	0.596114929	-0.365299099
ASVR	2015	Species	Syndiclis chinensis	-0.418788751	-3.505756496	2.668178995	0.695076768	0.038275786	-0.342820691	0.419372263	0.770212912	-0.289422222	-0.146421522	-1.439050557	1.146207512	0.674176791	-0.728804262
ASVR	2015	Species	Syzygium championii	-0.185560334	-4.629286334	4.258165667	0.913288913	0.028025843	-0.484338429	0.540390114	0.886642312	-0.242833767	0.22926809	-0.172476395	0.631012576	0.16695913	0.210704665
ASVR	2015	Species	Syzygium hancei	-2.239290996	-6.603827511	2.125245519	0.227417788	0.229978744	-0.234316604	0.694274092	0.241049911	0.151293703	-0.406211531	-0.770831285	-0.041591776	0.038214214	0.781968158
ASVR	2015	Species	Syzygium rysopodum	0.228728274	-3.087512218	3.544968767	0.857463734	-0.090009086	-0.470683771	0.290665598	0.547363007	-0.128422138	0.103453779	-0.422914847	0.629822405	0.576002589	-0.330987651
ASVR	2015	Species	Tabernaemontana bovina	1.276430089	-2.911838576	5.464698754	0.403639913	-0.259037806	-0.918535884	0.400460273	0.299928837	0.123288625	0.069989301	-1.7986859	1.938664502	0.886781434	-0.298209949
ASVR	2015	Species	Vatica mangachapoi	-5.637129161	-14.97340054	3.699142222	0.150412457	0.64297925	-0.38331349	1.669271991	0.140162819	0.426550719	-0.61395752	-4.553015711	3.325100671	0.571528484	0.297743551
ASVR	2015	Species	Xanthophyllum hainanense	-2.166157683	-9.333812316	5.00149695	0.407111519	0.224595509	-0.565915124	1.015106142	0.432550125	-0.047795248	-0.752073022	-2.631598316	1.127452273	0.22727164	0.366779274
ASVR	2010	Genus	Acronychia	-0.874552855	-15.90252847	14.15342276	0.879473212	0.109232224	-1.728128584	1.946593033	0.876901669	-0.241543459	-1.237762524	-6.263090931	3.787565882	0.490319508	-0.37398775
ASVR	2010	Genus	Adinandra	3.166518901	0.189434781	6.14360302	0.040097485	-0.323452065	-0.64622515	-0.000678981	0.049635522	0.365834162	-0.157630477	-0.5123935	0.197132545	0.318671473	0.381909997
ASVR	2010	Genus	Aidia	3.713541986	0.14203075	7.285053222	0.045425977	-0.50140438	-0.971365703	-0.031443056	0.042606135	0.724679771	0.123719142	-0.422863706	0.67030199	0.432824971	0.719870277
ASVR	2010	Genus	Alphonsea	1.166875795	-1.058463516	3.392215105	0.261116149	-0.143426056	-0.408305532	0.121453419	0.247094946	0.058490782	0.161812798	-0.037509339	0.361134936	0.096381007	0.29508048
ASVR	2010	Genus	Antidesma	-0.689159251	-5.2199895	3.841670998	0.722545881	0.080310285	-0.488970043	0.649590614	0.741728112	-0.14394806	0.316176494	-0.773301825	1.405654812	0.489229985	-0.235248307
ASVR	2010	Genus	Ardisia	-0.932963925	-3.2729681	1.407040249	0.395211348	0.088285379	-0.207928003	0.384498761	0.521650049	-0.053537485	-0.049340552	-0.271312169	0.172631064	0.627151288	-0.138608935
ASVR	2010	Genus	Beilschmiedia	-1.349511877	-3.678831161	0.979807407	0.162426122	0.113929528	-0.155025141	0.382884197	0.270383694	0.169666539	-0.255476143	-0.51152902	0.000576735	0.050209267	0.878068567
ASVR	2010	Genus	Canarium	-2.803421314	-7.592791373	1.985948745	0.1794516	0.351539399	-0.274448517	0.977527315	0.193961343	0.222522256	0.00880888	-0.834673171	0.852290931	0.975574197	-0.036255437
ASVR	2010	Genus	Castanopsis	-1.499905529	-7.45168101	4.451869953	0.54567339	0.239874138	-0.409904014	0.889652291	0.386215816	-0.016857333	-0.692169461	-1.324202924	-0.060135999	0.038379102	0.616145263
ASVR	2010	Genus	Cinnamomum	5.602847842	-0.84712049	12.05281617	0.07905508	-0.597991764	-1.314746105	0.118762577	0.089120293	0.265516693	0.194041824	-1.296327986	1.684411635	0.760842443	0.157356647
ASVR	2010	Genus	Cryptocarya	-2.70857933	-5.122702656	-0.294456003	0.031451698	0.328172565	0.037681564	0.618663566	0.0305353	0.326645667	-0.129950508	-0.549430185	0.28952917	0.501146983	0.290542137
ASVR	2010	Genus	Cyclobalanopsis	2.306198488	-1.08158903	5.693986006	0.155104724	-0.200762204	-0.512751121	0.111226713	0.176130386	0.11781496	-0.122296212	-0.3570554	0.112462977	0.257781924	0.171406084
ASVR	2010	Genus	Dacrydium	4.426106909	0.036936408	8.815277411	0.048821012	-0.401069442	-0.802015048	-0.000123835	0.04995615	0.573138818	0.214143439	0.128566181	0.299720698	0.004130748	0.974292578
ASVR	2010	Genus	Dalbergia	1.006348252	-4.192411149	6.205107652	0.652485246	-0.157883992	-0.71857465	0.402806666	0.516554207	-0.081122598	0.177788761	-0.760250646	1.115828168	0.646718658	-0.238547828
ASVR	2010	Genus	Decaspermum	3.425795572	-3.64632449	10.49791563	0.289671755	-0.31419829	-1.081430029	0.453033449	0.365121201	-0.007844543	-0.321133722	-1.253588317	0.611320872	0.431696161	-0.051378382
ASVR	2010	Genus	Dillenia	1.361478345	0.32219417	2.400762519	0.015870056	-0.149205875	-0.26884559	-0.02956616	0.020007886	0.410347786	-0.028604958	-0.118572492	0.061362575	0.484371177	0.378409443
ASVR	2010	Genus	Diospyros	0.080953288	-4.008883623	4.170790199	0.966031296	0.027912496	-0.439749713	0.495574705	0.89785752	-0.089200327	0.28468656	-0.374284855	0.943657976	0.358450495	-0.096518588
ASVR	2010	Genus	Diplospora	-0.926255806	-5.931824726	4.079313115	0.680838217	0.145335751	-0.534943473	0.825614974	0.635490115	-0.091873689	0.963197547	-1.046424016	2.97281911	0.294387936	-0.054380275
ASVR	2010	Genus	Engelhardia	-1.666379679	-8.047036917	4.714277559	0.569199759	0.183433979	-0.526415261	0.89328322	0.57319697	-0.070466457	-0.664798753	-1.48488468	0.155287175	0.098505163	0.161840902
ASVR	2010	Genus	Eurya	0.443510337	-9.729945188	10.61696586	0.92239738	-0.018487	-1.263042315	1.226068315	0.973513787	-0.124835023	-1.239467843	-5.141676923	2.662741236	0.477089087	-0.189652825
ASVR	2010	Genus	Ficus	2.093820344	0.710595722	3.477044967	0.007576443	-0.176520185	-0.330629098	-0.022411271	0.029159324	0.36362319	-0.020573897	-0.120049985	0.07890219	0.646165377	0.303869321
ASVR	2010	Genus	Garcinia	4.875589682	0.304219288	9.446960076	0.039351515	-0.550238343	-1.044127752	-0.056348934	0.033173911	0.383573516	0.391254361	-0.331596737	1.114105459	0.241366202	0.429110331
ASVR	2010	Genus	Gironniera	6.437421979	-0.486193854	13.36103781	0.063865274	-0.759849817	-1.58902143	0.069321796	0.066919386	0.31598199	0.730303729	-0.404300632	1.86490809	0.1663271	0.435401698
ASVR	2010	Genus	Glochidion	-0.556906846	-3.552002148	2.438188456	0.632906113	0.060107011	-0.329642249	0.449856271	0.690566532	-0.195217144	0.466619283	-0.032683889	0.965922456	0.058873152	0.596395478
ASVR	2010	Genus	Goniothalamus	-1.85231389	-4.152007806	0.447380026	0.093179953	0.224790138	-0.069041026	0.518621302	0.106388923	0.32336598	-0.015463645	-0.434073255	0.403145965	0.923245676	0.156425911
ASVR	2010	Genus	Gonocaryum	5.526939521	0.55030339	10.50357565	0.036807623	-0.654141763	-1.319327148	0.011043621	0.052424069	0.563502119	0.481720058	-2.847505074	3.81094519	0.67649707	0.456423478
ASVR	2010	Genus	Helicia	-5.321580446	-12.5434886	1.900327712	0.116732734	0.635215678	-0.252551907	1.522983262	0.125259775	0.284268916	0.660584104	-1.84746409	3.168632298	0.505143639	0.210839873
ASVR	2010	Genus	Heritiera	-0.545321857	-2.810764806	1.720121092	0.57734544	0.079271925	-0.18861327	0.34715712	0.496264689	-0.072912399	0.017752413	-0.184324244	0.21982907	0.830277918	-0.274495764
ASVR	2010	Genus	Ilex	-0.129066283	-4.619393378	4.361260812	0.940226383	0.007425234	-0.521865103	0.536715571	0.970796876	-0.24952609	-0.253316333	-0.994441914	0.487809248	0.356281949	-0.194798783
ASVR	2010	Genus	Liquidambar	3.596253546	-2.493228046	9.685735138	0.176415049	-0.371995718	-0.956441583	0.212450148	0.151937129	0.298043967	0.268568512	-0.738868773	1.276005798	0.458546961	0.245162763
ASVR	2010	Genus	Lirianthe	0.104388412	-2.101272278	2.310049102	0.889834879	-0.036403358	-0.350112784	0.277306069	0.736433099	-0.275355763	-0.138923695	-0.314483215	0.036635825	0.076495885	0.718515945
ASVR	2010	Genus	Lithocarpus	2.270965158	-1.622561563	6.16449188	0.225607987	-0.197602341	-0.584397792	0.18919311	0.284773857	0.021551642	0.02934579	-0.323264761	0.381956341	0.85659471	-0.072604902
ASVR	2010	Genus	Litsea	0.393597342	-2.752272635	3.539467319	0.791176256	-0.027310822	-0.413617547	0.358995902	0.880954644	-0.074994116	0.143802933	-0.23621572	0.523821586	0.425749294	-0.102142818
ASVR	2010	Genus	Machilus	4.016906571	-2.309810575	10.34362372	0.184759522	-0.452162504	-1.228136314	0.323811307	0.220008553	0.068689964	-0.490112987	-2.852821484	1.87259551	0.645199885	-0.018589692
ASVR	2010	Genus	Maclurodendron	5.342136909	-25.09476616	35.77903998	0.651540566	-0.572229183	-4.040357911	2.895899545	0.670660144	-0.18768821	3.113019912	-12.23732173	18.46336156	0.564634219	-0.390518466
ASVR	2010	Genus	Mallotus	-0.295919948	-5.015799838	4.423959941	0.878271961	0.044052074	-0.603326522	0.691430669	0.868005141	-0.192701382	-0.476782751	-1.45103044	0.497464938	0.24579623	-0.020064209
ASVR	2010	Genus	Meliosma	-0.549216611	-2.960367482	1.861934261	0.583619749	0.07559519	-0.231631385	0.382821765	0.554845964	-0.111097154	-0.250614489	-0.383057476	-0.118171502	0.006281305	0.824201803
ASVR	2010	Genus	Memecylon	3.500325615	-3.030036281	10.03068751	0.210921446	-0.558071891	-1.540496938	0.424353155	0.189889015	0.229284735	0.262535439	-2.099879988	2.624950866	0.746984099	0.0135095
ASVR	2010	Genus	Microdesmis	-0.531447599	-3.162909189	2.10001399	0.566149096	0.021086345	-0.370607175	0.412779865	0.874873766	-0.320414566	0.414242299	-0.665661394	1.494145992	0.240636843	0.161468888
ASVR	2010	Genus	Myrsine	1.188959301	-1.676687294	4.054605897	0.313506593	-0.161900863	-0.527594265	0.20379254	0.286362045	0.092710924	0.144699645	-0.01725138	0.306650669	0.065460765	0.672611876
ASVR	2010	Genus	Neolitsea	-1.026334925	-7.877876287	5.825206438	0.733610095	0.102077623	-0.690042803	0.894198049	0.769439289	-0.127895687	-0.675092077	-2.642262184	1.292078031	0.4332389	-0.177494153
ASVR	2010	Genus	Olea	-2.517310022	-7.841731595	2.807111551	0.300478124	0.270111145	-0.339275334	0.879497624	0.329417134	0.012170027	0.233099833	-0.967422211	1.433621878	0.651512628	-0.110683406
ASVR	2010	Genus	Ormosia	0.7224856	-3.874459597	5.319430797	0.713815698	-0.092432399	-0.605536237	0.420671439	0.674799265	-0.13007105	-0.17893532	-0.67239735	0.31452671	0.394058375	-0.155323443
ASVR	2010	Genus	Pentaphylax	2.238517362	-4.374307645	8.851342369	0.360259552	-0.257626239	-1.015501804	0.500249326	0.358535684	0.040842181	-0.485767407	-1.17052931	0.198994497	0.092659916	0.745726343
ASVR	2010	Genus	Polyalthia	-0.280013597	-1.918717473	1.358690279	0.690413859	-0.026687379	-0.233282015	0.179907258	0.762644105	-0.147557853	-0.026771007	-0.151242282	0.097700268	0.604156287	-0.297733564
ASVR	2010	Genus	Psychotria	0.357637877	-3.251965019	3.967240773	0.809104522	0.033423943	-0.462626698	0.529474585	0.869283005	-0.192842861	0.012051209	-0.635179219	0.659281637	0.96124923	-0.490058023
ASVR	2010	Genus	Reevesia	4.336626311	-12.22128124	20.89453386	0.507397979	-0.535307742	-2.444490681	1.373875197	0.479769405	-0.085534838	4.930952818	-12.17969506	22.04160069	0.426711963	-0.130439738
ASVR	2010	Genus	Sarcosperma	-0.217123841	-3.387301613	2.953053931	0.878420172	0.046677706	-0.394491118	0.487846529	0.813382395	-0.116690548	0.171263482	-0.185884724	0.528411689	0.294167526	-0.078179199
ASVR	2010	Genus	Schefflera	-1.549411816	-3.916783585	0.817959954	0.169672882	0.182709163	-0.091135194	0.456553521	0.162470084	0.131876673	0.092928295	-0.114287176	0.300143766	0.324154963	0.14518428
ASVR	2010	Genus	Schima	14.48619487	7.776541764	21.19584798	0.001391369	-1.42571672	-2.110287926	-0.741145515	0.001704572	0.744019104	-0.600599332	-1.670322351	0.469123688	0.218611792	0.772819108
ASVR	2010	Genus	Symplocos	0.149185864	-2.329844486	2.628216213	0.898549385	0.025062035	-0.267148071	0.317272141	0.855862196	-0.074086505	-0.158921404	-0.333050104	0.015207295	0.070049604	0.124802096
ASVR	2010	Genus	Syndiclis	0.225496209	-4.688730541	5.13972296	0.893157314	-0.031918863	-0.646337508	0.582499783	0.879199364	-0.321294989	-0.05111431	-2.139257869	2.037029249	0.925731885	-0.971010579
ASVR	2010	Genus	Syzygium	0.47713675	-1.884928516	2.839202016	0.669710806	-0.033280231	-0.296089071	0.229528608	0.788710543	-0.070758593	-0.180312988	-0.44110858	0.080482605	0.157822366	0.024489339
ASVR	2010	Genus	Tabernaemontana	-0.178791625	-4.650851295	4.293268045	0.906805006	-0.007168439	-0.717925058	0.703588179	0.97641071	-0.332875615	0.011445424	-2.107688235	2.130579082	0.983570052	-0.998773722
ASVR	2010	Genus	Triadica	0.08076115	-4.880522178	5.042044478	0.961940755	-0.063025143	-0.62162547	0.495575184	0.743330415	-0.278393083	0.454909598	-1.263705375	2.173524571	0.372782324	-0.163206007
ASVR	2010	Genus	Vatica	-4.731263655	-14.48774339	5.02521608	0.22044795	0.548905049	-0.534960837	1.632770935	0.205418718	0.285402878	-0.465942758	-5.579792867	4.647907352	0.732865851	0.004595494
ASVR	2010	Genus	Wendlandia	-2.064015407	-6.545641516	2.417610703	0.23898599	0.284468924	-0.353733916	0.922671763	0.251077144	0.201949624	-0.066479937	-1.789018553	1.65605868	0.883380961	-0.180795336
ASVR	2010	Genus	Xanthophyllum	-1.40132654	-6.22437297	3.42171989	0.46507469	0.146649689	-0.398337874	0.691637251	0.496522045	-0.096931196	-0.255592074	-1.294333981	0.783149833	0.490715362	-0.214360034
ASVR	2015	Genus	Acronychia	-0.806652994	-16.45884316	14.84553717	0.893139912	0.099673691	-1.781534904	1.980882287	0.890164522	-0.243273763	-1.688209759	-6.855739193	3.479319675	0.374913376	-0.21860953
ASVR	2015	Genus	Adinandra	2.063439669	-1.037866226	5.164745564	0.15964971	-0.210606157	-0.54268532	0.121473005	0.177385438	0.135038575	-0.290688603	-0.609251535	0.02787433	0.06700672	0.448839709
ASVR	2015	Genus	Aidia	1.07681165	-2.735929658	4.889552958	0.476792891	-0.150672361	-0.683950088	0.382605365	0.476624529	-0.083336045	-0.259272612	-0.471458347	-0.047086877	0.030148045	0.760876539
ASVR	2015	Genus	Alphonsea	1.307022148	-1.15317229	3.767216587	0.25537936	-0.156528448	-0.448423679	0.135366783	0.251308923	0.05553053	0.208871856	0.018860238	0.398883474	0.035459582	0.450751402
ASVR	2015	Genus	Antidesma	0.131182495	-7.684182631	7.946547621	0.967253851	-0.0285878	-0.988600389	0.931424789	0.94195156	-0.198595334	0.887394019	-0.690048143	2.464836181	0.193341578	0.069344118
ASVR	2015	Genus	Ardisia	-0.82400072	-3.2310421	1.58304066	0.466993695	0.061644931	-0.243225627	0.366515488	0.664921233	-0.071614137	-0.121278061	-0.330468261	0.087912139	0.225494958	-0.010206953
ASVR	2015	Genus	Beilschmiedia	-1.752143303	-5.084525215	1.580238609	0.192860125	0.149289238	-0.230892446	0.529470922	0.300031576	0.123133354	-0.175123513	-1.240727031	0.890480006	0.552786316	-0.052239871
ASVR	2015	Genus	Canarium	-3.17413211	-7.67258273	1.324318511	0.121683597	0.397901894	-0.184013061	0.97981685	0.13046771	0.342470269	0.023610654	-0.784177443	0.831398751	0.931752389	0.125814997
ASVR	2015	Genus	Castanopsis	-1.279999761	-7.841369757	5.281370236	0.637333806	0.201526595	-0.509232547	0.912285737	0.498782856	-0.084749661	-0.529137196	-1.480158672	0.42188428	0.197285747	0.150727973
ASVR	2015	Genus	Cinnamomum	6.861739379	0.136742678	13.58673608	0.046738592	-0.720970186	-1.456669051	0.014728678	0.053445799	0.404257497	0.228855273	-1.464266449	1.921976995	0.742394227	0.30196352
ASVR	2015	Genus	Cryptocarya	-2.278596066	-4.52078816	-0.036403973	0.047022615	0.275000066	0.0117539	0.538246233	0.042220739	0.286540679	-0.12932324	-0.311464874	0.052818395	0.142700117	0.383874123
ASVR	2015	Genus	Cyclobalanopsis	2.200369062	-1.27366	5.674398124	0.182263458	-0.185500216	-0.501919345	0.130918913	0.213386521	0.08421275	-0.168708816	-0.405061742	0.067644111	0.135292536	0.256130655
ASVR	2015	Genus	Dacrydium	6.489585017	0.5223621	12.45680793	0.040609682	-0.601781071	-1.164779155	-0.038782988	0.042409121	0.725489395	0.254653121	0.083375962	0.425930279	0.023575211	0.980813919
ASVR	2015	Genus	Dalbergia	0.796673358	-4.021168156	5.614514872	0.699787173	-0.125194855	-0.6390789	0.38868919	0.572876306	-0.10143096	0.050818339	-0.810217258	0.911853936	0.885342683	-0.315660461
ASVR	2015	Genus	Decaspermum	2.407910041	-5.085015885	9.900835967	0.47213169	-0.207424659	-1.0121997	0.597350382	0.561469361	-0.085268706	-0.486959602	-1.38943235	0.415513145	0.234859335	0.018900073
ASVR	2015	Genus	Dillenia	2.016891949	1.107923195	2.925860703	0.000719625	-0.219493323	-0.323546152	-0.115440495	0.00101269	0.685246665	0.018699268	-0.060287159	0.097685694	0.600006384	0.658620302
ASVR	2015	Genus	Diospyros	-0.753318594	-4.67217031	3.165533123	0.680379946	0.120175161	-0.32780653	0.568156852	0.566831826	-0.057397973	0.061305364	-0.608212642	0.73082337	0.842428011	-0.158316249
ASVR	2015	Genus	Diplospora	-0.239945978	-5.097151163	4.617259207	0.907734483	0.055087314	-0.591629121	0.70180375	0.841790199	-0.158280288	0.273784862	-1.354292889	1.901862613	0.683545825	-0.339861307
ASVR	2015	Genus	Engelhardia	0.564402838	-4.741527697	5.870333372	0.815233539	-0.077665658	-0.645431266	0.490099949	0.764027843	-0.099413851	-0.203783033	-0.623074157	0.21550809	0.294904147	-0.068994786
ASVR	2015	Genus	Eurya	3.535110222	-7.182141489	14.25236193	0.468695154	-0.408754342	-1.702374406	0.884865722	0.486998363	-0.054985508	-0.974541043	-5.015688146	3.06660606	0.586343649	-0.152175302
ASVR	2015	Genus	Ficus	2.187395215	0.632003257	3.742787172	0.011160715	-0.189363166	-0.360821562	-0.017904771	0.033951624	0.343915206	-0.019744841	-0.148544275	0.109054593	0.732842308	0.273257076
ASVR	2015	Genus	Garcinia	5.12463999	0.409620394	9.839659586	0.036578926	-0.564738996	-1.068287763	-0.06119023	0.032302129	0.387278275	0.38778138	-0.444965781	1.220528541	0.307259468	0.40313056
ASVR	2015	Genus	Gironniera	9.773754212	-0.603106763	20.15061519	0.060708412	-1.158339025	-2.403063597	0.086385547	0.063050793	0.374170334	1.016294562	-1.035334912	3.067924036	0.258875449	0.4329072
ASVR	2015	Genus	Goniothalamus	-1.460666825	-3.263663911	0.342330261	0.091768512	0.178803937	-0.053706022	0.411313895	0.105004267	0.326434086	-0.052553597	-0.37287055	0.267763355	0.672363747	0.199565631
ASVR	2015	Genus	Gonocaryum	5.507667534	-1.401188811	12.41652388	0.091284781	-0.639614094	-1.557000084	0.277771896	0.124982652	0.3546078	0.00066644	-3.881282006	3.882614886	0.999598374	0.139477153
ASVR	2015	Genus	Helicia	-5.014997857	-12.22305966	2.193063941	0.13372678	0.590833121	-0.289190452	1.470856694	0.144965604	0.247983028	0.610244363	-1.881144225	3.101632951	0.533785948	0.157402155
ASVR	2015	Genus	Heritiera	-0.486714765	-2.991977705	2.018548175	0.638689345	0.077444447	-0.217763585	0.372652479	0.529996391	-0.099955713	-0.021706372	-0.279277879	0.235865134	0.826488238	-0.356380342
ASVR	2015	Genus	Ilex	-0.215078973	-7.269889564	6.839731617	0.928826832	0.018837921	-0.828332066	0.866007907	0.948037489	-0.331111354	-0.653393819	-1.97214504	0.665357402	0.166690247	0.389828826
ASVR	2015	Genus	Liquidambar	6.254793647	-4.401124891	16.91071218	0.158563075	-0.625257558	-1.662267454	0.411752337	0.150810485	0.401369607	-2.902856004	-13.58071888	7.775006875	0.362650816	0.466812464
ASVR	2015	Genus	Lirianthe	-0.5917857	-2.37061962	1.18704822	0.367418723	0.065778677	-0.168496886	0.30005424	0.437399341	-0.053065843	-0.092593402	-0.231783934	0.04659713	0.103464369	0.690045031
ASVR	2015	Genus	Lithocarpus	3.005370195	-1.579578883	7.590319273	0.174842802	-0.266572469	-0.714806766	0.181661827	0.214612918	0.064301285	-0.081827603	-0.552190427	0.38853522	0.703080653	-0.02207708
ASVR	2015	Genus	Litsea	-0.152722362	-2.596911813	2.291467089	0.894688908	0.040388258	-0.261670942	0.342447458	0.777241551	-0.070054852	-0.019624511	-0.279958962	0.24070994	0.872273792	-0.156626014
ASVR	2015	Genus	Machilus	4.357078366	-2.596307608	11.31046434	0.190015119	-0.495192836	-1.337775995	0.347390322	0.216398928	0.071282572	-0.415336903	-2.997893804	2.167219998	0.720369431	-0.027148172
ASVR	2015	Genus	Maclurodendron	-1.928581708	-6.927146234	3.069982819	0.366834929	0.217660707	-0.365756005	0.801077418	0.381587941	-0.013557979	-0.309414829	-1.478696095	0.859866438	0.503268606	-0.116305646
ASVR	2015	Genus	Mallotus	-1.495631042	-6.679530365	3.688268281	0.467986499	0.233840995	-0.480874342	0.948556331	0.415048515	-0.036228902	-0.730888694	-1.91128678	0.449509392	0.143372306	0.397804136
ASVR	2015	Genus	Meliosma	0.043008766	-2.148841329	2.23485886	0.95413508	0.006537058	-0.235950054	0.249024171	0.937035624	-0.33006999	0.023918938	-0.272799106	0.320636982	0.761803435	-0.881907509
ASVR	2015	Genus	Myrsine	1.275923762	-1.308874329	3.860721853	0.242400261	-0.165089506	-0.489852894	0.159673881	0.230974313	0.165550022	0.13602624	-0.006698885	0.278751366	0.056174035	0.726399803
ASVR	2015	Genus	Neolitsea	-2.42519876	-5.647962238	0.797564719	0.120901517	0.252566929	-0.122699524	0.627833382	0.159258855	0.135343745	-0.12445231	-0.555448826	0.306544207	0.51668792	0.073526066
ASVR	2015	Genus	Olea	-0.456825198	-5.998615185	5.08496479	0.846811555	0.030103505	-0.599364162	0.659571172	0.910662614	-0.164010047	0.617925657	-0.718771101	1.954622415	0.288066987	-0.089197895
ASVR	2015	Genus	Ormosia	1.087154038	-2.617601553	4.791909628	0.499722435	-0.133090325	-0.548688385	0.282507736	0.463078889	-0.058357835	-0.084912578	-0.605312515	0.43548736	0.692308649	-0.226861784
ASVR	2015	Genus	Pentaphylax	2.165050006	-4.265230006	8.595330017	0.362474325	-0.247847758	-0.974942177	0.479246661	0.35739688	0.04233395	-0.478535727	-1.197823684	0.240752229	0.103447668	0.718167621
ASVR	2015	Genus	Polyalthia	-0.247371439	-1.822963446	1.328220567	0.721431878	-0.038497909	-0.238645716	0.161649898	0.663001929	-0.110051983	-0.056981846	-0.165304102	0.051340411	0.245455768	-0.01482965
ASVR	2015	Genus	Psychotria	0.453848921	-3.397385158	4.305083	0.774141296	0.019360352	-0.507007608	0.545728312	0.928345481	-0.197858363	0.059418569	-0.631748899	0.750586037	0.823078503	-0.47629633
ASVR	2015	Genus	Reevesia	1.33679822	-13.80908408	16.48268052	0.81847376	-0.188147218	-1.923221132	1.546926695	0.778361796	-0.222301504	1.805524551	-11.28077059	14.89181969	0.690301865	-0.531324801
ASVR	2015	Genus	Sarcosperma	1.464889227	-1.440232692	4.370011146	0.27842526	-0.206854026	-0.60598319	0.192275138	0.266265109	0.045427651	0.004700693	-0.362474742	0.371876128	0.976694646	-0.090797021
ASVR	2015	Genus	Schefflera	-1.777668653	-4.591624599	1.036287293	0.183277844	0.205007554	-0.115267404	0.525282511	0.178166885	0.11580783	0.074760258	-0.227462671	0.376983187	0.576953129	0.036584442
ASVR	2015	Genus	Schima	16.32832637	7.909202193	24.74745055	0.00252563	-1.603553532	-2.454849414	-0.75225765	0.002956807	0.701931558	-1.02116877	-2.776356678	0.734019137	0.204417531	0.740056914
ASVR	2015	Genus	Symplocos	2.561002718	-0.450196205	5.572201641	0.088612665	-0.251721914	-0.594010769	0.090566941	0.135066385	0.107597444	-0.066798458	-0.443727009	0.310130093	0.703943647	0.039751224
ASVR	2015	Genus	Syndiclis	-0.418788751	-3.505756496	2.668178995	0.695076768	0.038275786	-0.342820691	0.419372263	0.770212912	-0.289422222	-0.146421522	-1.439050557	1.146207512	0.674176791	-0.728804262
ASVR	2015	Genus	Syzygium	0.484913354	-1.596430518	2.566257226	0.62315599	-0.032250677	-0.262709058	0.198207704	0.767186997	-0.069404304	-0.213008437	-0.412511966	-0.013504907	0.038326664	0.201555845
ASVR	2015	Genus	Tabernaemontana	1.159813222	-1.920759907	4.240386351	0.316877641	-0.232398848	-0.719683468	0.254885772	0.226356248	0.245808611	-0.088933938	-1.453395693	1.275527818	0.80548548	-0.08848382
ASVR	2015	Genus	Vatica	-5.637129161	-14.97340054	3.699142222	0.150412457	0.64297925	-0.38331349	1.669271991	0.140162819	0.426550719	-0.61395752	-4.553015711	3.325100671	0.571528484	0.297743551
ASVR	2015	Genus	Xanthophyllum	-2.166157683	-9.333812316	5.00149695	0.407111519	0.224595509	-0.565915124	1.015106142	0.432550125	-0.047795248	-0.752073022	-2.631598316	1.127452273	0.22727164	0.366779274
ASVR	2010	Family	Altingiaceae	0.967326393	-2.439421732	4.374074518	0.513181368	-0.11009182	-0.436712078	0.216528437	0.441053832	-0.047866948	-0.061102596	-0.339585381	0.217380189	0.597100903	-0.182223501
ASVR	2010	Family	Annonaceae	-0.041414016	-2.115485457	2.032657424	0.965733364	0.02225538	-0.225909929	0.270420688	0.847127355	-0.087058898	-0.036337247	-0.297020998	0.224346504	0.762493072	-0.18434029
ASVR	2010	Family	Apocynaceae	-0.766089308	-2.128016799	0.595838182	0.217857449	0.083370025	-0.099017281	0.26575733	0.306127054	0.034619745	0.054915333	-0.145317144	0.25514781	0.512285466	-0.053711436
ASVR	2010	Family	Aquifoliaceae	-0.129066283	-4.619393378	4.361260812	0.940226383	0.007425234	-0.521865103	0.536715571	0.970796876	-0.24952609	-0.253316333	-0.994441914	0.487809248	0.356281949	-0.194798783
ASVR	2010	Family	Araliaceae	-1.549411816	-3.916783585	0.817959954	0.169672882	0.182709163	-0.091135194	0.456553521	0.162470084	0.131876673	0.092928295	-0.114287176	0.300143766	0.324154963	0.14518428
ASVR	2010	Family	Bignoniaceae	2.695004578	-8.976056519	14.36606567	0.515652214	-0.324070405	-1.668493623	1.020352813	0.498853348	-0.11467926	0.597044604	-2.82939478	4.023483989	0.531614472	-0.305203022
ASVR	2010	Family	Burseraceae	-2.803421314	-7.592791373	1.985948745	0.1794516	0.351539399	-0.274448517	0.977527315	0.193961343	0.222522256	0.00880888	-0.834673171	0.852290931	0.975574197	-0.036255437
ASVR	2010	Family	Cannabaceae	7.369631955	4.681759004	10.05750491	0.000227189	-0.829675857	-1.143659424	-0.51569229	0.000291576	0.800575464	0.227735	-0.272758112	0.728228112	0.31762727	0.804430088
ASVR	2010	Family	Cardiopteridaceae	5.526939521	0.55030339	10.50357565	0.036807623	-0.654141763	-1.319327148	0.011043621	0.052424069	0.563502119	0.481720058	-2.847505074	3.81094519	0.67649707	0.456423478
ASVR	2010	Family	Clusiaceae	4.875589682	0.304219288	9.446960076	0.039351515	-0.550238343	-1.044127752	-0.056348934	0.033173911	0.383573516	0.391254361	-0.331596737	1.114105459	0.241366202	0.429110331
ASVR	2010	Family	Dilleniaceae	1.361478345	0.32219417	2.400762519	0.015870056	-0.149205875	-0.26884559	-0.02956616	0.020007886	0.410347786	-0.028604958	-0.118572492	0.061362575	0.484371177	0.378409443
ASVR	2010	Family	Dipterocarpaceae	-4.731263655	-14.48774339	5.02521608	0.22044795	0.548905049	-0.534960837	1.632770935	0.205418718	0.285402878	-0.465942758	-5.579792867	4.647907352	0.732865851	0.004595494
ASVR	2010	Family	Ebenaceae	0.080953288	-4.008883623	4.170790199	0.966031296	0.027912496	-0.439749713	0.495574705	0.89785752	-0.089200327	0.28468656	-0.374284855	0.943657976	0.358450495	-0.096518588
ASVR	2010	Family	Elaeocarpaceae	-0.227011307	-4.366191874	3.91216926	0.872555704	0.00921987	-0.482714711	0.501154451	0.956188824	-0.331754051	-0.026217978	-0.579781278	0.527345322	0.857376669	-0.956996434
ASVR	2010	Family	Euphorbiaceae	1.96098491	-3.013568477	6.935538298	0.395742496	-0.164116942	-0.725126994	0.396893109	0.524699795	-0.059553648	0.562262418	-0.054328067	1.178852903	0.068635657	0.232322247
ASVR	2010	Family	Fabaceae	0.030100932	-2.396885334	2.457087198	0.978497218	-0.009271363	-0.270251086	0.25170836	0.938470823	-0.099311223	0.110882918	-0.188013963	0.409779799	0.423086299	-0.132813215
ASVR	2010	Family	Fagaceae	2.838768	-0.259923098	5.937459097	0.069132245	-0.201140512	-0.496597645	0.094316622	0.163780842	0.08451596	-0.051118184	-0.285652384	0.183416016	0.640824067	0.02175587
ASVR	2010	Family	Juglandaceae	-1.466570014	-7.9171114	4.983971372	0.619421694	0.158668376	-0.557834018	0.87517077	0.628427711	-0.080969805	-0.673250917	-1.52977109	0.183269255	0.107464063	0.137942922
ASVR	2010	Family	Lauraceae	4.768477031	-0.816762888	10.35371695	0.088020135	-0.436521755	-1.067558352	0.194514842	0.158932694	0.080964315	0.046564954	-1.867778629	1.960908538	0.958605592	0.004610994
ASVR	2010	Family	Magnoliaceae	-0.49253146	-2.54353917	1.55847625	0.578225752	0.025092915	-0.206128405	0.256314235	0.799476355	-0.153114637	-0.094320088	-0.33538764	0.146747465	0.3606915	-0.150896308
ASVR	2010	Family	Malvaceae	-0.326720005	-1.929455168	1.276015159	0.662376646	0.049565418	-0.136602951	0.235733787	0.569710637	-0.057885377	0.016592963	-0.086434166	0.119620091	0.727167065	-0.148879302
ASVR	2010	Family	Melastomataceae	6.846500201	1.29622838	12.39677202	0.026660875	-1.038751789	-1.874280268	-0.203223311	0.026012803	0.685822957	0.789456026	-0.525527819	2.10443987	0.152036974	0.811031922
ASVR	2010	Family	Moraceae	0.913827946	-2.722933515	4.550589407	0.591289407	-0.06444379	-0.463839989	0.334952409	0.729203705	-0.078542976	-0.040710436	-0.402230712	0.32080984	0.806965111	-0.178975028
ASVR	2010	Family	Myrtaceae	2.621719728	-1.989499581	7.232939036	0.241114672	-0.221817263	-0.716857412	0.273222886	0.35070136	-0.004516301	-0.558673028	-1.189708536	0.07236248	0.07772151	0.16934054
ASVR	2010	Family	Oleaceae	-0.81917757	-7.345361343	5.707006203	0.775224006	0.086744889	-0.667521381	0.841011158	0.793510441	-0.13090922	-0.241739167	-1.773769695	1.290291362	0.712743483	-0.287408026
ASVR	2010	Family	Pandaceae	-0.531447599	-3.162909189	2.10001399	0.566149096	0.021086345	-0.370607175	0.412779865	0.874873766	-0.320414566	0.414242299	-0.665661394	1.494145992	0.240636843	0.161468888
ASVR	2010	Family	Pentaphylacaceae	6.779104739	3.438524029	10.11968545	0.001307838	-0.66201623	-1.018532904	-0.305499556	0.002304636	0.624695905	-0.004315289	-0.462468692	0.453838115	0.983203312	0.577807789
ASVR	2010	Family	Phyllanthaceae	0.900696152	-1.552165222	3.353557526	0.439225043	-0.10452222	-0.391482897	0.182438457	0.442833845	-0.029310486	-0.057923103	-0.321279911	0.205433705	0.637817333	-0.099461512
ASVR	2010	Family	Podocarpaceae	6.512688958	3.209842429	9.815535486	0.005417449	-0.604124226	-0.908396727	-0.299851726	0.005284471	0.854601377	0.090967137	-0.193563584	0.375497858	0.383846263	0.855870458
ASVR	2010	Family	Polygalaceae	-1.40132654	-6.22437297	3.42171989	0.46507469	0.146649689	-0.398337874	0.691637251	0.496522045	-0.096931196	-0.255592074	-1.294333981	0.783149833	0.490715362	-0.214360034
ASVR	2010	Family	Primulaceae	-0.980937325	-2.565806072	0.603931422	0.202382053	0.111903334	-0.088463555	0.312270223	0.247052695	0.035660072	0.021937211	-0.16099222	0.204866643	0.796701067	-0.045386339
ASVR	2010	Family	Proteaceae	-5.20642579	-12.48753134	2.074679759	0.125450596	0.620402861	-0.274816063	1.515621784	0.134941014	0.265929174	0.654921517	-1.901057497	3.21090053	0.516117365	0.185471111
ASVR	2010	Family	Rosaceae	1.385186653	1.107476382	1.662896925	0.000543586	-0.193552416	-0.22688646	-0.160218373	0.000345856	0.988387715	-0.014445544	-0.034040067	0.005148979	0.086662288	0.997111777
ASVR	2010	Family	Rubiaceae	0.48760128	-2.773451876	3.748654435	0.751813945	0.014638504	-0.375635816	0.404912824	0.936651039	-0.076379412	0.014093482	-0.401861285	0.430048248	0.942367476	-0.165548358
ASVR	2010	Family	Rutaceae	0.204952996	-4.567382515	4.977288507	0.923548028	-0.01224358	-0.571145012	0.546657852	0.960949319	-0.124641251	-0.136190733	-0.672199483	0.399818018	0.566902729	-0.222274431
ASVR	2010	Family	Sabiaceae	-0.549216611	-2.960367482	1.861934261	0.583619749	0.07559519	-0.231631385	0.382821765	0.554845964	-0.111097154	-0.250614489	-0.383057476	-0.118171502	0.006281305	0.824201803
ASVR	2010	Family	Salicaceae	2.36436329	-0.426395849	5.15512243	0.078323806	-0.349113864	-0.723471726	0.025243998	0.060733723	0.532887901	0.190100247	-0.222093869	0.602294362	0.238477753	0.637489405
ASVR	2010	Family	Sapindaceae	-1.578584712	-3.673320947	0.516151524	0.117954534	0.143769345	-0.075396455	0.362935146	0.164801786	0.149486909	0.046147338	-0.1088338	0.201128476	0.493693832	0.088389544
ASVR	2010	Family	Sapotaceae	-0.066670992	-3.165325449	3.031983466	0.961644601	0.025871403	-0.403506176	0.455248982	0.892928196	-0.122291698	0.183748303	-0.160345592	0.527842199	0.247124073	-0.044663723
ASVR	2010	Family	Styracaceae	-1.162015342	-16.5877752	14.26374452	0.84455203	0.091044668	-1.573332712	1.755422048	0.886636398	-0.242833017	-4.229606804	-15.48541834	7.026204735	0.317650978	-0.122169747
ASVR	2010	Family	Symplocaceae	0.149185864	-2.329844486	2.628216213	0.898549385	0.025062035	-0.267148071	0.317272141	0.855862196	-0.074086505	-0.158921404	-0.333050104	0.015207295	0.070049604	0.124802096
ASVR	2010	Family	Theaceae	10.66980336	0.714497637	20.62510908	0.038619589	-1.049918899	-2.075518866	-0.024318931	0.045909188	0.336910502	-0.138950616	-1.924502942	1.646601709	0.859219896	0.245831561
ASVR	2015	Family	Altingiaceae	1.140331302	-2.467474757	4.74813736	0.468648979	-0.125545807	-0.463871726	0.212780113	0.398879128	-0.025721914	-0.067530339	-0.404236288	0.269175611	0.628139427	-0.16873571
ASVR	2015	Family	Annonaceae	0.336281797	-1.529986636	2.202550231	0.699252329	-0.021003691	-0.244478317	0.202470936	0.839895667	-0.086681639	0.014616927	-0.199804742	0.229038595	0.882294244	-0.192598404
ASVR	2015	Family	Apocynaceae	-0.655970607	-2.38863902	1.076697806	0.375152304	0.057733481	-0.182877781	0.298344742	0.564366395	-0.115150383	0.154202838	-0.077072115	0.385477791	0.137798081	0.249252508
ASVR	2015	Family	Aquifoliaceae	-0.215078973	-7.269889564	6.839731617	0.928826832	0.018837921	-0.828332066	0.866007907	0.948037489	-0.331111354	-0.653393819	-1.97214504	0.665357402	0.166690247	0.389828826
ASVR	2015	Family	Araliaceae	-1.777668653	-4.591624599	1.036287293	0.183277844	0.205007554	-0.115267404	0.525282511	0.178166885	0.11580783	0.074760258	-0.227462671	0.376983187	0.576953129	0.036584442
ASVR	2015	Family	Bignoniaceae	-0.911178016	-8.80657679	6.984220758	0.764691071	0.051720542	-0.853120522	0.956561605	0.881594635	-0.242178613	1.310637511	-0.287439095	2.908714116	0.079682673	0.493622583
ASVR	2015	Family	Burseraceae	-3.17413211	-7.67258273	1.324318511	0.121683597	0.397901894	-0.184013061	0.97981685	0.13046771	0.342470269	0.023610654	-0.784177443	0.831398751	0.931752389	0.125814997
ASVR	2015	Family	Cannabaceae	8.881823415	5.638354129	12.1252927	0.000229133	-1.003089965	-1.377077227	-0.629102702	0.000263693	0.805425739	0.044789615	-0.575306256	0.664885486	0.869215313	0.778552273
ASVR	2015	Family	Cardiopteridaceae	5.507667534	-1.401188811	12.41652388	0.091284781	-0.639614094	-1.557000084	0.277771896	0.124982652	0.3546078	0.00066644	-3.881282006	3.882614886	0.999598374	0.139477153
ASVR	2015	Family	Clusiaceae	5.12463999	0.409620394	9.839659586	0.036578926	-0.564738996	-1.068287763	-0.06119023	0.032302129	0.387278275	0.38778138	-0.444965781	1.220528541	0.307259468	0.40313056
ASVR	2015	Family	Dilleniaceae	2.016891949	1.107923195	2.925860703	0.000719625	-0.219493323	-0.323546152	-0.115440495	0.00101269	0.685246665	0.018699268	-0.060287159	0.097685694	0.600006384	0.658620302
ASVR	2015	Family	Dipterocarpaceae	-5.637129161	-14.97340054	3.699142222	0.150412457	0.64297925	-0.38331349	1.669271991	0.140162819	0.426550719	-0.61395752	-4.553015711	3.325100671	0.571528484	0.297743551
ASVR	2015	Family	Ebenaceae	-0.753318594	-4.67217031	3.165533123	0.680379946	0.120175161	-0.32780653	0.568156852	0.566831826	-0.057397973	0.061305364	-0.608212642	0.73082337	0.842428011	-0.158316249
ASVR	2015	Family	Elaeocarpaceae	-0.45358117	-4.878869835	3.971707495	0.765708543	0.016606426	-0.493422769	0.526635621	0.924009801	-0.328578335	0.094054304	-0.572855787	0.760964394	0.605690181	-0.683015998
ASVR	2015	Family	Euphorbiaceae	2.403315265	-2.485443256	7.292073786	0.294926887	-0.209932	-0.749833167	0.329969167	0.401949181	-0.023153656	0.595112057	-0.043485961	1.233710075	0.063877244	0.270223794
ASVR	2015	Family	Fabaceae	0.090015282	-2.926926617	3.106957181	0.948305968	-0.016820998	-0.340780345	0.30713835	0.910186865	-0.098529657	0.023469276	-0.413113897	0.460052449	0.905882838	-0.218586228
ASVR	2015	Family	Fagaceae	2.303338657	-1.521797922	6.128475236	0.214067263	-0.157307542	-0.518434173	0.203819088	0.361295238	-0.007690818	-0.104551256	-0.432483922	0.22338141	0.497434339	-0.052198275
ASVR	2015	Family	Juglandaceae	0.589425394	-4.688095174	5.866945961	0.806213422	-0.082249304	-0.646111213	0.481612606	0.748969041	-0.097829315	-0.18977859	-0.607369532	0.227812352	0.325270823	-0.085970704
ASVR	2015	Family	Lauraceae	2.871689371	-3.044733062	8.788111804	0.313470679	-0.22246661	-0.877653869	0.432720649	0.476247004	-0.034119326	0.679147415	-0.817925166	2.176219995	0.342459105	-0.035954378
ASVR	2015	Family	Magnoliaceae	-1.002142079	-3.841879302	1.837595143	0.405919401	0.080320759	-0.218473406	0.379114925	0.520320131	-0.095390039	0.130728999	-0.122690041	0.384148038	0.225340024	0.094923624
ASVR	2015	Family	Malvaceae	-0.455484365	-2.106378912	1.195410181	0.55600916	0.059647455	-0.13034173	0.249636641	0.503884764	-0.04552516	0.015278082	-0.088773338	0.119329502	0.750290702	-0.137898173
ASVR	2015	Family	Melastomataceae	0.725888756	-10.11501289	11.5667904	0.844914886	-0.119500425	-1.700883639	1.461882788	0.825449358	-0.308115278	-1.096576788	-6.800690916	4.607537339	0.495128538	-0.462024473
ASVR	2015	Family	Moraceae	1.01447439	-2.591610393	4.620559174	0.548402059	-0.077377259	-0.46894607	0.314191551	0.672020962	-0.072465922	-0.040716692	-0.414432792	0.332999407	0.813099795	-0.172801047
ASVR	2015	Family	Myrtaceae	2.600631416	-1.799436882	7.000699714	0.223984204	-0.218420774	-0.687667247	0.250825698	0.332964272	0.000800112	-0.576414479	-1.109222449	-0.043606508	0.036239749	0.260108097
ASVR	2015	Family	Oleaceae	-0.223656335	-6.500876022	6.053563351	0.933362821	0.01666505	-0.702662911	0.735993011	0.956633698	-0.166042128	-0.24058461	-1.715070395	1.233901174	0.69231363	-0.351692373
ASVR	2015	Family	Pentaphylacaceae	6.837229	2.615844607	11.05861339	0.005203599	-0.672985566	-1.11768069	-0.228290442	0.007586211	0.517377473	0.025151797	-0.559228466	0.609532061	0.923381194	0.45771739
ASVR	2015	Family	Phyllanthaceae	-0.537892182	-3.259905508	2.184121145	0.67202115	0.058243417	-0.258273251	0.374760085	0.693233993	-0.074880249	-0.016626742	-0.323877175	0.29062369	0.906415982	-0.180651806
ASVR	2015	Family	Podocarpaceae	7.7954569	3.102875987	12.48803781	0.013201046	-0.724704363	-1.168579152	-0.280829575	0.013848627	0.866655393	0.0730689	-0.535915714	0.682053514	0.657087716	0.823502845
ASVR	2015	Family	Polygalaceae	-2.166157683	-9.333812316	5.00149695	0.407111519	0.224595509	-0.565915124	1.015106142	0.432550125	-0.047795248	-0.752073022	-2.631598316	1.127452273	0.22727164	0.366779274
ASVR	2015	Family	Primulaceae	-0.977058037	-2.73214882	0.778032745	0.248488753	0.106678282	-0.113790689	0.327147252	0.312528137	0.008501557	-0.050130836	-0.245807611	0.145545939	0.584152105	-0.051248339
ASVR	2015	Family	Proteaceae	-4.88703882	-12.14396716	2.369889517	0.143985503	0.57454633	-0.311609943	1.460702604	0.156459839	0.22856816	0.597491042	-1.944286582	3.139268666	0.549587994	0.128514104
ASVR	2015	Family	Rubiaceae	-1.070400607	-4.493879554	2.35307834	0.511213606	0.19192098	-0.218606381	0.602448342	0.330939562	0.001429253	-0.11172878	-0.52755318	0.30409562	0.5691047	-0.051746369
ASVR	2015	Family	Rutaceae	0.027383756	-3.995337635	4.050105148	0.987860071	0.008844462	-0.454823654	0.472512579	0.965992882	-0.124727977	-0.081363931	-0.515043916	0.352316053	0.670695829	-0.250251509
ASVR	2015	Family	Sabiaceae	0.043008766	-2.148841329	2.23485886	0.95413508	0.006537058	-0.235950054	0.249024171	0.937035624	-0.33006999	0.023918938	-0.272799106	0.320636982	0.761803435	-0.881907509
ASVR	2015	Family	Salicaceae	2.685057329	-1.363637166	6.733751825	0.125299277	-0.387942262	-0.936643378	0.160758855	0.109932921	0.503890051	0.168092347	-0.827457118	1.163641812	0.543066694	0.411207817
ASVR	2015	Family	Sapindaceae	-1.715369091	-4.237380716	0.806642534	0.151800323	0.149150739	-0.111842494	0.410143973	0.218635007	0.093593964	0.06989132	-0.127571976	0.267354617	0.419728266	0.060035182
ASVR	2015	Family	Sapotaceae	1.471150217	-1.363952522	4.306252956	0.265718814	-0.205623994	-0.594470939	0.18322295	0.257412613	0.051333197	0.014593475	-0.351720688	0.380907638	0.927587274	-0.082817881
ASVR	2015	Family	Styracaceae	-0.373930456	-17.15711362	16.40925271	0.95364241	0.004952924	-1.788762999	1.798668847	0.994250196	-0.249981633	-5.273174355	-13.39950534	2.853156627	0.130856145	0.31174015
ASVR	2015	Family	Symplocaceae	2.561002718	-0.450196205	5.572201641	0.088612665	-0.251721914	-0.594010769	0.090566941	0.135066385	0.107597444	-0.066798458	-0.443727009	0.310130093	0.703943647	0.039751224
ASVR	2015	Family	Theaceae	11.90097981	0.267008686	23.53495093	0.04603514	-1.169080914	-2.355619366	0.017457537	0.052719346	0.316230428	-0.418752756	-3.231928434	2.394422921	0.735208446	0.232139399
ASVR	2010	Order	Apiales	-1.549411816	-3.916783585	0.817959954	0.169672882	0.182709163	-0.091135194	0.456553521	0.162470084	0.131876673	0.092928295	-0.114287176	0.300143766	0.324154963	0.14518428
ASVR	2010	Order	Aquifoliales	4.831634384	1.807604597	7.855664172	0.005621005	-0.554290349	-0.925020845	-0.183559853	0.008098413	0.510749045	0.018141651	-0.440436677	0.476719979	0.929555131	0.450164666
ASVR	2010	Order	Dilleniales	1.361478345	0.32219417	2.400762519	0.015870056	-0.149205875	-0.26884559	-0.02956616	0.020007886	0.410347786	-0.028604958	-0.118572492	0.061362575	0.484371177	0.378409443
ASVR	2010	Order	Ericales	2.108608187	-2.160783748	6.378000123	0.305393992	-0.086249304	-0.548390096	0.375891487	0.693361543	-0.063622742	-0.657948735	-1.521664005	0.205766535	0.122851711	0.062871805
ASVR	2010	Order	Fabales	-0.603975113	-2.283219298	1.075269072	0.445311597	0.069539791	-0.110355454	0.249435036	0.413014151	-0.023552651	-0.153750701	-0.342982805	0.035481403	0.100343635	0.152011572
ASVR	2010	Order	Fagales	3.119016611	0.089684716	6.148348506	0.044530191	-0.217795015	-0.507472921	0.071882891	0.127327038	0.114653758	-0.020687863	-0.255691169	0.214315443	0.849897251	0.037452823
ASVR	2010	Order	Gentianales	1.19748786	-1.531754807	3.926730527	0.360474987	-0.060262601	-0.38423377	0.263708568	0.694319274	-0.063709559	-0.117815472	-0.507971887	0.272340943	0.523000944	-0.112230219
ASVR	2010	Order	Lamiales	-1.299674027	-7.344119686	4.744771632	0.638302745	0.15491575	-0.549634627	0.859466127	0.630831589	-0.081384179	-0.102774972	-1.392280699	1.186730755	0.858750469	-0.21144202
ASVR	2010	Order	Laurales	4.768477031	-0.816762888	10.35371695	0.088020135	-0.436521755	-1.067558352	0.194514842	0.158932694	0.080964315	0.046564954	-1.867778629	1.960908538	0.958605592	0.004610994
ASVR	2010	Order	Magnoliales	1.537648518	-0.835047294	3.91034433	0.184910042	-0.162490257	-0.431771753	0.106791239	0.214979379	0.047580617	0.076082512	-0.272746047	0.42491107	0.643164498	-0.012728785
ASVR	2010	Order	Malpighiales	0.555037968	-2.707837049	3.817912985	0.719164132	0.011933961	-0.344081155	0.367949078	0.943371913	-0.076488812	0.074251164	-0.37501879	0.523521119	0.725035019	-0.153729432
ASVR	2010	Order	Malvales	-0.574826397	-3.482654511	2.333001717	0.674312021	0.085250456	-0.239825386	0.410326299	0.578281098	-0.054639623	0.070726269	-0.124316064	0.265768602	0.441690124	-0.087537838
ASVR	2010	Order	Myrtales	2.749228683	-1.098680431	6.597137797	0.146689403	-0.229772873	-0.640115941	0.180570195	0.247931241	0.032038589	-0.548101541	-1.010714587	-0.085488496	0.024033653	0.325782799
ASVR	2010	Order	Oxalidales	0.410071675	-3.087956943	3.908100293	0.77527942	-0.05987149	-0.475030735	0.355287754	0.72603912	-0.167899698	-0.058700772	-0.386111825	0.268710281	0.644760168	-0.374715353
ASVR	2010	Order	Podocarpales	6.512688958	3.209842429	9.815535486	0.005417449	-0.604124226	-0.908396727	-0.299851726	0.005284471	0.854601377	0.090967137	-0.193563584	0.375497858	0.383846263	0.855870458
ASVR	2010	Order	Proteales	-0.869320835	-3.903200259	2.164558589	0.53304627	0.098601116	-0.266374236	0.463576468	0.556225303	-0.066838189	-0.37336251	-0.785906844	0.039181824	0.070346659	0.222894603
ASVR	2010	Order	Rosales	2.715166236	-1.035084789	6.46541726	0.14067548	-0.230097823	-0.637890155	0.17769451	0.242482788	0.037851338	0.433580387	0.080985391	0.786175382	0.020417615	0.369951446
ASVR	2010	Order	Sapindales	0.058534403	-1.92000663	2.037075437	0.949250498	0.043469288	-0.174118476	0.261057051	0.668661927	-0.0720657	-0.069542668	-0.179808223	0.040722886	0.190243727	0.015199188
ASVR	2010	Order	Saxifragales	0.841751441	-1.773829111	3.457331992	0.471516362	-0.091772494	-0.351303505	0.167758517	0.430683221	-0.03907564	-0.095449535	-0.298991733	0.108092664	0.294877421	0.005895544
ASVR	2015	Order	Apiales	-1.777668653	-4.591624599	1.036287293	0.183277844	0.205007554	-0.115267404	0.525282511	0.178166885	0.11580783	0.074760258	-0.227462671	0.376983187	0.576953129	0.036584442
ASVR	2015	Order	Aquifoliales	6.380106011	3.226838745	9.533373277	0.001611249	-0.733917427	-1.124018661	-0.343816194	0.002483717	0.664451379	-0.194151175	-0.78417436	0.395872011	0.461997327	0.647043248
ASVR	2015	Order	Dilleniales	2.016891949	1.107923195	2.925860703	0.000719625	-0.219493323	-0.323546152	-0.115440495	0.00101269	0.685246665	0.018699268	-0.060287159	0.097685694	0.600006384	0.658620302
ASVR	2015	Order	Ericales	1.75912914	-2.704285274	6.222543555	0.409930889	-0.052673311	-0.530946601	0.425599979	0.815647223	-0.072253914	-0.677920528	-1.513347421	0.157506366	0.102447092	0.078450549
ASVR	2015	Order	Fabales	-0.458001894	-2.444532008	1.528528221	0.621861675	0.053557216	-0.159193926	0.266308358	0.590617918	-0.06129026	-0.223589006	-0.486036618	0.038858606	0.086874871	0.141811557
ASVR	2015	Order	Fagales	3.028688363	-0.887972588	6.945349315	0.117826764	-0.216161009	-0.584460358	0.152138341	0.22515146	0.046591043	-0.028598808	-0.356042316	0.298844701	0.851062301	-0.03660012
ASVR	2015	Order	Gentianales	0.725657243	-1.959655604	3.410970089	0.56934601	-0.01047526	-0.327182845	0.306232325	0.944123035	-0.076500273	-0.182503862	-0.532819625	0.167811901	0.278499655	-0.053133571
ASVR	2015	Order	Lamiales	1.962130362	-3.262063174	7.186323898	0.417556602	-0.236938438	-0.825162671	0.351285796	0.385943398	-0.017263798	-0.212408535	-0.945519153	0.520702083	0.522854119	-0.083937914
ASVR	2015	Order	Laurales	2.871689371	-3.044733062	8.788111804	0.313470679	-0.22246661	-0.877653869	0.432720649	0.476247004	-0.034119326	0.679147415	-0.817925166	2.176219995	0.342459105	-0.035954378
ASVR	2015	Order	Magnoliales	1.661216393	-0.466358834	3.78879162	0.115471325	-0.172750816	-0.411505611	0.066003979	0.142028818	0.093462943	0.050830774	-0.242754046	0.344415595	0.712585115	0.029428115
ASVR	2015	Order	Malpighiales	0.089452149	-3.519921537	3.698825835	0.958114874	0.058768013	-0.329584219	0.447120245	0.748931587	-0.068141519	0.004760258	-0.464685058	0.474205574	0.982736464	-0.157106244
ASVR	2015	Order	Malvales	-0.781445667	-3.508959138	1.946067805	0.544155245	0.105477113	-0.198908068	0.409862295	0.464801952	-0.034204712	0.067998534	-0.121408984	0.257406051	0.446129946	-0.067624426
ASVR	2015	Order	Myrtales	1.994016454	-2.078240047	6.066272955	0.309388127	-0.148654061	-0.584271123	0.286963	0.474082383	-0.033706208	-0.509381402	-1.018126058	-0.000636746	0.049756422	0.198156953
ASVR	2015	Order	Oxalidales	0.32247158	-3.30569064	3.9506338	0.828328247	-0.064623483	-0.484773338	0.355526372	0.70886601	-0.163618892	0.057216653	-0.367091728	0.481525035	0.727112946	-0.405278597
ASVR	2015	Order	Podocarpales	7.7954569	3.102875987	12.48803781	0.013201046	-0.724704363	-1.168579152	-0.280829575	0.013848627	0.866655393	0.0730689	-0.535915714	0.682053514	0.657087716	0.823502845
ASVR	2015	Order	Proteales	-0.591162968	-2.483873298	1.301547362	0.491876235	0.061649083	-0.15337207	0.276670236	0.527089017	-0.06671339	-0.014002142	-0.121936996	0.093932713	0.767951942	-0.202930193
ASVR	2015	Order	Rosales	1.185243519	-3.14189617	5.512383208	0.561733809	-0.071089391	-0.542133825	0.399955042	0.747956656	-0.073659226	0.138341788	-0.405619363	0.682302939	0.586859947	-0.138825442
ASVR	2015	Order	Sapindales	-0.036197953	-2.037753097	1.965357191	0.968962147	0.050360753	-0.167936354	0.268657861	0.621645778	-0.065925387	-0.066216915	-0.178656652	0.046222822	0.218781891	-0.000288274
ASVR	2015	Order	Saxifragales	1.760160698	-1.575332812	5.095654208	0.244129647	-0.174498795	-0.491658683	0.142661093	0.226847131	0.103993772	-0.053644384	-0.357149802	0.249861033	0.668621606	-0.032575983
ASVR	2010	Superorder	Asteranae	2.830729876	-1.052887198	6.71434695	0.139345956	-0.138045103	-0.5589223	0.282832094	0.491092297	-0.036876035	-0.311208893	-1.328259271	0.705841485	0.517578579	-0.083161453
ASVR	2010	Superorder	Dillenianae	1.361478345	0.32219417	2.400762519	0.015870056	-0.149205875	-0.26884559	-0.02956616	0.020007886	0.410347786	-0.028604958	-0.118572492	0.061362575	0.484371177	0.378409443
ASVR	2010	Superorder	Magnolianae	4.044191492	1.463551501	6.624831482	0.004875634	-0.334291277	-0.621118813	-0.047463741	0.025707539	0.276097961	-0.238427044	-0.644936026	0.168081938	0.225443408	0.30971443
ASVR	2010	Superorder	NA	6.251007782	3.763820481	8.738195082	0.002218144	-0.559900919	-0.789787424	-0.330014415	0.002494586	0.89945119	-0.037745851	-0.275131316	0.199639615	0.647678089	0.876478177
ASVR	2010	Superorder	Proteanae	-0.869320835	-3.903200259	2.164558589	0.53304627	0.098601116	-0.266374236	0.463576468	0.556225303	-0.066838189	-0.37336251	-0.785906844	0.039181824	0.070346659	0.222894603
ASVR	2010	Superorder	Rosanae	5.311976354	3.79419151	6.829761198	4.13E-06	-0.359278333	-0.509725421	-0.208831244	0.000183726	0.646611492	-0.056016224	-0.188627893	0.076595446	0.375522178	0.642403967
ASVR	2010	Superorder	Saxifraganae	0.841751441	-1.773829111	3.457331992	0.471516362	-0.091772494	-0.351303505	0.167758517	0.430683221	-0.03907564	-0.095449535	-0.298991733	0.108092664	0.294877421	0.005895544
ASVR	2015	Superorder	Asteranae	3.0751356	-1.120950517	7.271221717	0.137381087	-0.166414254	-0.616319074	0.283490567	0.438592752	-0.02650202	-0.375020693	-1.530157826	0.780116441	0.492850902	-0.067531294
ASVR	2015	Superorder	Dillenianae	2.016891949	1.107923195	2.925860703	0.000719625	-0.219493323	-0.323546152	-0.115440495	0.00101269	0.685246665	0.018699268	-0.060287159	0.097685694	0.600006384	0.658620302
ASVR	2015	Superorder	Magnolianae	3.865368928	1.380326445	6.350411411	0.005117806	-0.310469844	-0.581396368	-0.03954332	0.027835143	0.26812796	-0.382386217	-0.767633619	0.002861184	0.051468684	0.429492602
ASVR	2015	Superorder	NA	6.602596536	2.408042458	10.79715061	0.015312961	-0.587578229	-0.986036133	-0.189120325	0.018295343	0.840151014	-0.046573806	-0.586584649	0.493437037	0.746194159	0.775672106
ASVR	2015	Superorder	Proteanae	-0.591162968	-2.483873298	1.301547362	0.491876235	0.061649083	-0.15337207	0.276670236	0.527089017	-0.06671339	-0.014002142	-0.121936996	0.093932713	0.767951942	-0.202930193
ASVR	2015	Superorder	Rosanae	5.529331119	3.735904394	7.322757844	1.56E-05	-0.381099665	-0.557087342	-0.205111988	0.000431855	0.59869402	-0.058443754	-0.234349817	0.11746231	0.483002747	0.583442502
ASVR	2015	Superorder	Saxifraganae	1.760160698	-1.575332812	5.095654208	0.244129647	-0.174498795	-0.491658683	0.142661093	0.226847131	0.103993772	-0.053644384	-0.357149802	0.249861033	0.668621606	-0.032575983
