# Supplementary material for: Individual size variation reduces spatial variation in abundance of tree community assemblage, not of tree populations
Source: Ecol Evol. 2017 Nov 9;7(24):10815–28. doi: 10.1002/ece3.3594 (PMC5743614; doi:10.1002/ece3.3594)
Supplement: Supplementary file 6 [file ECE3-7-10815-s006.csv]

Relationship	Year	Rank	Name	lm_intercept	lm_intercept_lb	lm_intercept_ub	lm_intercept_p	lm_slope	lm_slope_lb	lm_slope_ub	lm_slope_p	lm_adjr2	qm_qcoef	qm_qcoef_lb	qm_qcoef_ub	qm_qcoef_p	qm_adjr2
body size TL	2010	Species	Acronychia pedunculata	1.721195248	-1.287951756	4.730342251	0.251587798	1.48258615	0.754155462	2.211016837	0.000256776	0.35244296	-1.415983318	-3.629566788	0.797600152	0.200734109	0.368065845
body size TL	2010	Species	Actinodaphne glaucina	-5.688023335	-9.606177685	-1.769868985	0.012039923	3.41972576	2.402462601	4.436988918	0.000174295	0.904972912	0.900241368	-3.150328595	4.950811331	0.592508461	0.892955344
body size TL	2010	Species	Adinandra hainanensis	-1.692596504	-2.500698587	-0.884494422	8.80E-05	2.347536371	2.148908487	2.546164255	1.37E-33	0.893913678	-0.396924772	-0.653543583	-0.14030596	0.002961413	0.906243405
body size TL	2010	Species	Aidia canthioides	-0.576818953	-5.594734512	4.441096606	0.806469382	1.95202167	0.626041771	3.278001568	0.007526948	0.416729143	-1.313526351	-5.254352868	2.627300167	0.478527563	0.393384134
body size TL	2010	Species	Alniphyllum fortunei	-1.552465407	-15.33441614	12.22948533	0.770096201	2.263287616	-0.747615136	5.274190368	0.105181302	0.401610585	0.636565704	-11.20806521	12.48119662	0.875082122	0.209852093
body size TL	2010	Species	Alphonsea monogyna	-2.484256195	-3.934738187	-1.033774203	0.001355341	2.517284285	2.146606318	2.887962251	6.41E-16	0.83605917	-0.036958356	-0.535634303	0.46171759	0.881267583	0.831484139
body size TL	2010	Species	Alseodaphne hainanensis	-3.48908521	-13.74165683	6.763486407	0.398230738	2.701247072	0.114660072	5.287834072	0.04413913	0.597008969	-1.167018748	-7.358987716	5.02495022	0.590915438	0.52021538
body size TL	2010	Species	Alseodaphne rugosa	0.840259403	-8.061000974	9.741519779	0.806195481	1.572980092	-0.877939836	4.02390002	0.149353323	0.303151977	-0.39403233	-8.367642002	7.579577343	0.885022841	0.078466716
body size TL	2010	Species	Alstonia rostrata	-0.121243297	-3.301889707	3.059403113	0.911113346	2.060729406	1.300607325	2.820851486	0.003274614	0.948346084	0.074936346	-3.706152885	3.856025578	0.939812151	0.922799806
body size TL	2010	Species	Altingia obovata	-1.332229055	-7.319489094	4.655030984	0.529926375	2.256903769	0.988831886	3.524975653	0.010898662	0.885981192	0.553901207	-3.228630665	4.336433079	0.593038313	0.857297107
body size TL	2010	Species	Amesiodendron chinense	-2.160940461	-3.980811312	-0.34106961	0.023782315	2.467890219	2.038222106	2.897558332	3.03E-08	0.922899951	-0.385860093	-0.794392086	0.022671901	0.06182199	0.939614515
body size TL	2010	Species	Antidesma bunius	-4.447370912	-11.35789711	2.463155289	0.158964795	3.004581499	1.14623057	4.862932429	0.008857365	0.730619207	-1.020693142	-6.024076163	3.982689879	0.601392071	0.688274759
body size TL	2010	Species	Antidesma maclurei	0.594743113	-6.108759388	7.298245614	0.835329604	1.694070406	-0.108479514	3.496620326	0.061129462	0.379894848	-0.715770016	-7.59163865	6.160098618	0.799698977	0.266380261
body size TL	2010	Species	Antidesma montanum	-5.696052044	-11.3373633	-0.054740789	0.048199305	3.302766171	1.906101	4.699431343	0.000363335	0.708704237	1.472036445	-3.800462168	6.744535058	0.543371001	0.690074189
body size TL	2010	Species	Aphananthe cuspidata	-3.687843034	-6.890933378	-0.48475269	0.028526447	2.880136595	1.996494864	3.763778327	4.22E-05	0.842184137	-1.908203569	-4.631450628	0.815043489	0.144792151	0.866143443
body size TL	2010	Species	Aporosa dioica	-5.318135815	-10.09733527	-0.538936362	0.033331982	3.285527228	1.986118963	4.584935492	0.00039126	0.785698363	-1.600148476	-5.213584123	2.013287171	0.329842133	0.788252273
body size TL	2010	Species	Ardisia obtusa	5.439107995	-12.91986604	23.79808203	0.45696498	0.084832549	-5.475255834	5.644920932	0.968240851	-0.249439475	-19.1561245	-45.76618714	7.453938131	0.105860272	0.394110301
body size TL	2010	Species	Ardisia quinquegona	-1.355491534	-23.03301514	20.32203207	0.878592263	2.102275685	-4.783876609	8.98842798	0.468120541	-0.068400825	-9.317418136	-93.69149471	75.05665844	0.774443217	-0.304835737
body size TL	2010	Species	Baccaurea ramiflora	-3.320670201	-9.633165236	2.991824834	0.234238091	2.638654705	1.109351894	4.167957516	0.006794653	0.756805991	-0.178655192	-5.290427963	4.933117578	0.927365361	0.696721407
body size TL	2010	Species	Beilschmiedia intermedia	0.937835289	-7.007816557	8.883487136	0.732180896	1.762160142	-0.009348065	3.533668349	0.050649952	0.69281238	-1.591355867	-4.191726561	1.009014827	0.119024834	0.896838983
body size TL	2010	Species	Bridelia balansae	-0.613835682	-5.474858252	4.247186888	0.743572444	2.066535107	0.816067617	3.317002597	0.010119183	0.800425017	-1.200590881	-5.720772641	3.31959088	0.460038894	0.785085325
body size TL	2010	Species	Canarium album	-4.013003763	-6.908102867	-1.11790466	0.008704909	2.953113428	2.168966681	3.737260175	6.74E-08	0.713239674	-0.932851717	-2.381034401	0.515330968	0.19524041	0.722699341
body size TL	2010	Species	Castanopsis chinensis	0.730052225	-1.337927602	2.798032052	0.475080629	1.780836506	1.342346327	2.219326684	6.08E-09	0.709664818	0.142244667	-0.73053732	1.015026654	0.740307644	0.699793928
body size TL	2010	Species	Castanopsis fabri	1.42936813	-0.587369222	3.446105482	0.109373201	1.759028676	1.331817804	2.186239548	0.000959985	0.977104286	-0.900162885	-1.528533195	-0.271792575	0.025326183	0.998282445
body size TL	2010	Species	Castanopsis hainanensis	-2.147849062	-5.071299484	0.77560136	0.141464049	2.405150172	1.713254504	3.09704584	4.02E-07	0.699699289	0.624619059	-0.522419738	1.771657855	0.269423312	0.703793858
body size TL	2010	Species	Castanopsis jianfenglingensis	-4.588464156	-7.722095706	-1.454832607	0.00811819	2.966632342	2.234542932	3.698721752	2.29E-06	0.867474723	0.332928893	-1.518139303	2.183997089	0.697034084	0.856526366
body size TL	2010	Species	Castanopsis jucunda	-2.694774205	-5.672607223	0.283058812	0.068733255	2.661503828	1.93853356	3.384474097	0.00010475	0.919672074	-0.8190165	-1.494583236	-0.143449764	0.026358716	0.967239983
body size TL	2010	Species	Castanopsis kawakamii	-0.813421656	-4.33247334	2.705630028	0.620974058	2.161402518	1.245299299	3.077505736	0.000297745	0.683927821	0.076552356	-2.641928141	2.795032852	0.951206514	0.652457426
body size TL	2010	Species	Cinnamomum burmannii	-2.170637838	-2.990281253	-1.350994423	1.61E-05	2.513474995	2.298453203	2.728496787	2.31E-17	0.96227593	-0.224113309	-0.637343274	0.189116656	0.272097194	0.962736787
body size TL	2010	Species	Cinnamomum liangii	-0.43001476	-3.73151962	2.871490101	0.751354883	2.102174766	1.280794678	2.923554855	0.001217891	0.875731328	-1.881527564	-4.106169942	0.343114814	0.078667864	0.934692741
body size TL	2010	Species	Cinnamomum parthenoxylon	-2.813535483	-5.912643537	0.285572572	0.066901535	2.577147023	1.853425107	3.300868939	0.000260808	0.932425648	-0.765503427	-1.391293905	-0.139712949	0.02737025	0.97825082
body size TL	2010	Species	Cleistanthus sumatranus	1.760029423	-2.530977314	6.05103616	0.318357197	1.513416771	0.443068801	2.583764742	0.017164319	0.742420907	-0.935683832	-5.102608644	3.231240981	0.526432925	0.706519453
body size TL	2010	Species	Cleyera obscurinervia	-5.973040286	-12.66385995	0.717779379	0.071624398	3.446693696	1.48635143	5.407035962	0.005080635	0.714388281	-1.400382721	-10.44617117	7.645405733	0.707087785	0.667788186
body size TL	2010	Species	Cratoxylum cochinchinense	-3.54581846	-4.669869279	-2.421767642	0.000142108	2.79930847	2.530119668	3.068497272	4.69E-08	0.986920856	-0.011482943	-0.712035181	0.689069296	0.969308308	0.984745088
body size TL	2010	Species	Cryptocarya chinensis	-1.113609396	-7.095283653	4.868064862	0.595221902	2.284324759	0.795619874	3.773029644	0.016420033	0.851003565	-1.887739814	-3.601539855	-0.173939773	0.041752388	0.981726739
body size TL	2010	Species	Cryptocarya maclurei	-2.905004146	-5.979585306	0.169577014	0.061532077	2.652765164	1.873211983	3.432318345	1.88E-05	0.83701235	0.366124018	-1.872647219	2.604895254	0.719976524	0.821615286
body size TL	2010	Species	Cryptocarya metcalfiana	-2.599815061	-6.308605439	1.108975317	0.137120498	2.589355029	1.620846394	3.557863664	0.000609881	0.856548422	-0.56072022	-2.919688397	1.798247957	0.56789394	0.839818706
body size TL	2010	Species	Cyclobalanopsis bella	-6.527583739	-19.04059546	5.985427984	0.195464393	3.200291535	0.687337477	5.713245594	0.027060155	0.79409053	2.163153625	-12.24002813	16.56633538	0.584399951	0.744483871
body size TL	2010	Species	Cyclobalanopsis championii	0.027697688	-1.887388005	1.942783381	0.974211393	1.992909694	1.610994689	2.374824699	2.10E-06	0.941098628	0.178464091	-0.652201468	1.009129649	0.627047844	0.935077839
body size TL	2010	Species	Cyclobalanopsis neglecta	-2.291159704	-6.110182968	1.52786356	0.192485752	2.301436931	1.411988295	3.190885566	0.000726159	0.848110157	-0.562416912	-1.837037769	0.712203946	0.308123892	0.855032893
body size TL	2010	Species	Cyclobalanopsis patelliformis	-1.934872936	-3.701798342	-0.167947531	0.03311765	2.349091485	1.988927231	2.709255739	6.17E-13	0.873443821	-0.252516706	-0.596477144	0.091443732	0.142782478	0.879680378
body size TL	2010	Species	Dacrycarpus imbricatus	1.645969011	-2.820513302	6.112451324	0.412421623	1.527677331	0.426726854	2.628627809	0.013465713	0.549700172	-2.041065306	-4.066066714	-0.016063899	0.048699963	0.739124004
body size TL	2010	Species	Dacrydium pectinatum	0.016198134	-1.920196011	1.95259228	0.986368157	1.940907547	1.537474446	2.344340648	5.64E-10	0.796072149	-0.181258157	-0.530313506	0.167797192	0.293866617	0.797371851
body size TL	2010	Species	Dalbergia hainanensis	-1.819299855	-3.375068342	-0.263531367	0.026239825	2.409868247	2.060425055	2.759311438	2.77E-08	0.955304889	-0.198039191	-0.74972734	0.353648959	0.437715673	0.95372898
body size TL	2010	Species	Dalbergia odorifera	-9.776767001	-17.68565413	-1.867879875	0.029251235	4.408011895	2.368774213	6.447249577	0.006291777	0.920513435	-3.272888378	-12.5272587	5.981481948	0.267502734	0.944743195
body size TL	2010	Species	Daphniphyllum oldhamii	0.044275099	-5.152574613	5.24112481	0.984489385	1.877338446	0.652875943	3.101800949	0.008449016	0.60285398	0.201147238	-2.844814716	3.247109192	0.876934601	0.538670571
body size TL	2010	Species	Daphniphyllum paxianum	-5.126121278	-7.822236386	-2.430006169	0.004523579	3.192854033	2.501925789	3.883782278	7.45E-05	0.958934804	-0.882348981	-1.896257503	0.13155954	0.073063726	0.97912922
body size TL	2010	Species	Daphniphyllum paxianum�	3.914331195	-2.705982906	10.5346453	0.156438852	0.953576391	-0.582031873	2.489184656	0.142580247	0.420748276	0.365429952	-7.278949847	8.00980975	0.856074472	0.149120829
body size TL	2010	Species	Decaspermum gracilentum	-6.970834149	-12.11087311	-1.830795193	0.012034844	3.613707845	2.332687389	4.8947283	4.97E-05	0.738838094	-0.506892522	-3.541288464	2.52750342	0.720094104	0.718554879
body size TL	2010	Species	Decaspermum hainanense	0.697136377	-4.708492624	6.102765378	0.779709573	1.785811986	0.542394164	3.029229808	0.0094904	0.456535565	-0.417124289	-3.677424788	2.843176211	0.778815485	0.401718945
body size TL	2010	Species	Decaspermum montanum	-0.462100643	-2.701051711	1.776850426	0.680006976	2.02952166	1.528762338	2.530280981	1.31E-10	0.571694115	-0.531159794	-1.364619324	0.302299737	0.206105257	0.577361958
body size TL	2010	Species	Dillenia turbinata	-2.365805757	-3.728881819	-1.002729694	0.00107482	2.488960408	2.145384074	2.832536743	1.13E-18	0.821628614	-1.049764895	-1.540339992	-0.559189798	8.97E-05	0.871775011
body size TL	2010	Species	Diospyros hainanensis	-1.498374982	-3.808008239	0.811258274	0.185810687	2.25690831	1.701589337	2.812227282	4.97E-07	0.83330009	0.64593594	-0.166800629	1.458672508	0.109694905	0.853662451
body size TL	2010	Species	Diospyros howii	-2.474138647	-4.582747854	-0.365529441	0.022495778	2.518856383	1.982449277	3.05526349	2.89E-12	0.657865872	-0.636771499	-1.878549116	0.605006117	0.307035323	0.658382408
body size TL	2010	Species	Diospyros morrisiana	-3.938343923	-6.781164314	-1.095523533	0.009057417	2.894373678	2.158774663	3.629972693	7.83E-08	0.759631701	0.034871655	-2.18769778	2.257441089	0.974145415	0.746995098
body size TL	2010	Species	Diospyros tutcheri	-0.571252555	-1.623575152	0.481070042	0.273636142	2.134876047	1.881800973	2.387951121	4.06E-15	0.923576863	-0.416222339	-0.943274788	0.110830109	0.115947184	0.928545417
body size TL	2010	Species	Diplospora dubia	-4.895060269	-6.773480604	-3.016639934	3.07E-06	3.124965788	2.608170029	3.641761546	8.66E-17	0.733974999	-1.601253627	-3.222655861	0.020148607	0.05280722	0.748168817
body size TL	2010	Species	Endospermum chinense	-6.105132517	-27.39893796	15.18867292	0.470583756	3.038824255	-1.098061939	7.17571045	0.111008242	0.387218127	10.49136124	-9.914117459	30.89683995	0.200309191	0.568256008
body size TL	2010	Species	Engelhardia hainanensis	-1.42696113	-4.815627849	1.961705589	0.38360613	2.276208806	1.469802919	3.082614693	2.36E-05	0.687478816	-2.148044519	-4.444642306	0.148553268	0.064571148	0.739916062
body size TL	2010	Species	Engelhardia roxburghiana	-2.535967537	-3.937882157	-1.134052918	0.001194483	2.529723746	2.208131935	2.851315557	4.55E-13	0.927397496	-0.221805522	-0.762563322	0.318952278	0.401313789	0.926430178
body size TL	2010	Species	Eurya acuminatissima	-0.174217079	-1.92215189	1.573717731	0.823983901	1.98254869	1.534395417	2.430701963	7.31E-06	0.919691193	-1.430994465	-2.407358423	-0.454630508	0.01046685	0.96620521
body size TL	2010	Species	Eurya ciliata	-2.119106661	-5.513315308	1.275101986	0.191482916	2.444739806	1.536366547	3.353113065	0.000181824	0.782922745	2.619904977	-1.296434189	6.536244142	0.161491115	0.811778126
body size TL	2010	Species	Eurya cuneata	2.723368182	-2.052343008	7.499079372	0.244269446	1.184347619	0.010310566	2.358384672	0.048245443	0.173685439	-1.444181561	-5.877129691	2.98876657	0.498051747	0.146048313
body size TL	2010	Species	Eurya hainanensis	-2.83379812	-6.320103369	0.652507129	0.097742791	2.653173589	1.745144805	3.561202372	0.000146862	0.83145949	-2.174555778	-5.10455431	0.755442754	0.122703109	0.866235795
body size TL	2010	Species	Eurya loquaiana	-8.714084869	-20.95318881	3.52501907	0.108338008	4.007311498	1.005539452	7.009083545	0.02389338	0.809974653	-3.788212393	-10.46487257	2.888447783	0.134706115	0.928379496
body size TL	2010	Species	Eurya nitida	-2.624950173	-7.922008143	2.672107797	0.212880248	2.658393778	1.239910114	4.076877442	0.009429931	0.896298677	-3.821630608	-16.6281122	8.984850987	0.327808272	0.914732891
body size TL	2010	Species	Ficus fistulosa	-3.904422929	-7.626787065	-0.182058792	0.040808382	2.925084233	1.93125579	3.918912676	7.76E-06	0.662138836	0.449069412	-1.399497693	2.297636516	0.614872153	0.647708409
body size TL	2010	Species	Ficus langkokensis	3.835856815	-2.036876479	9.708590109	0.166383948	1.087630769	-0.224363153	2.399624692	0.090786043	0.262168642	2.054264249	-4.36624212	8.474770617	0.463457847	0.218981646
body size TL	2010	Species	Ficus nervosa	-1.480588812	-4.144956236	1.183778612	0.243930333	2.288959002	1.656177278	2.921740726	1.10E-05	0.853257019	-0.316162756	-1.486517918	0.854192406	0.556247815	0.843448259
body size TL	2010	Species	Ficus vasculosa	-1.132421171	-2.531608138	0.266765797	0.110319687	2.258696773	1.898201999	2.619191547	4.08E-17	0.755249175	-0.639561826	-1.441892159	0.162768507	0.115607125	0.762682262
body size TL	2010	Species	Garcinia oblongifolia	-3.241209994	-5.087898828	-1.39452116	0.000957254	2.67309659	2.235511202	3.110681978	5.36E-16	0.76575972	-1.722755302	-2.560383058	-0.885127546	0.000152162	0.827711587
body size TL	2010	Species	Gironniera subaequalis	-1.005197575	-2.451196029	0.440800878	0.170052488	2.194487663	1.815280683	2.573694644	6.04E-18	0.647317147	-0.388227552	-1.174566958	0.398111855	0.328170885	0.647166082
body size TL	2010	Species	Glochidion wrightii	-6.360510687	-14.77747882	2.056457442	0.121535559	3.418442803	1.270001575	5.566884031	0.005753884	0.54453391	-0.475140979	-5.823432714	4.873150757	0.842794038	0.49027477
body size TL	2010	Species	Goniothalamus chinensis	-1.340155567	-2.346666411	-0.333644722	0.016186706	2.269419705	2.030757744	2.508081665	8.71E-08	0.984392596	-0.10731193	-0.69055594	0.47593208	0.668368072	0.982386379
body size TL	2010	Species	Goniothalamus howii	-2.006092922	-3.926739919	-0.085445925	0.044119549	2.491745464	2.02706038	2.956430548	0.00011854	0.977841807	0.333423782	-1.168118827	1.83496639	0.53071077	0.974671938
body size TL	2010	Species	Gonocaryum lobbianum	-4.482835412	-6.557466597	-2.408204227	0.000116545	3.071860198	2.501728497	3.6419919	3.22E-12	0.789134009	-2.388377252	-3.82196815	-0.954786354	0.00191125	0.84277602
body size TL	2010	Species	Helicia cochinchinensis	-7.097837158	-13.20451688	-0.991157438	0.02581825	3.654023213	2.076790647	5.231255778	0.000206079	0.612301926	-1.06601872	-4.419444562	2.287407122	0.504301621	0.597096256
body size TL	2010	Species	Helicia formosana	0.572626221	-3.222577115	4.367829556	0.724661782	1.853475384	0.95240066	2.754550107	0.002372772	0.776594223	0.067845574	-5.12506319	5.260754338	0.97450775	0.731973531
body size TL	2010	Species	Helicia hainanensis	-6.478259625	-11.71184469	-1.244674556	0.023132191	3.521862844	2.160807744	4.882917943	0.000725994	0.848121429	-1.201992365	-4.092867288	1.688882559	0.334013264	0.85164178
body size TL	2010	Species	Heritiera parvifolia	-2.871817873	-5.238175458	-0.505460288	0.018769196	2.663439919	2.007960795	3.318919044	8.33E-10	0.643928257	-0.539374529	-1.404580168	0.325831109	0.214023175	0.649781739
body size TL	2010	Species	Ixonanthes reticulata	-0.323876525	-4.320117651	3.6723646	0.86030432	1.968751098	1.15853692	2.778965276	0.000295426	0.720197309	-0.795640223	-2.444053941	0.852773495	0.303252978	0.725473516
body size TL	2010	Species	Lannea coromandelica	-3.989496974	-6.697646254	-1.281347693	0.012799797	3.004399679	2.238157261	3.770642097	0.000164605	0.943708916	-0.935710376	-2.651856661	0.780435908	0.204629949	0.955265402
body size TL	2010	Species	Lindera kwangtungensis	1.981920175	-6.661684654	10.625525	0.595073241	1.421011707	-0.595592844	3.437616257	0.135430517	0.219879228	-0.081192247	-7.471778328	7.309393834	0.978563114	0.064004367
body size TL	2010	Species	Lindera robusta	4.460901098	-2.375194601	11.2969968	0.144249807	0.769420186	-0.909977684	2.448818055	0.272281985	0.11001514	-4.089290267	-7.867874568	-0.310705967	0.041111944	0.760467835
body size TL	2010	Species	Liquidambar formosana	-2.371010281	-3.690899192	-1.051121369	0.001545966	2.483659989	2.200683216	2.766636761	2.91E-12	0.953063424	-0.296213137	-0.565760457	-0.026665816	0.033373158	0.963342283
body size TL	2010	Species	Lirianthe albosericea	-3.881592127	-7.690686566	-0.072497688	0.047379229	2.867254267	1.815714551	3.918793983	0.001632045	0.918452296	0.037901727	-2.607366898	2.683170352	0.966495803	0.891345033
body size TL	2010	Species	Litchi chinensis	-1.199106158	-16.78265217	14.38443986	0.84127632	2.087907358	-1.645558891	5.821373606	0.195450274	0.220076262	-5.151841621	-22.57774285	12.27405961	0.416183152	0.197037488
body size TL	2010	Species	Lithocarpus amygdalifolius	-0.975584482	-3.752734855	1.80156589	0.384620519	2.20934178	1.685884505	2.732799055	0.0003033	0.964619915	0.090947418	-1.197950588	1.379845423	0.836746888	0.953606388
body size TL	2010	Species	Lithocarpus corneus	4.42419706	-7.032579253	15.88097337	0.306698291	0.890479456	-1.434387262	3.215346174	0.309966296	0.108306478	-2.967328231	-11.81387238	5.879215919	0.285755489	0.3447995
body size TL	2010	Species	Lithocarpus elmerrillii	-1.152093816	-7.427504611	5.12331698	0.600076379	2.260538488	0.957882851	3.563194125	0.011695369	0.880593735	1.427777164	-4.552592057	7.408146386	0.412309806	0.882751364
body size TL	2010	Species	Lithocarpus handelianus	0.576711886	-1.754915326	2.908339098	0.604080113	1.783497588	1.263812942	2.303182234	3.56E-06	0.779991916	0.211112421	-0.767126194	1.189351036	0.648769254	0.766964694
body size TL	2010	Species	Lithocarpus longipedicellatus	-2.5891491	-5.232466869	0.054168668	0.054018693	2.547620715	1.939042164	3.156199266	3.00E-06	0.886598292	-0.486732362	-1.541380742	0.567916018	0.323709987	0.887609359
body size TL	2010	Species	Lithocarpus silvicolarum	-2.938995633	-5.028812013	-0.849179253	0.007813269	2.564642155	2.078959513	3.050324796	8.93E-11	0.824899333	-0.755280159	-1.22731428	-0.283246038	0.003055998	0.876238869
body size TL	2010	Species	Lithocarpus silvicolarum�	3.557061633	-5.018997548	12.13312081	0.35938117	1.205567056	-0.605226619	3.016360731	0.159421105	0.155974515	-6.4506886	-12.54102051	-0.360356688	0.041118348	0.535406209
body size TL	2010	Species	Lithocarpus skanianus	-0.685810276	-7.409913037	6.038292484	0.811246299	2.055466111	0.673638018	3.437294204	0.010837788	0.636325238	-0.32519943	-4.116793892	3.466395032	0.834220987	0.567792144
body size TL	2010	Species	Litsea acutivena	0.043562191	-15.4803536	15.56747798	0.994523549	1.826732907	-1.988839107	5.64230492	0.273173969	0.078989688	1.357360124	-6.577774902	9.29249515	0.659605939	-0.089808901
body size TL	2010	Species	Litsea baviensis	-0.849531005	-5.462828684	3.763766675	0.686750502	2.126692256	0.976924417	3.276460095	0.002361171	0.622754245	0.825746573	-2.201037431	3.852530577	0.546818079	0.595604829
body size TL	2010	Species	Litsea coreana	-3.076811072	-4.885868287	-1.267753857	0.001896132	2.696152534	2.189758174	3.202546895	1.93E-10	0.840189177	-0.367939947	-1.740325942	1.004446048	0.583047183	0.835021304
body size TL	2010	Species	Litsea cubeba	-31.49727265	-69.30822336	6.313678063	0.081777358	9.32889272	0.205537853	18.45224759	0.046915362	0.585402603	-27.04440091	-49.20173553	-4.887066302	0.030234854	0.908317275
body size TL	2010	Species	Litsea variabilis	-2.452882563	-3.835784615	-1.069980511	0.000918609	2.605408336	2.201255978	3.009560694	8.47E-16	0.808638065	-0.535659469	-1.365911103	0.294592164	0.199372094	0.81204004
body size TL	2010	Species	Machilus chinensis	-1.255712833	-7.368585976	4.857160309	0.656946914	2.258244546	0.611011958	3.905477134	0.012155362	0.430958471	-0.264350684	-5.712876084	5.184174716	0.915012028	0.368576771
body size TL	2010	Species	Machilus microcarpa	1.095185697	-1.68727612	3.877647514	0.299097696	1.579890006	0.770759174	2.389020838	0.008400121	0.903877184	-1.241869607	-3.826455445	1.34271623	0.174634521	0.954038132
body size TL	2010	Species	Machilus monticola	-2.942824415	-5.560994265	-0.324654565	0.029115479	2.729386098	1.9863513	3.472420896	6.41E-08	0.683827754	-0.015226667	-1.408775152	1.378321818	0.982194661	0.670660889
body size TL	2010	Species	Machilus nanmu	-3.318709554	-5.265547927	-1.371871181	0.00499013	2.789415171	2.271394134	3.307436208	4.27E-06	0.952698316	-0.231476795	-1.230932428	0.767978837	0.591462515	0.947618527
body size TL	2010	Species	Machilus pomifera	-2.212309852	-4.378767519	-0.045852185	0.046028943	2.547798637	1.931959394	3.163637881	1.09E-06	0.860593157	-0.480400973	-2.552688276	1.59188633	0.619968638	0.851435924
body size TL	2010	Species	Maclurodendron oligophlebium	-1.53472507	-3.568735509	0.499285369	0.134432686	2.333790943	1.848472654	2.819109232	2.10E-11	0.729738509	-0.907314831	-2.151683509	0.337053847	0.147446475	0.73895637
body size TL	2010	Species	Mallotus hookerianus	-2.912291103	-5.104523111	-0.720059095	0.010879341	2.641758952	2.0392067	3.244311203	4.32E-10	0.711596928	0.145126325	-1.004949059	1.295201708	0.798389299	0.702641795
body size TL	2010	Species	Meliosma angustifolia	-0.73647571	-2.372175024	0.899223605	0.356704158	2.116280321	1.721002145	2.511558498	1.42E-09	0.868530679	-0.719247258	-1.446540955	0.00804644	0.052310117	0.889176858
body size TL	2010	Species	Meliosma squamulata	-9.056340667	-21.04498801	2.932306674	0.095526011	4.410363641	1.0995975	7.721129782	0.024029501	0.809276106	-3.328068118	-46.78671412	40.13057789	0.773087493	0.728644515
body size TL	2010	Species	Michelia shiluensis	-3.464742281	-7.099266747	0.169782186	0.059615286	2.577023838	1.78509806	3.368949615	2.76E-05	0.82420181	0.158843468	-1.114679922	1.432366857	0.784206867	0.806381353
body size TL	2010	Species	Microdesmis caseariifolia	-4.163662715	-10.9642434	2.636917969	0.202423838	2.9138523	0.949405235	4.878299364	0.007946324	0.474260862	-4.801814918	-10.36626752	0.762637687	0.082685159	0.58961125
body size TL	2010	Species	Myrsine linearis	-7.147000103	-23.87259253	9.578592318	0.267041654	3.919480668	-1.27821522	9.117176556	0.095889966	0.543334063	19.85264634	-38.30558878	78.01088146	0.279649408	0.670450435
body size TL	2010	Species	Neolitsea hainanensis	0.97382145	-3.248086777	5.195729676	0.516079676	1.652463573	0.704015393	2.600911753	0.011565907	0.881460003	0.396189902	-3.665166797	4.457546601	0.715474009	0.83658462
body size TL	2010	Species	Neolitsea oblongifolia	-8.120794799	-18.49797819	2.256388589	0.088447876	4.007643253	1.234614776	6.780671731	0.019319892	0.834395666	-4.137478941	-5.567593443	-2.707364438	0.006391724	0.996834657
body size TL	2010	Species	Neolitsea obtusifolia	-0.295173524	-5.271608473	4.681261426	0.894585104	1.930115641	0.674956399	3.185274882	0.007552875	0.562564353	0.399541185	-2.645193996	3.444276366	0.765371548	0.506856573
body size TL	2010	Species	Neolitsea pulchella	0.179176273	-8.167902587	8.526255132	0.9617343	1.792324269	-0.255906388	3.840554926	0.078314234	0.25446612	-0.17649617	-6.094495656	5.741503317	0.945750915	0.1485662
body size TL	2010	Species	Nephelium topengii	-1.166533371	-2.387471608	0.054404866	0.058695776	2.24866169	1.985127327	2.512196054	4.63E-08	0.977224591	-0.290031012	-0.710009204	0.12994718	0.146492348	0.981151277
body size TL	2010	Species	Olea brachiata	-4.700273667	-10.17594743	0.775400098	0.08548235	3.000969951	1.756154037	4.245785864	0.000250068	0.693521533	-4.627051824	-8.066843	-1.187260649	0.013407841	0.822407684
body size TL	2010	Species	Olea dioica	-1.811749233	-10.87323745	7.249738986	0.569808196	2.252160608	0.009847659	4.494473558	0.049467085	0.697362178	2.271356627	-11.29816788	15.84088113	0.546195283	0.639530536
body size TL	2010	Species	Olea europaea	-1.82418686	-4.214622636	0.566248916	0.093448165	2.439322334	1.838790711	3.039853958	0.000999332	0.976485077	-0.43384633	-3.650163886	2.782471226	0.620336715	0.969811926
body size TL	2010	Species	Olea hainanensis	-5.624422448	-9.826596797	-1.422248098	0.013754343	3.276515587	2.236669491	4.316361684	3.62E-05	0.814475515	-1.786175402	-4.039994495	0.46764369	0.106600833	0.848105956
body size TL	2010	Species	Ormosia balansae	0.344427922	-3.784021223	4.472877067	0.844991736	1.802145646	0.946112606	2.658178685	0.002112554	0.784853664	-0.211973378	-2.062257001	1.638310245	0.780216244	0.746226151
body size TL	2010	Species	Ormosia howii	-6.38671119	-13.10870919	0.335286806	0.057703451	3.55312391	1.707452945	5.398794876	0.005905549	0.846478321	-2.146925624	-5.787350284	1.493499035	0.157186421	0.905851146
body size TL	2010	Species	Ormosia pinnata	-2.635616303	-3.757073287	-1.51415932	0.002848924	2.778785521	2.441032968	3.116538074	2.18E-05	0.990490396	-0.193739553	-1.209509816	0.822030709	0.586713245	0.988707411
body size TL	2010	Species	Ostodes paniculata	2.83928608	-0.293459861	5.972032022	0.068414413	1.331793931	0.616969188	2.046618675	0.003855577	0.738641732	-0.688300213	-2.416925851	1.040325425	0.352992737	0.740701057
body size TL	2010	Species	Pentaphylax euryoides	-3.054534187	-4.650038626	-1.459029748	0.000452824	2.636696932	2.229400538	3.043993326	1.08E-14	0.835326159	-0.061386431	-0.772211299	0.649438436	0.861474389	0.830344157
body size TL	2010	Species	Pertusadina hainanensis	-0.939171587	-4.259507058	2.381163884	0.499767688	2.186998575	1.351624504	3.022372645	0.00109822	0.88069089	0.808208442	-3.154233775	4.770650659	0.601449339	0.861933126
body size TL	2010	Species	Polyalthia cerasoides	0.64173096	-14.49911388	15.7825758	0.911995871	1.493388263	-2.834817595	5.821594121	0.392324751	-0.016732363	-7.849320307	-51.49656092	35.79792031	0.607183747	-0.222200714
body size TL	2010	Species	Polyspora hainanensis	-1.606571497	-3.76062279	0.547479795	0.125838578	2.350414955	1.843228672	2.857601238	2.41E-06	0.915896058	0.502295681	-0.776372224	1.780963585	0.391475016	0.914185342
body size TL	2010	Species	Psychotria asiatica	-5.208799681	-6.728195359	-3.689404003	1.07E-08	3.310759829	2.875286247	3.746233411	4.51E-20	0.826035947	-0.905470956	-1.79375663	-0.017185281	0.045899141	0.836925293
body size TL	2010	Species	Pterospermum heterophyllum	-0.205341676	-2.679823944	2.269140591	0.85301052	2.061730486	1.504929634	2.618531338	2.72E-05	0.888764618	-0.914250764	-1.401631478	-0.426870049	0.003023472	0.96664001
body size TL	2010	Species	Radermachera frondosa	-1.442060471	-5.357615816	2.473494874	0.387253599	2.272068556	1.341314762	3.20282235	0.001509219	0.864793024	-0.618423488	-3.631093971	2.394246994	0.599207766	0.843684962
body size TL	2010	Species	Reevesia longipetiolata	-6.294904844	-18.71484817	6.125038488	0.205146216	3.654594021	-0.217131917	7.52631996	0.057486841	0.667327487	-13.06804391	-29.24208602	3.105998203	0.073712914	0.92914463
body size TL	2010	Species	Reevesia thyrsoidea	-4.645012384	-7.125579497	-2.164445271	0.001910886	3.098253936	2.41060128	3.785906593	1.53E-06	0.900705329	-0.577552211	-2.079980459	0.924876037	0.407111821	0.898224102
body size TL	2010	Species	Rhodamnia dumetorum	0.522958536	-1.869218061	2.915135134	0.646375883	1.763024531	1.161746773	2.364302288	1.99E-05	0.719882313	-0.433716233	-2.493767865	1.626335398	0.656729231	0.703060171
body size TL	2010	Species	Sarcosperma laurinum	-2.559962475	-3.918294785	-1.201630165	0.000421463	2.685504715	2.2723694	3.09864003	1.99E-17	0.776069585	-0.762958818	-1.388943104	-0.136974532	0.017979269	0.797241018
body size TL	2010	Species	Schefflera heptaphylla	-3.098197569	-4.144621567	-2.051773571	2.27E-07	2.740095956	2.478773166	3.001418745	2.19E-27	0.890977834	-0.600724846	-0.927983405	-0.273466288	0.000548633	0.911874878
body size TL	2010	Species	Schefflera minutistellata	0.693286936	-2.235622535	3.622196407	0.617666687	1.823087233	1.125681974	2.520492492	7.96E-05	0.688149835	-0.12000808	-1.253178029	1.013161868	0.821398776	0.663654685
body size TL	2010	Species	Schima argentea	-3.770515309	-10.20636694	2.665336318	0.159122782	2.753278109	1.313941544	4.192614674	0.00890157	0.900148117	-1.103855608	-2.626813395	0.419102179	0.089266965	0.974453095
body size TL	2010	Species	Schima crenata	-0.727545373	-2.47991957	1.024828823	0.406153433	2.139400322	1.743700957	2.535099687	1.91E-13	0.747784991	-0.127196969	-0.929878921	0.675484983	0.750122946	0.741846872
body size TL	2010	Species	Schima superba	-2.587887558	-9.281360938	4.105585822	0.390998449	2.510514914	0.871446449	4.149583379	0.008489534	0.602339037	0.135741562	-2.752176771	3.023659896	0.912187419	0.537082784
body size TL	2010	Species	Streblus zeylanicus	-3.67692031	-12.3105304	4.956689782	0.302514805	2.933810858	0.591893967	5.27572775	0.025394389	0.689394814	-1.707603542	-12.07396935	8.65876227	0.636385527	0.62061366
body size TL	2010	Species	Styrax agrestis	-1.832991859	-3.504485499	-0.161498219	0.037154553	2.383362929	1.978349753	2.788376104	2.29E-05	0.974339868	0.107248232	-0.600080356	0.81457682	0.695406977	0.969285645
body size TL	2010	Species	Symplocos anomala	-3.010680086	-9.246040903	3.224680731	0.269593141	2.674601699	1.198234256	4.150969142	0.005547591	0.775168362	-8.769946538	-13.90631574	-3.633577338	0.009033458	0.957535551
body size TL	2010	Species	Symplocos cochinchinensis	-2.092748966	-4.970692183	0.785194251	0.139096271	2.359824049	1.65525304	3.064395057	9.51E-06	0.800777493	-0.525498375	-1.798927557	0.747930807	0.383204716	0.797828306
body size TL	2010	Species	Symplocos crassilimba	-4.804648524	-10.1700006	0.560703552	0.067752704	3.140645378	1.735744324	4.545546431	0.003428063	0.882417656	-1.072835188	-5.172098986	3.026428609	0.466012585	0.872667404
body size TL	2010	Species	Symplocos heishanensis	-3.891289841	-9.106843984	1.324264302	0.107049686	2.877883767	1.592696792	4.163070743	0.003406782	0.882777114	4.088420654	0.533291178	7.643550129	0.035249221	0.971399244
body size TL	2010	Species	Symplocos lancifolia	-2.936049933	-4.973300842	-0.898799024	0.009313795	2.681077135	2.164572493	3.197581776	4.13E-07	0.92348824	0.023719877	-0.864683311	0.912123066	0.953158302	0.915021377
body size TL	2010	Species	Symplocos poilanei	-1.609453663	-3.108146694	-0.110760633	0.036210366	2.306138763	1.928932934	2.683344592	3.31E-13	0.838144163	-0.419976561	-1.158308815	0.318355693	0.253780699	0.840115823
body size TL	2010	Species	Symplocos singuliflora	-5.543530259	-15.69943377	4.612373254	0.251831636	3.232980626	0.160231023	6.305730229	0.041035711	0.290133385	1.598531519	-10.38574599	13.58280903	0.769706643	0.219158544
body size TL	2010	Species	Symplocos viridissima	0.332988924	-2.992717129	3.658694977	0.835206225	1.831297798	1.00004041	2.662555187	0.000230278	0.533728114	-0.580146613	-2.265985732	1.105692505	0.476227861	0.520534395
body size TL	2010	Species	Syndiclis chinensis	-6.296419683	-8.429644263	-4.163195103	2.43E-05	3.551670971	2.994383853	4.10895809	3.95E-09	0.93088713	-1.514019588	-2.344920898	-0.683118278	0.001859144	0.967636483
body size TL	2010	Species	Syzygium acuminatissimum�	-4.037598962	-6.703107105	-1.37209082	0.011480729	2.977886857	2.310397199	3.645376515	8.83E-05	0.956050237	-0.003951508	-1.926032854	1.918129838	0.995719066	0.945063244
body size TL	2010	Species	Syzygium championii	-0.283133367	-3.724005276	3.157738542	0.863121123	1.920976534	1.060820909	2.781132158	0.000252925	0.575134424	-3.29062594	-5.187209704	-1.394042176	0.002279333	0.771149582
body size TL	2010	Species	Syzygium chunianum	1.303020943	-3.516212954	6.12225484	0.494585375	1.600267325	0.438701832	2.761832818	0.018697076	0.731630974	1.725159011	-2.610340779	6.060658802	0.294781856	0.76681925
body size TL	2010	Species	Syzygium hancei	-2.131449313	-3.293161252	-0.969737374	0.000744149	2.443037158	2.166293719	2.719780597	5.70E-18	0.909899612	-0.219238635	-0.788631501	0.35015423	0.437827143	0.908776547
body size TL	2010	Species	Syzygium hancei�	-11.74845742	-18.61134177	-4.885573081	0.002874591	5.401209359	3.251642187	7.55077653	0.000141909	0.690271794	-0.735282278	-17.89060541	16.42004085	0.926539575	0.662387815
body size TL	2010	Species	Syzygium odoratum	-5.973090155	-9.714982506	-2.231197805	0.003786216	3.433130372	2.389328277	4.476932467	3.14E-06	0.736906338	1.181742021	-1.31769257	3.681176612	0.32955186	0.737162191
body size TL	2010	Species	Syzygium rysopodum	0.038163388	-2.459210657	2.535537434	0.9701857	1.886369663	1.284432984	2.488306342	0.000477101	0.914157615	-0.358923174	-2.167009244	1.449162896	0.610866717	0.900270679
body size TL	2010	Species	Syzygium tephrodes	-2.779484373	-5.080777856	-0.478190891	0.028479586	2.660926979	2.058049195	3.263804764	0.000254649	0.96756844	-0.701355345	-1.843826667	0.441115977	0.145748451	0.980969833
body size TL	2010	Species	Tabernaemontana bovina	-1.480428623	-7.594117071	4.633259826	0.60465587	2.159808869	0.318666843	4.000950895	0.025502251	0.320743825	3.177918211	-6.434700081	12.7905365	0.478278611	0.291274264
body size TL	2010	Species	Triadica cochinchinensis	-4.343797454	-8.387528283	-0.300066625	0.037733712	2.772004158	1.873983999	3.670024317	4.31E-05	0.808042133	0.739016488	-0.503378073	1.981411049	0.211346777	0.822436347
body size TL	2010	Species	Vatica mangachapoi	-3.099093921	-4.191209424	-2.006978417	1.37E-06	2.755526516	2.482809827	3.028243205	8.93E-22	0.916690135	-0.596256186	-1.069815576	-0.122696797	0.015042497	0.927506691
body size TL	2010	Species	Wendlandia uvariifolia	-3.807448207	-9.141720454	1.526824039	0.142833205	2.935936371	1.437777788	4.434094955	0.001406826	0.62155245	2.352016547	-1.726076968	6.430110062	0.224372535	0.646383582
body size TL	2010	Species	Xanthophyllum hainanense	-0.412748741	-2.370615999	1.545118517	0.67215033	2.023361122	1.574313498	2.472408746	3.31E-11	0.672307267	0.090220907	-0.658431134	0.838872949	0.80857261	0.664209705
body size TL	2015	Species	Acronychia pedunculata	1.721195248	-1.287951756	4.730342251	0.251587798	1.48258615	0.754155462	2.211016837	0.000256776	0.35244296	-1.415983318	-3.629566788	0.797600152	0.200734109	0.368065845
body size TL	2015	Species	Actinodaphne glaucina	-5.688023335	-9.606177685	-1.769868985	0.012039923	3.41972576	2.402462601	4.436988918	0.000174295	0.904972912	0.900241368	-3.150328595	4.950811331	0.592508461	0.892955344
body size TL	2015	Species	Adinandra hainanensis	-1.692596504	-2.500698587	-0.884494422	8.80E-05	2.347536371	2.148908487	2.546164255	1.37E-33	0.893913678	-0.396924772	-0.653543583	-0.14030596	0.002961413	0.906243405
body size TL	2015	Species	Aidia canthioides	-0.576818953	-5.594734512	4.441096606	0.806469382	1.95202167	0.626041771	3.278001568	0.007526948	0.416729143	-1.313526351	-5.254352868	2.627300167	0.478527563	0.393384134
body size TL	2015	Species	Alniphyllum fortunei	-1.552465407	-15.33441614	12.22948533	0.770096201	2.263287616	-0.747615136	5.274190368	0.105181302	0.401610585	0.636565704	-11.20806521	12.48119662	0.875082122	0.209852093
body size TL	2015	Species	Alphonsea monogyna	-2.484256195	-3.934738187	-1.033774203	0.001355341	2.517284285	2.146606318	2.887962251	6.41E-16	0.83605917	-0.036958356	-0.535634303	0.46171759	0.881267583	0.831484139
body size TL	2015	Species	Alseodaphne hainanensis	-3.48908521	-13.74165683	6.763486407	0.398230738	2.701247072	0.114660072	5.287834072	0.04413913	0.597008969	-1.167018748	-7.358987716	5.02495022	0.590915438	0.52021538
body size TL	2015	Species	Alseodaphne rugosa	0.840259403	-8.061000974	9.741519779	0.806195481	1.572980092	-0.877939836	4.02390002	0.149353323	0.303151977	-0.39403233	-8.367642002	7.579577343	0.885022841	0.078466716
body size TL	2015	Species	Alstonia rostrata	-0.121243297	-3.301889707	3.059403113	0.911113346	2.060729406	1.300607325	2.820851486	0.003274614	0.948346084	0.074936346	-3.706152885	3.856025578	0.939812151	0.922799806
body size TL	2015	Species	Altingia obovata	-1.332229055	-7.319489094	4.655030984	0.529926375	2.256903769	0.988831886	3.524975653	0.010898662	0.885981192	0.553901207	-3.228630665	4.336433079	0.593038313	0.857297107
body size TL	2015	Species	Amesiodendron chinense	-2.160940461	-3.980811312	-0.34106961	0.023782315	2.467890219	2.038222106	2.897558332	3.03E-08	0.922899951	-0.385860093	-0.794392086	0.022671901	0.06182199	0.939614515
body size TL	2015	Species	Antidesma bunius	-4.447370912	-11.35789711	2.463155289	0.158964795	3.004581499	1.14623057	4.862932429	0.008857365	0.730619207	-1.020693142	-6.024076163	3.982689879	0.601392071	0.688274759
body size TL	2015	Species	Antidesma maclurei	0.594743113	-6.108759388	7.298245614	0.835329604	1.694070406	-0.108479514	3.496620326	0.061129462	0.379894848	-0.715770016	-7.59163865	6.160098618	0.799698977	0.266380261
body size TL	2015	Species	Antidesma montanum	-5.696052044	-11.3373633	-0.054740789	0.048199305	3.302766171	1.906101	4.699431343	0.000363335	0.708704237	1.472036445	-3.800462168	6.744535058	0.543371001	0.690074189
body size TL	2015	Species	Aphananthe cuspidata	-3.687843034	-6.890933378	-0.48475269	0.028526447	2.880136595	1.996494864	3.763778327	4.22E-05	0.842184137	-1.908203569	-4.631450628	0.815043489	0.144792151	0.866143443
body size TL	2015	Species	Aporosa dioica	-5.318135815	-10.09733527	-0.538936362	0.033331982	3.285527228	1.986118963	4.584935492	0.00039126	0.785698363	-1.600148476	-5.213584123	2.013287171	0.329842133	0.788252273
body size TL	2015	Species	Ardisia obtusa	5.439107995	-12.91986604	23.79808203	0.45696498	0.084832549	-5.475255834	5.644920932	0.968240851	-0.249439475	-19.1561245	-45.76618714	7.453938131	0.105860272	0.394110301
body size TL	2015	Species	Ardisia quinquegona	-1.355491534	-23.03301514	20.32203207	0.878592263	2.102275685	-4.783876609	8.98842798	0.468120541	-0.068400825	-9.317418136	-93.69149471	75.05665844	0.774443217	-0.304835737
body size TL	2015	Species	Baccaurea ramiflora	-3.320670201	-9.633165236	2.991824834	0.234238091	2.638654705	1.109351894	4.167957516	0.006794653	0.756805991	-0.178655192	-5.290427963	4.933117578	0.927365361	0.696721407
body size TL	2015	Species	Beilschmiedia intermedia	0.937835289	-7.007816557	8.883487136	0.732180896	1.762160142	-0.009348065	3.533668349	0.050649952	0.69281238	-1.591355867	-4.191726561	1.009014827	0.119024834	0.896838983
body size TL	2015	Species	Bridelia balansae	-0.613835682	-5.474858252	4.247186888	0.743572444	2.066535107	0.816067617	3.317002597	0.010119183	0.800425017	-1.200590881	-5.720772641	3.31959088	0.460038894	0.785085325
body size TL	2015	Species	Canarium album	-4.013003763	-6.908102867	-1.11790466	0.008704909	2.953113428	2.168966681	3.737260175	6.74E-08	0.713239674	-0.932851717	-2.381034401	0.515330968	0.19524041	0.722699341
body size TL	2015	Species	Castanopsis chinensis	0.730052225	-1.337927602	2.798032052	0.475080629	1.780836506	1.342346327	2.219326684	6.08E-09	0.709664818	0.142244667	-0.73053732	1.015026654	0.740307644	0.699793928
body size TL	2015	Species	Castanopsis fabri	1.42936813	-0.587369222	3.446105482	0.109373201	1.759028676	1.331817804	2.186239548	0.000959985	0.977104286	-0.900162885	-1.528533195	-0.271792575	0.025326183	0.998282445
body size TL	2015	Species	Castanopsis hainanensis	-2.147849062	-5.071299484	0.77560136	0.141464049	2.405150172	1.713254504	3.09704584	4.02E-07	0.699699289	0.624619059	-0.522419738	1.771657855	0.269423312	0.703793858
body size TL	2015	Species	Castanopsis jianfenglingensis	-4.588464156	-7.722095706	-1.454832607	0.00811819	2.966632342	2.234542932	3.698721752	2.29E-06	0.867474723	0.332928893	-1.518139303	2.183997089	0.697034084	0.856526366
body size TL	2015	Species	Castanopsis jucunda	-2.694774205	-5.672607223	0.283058812	0.068733255	2.661503828	1.93853356	3.384474097	0.00010475	0.919672074	-0.8190165	-1.494583236	-0.143449764	0.026358716	0.967239983
body size TL	2015	Species	Castanopsis kawakamii	-0.813421656	-4.33247334	2.705630028	0.620974058	2.161402518	1.245299299	3.077505736	0.000297745	0.683927821	0.076552356	-2.641928141	2.795032852	0.951206514	0.652457426
body size TL	2015	Species	Cinnamomum burmannii	-2.170637838	-2.990281253	-1.350994423	1.61E-05	2.513474995	2.298453203	2.728496787	2.31E-17	0.96227593	-0.224113309	-0.637343274	0.189116656	0.272097194	0.962736787
body size TL	2015	Species	Cinnamomum liangii	-0.43001476	-3.73151962	2.871490101	0.751354883	2.102174766	1.280794678	2.923554855	0.001217891	0.875731328	-1.881527564	-4.106169942	0.343114814	0.078667864	0.934692741
body size TL	2015	Species	Cinnamomum parthenoxylon	-2.813535483	-5.912643537	0.285572572	0.066901535	2.577147023	1.853425107	3.300868939	0.000260808	0.932425648	-0.765503427	-1.391293905	-0.139712949	0.02737025	0.97825082
body size TL	2015	Species	Cleistanthus sumatranus	1.760029423	-2.530977314	6.05103616	0.318357197	1.513416771	0.443068801	2.583764742	0.017164319	0.742420907	-0.935683832	-5.102608644	3.231240981	0.526432925	0.706519453
body size TL	2015	Species	Cleyera obscurinervia	-5.973040286	-12.66385995	0.717779379	0.071624398	3.446693696	1.48635143	5.407035962	0.005080635	0.714388281	-1.400382721	-10.44617117	7.645405733	0.707087785	0.667788186
body size TL	2015	Species	Cratoxylum cochinchinense	-3.54581846	-4.669869279	-2.421767642	0.000142108	2.79930847	2.530119668	3.068497272	4.69E-08	0.986920856	-0.011482943	-0.712035181	0.689069296	0.969308308	0.984745088
body size TL	2015	Species	Cryptocarya chinensis	-1.113609396	-7.095283653	4.868064862	0.595221902	2.284324759	0.795619874	3.773029644	0.016420033	0.851003565	-1.887739814	-3.601539855	-0.173939773	0.041752388	0.981726739
body size TL	2015	Species	Cryptocarya maclurei	-2.905004146	-5.979585306	0.169577014	0.061532077	2.652765164	1.873211983	3.432318345	1.88E-05	0.83701235	0.366124018	-1.872647219	2.604895254	0.719976524	0.821615286
body size TL	2015	Species	Cryptocarya metcalfiana	-2.599815061	-6.308605439	1.108975317	0.137120498	2.589355029	1.620846394	3.557863664	0.000609881	0.856548422	-0.56072022	-2.919688397	1.798247957	0.56789394	0.839818706
body size TL	2015	Species	Cyclobalanopsis bella	-6.527583739	-19.04059546	5.985427984	0.195464393	3.200291535	0.687337477	5.713245594	0.027060155	0.79409053	2.163153625	-12.24002813	16.56633538	0.584399951	0.744483871
body size TL	2015	Species	Cyclobalanopsis championii	0.027697688	-1.887388005	1.942783381	0.974211393	1.992909694	1.610994689	2.374824699	2.10E-06	0.941098628	0.178464091	-0.652201468	1.009129649	0.627047844	0.935077839
body size TL	2015	Species	Cyclobalanopsis neglecta	-2.291159704	-6.110182968	1.52786356	0.192485752	2.301436931	1.411988295	3.190885566	0.000726159	0.848110157	-0.562416912	-1.837037769	0.712203946	0.308123892	0.855032893
body size TL	2015	Species	Cyclobalanopsis patelliformis	-1.934872936	-3.701798342	-0.167947531	0.03311765	2.349091485	1.988927231	2.709255739	6.17E-13	0.873443821	-0.252516706	-0.596477144	0.091443732	0.142782478	0.879680378
body size TL	2015	Species	Dacrycarpus imbricatus	1.645969011	-2.820513302	6.112451324	0.412421623	1.527677331	0.426726854	2.628627809	0.013465713	0.549700172	-2.041065306	-4.066066714	-0.016063899	0.048699963	0.739124004
body size TL	2015	Species	Dacrydium pectinatum	0.016198134	-1.920196011	1.95259228	0.986368157	1.940907547	1.537474446	2.344340648	5.64E-10	0.796072149	-0.181258157	-0.530313506	0.167797192	0.293866617	0.797371851
body size TL	2015	Species	Dalbergia hainanensis	-1.819299855	-3.375068342	-0.263531367	0.026239825	2.409868247	2.060425055	2.759311438	2.77E-08	0.955304889	-0.198039191	-0.74972734	0.353648959	0.437715673	0.95372898
body size TL	2015	Species	Dalbergia odorifera	-9.776767001	-17.68565413	-1.867879875	0.029251235	4.408011895	2.368774213	6.447249577	0.006291777	0.920513435	-3.272888378	-12.5272587	5.981481948	0.267502734	0.944743195
body size TL	2015	Species	Daphniphyllum oldhamii	0.044275099	-5.152574613	5.24112481	0.984489385	1.877338446	0.652875943	3.101800949	0.008449016	0.60285398	0.201147238	-2.844814716	3.247109192	0.876934601	0.538670571
body size TL	2015	Species	Daphniphyllum paxianum	-5.126121278	-7.822236386	-2.430006169	0.004523579	3.192854033	2.501925789	3.883782278	7.45E-05	0.958934804	-0.882348981	-1.896257503	0.13155954	0.073063726	0.97912922
body size TL	2015	Species	Daphniphyllum paxianum�	3.914331195	-2.705982906	10.5346453	0.156438852	0.953576391	-0.582031873	2.489184656	0.142580247	0.420748276	0.365429952	-7.278949847	8.00980975	0.856074472	0.149120829
body size TL	2015	Species	Decaspermum gracilentum	-6.970834149	-12.11087311	-1.830795193	0.012034844	3.613707845	2.332687389	4.8947283	4.97E-05	0.738838094	-0.506892522	-3.541288464	2.52750342	0.720094104	0.718554879
body size TL	2015	Species	Decaspermum hainanense	0.697136377	-4.708492624	6.102765378	0.779709573	1.785811986	0.542394164	3.029229808	0.0094904	0.456535565	-0.417124289	-3.677424788	2.843176211	0.778815485	0.401718945
body size TL	2015	Species	Decaspermum montanum	-0.462100643	-2.701051711	1.776850426	0.680006976	2.02952166	1.528762338	2.530280981	1.31E-10	0.571694115	-0.531159794	-1.364619324	0.302299737	0.206105257	0.577361958
body size TL	2015	Species	Dillenia turbinata	-2.365805757	-3.728881819	-1.002729694	0.00107482	2.488960408	2.145384074	2.832536743	1.13E-18	0.821628614	-1.049764895	-1.540339992	-0.559189798	8.97E-05	0.871775011
body size TL	2015	Species	Diospyros hainanensis	-1.498374982	-3.808008239	0.811258274	0.185810687	2.25690831	1.701589337	2.812227282	4.97E-07	0.83330009	0.64593594	-0.166800629	1.458672508	0.109694905	0.853662451
body size TL	2015	Species	Diospyros howii	-2.474138647	-4.582747854	-0.365529441	0.022495778	2.518856383	1.982449277	3.05526349	2.89E-12	0.657865872	-0.636771499	-1.878549116	0.605006117	0.307035323	0.658382408
body size TL	2015	Species	Diospyros morrisiana	-3.938343923	-6.781164314	-1.095523533	0.009057417	2.894373678	2.158774663	3.629972693	7.83E-08	0.759631701	0.034871655	-2.18769778	2.257441089	0.974145415	0.746995098
body size TL	2015	Species	Diospyros tutcheri	-0.571252555	-1.623575152	0.481070042	0.273636142	2.134876047	1.881800973	2.387951121	4.06E-15	0.923576863	-0.416222339	-0.943274788	0.110830109	0.115947184	0.928545417
body size TL	2015	Species	Diplospora dubia	-4.895060269	-6.773480604	-3.016639934	3.07E-06	3.124965788	2.608170029	3.641761546	8.66E-17	0.733974999	-1.601253627	-3.222655861	0.020148607	0.05280722	0.748168817
body size TL	2015	Species	Endospermum chinense	-6.105132517	-27.39893796	15.18867292	0.470583756	3.038824255	-1.098061939	7.17571045	0.111008242	0.387218127	10.49136124	-9.914117459	30.89683995	0.200309191	0.568256008
body size TL	2015	Species	Engelhardia hainanensis	-1.42696113	-4.815627849	1.961705589	0.38360613	2.276208806	1.469802919	3.082614693	2.36E-05	0.687478816	-2.148044519	-4.444642306	0.148553268	0.064571148	0.739916062
body size TL	2015	Species	Engelhardia roxburghiana	-2.535967537	-3.937882157	-1.134052918	0.001194483	2.529723746	2.208131935	2.851315557	4.55E-13	0.927397496	-0.221805522	-0.762563322	0.318952278	0.401313789	0.926430178
body size TL	2015	Species	Eurya acuminatissima	-0.174217079	-1.92215189	1.573717731	0.823983901	1.98254869	1.534395417	2.430701963	7.31E-06	0.919691193	-1.430994465	-2.407358423	-0.454630508	0.01046685	0.96620521
body size TL	2015	Species	Eurya ciliata	-2.119106661	-5.513315308	1.275101986	0.191482916	2.444739806	1.536366547	3.353113065	0.000181824	0.782922745	2.619904977	-1.296434189	6.536244142	0.161491115	0.811778126
body size TL	2015	Species	Eurya cuneata	2.723368182	-2.052343008	7.499079372	0.244269446	1.184347619	0.010310566	2.358384672	0.048245443	0.173685439	-1.444181561	-5.877129691	2.98876657	0.498051747	0.146048313
body size TL	2015	Species	Eurya hainanensis	-2.83379812	-6.320103369	0.652507129	0.097742791	2.653173589	1.745144805	3.561202372	0.000146862	0.83145949	-2.174555778	-5.10455431	0.755442754	0.122703109	0.866235795
body size TL	2015	Species	Eurya loquaiana	-8.714084869	-20.95318881	3.52501907	0.108338008	4.007311498	1.005539452	7.009083545	0.02389338	0.809974653	-3.788212393	-10.46487257	2.888447783	0.134706115	0.928379496
body size TL	2015	Species	Eurya nitida	-2.624950173	-7.922008143	2.672107797	0.212880248	2.658393778	1.239910114	4.076877442	0.009429931	0.896298677	-3.821630608	-16.6281122	8.984850987	0.327808272	0.914732891
body size TL	2015	Species	Ficus fistulosa	-3.904422929	-7.626787065	-0.182058792	0.040808382	2.925084233	1.93125579	3.918912676	7.76E-06	0.662138836	0.449069412	-1.399497693	2.297636516	0.614872153	0.647708409
body size TL	2015	Species	Ficus langkokensis	3.835856815	-2.036876479	9.708590109	0.166383948	1.087630769	-0.224363153	2.399624692	0.090786043	0.262168642	2.054264249	-4.36624212	8.474770617	0.463457847	0.218981646
body size TL	2015	Species	Ficus nervosa	-1.480588812	-4.144956236	1.183778612	0.243930333	2.288959002	1.656177278	2.921740726	1.10E-05	0.853257019	-0.316162756	-1.486517918	0.854192406	0.556247815	0.843448259
body size TL	2015	Species	Ficus vasculosa	-1.132421171	-2.531608138	0.266765797	0.110319687	2.258696773	1.898201999	2.619191547	4.08E-17	0.755249175	-0.639561826	-1.441892159	0.162768507	0.115607125	0.762682262
body size TL	2015	Species	Garcinia oblongifolia	-3.241209994	-5.087898828	-1.39452116	0.000957254	2.67309659	2.235511202	3.110681978	5.36E-16	0.76575972	-1.722755302	-2.560383058	-0.885127546	0.000152162	0.827711587
body size TL	2015	Species	Gironniera subaequalis	-1.005197575	-2.451196029	0.440800878	0.170052488	2.194487663	1.815280683	2.573694644	6.04E-18	0.647317147	-0.388227552	-1.174566958	0.398111855	0.328170885	0.647166082
body size TL	2015	Species	Glochidion wrightii	-6.360510687	-14.77747882	2.056457442	0.121535559	3.418442803	1.270001575	5.566884031	0.005753884	0.54453391	-0.475140979	-5.823432714	4.873150757	0.842794038	0.49027477
body size TL	2015	Species	Goniothalamus chinensis	-1.340155567	-2.346666411	-0.333644722	0.016186706	2.269419705	2.030757744	2.508081665	8.71E-08	0.984392596	-0.10731193	-0.69055594	0.47593208	0.668368072	0.982386379
body size TL	2015	Species	Goniothalamus howii	-2.006092922	-3.926739919	-0.085445925	0.044119549	2.491745464	2.02706038	2.956430548	0.00011854	0.977841807	0.333423782	-1.168118827	1.83496639	0.53071077	0.974671938
body size TL	2015	Species	Gonocaryum lobbianum	-4.482835412	-6.557466597	-2.408204227	0.000116545	3.071860198	2.501728497	3.6419919	3.22E-12	0.789134009	-2.388377252	-3.82196815	-0.954786354	0.00191125	0.84277602
body size TL	2015	Species	Helicia cochinchinensis	-7.097837158	-13.20451688	-0.991157438	0.02581825	3.654023213	2.076790647	5.231255778	0.000206079	0.612301926	-1.06601872	-4.419444562	2.287407122	0.504301621	0.597096256
body size TL	2015	Species	Helicia formosana	0.572626221	-3.222577115	4.367829556	0.724661782	1.853475384	0.95240066	2.754550107	0.002372772	0.776594223	0.067845574	-5.12506319	5.260754338	0.97450775	0.731973531
body size TL	2015	Species	Helicia hainanensis	-6.478259625	-11.71184469	-1.244674556	0.023132191	3.521862844	2.160807744	4.882917943	0.000725994	0.848121429	-1.201992365	-4.092867288	1.688882559	0.334013264	0.85164178
body size TL	2015	Species	Heritiera parvifolia	-2.871817873	-5.238175458	-0.505460288	0.018769196	2.663439919	2.007960795	3.318919044	8.33E-10	0.643928257	-0.539374529	-1.404580168	0.325831109	0.214023175	0.649781739
body size TL	2015	Species	Ixonanthes reticulata	-0.323876525	-4.320117651	3.6723646	0.86030432	1.968751098	1.15853692	2.778965276	0.000295426	0.720197309	-0.795640223	-2.444053941	0.852773495	0.303252978	0.725473516
body size TL	2015	Species	Lannea coromandelica	-3.989496974	-6.697646254	-1.281347693	0.012799797	3.004399679	2.238157261	3.770642097	0.000164605	0.943708916	-0.935710376	-2.651856661	0.780435908	0.204629949	0.955265402
body size TL	2015	Species	Lindera kwangtungensis	1.981920175	-6.661684654	10.625525	0.595073241	1.421011707	-0.595592844	3.437616257	0.135430517	0.219879228	-0.081192247	-7.471778328	7.309393834	0.978563114	0.064004367
body size TL	2015	Species	Lindera robusta	4.460901098	-2.375194601	11.2969968	0.144249807	0.769420186	-0.909977684	2.448818055	0.272281985	0.11001514	-4.089290267	-7.867874568	-0.310705967	0.041111944	0.760467835
body size TL	2015	Species	Liquidambar formosana	-2.371010281	-3.690899192	-1.051121369	0.001545966	2.483659989	2.200683216	2.766636761	2.91E-12	0.953063424	-0.296213137	-0.565760457	-0.026665816	0.033373158	0.963342283
body size TL	2015	Species	Lirianthe albosericea	-3.881592127	-7.690686566	-0.072497688	0.047379229	2.867254267	1.815714551	3.918793983	0.001632045	0.918452296	0.037901727	-2.607366898	2.683170352	0.966495803	0.891345033
body size TL	2015	Species	Litchi chinensis	-1.199106158	-16.78265217	14.38443986	0.84127632	2.087907358	-1.645558891	5.821373606	0.195450274	0.220076262	-5.151841621	-22.57774285	12.27405961	0.416183152	0.197037488
body size TL	2015	Species	Lithocarpus amygdalifolius	-0.975584482	-3.752734855	1.80156589	0.384620519	2.20934178	1.685884505	2.732799055	0.0003033	0.964619915	0.090947418	-1.197950588	1.379845423	0.836746888	0.953606388
body size TL	2015	Species	Lithocarpus corneus	4.42419706	-7.032579253	15.88097337	0.306698291	0.890479456	-1.434387262	3.215346174	0.309966296	0.108306478	-2.967328231	-11.81387238	5.879215919	0.285755489	0.3447995
body size TL	2015	Species	Lithocarpus elmerrillii	-1.152093816	-7.427504611	5.12331698	0.600076379	2.260538488	0.957882851	3.563194125	0.011695369	0.880593735	1.427777164	-4.552592057	7.408146386	0.412309806	0.882751364
body size TL	2015	Species	Lithocarpus handelianus	0.576711886	-1.754915326	2.908339098	0.604080113	1.783497588	1.263812942	2.303182234	3.56E-06	0.779991916	0.211112421	-0.767126194	1.189351036	0.648769254	0.766964694
body size TL	2015	Species	Lithocarpus longipedicellatus	-2.5891491	-5.232466869	0.054168668	0.054018693	2.547620715	1.939042164	3.156199266	3.00E-06	0.886598292	-0.486732362	-1.541380742	0.567916018	0.323709987	0.887609359
body size TL	2015	Species	Lithocarpus silvicolarum	-2.938995633	-5.028812013	-0.849179253	0.007813269	2.564642155	2.078959513	3.050324796	8.93E-11	0.824899333	-0.755280159	-1.22731428	-0.283246038	0.003055998	0.876238869
body size TL	2015	Species	Lithocarpus silvicolarum�	3.557061633	-5.018997548	12.13312081	0.35938117	1.205567056	-0.605226619	3.016360731	0.159421105	0.155974515	-6.4506886	-12.54102051	-0.360356688	0.041118348	0.535406209
body size TL	2015	Species	Lithocarpus skanianus	-0.685810276	-7.409913037	6.038292484	0.811246299	2.055466111	0.673638018	3.437294204	0.010837788	0.636325238	-0.32519943	-4.116793892	3.466395032	0.834220987	0.567792144
body size TL	2015	Species	Litsea acutivena	0.043562191	-15.4803536	15.56747798	0.994523549	1.826732907	-1.988839107	5.64230492	0.273173969	0.078989688	1.357360124	-6.577774902	9.29249515	0.659605939	-0.089808901
body size TL	2015	Species	Litsea baviensis	-0.849531005	-5.462828684	3.763766675	0.686750502	2.126692256	0.976924417	3.276460095	0.002361171	0.622754245	0.825746573	-2.201037431	3.852530577	0.546818079	0.595604829
body size TL	2015	Species	Litsea coreana	-3.076811072	-4.885868287	-1.267753857	0.001896132	2.696152534	2.189758174	3.202546895	1.93E-10	0.840189177	-0.367939947	-1.740325942	1.004446048	0.583047183	0.835021304
body size TL	2015	Species	Litsea cubeba	-31.49727265	-69.30822336	6.313678063	0.081777358	9.32889272	0.205537853	18.45224759	0.046915362	0.585402603	-27.04440091	-49.20173553	-4.887066302	0.030234854	0.908317275
body size TL	2015	Species	Litsea variabilis	-2.452882563	-3.835784615	-1.069980511	0.000918609	2.605408336	2.201255978	3.009560694	8.47E-16	0.808638065	-0.535659469	-1.365911103	0.294592164	0.199372094	0.81204004
body size TL	2015	Species	Machilus chinensis	-1.255712833	-7.368585976	4.857160309	0.656946914	2.258244546	0.611011958	3.905477134	0.012155362	0.430958471	-0.264350684	-5.712876084	5.184174716	0.915012028	0.368576771
body size TL	2015	Species	Machilus microcarpa	1.095185697	-1.68727612	3.877647514	0.299097696	1.579890006	0.770759174	2.389020838	0.008400121	0.903877184	-1.241869607	-3.826455445	1.34271623	0.174634521	0.954038132
body size TL	2015	Species	Machilus monticola	-2.942824415	-5.560994265	-0.324654565	0.029115479	2.729386098	1.9863513	3.472420896	6.41E-08	0.683827754	-0.015226667	-1.408775152	1.378321818	0.982194661	0.670660889
body size TL	2015	Species	Machilus nanmu	-3.318709554	-5.265547927	-1.371871181	0.00499013	2.789415171	2.271394134	3.307436208	4.27E-06	0.952698316	-0.231476795	-1.230932428	0.767978837	0.591462515	0.947618527
body size TL	2015	Species	Machilus pomifera	-2.212309852	-4.378767519	-0.045852185	0.046028943	2.547798637	1.931959394	3.163637881	1.09E-06	0.860593157	-0.480400973	-2.552688276	1.59188633	0.619968638	0.851435924
body size TL	2015	Species	Maclurodendron oligophlebium	-1.53472507	-3.568735509	0.499285369	0.134432686	2.333790943	1.848472654	2.819109232	2.10E-11	0.729738509	-0.907314831	-2.151683509	0.337053847	0.147446475	0.73895637
body size TL	2015	Species	Mallotus hookerianus	-2.912291103	-5.104523111	-0.720059095	0.010879341	2.641758952	2.0392067	3.244311203	4.32E-10	0.711596928	0.145126325	-1.004949059	1.295201708	0.798389299	0.702641795
body size TL	2015	Species	Meliosma angustifolia	-0.73647571	-2.372175024	0.899223605	0.356704158	2.116280321	1.721002145	2.511558498	1.42E-09	0.868530679	-0.719247258	-1.446540955	0.00804644	0.052310117	0.889176858
body size TL	2015	Species	Meliosma squamulata	-9.056340667	-21.04498801	2.932306674	0.095526011	4.410363641	1.0995975	7.721129782	0.024029501	0.809276106	-3.328068118	-46.78671412	40.13057789	0.773087493	0.728644515
body size TL	2015	Species	Michelia shiluensis	-3.464742281	-7.099266747	0.169782186	0.059615286	2.577023838	1.78509806	3.368949615	2.76E-05	0.82420181	0.158843468	-1.114679922	1.432366857	0.784206867	0.806381353
body size TL	2015	Species	Microdesmis caseariifolia	-4.163662715	-10.9642434	2.636917969	0.202423838	2.9138523	0.949405235	4.878299364	0.007946324	0.474260862	-4.801814918	-10.36626752	0.762637687	0.082685159	0.58961125
body size TL	2015	Species	Myrsine linearis	-7.147000103	-23.87259253	9.578592318	0.267041654	3.919480668	-1.27821522	9.117176556	0.095889966	0.543334063	19.85264634	-38.30558878	78.01088146	0.279649408	0.670450435
body size TL	2015	Species	Neolitsea hainanensis	0.97382145	-3.248086777	5.195729676	0.516079676	1.652463573	0.704015393	2.600911753	0.011565907	0.881460003	0.396189902	-3.665166797	4.457546601	0.715474009	0.83658462
body size TL	2015	Species	Neolitsea oblongifolia	-8.120794799	-18.49797819	2.256388589	0.088447876	4.007643253	1.234614776	6.780671731	0.019319892	0.834395666	-4.137478941	-5.567593443	-2.707364438	0.006391724	0.996834657
body size TL	2015	Species	Neolitsea obtusifolia	-0.295173524	-5.271608473	4.681261426	0.894585104	1.930115641	0.674956399	3.185274882	0.007552875	0.562564353	0.399541185	-2.645193996	3.444276366	0.765371548	0.506856573
body size TL	2015	Species	Neolitsea pulchella	0.179176273	-8.167902587	8.526255132	0.9617343	1.792324269	-0.255906388	3.840554926	0.078314234	0.25446612	-0.17649617	-6.094495656	5.741503317	0.945750915	0.1485662
body size TL	2015	Species	Nephelium topengii	-1.166533371	-2.387471608	0.054404866	0.058695776	2.24866169	1.985127327	2.512196054	4.63E-08	0.977224591	-0.290031012	-0.710009204	0.12994718	0.146492348	0.981151277
body size TL	2015	Species	Olea brachiata	-4.700273667	-10.17594743	0.775400098	0.08548235	3.000969951	1.756154037	4.245785864	0.000250068	0.693521533	-4.627051824	-8.066843	-1.187260649	0.013407841	0.822407684
body size TL	2015	Species	Olea dioica	-1.811749233	-10.87323745	7.249738986	0.569808196	2.252160608	0.009847659	4.494473558	0.049467085	0.697362178	2.271356627	-11.29816788	15.84088113	0.546195283	0.639530536
body size TL	2015	Species	Olea europaea	-1.82418686	-4.214622636	0.566248916	0.093448165	2.439322334	1.838790711	3.039853958	0.000999332	0.976485077	-0.43384633	-3.650163886	2.782471226	0.620336715	0.969811926
body size TL	2015	Species	Olea hainanensis	-5.624422448	-9.826596797	-1.422248098	0.013754343	3.276515587	2.236669491	4.316361684	3.62E-05	0.814475515	-1.786175402	-4.039994495	0.46764369	0.106600833	0.848105956
body size TL	2015	Species	Ormosia balansae	0.344427922	-3.784021223	4.472877067	0.844991736	1.802145646	0.946112606	2.658178685	0.002112554	0.784853664	-0.211973378	-2.062257001	1.638310245	0.780216244	0.746226151
body size TL	2015	Species	Ormosia howii	-6.38671119	-13.10870919	0.335286806	0.057703451	3.55312391	1.707452945	5.398794876	0.005905549	0.846478321	-2.146925624	-5.787350284	1.493499035	0.157186421	0.905851146
body size TL	2015	Species	Ormosia pinnata	-2.635616303	-3.757073287	-1.51415932	0.002848924	2.778785521	2.441032968	3.116538074	2.18E-05	0.990490396	-0.193739553	-1.209509816	0.822030709	0.586713245	0.988707411
body size TL	2015	Species	Ostodes paniculata	2.83928608	-0.293459861	5.972032022	0.068414413	1.331793931	0.616969188	2.046618675	0.003855577	0.738641732	-0.688300213	-2.416925851	1.040325425	0.352992737	0.740701057
body size TL	2015	Species	Pentaphylax euryoides	-3.054534187	-4.650038626	-1.459029748	0.000452824	2.636696932	2.229400538	3.043993326	1.08E-14	0.835326159	-0.061386431	-0.772211299	0.649438436	0.861474389	0.830344157
body size TL	2015	Species	Pertusadina hainanensis	-0.939171587	-4.259507058	2.381163884	0.499767688	2.186998575	1.351624504	3.022372645	0.00109822	0.88069089	0.808208442	-3.154233775	4.770650659	0.601449339	0.861933126
body size TL	2015	Species	Polyalthia cerasoides	0.64173096	-14.49911388	15.7825758	0.911995871	1.493388263	-2.834817595	5.821594121	0.392324751	-0.016732363	-7.849320307	-51.49656092	35.79792031	0.607183747	-0.222200714
body size TL	2015	Species	Polyspora hainanensis	-1.606571497	-3.76062279	0.547479795	0.125838578	2.350414955	1.843228672	2.857601238	2.41E-06	0.915896058	0.502295681	-0.776372224	1.780963585	0.391475016	0.914185342
body size TL	2015	Species	Psychotria asiatica	-5.208799681	-6.728195359	-3.689404003	1.07E-08	3.310759829	2.875286247	3.746233411	4.51E-20	0.826035947	-0.905470956	-1.79375663	-0.017185281	0.045899141	0.836925293
body size TL	2015	Species	Pterospermum heterophyllum	-0.205341676	-2.679823944	2.269140591	0.85301052	2.061730486	1.504929634	2.618531338	2.72E-05	0.888764618	-0.914250764	-1.401631478	-0.426870049	0.003023472	0.96664001
body size TL	2015	Species	Radermachera frondosa	-1.442060471	-5.357615816	2.473494874	0.387253599	2.272068556	1.341314762	3.20282235	0.001509219	0.864793024	-0.618423488	-3.631093971	2.394246994	0.599207766	0.843684962
body size TL	2015	Species	Reevesia longipetiolata	-6.294904844	-18.71484817	6.125038488	0.205146216	3.654594021	-0.217131917	7.52631996	0.057486841	0.667327487	-13.06804391	-29.24208602	3.105998203	0.073712914	0.92914463
body size TL	2015	Species	Reevesia thyrsoidea	-4.645012384	-7.125579497	-2.164445271	0.001910886	3.098253936	2.41060128	3.785906593	1.53E-06	0.900705329	-0.577552211	-2.079980459	0.924876037	0.407111821	0.898224102
body size TL	2015	Species	Rhodamnia dumetorum	0.522958536	-1.869218061	2.915135134	0.646375883	1.763024531	1.161746773	2.364302288	1.99E-05	0.719882313	-0.433716233	-2.493767865	1.626335398	0.656729231	0.703060171
body size TL	2015	Species	Sarcosperma laurinum	-2.559962475	-3.918294785	-1.201630165	0.000421463	2.685504715	2.2723694	3.09864003	1.99E-17	0.776069585	-0.762958818	-1.388943104	-0.136974532	0.017979269	0.797241018
body size TL	2015	Species	Schefflera heptaphylla	-3.098197569	-4.144621567	-2.051773571	2.27E-07	2.740095956	2.478773166	3.001418745	2.19E-27	0.890977834	-0.600724846	-0.927983405	-0.273466288	0.000548633	0.911874878
body size TL	2015	Species	Schefflera minutistellata	0.693286936	-2.235622535	3.622196407	0.617666687	1.823087233	1.125681974	2.520492492	7.96E-05	0.688149835	-0.12000808	-1.253178029	1.013161868	0.821398776	0.663654685
body size TL	2015	Species	Schima argentea	-3.770515309	-10.20636694	2.665336318	0.159122782	2.753278109	1.313941544	4.192614674	0.00890157	0.900148117	-1.103855608	-2.626813395	0.419102179	0.089266965	0.974453095
body size TL	2015	Species	Schima crenata	-0.727545373	-2.47991957	1.024828823	0.406153433	2.139400322	1.743700957	2.535099687	1.91E-13	0.747784991	-0.127196969	-0.929878921	0.675484983	0.750122946	0.741846872
body size TL	2015	Species	Schima superba	-2.587887558	-9.281360938	4.105585822	0.390998449	2.510514914	0.871446449	4.149583379	0.008489534	0.602339037	0.135741562	-2.752176771	3.023659896	0.912187419	0.537082784
body size TL	2015	Species	Streblus zeylanicus	-3.67692031	-12.3105304	4.956689782	0.302514805	2.933810858	0.591893967	5.27572775	0.025394389	0.689394814	-1.707603542	-12.07396935	8.65876227	0.636385527	0.62061366
body size TL	2015	Species	Styrax agrestis	-1.832991859	-3.504485499	-0.161498219	0.037154553	2.383362929	1.978349753	2.788376104	2.29E-05	0.974339868	0.107248232	-0.600080356	0.81457682	0.695406977	0.969285645
body size TL	2015	Species	Symplocos anomala	-3.010680086	-9.246040903	3.224680731	0.269593141	2.674601699	1.198234256	4.150969142	0.005547591	0.775168362	-8.769946538	-13.90631574	-3.633577338	0.009033458	0.957535551
body size TL	2015	Species	Symplocos cochinchinensis	-2.092748966	-4.970692183	0.785194251	0.139096271	2.359824049	1.65525304	3.064395057	9.51E-06	0.800777493	-0.525498375	-1.798927557	0.747930807	0.383204716	0.797828306
body size TL	2015	Species	Symplocos crassilimba	-4.804648524	-10.1700006	0.560703552	0.067752704	3.140645378	1.735744324	4.545546431	0.003428063	0.882417656	-1.072835188	-5.172098986	3.026428609	0.466012585	0.872667404
body size TL	2015	Species	Symplocos heishanensis	-3.891289841	-9.106843984	1.324264302	0.107049686	2.877883767	1.592696792	4.163070743	0.003406782	0.882777114	4.088420654	0.533291178	7.643550129	0.035249221	0.971399244
body size TL	2015	Species	Symplocos lancifolia	-2.936049933	-4.973300842	-0.898799024	0.009313795	2.681077135	2.164572493	3.197581776	4.13E-07	0.92348824	0.023719877	-0.864683311	0.912123066	0.953158302	0.915021377
body size TL	2015	Species	Symplocos poilanei	-1.609453663	-3.108146694	-0.110760633	0.036210366	2.306138763	1.928932934	2.683344592	3.31E-13	0.838144163	-0.419976561	-1.158308815	0.318355693	0.253780699	0.840115823
body size TL	2015	Species	Symplocos singuliflora	-5.543530259	-15.69943377	4.612373254	0.251831636	3.232980626	0.160231023	6.305730229	0.041035711	0.290133385	1.598531519	-10.38574599	13.58280903	0.769706643	0.219158544
body size TL	2015	Species	Symplocos viridissima	0.332988924	-2.992717129	3.658694977	0.835206225	1.831297798	1.00004041	2.662555187	0.000230278	0.533728114	-0.580146613	-2.265985732	1.105692505	0.476227861	0.520534395
body size TL	2015	Species	Syndiclis chinensis	-6.296419683	-8.429644263	-4.163195103	2.43E-05	3.551670971	2.994383853	4.10895809	3.95E-09	0.93088713	-1.514019588	-2.344920898	-0.683118278	0.001859144	0.967636483
body size TL	2015	Species	Syzygium acuminatissimum�	-4.037598962	-6.703107105	-1.37209082	0.011480729	2.977886857	2.310397199	3.645376515	8.83E-05	0.956050237	-0.003951508	-1.926032854	1.918129838	0.995719066	0.945063244
body size TL	2015	Species	Syzygium championii	-0.283133367	-3.724005276	3.157738542	0.863121123	1.920976534	1.060820909	2.781132158	0.000252925	0.575134424	-3.29062594	-5.187209704	-1.394042176	0.002279333	0.771149582
body size TL	2015	Species	Syzygium chunianum	1.303020943	-3.516212954	6.12225484	0.494585375	1.600267325	0.438701832	2.761832818	0.018697076	0.731630974	1.725159011	-2.610340779	6.060658802	0.294781856	0.76681925
body size TL	2015	Species	Syzygium hancei	-2.131449313	-3.293161252	-0.969737374	0.000744149	2.443037158	2.166293719	2.719780597	5.70E-18	0.909899612	-0.219238635	-0.788631501	0.35015423	0.437827143	0.908776547
body size TL	2015	Species	Syzygium hancei�	-11.74845742	-18.61134177	-4.885573081	0.002874591	5.401209359	3.251642187	7.55077653	0.000141909	0.690271794	-0.735282278	-17.89060541	16.42004085	0.926539575	0.662387815
body size TL	2015	Species	Syzygium odoratum	-5.973090155	-9.714982506	-2.231197805	0.003786216	3.433130372	2.389328277	4.476932467	3.14E-06	0.736906338	1.181742021	-1.31769257	3.681176612	0.32955186	0.737162191
body size TL	2015	Species	Syzygium rysopodum	0.038163388	-2.459210657	2.535537434	0.9701857	1.886369663	1.284432984	2.488306342	0.000477101	0.914157615	-0.358923174	-2.167009244	1.449162896	0.610866717	0.900270679
body size TL	2015	Species	Syzygium tephrodes	-2.779484373	-5.080777856	-0.478190891	0.028479586	2.660926979	2.058049195	3.263804764	0.000254649	0.96756844	-0.701355345	-1.843826667	0.441115977	0.145748451	0.980969833
body size TL	2015	Species	Tabernaemontana bovina	-1.480428623	-7.594117071	4.633259826	0.60465587	2.159808869	0.318666843	4.000950895	0.025502251	0.320743825	3.177918211	-6.434700081	12.7905365	0.478278611	0.291274264
body size TL	2015	Species	Triadica cochinchinensis	-4.343797454	-8.387528283	-0.300066625	0.037733712	2.772004158	1.873983999	3.670024317	4.31E-05	0.808042133	0.739016488	-0.503378073	1.981411049	0.211346777	0.822436347
body size TL	2015	Species	Vatica mangachapoi	-3.099093921	-4.191209424	-2.006978417	1.37E-06	2.755526516	2.482809827	3.028243205	8.93E-22	0.916690135	-0.596256186	-1.069815576	-0.122696797	0.015042497	0.927506691
body size TL	2015	Species	Wendlandia uvariifolia	-3.807448207	-9.141720454	1.526824039	0.142833205	2.935936371	1.437777788	4.434094955	0.001406826	0.62155245	2.352016547	-1.726076968	6.430110062	0.224372535	0.646383582
body size TL	2015	Species	Xanthophyllum hainanense	-0.412748741	-2.370615999	1.545118517	0.67215033	2.023361122	1.574313498	2.472408746	3.31E-11	0.672307267	0.090220907	-0.658431134	0.838872949	0.80857261	0.664209705
body size TL	2010	Genus	Acronychia	1.721195248	-1.287951756	4.730342251	0.251587798	1.48258615	0.754155462	2.211016837	0.000256776	0.35244296	-1.415983318	-3.629566788	0.797600152	0.200734109	0.368065845
body size TL	2010	Genus	Actinodaphne	-5.688023335	-9.606177685	-1.769868985	0.012039923	3.41972576	2.402462601	4.436988918	0.000174295	0.904972912	0.900241368	-3.150328595	4.950811331	0.592508461	0.892955344
body size TL	2010	Genus	Adinandra	-1.700138594	-2.506236785	-0.894040402	7.95E-05	2.349143952	2.150973259	2.547314644	1.15E-33	0.894480254	-0.395150946	-0.650738531	-0.139563361	0.002973538	0.906733184
body size TL	2010	Genus	Aidia	0.662707214	-4.467215899	5.792630328	0.78577271	1.661245921	0.306845743	3.015646099	0.019759522	0.283002434	-1.38710288	-5.839199688	3.064993928	0.512679646	0.253851902
body size TL	2010	Genus	Alniphyllum	-1.970383032	-10.18202241	6.241256342	0.595161356	2.341509319	0.552453648	4.13056499	0.016607709	0.473956902	0.993018122	-4.351516367	6.337552611	0.673651994	0.414941085
body size TL	2010	Genus	Alphonsea	-2.339665413	-3.789034296	-0.89029653	0.002302999	2.476070331	2.106886957	2.845253706	3.72E-16	0.824597069	-0.029564109	-0.526238396	0.467110178	0.904654616	0.819927243
body size TL	2010	Genus	Alseodaphne	-1.611877743	-6.155933833	2.932178348	0.45143127	2.231363921	1.036281036	3.426446807	0.00173124	0.569707862	0.055983156	-2.057184615	2.169150926	0.954091944	0.526843516
body size TL	2010	Genus	Alstonia	3.68713671	-12.36966146	19.74393488	0.580666969	1.02899385	-2.655035318	4.713023018	0.504899717	-0.087840158	-0.307351478	-9.228517659	8.613814702	0.928395983	-0.356696864
body size TL	2010	Genus	Altingia	-2.681261905	-6.684836541	1.322312731	0.15729505	2.500088201	1.653116243	3.34706016	0.000215374	0.856421975	-0.07082793	-1.283893395	1.142237535	0.891070608	0.833060222
body size TL	2010	Genus	Amesiodendron	-2.160940461	-3.980811312	-0.34106961	0.023782315	2.467890219	2.038222106	2.897558332	3.03E-08	0.922899951	-0.385860093	-0.794392086	0.022671901	0.06182199	0.939614515
body size TL	2010	Genus	Antidesma	-3.937667174	-6.364730104	-1.510604245	0.002487409	2.896654204	2.275402972	3.517905435	2.63E-10	0.75675277	-0.060634927	-1.43752776	1.316257905	0.928670121	0.747819869
body size TL	2010	Genus	Aphananthe	-3.687843034	-6.890933378	-0.48475269	0.028526447	2.880136595	1.996494864	3.763778327	4.22E-05	0.842184137	-1.908203569	-4.631450628	0.815043489	0.144792151	0.866143443
body size TL	2010	Genus	Aporosa	-4.518129493	-7.416955998	-1.619302988	0.005618396	3.056903088	2.269840964	3.843965212	3.46E-06	0.857273356	-1.060040562	-2.74290153	0.622820405	0.190746062	0.86883769
body size TL	2010	Genus	Ardisia	-2.749449113	-4.127689625	-1.371208602	0.000277213	2.564953473	2.188893791	2.941013155	1.50E-15	0.845222432	-0.332510475	-0.889444094	0.224423143	0.233107531	0.847356983
body size TL	2010	Genus	Baccaurea	-3.600015923	-9.239728717	2.039696871	0.169326536	2.72176127	1.365905166	4.077617375	0.002678398	0.76765293	-0.185436976	-4.602525939	4.231651987	0.918257945	0.721831435
body size TL	2010	Genus	Beilschmiedia	-1.28010877	-6.034674521	3.474456981	0.557544917	2.214780681	1.051223339	3.378338023	0.001973458	0.636904002	-0.849476627	-3.629498307	1.930545053	0.501033315	0.615387427
body size TL	2010	Genus	Bridelia	-0.613835682	-5.474858252	4.247186888	0.743572444	2.066535107	0.816067617	3.317002597	0.010119183	0.800425017	-1.200590881	-5.720772641	3.31959088	0.460038894	0.785085325
body size TL	2010	Genus	Canarium	-4.013003763	-6.908102867	-1.11790466	0.008704909	2.953113428	2.168966681	3.737260175	6.74E-08	0.713239674	-0.932851717	-2.381034401	0.515330968	0.19524041	0.722699341
body size TL	2010	Genus	Casearia	-7.116164849	-14.68535776	0.453028063	0.058039214	4.116046283	1.661406118	6.570686448	0.012863617	0.872926465	-0.055388773	-19.83074949	19.71997194	0.991478759	0.809403538
body size TL	2010	Genus	Castanopsis	-1.493388915	-2.587749596	-0.399028235	0.008093706	2.279437852	2.029089845	2.529785859	3.19E-30	0.799608212	-0.187465308	-0.585030137	0.210099521	0.350872422	0.799312288
body size TL	2010	Genus	Cinnamomum	-2.282995387	-3.047022359	-1.518968414	2.59E-07	2.532713364	2.34065373	2.724772997	6.26E-30	0.936067442	-0.533943275	-0.834315449	-0.2335711	0.000828706	0.948900094
body size TL	2010	Genus	Cleistanthus	1.760029423	-2.530977314	6.05103616	0.318357197	1.513416771	0.443068801	2.583764742	0.017164319	0.742420907	-0.935683832	-5.102608644	3.231240981	0.526432925	0.706519453
body size TL	2010	Genus	Cleyera	-5.973040286	-12.66385995	0.717779379	0.071624398	3.446693696	1.48635143	5.407035962	0.005080635	0.714388281	-1.400382721	-10.44617117	7.645405733	0.707087785	0.667788186
body size TL	2010	Genus	Cratoxylum	-3.54581846	-4.669869279	-2.421767642	0.000142108	2.79930847	2.530119668	3.068497272	4.69E-08	0.986920856	-0.011482943	-0.712035181	0.689069296	0.969308308	0.984745088
body size TL	2010	Genus	Cryptocarya	-3.641537846	-5.158180071	-2.124895621	2.34E-05	2.881484371	2.484862284	3.278106458	1.37E-16	0.857442069	-0.703018304	-1.5055292	0.099492592	0.08396652	0.865762658
body size TL	2010	Genus	Cyclobalanopsis	-1.171041744	-2.16983245	-0.172251038	0.022268535	2.213107166	2.006034042	2.42018029	2.51E-31	0.871481987	-0.134388576	-0.342997579	0.074220427	0.202803656	0.872745456
body size TL	2010	Genus	Dacrycarpus	-0.790707587	-3.836411118	2.254995944	0.579211814	2.093325453	1.29046908	2.896181827	0.000130517	0.726857146	-2.36708738	-3.514011654	-1.220163106	0.000982284	0.903534989
body size TL	2010	Genus	Dacrydium	0.016198134	-1.920196011	1.95259228	0.986368157	1.940907547	1.537474446	2.344340648	5.64E-10	0.796072149	-0.181258157	-0.530313506	0.167797192	0.293866617	0.797371851
body size TL	2010	Genus	Dalbergia	-2.747951216	-4.432962623	-1.06293981	0.003243984	2.61507642	2.225039178	3.005113662	1.71E-10	0.922024699	-0.563484798	-1.122126998	-0.004842597	0.048281616	0.93641865
body size TL	2010	Genus	Daphniphyllum	-0.881272915	-3.371997242	1.609451412	0.468015424	2.090796405	1.490593753	2.690999057	6.46E-07	0.72283397	-1.000579851	-2.165964143	0.16480444	0.088022821	0.752224763
body size TL	2010	Genus	Decaspermum	-0.934168002	-2.698489286	0.830153283	0.294662754	2.157011595	1.758544763	2.555478428	1.27E-16	0.616011162	-0.760743972	-1.395568976	-0.125918968	0.01954218	0.639910374
body size TL	2010	Genus	Dillenia	-1.724978473	-3.008808921	-0.441148026	0.009556509	2.319311791	1.999437346	2.639186236	7.01E-19	0.818540405	-0.839627044	-1.186790475	-0.492463613	1.41E-05	0.878548873
body size TL	2010	Genus	Diospyros	-1.932292151	-2.625049201	-1.239535101	1.91E-07	2.421229651	2.248964363	2.593494939	6.59E-55	0.861766801	-0.216301059	-0.488770313	0.056168194	0.118652976	0.863398972
body size TL	2010	Genus	Diplospora	-4.895060269	-6.773480604	-3.016639934	3.07E-06	3.124965788	2.608170029	3.641761546	8.66E-17	0.733974999	-1.601253627	-3.222655861	0.020148607	0.05280722	0.748168817
body size TL	2010	Genus	Elaeocarpus	-4.404141436	-6.730744119	-2.077538752	0.002879692	2.931140963	2.39176484	3.470517085	4.01E-06	0.953522296	-0.312245833	-1.156105247	0.531613581	0.4001438	0.952293973
body size TL	2010	Genus	Endospermum	-6.105132517	-27.39893796	15.18867292	0.470583756	3.038824255	-1.098061939	7.17571045	0.111008242	0.387218127	10.49136124	-9.914117459	30.89683995	0.200309191	0.568256008
body size TL	2010	Genus	Engelhardia	-2.365848417	-3.653897591	-1.077799243	0.000655493	2.497101745	2.195078557	2.799124933	7.35E-19	0.880368617	-0.344636225	-0.814105567	0.124833117	0.145243963	0.884176944
body size TL	2010	Genus	Eurya	-0.63664772	-2.123117274	0.849821833	0.394903432	2.072487326	1.691491453	2.453483199	9.76E-16	0.661928724	-0.950558648	-1.827799534	-0.073317761	0.03419393	0.681902204
body size TL	2010	Genus	Ficus	-0.955136119	-1.630528293	-0.279743944	0.006004074	2.202020065	2.036732607	2.367307523	1.10E-48	0.865753471	-0.216762872	-0.413401414	-0.02012433	0.031053213	0.870329985
body size TL	2010	Genus	Garcinia	-3.242340143	-5.031791818	-1.452888467	0.000659842	2.680187586	2.256789007	3.103586166	5.37E-17	0.766659599	-1.707306024	-2.499051298	-0.91556075	7.56E-05	0.829831122
body size TL	2010	Genus	Gironniera	-1.005197575	-2.451196029	0.440800878	0.170052488	2.194487663	1.815280683	2.573694644	6.04E-18	0.647317147	-0.388227552	-1.174566958	0.398111855	0.328170885	0.647166082
body size TL	2010	Genus	Glochidion	-1.944664246	-6.18894274	2.299614248	0.350605896	2.32116128	1.234782133	3.407540427	0.000241901	0.47320557	0.359323077	-2.453395119	3.172041274	0.792055479	0.447558283
body size TL	2010	Genus	Goniothalamus	-3.566588463	-5.280507274	-1.852669652	0.000436757	2.808457788	2.382416429	3.234499148	2.20E-10	0.919539327	-1.043046324	-1.564480876	-0.521611772	0.000679807	0.961198627
body size TL	2010	Genus	Gonocaryum	-4.482835412	-6.557466597	-2.408204227	0.000116545	3.071860198	2.501728497	3.6419919	3.22E-12	0.789134009	-2.388377252	-3.82196815	-0.954786354	0.00191125	0.84277602
body size TL	2010	Genus	Helicia	-5.930278715	-9.710871271	-2.149686159	0.00320926	3.345521853	2.392492345	4.298551362	5.62E-08	0.619153151	-1.448491607	-3.808558709	0.911575494	0.219405469	0.626323722
body size TL	2010	Genus	Heritiera	-2.893476609	-5.204646493	-0.582306725	0.015503666	2.671482111	2.033093086	3.309871136	2.77E-10	0.644701466	-0.529658919	-1.352214609	0.292896771	0.200051023	0.651148337
body size TL	2010	Genus	Homalium	-4.548201604	-6.487514068	-2.608889139	0.004980057	3.245602002	2.645009137	3.846194867	0.000428333	0.986611721	-0.326996704	-2.360429814	1.706436406	0.560524866	0.983796268
body size TL	2010	Genus	Ilex	-3.494736425	-7.455591095	0.466118245	0.079583637	2.75447235	1.728953712	3.779990989	4.02E-05	0.66509529	-1.517837533	-3.603567693	0.567892627	0.140882645	0.694358278
body size TL	2010	Genus	Illicium	-2.945147313	-7.249693024	1.359398398	0.117634261	2.702971977	1.597780229	3.808163726	0.004413178	0.937087234	1.805608735	-4.578490866	8.189708335	0.347747711	0.945778605
body size TL	2010	Genus	Ixonanthes	-0.323876525	-4.320117651	3.6723646	0.86030432	1.968751098	1.15853692	2.778965276	0.000295426	0.720197309	-0.795640223	-2.444053941	0.852773495	0.303252978	0.725473516
body size TL	2010	Genus	Lannea	-3.989496974	-6.697646254	-1.281347693	0.012799797	3.004399679	2.238157261	3.770642097	0.000164605	0.943708916	-0.935710376	-2.651856661	0.780435908	0.204629949	0.955265402
body size TL	2010	Genus	Lindera	3.279613019	-0.987590104	7.546816141	0.12075273	1.07815741	0.061952757	2.094362064	0.03923127	0.23302837	-1.578656458	-5.05151185	1.894198935	0.341518361	0.231902123
body size TL	2010	Genus	Liquidambar	-2.371010281	-3.690899192	-1.051121369	0.001545966	2.483659989	2.200683216	2.766636761	2.91E-12	0.953063424	-0.296213137	-0.565760457	-0.026665816	0.033373158	0.963342283
body size TL	2010	Genus	Lirianthe	-4.074588281	-7.01876074	-1.130415822	0.014740851	2.91294233	2.0754809	3.750403761	0.000144073	0.910758365	-0.043828224	-1.9623173	1.874660851	0.955445617	0.892983851
body size TL	2010	Genus	Litchi	-1.199106158	-16.78265217	14.38443986	0.84127632	2.087907358	-1.645558891	5.821373606	0.195450274	0.220076262	-5.151841621	-22.57774285	12.27405961	0.416183152	0.197037488
body size TL	2010	Genus	Lithocarpus	-2.03883774	-3.053335133	-1.024340347	0.000135949	2.403420647	2.183351805	2.623489489	1.17E-36	0.84390509	-0.434544075	-0.64520137	-0.223886779	9.37E-05	0.868159833
body size TL	2010	Genus	Litsea	-1.407187006	-2.361066722	-0.453307291	0.004189341	2.285649687	2.031690265	2.539609109	9.25E-35	0.733719192	-0.186833256	-0.577171821	0.203505309	0.345010359	0.733483619
body size TL	2010	Genus	Machilus	-3.056476649	-4.228582551	-1.884370746	1.64E-06	2.782155417	2.458884923	3.105425911	5.36E-28	0.789579662	-0.792490477	-1.316252723	-0.268728232	0.003507167	0.80956643
body size TL	2010	Genus	Maclurodendron	-1.53472507	-3.568735509	0.499285369	0.134432686	2.333790943	1.848472654	2.819109232	2.10E-11	0.729738509	-0.907314831	-2.151683509	0.337053847	0.147446475	0.73895637
body size TL	2010	Genus	Mallotus	-2.969513814	-4.898116629	-1.040910999	0.003526942	2.660289121	2.122686216	3.197892026	5.65E-12	0.729371565	0.010484595	-0.98814755	1.00911674	0.983116215	0.721642937
body size TL	2010	Genus	Meliosma	-0.933108675	-2.188185236	0.321967886	0.138992998	2.16058727	1.84392756	2.477246979	3.77E-14	0.87015297	-0.643185467	-1.193503123	-0.092867811	0.023660299	0.888988468
body size TL	2010	Genus	Memecylon	-2.280551587	-8.615237595	4.054134421	0.412257424	2.455376094	0.628352917	4.28239927	0.016645816	0.583679167	0.626546683	-5.327888109	6.580981474	0.797596649	0.507619756
body size TL	2010	Genus	Michelia	-2.86701554	-6.501224999	0.76719392	0.110386548	2.470583681	1.667768371	3.27339899	3.06E-05	0.789021176	0.004348431	-1.302391871	1.311088733	0.994229921	0.767924569
body size TL	2010	Genus	Microcos	-2.111602793	-6.392615843	2.169410257	0.214495648	2.415650559	1.33013629	3.501164829	0.005789832	0.924749208	2.596348258	-7.560538387	12.7532349	0.386087478	0.929665559
body size TL	2010	Genus	Microdesmis	-4.163662715	-10.9642434	2.636917969	0.202423838	2.9138523	0.949405235	4.878299364	0.007946324	0.474260862	-4.801814918	-10.36626752	0.762637687	0.082685159	0.58961125
body size TL	2010	Genus	Miliusa	-5.361845803	-12.12097056	1.397278954	0.085832886	3.116202017	1.23996876	4.992435275	0.013208702	0.870710345	-2.183777281	-15.40695943	11.03940487	0.551035236	0.845156767
body size TL	2010	Genus	Mischocarpus	4.3582272	-13.21989255	21.93634695	0.487698446	0.848249212	-3.420091792	5.116590216	0.572007177	-0.176473491	-7.819060438	-34.98116747	19.34304659	0.341148191	0.001325253
body size TL	2010	Genus	Myrsine	-3.898538588	-7.660454308	-0.136622867	0.043872802	2.876066813	1.817875268	3.934258358	0.000241097	0.809651243	-1.189540949	-3.231334648	0.85225275	0.210750672	0.828858438
body size TL	2010	Genus	Neolitsea	0.170578467	-2.24959859	2.590755524	0.886629385	1.858367376	1.263102745	2.453632007	4.34E-07	0.552705023	-0.143740367	-1.268737575	0.981256841	0.79592159	0.538841862
body size TL	2010	Genus	Nephelium	-1.166533371	-2.387471608	0.054404866	0.058695776	2.24866169	1.985127327	2.512196054	4.63E-08	0.977224591	-0.290031012	-0.710009204	0.12994718	0.146492348	0.981151277
body size TL	2010	Genus	Olea	-4.242290056	-6.531806875	-1.952773236	0.000672357	2.930337942	2.389484116	3.471191767	2.80E-12	0.790991307	-1.209092649	-2.411430908	-0.006754389	0.048805764	0.810646615
body size TL	2010	Genus	Ormosia	-2.296145156	-4.112166009	-0.480124304	0.015561105	2.470646058	2.025653482	2.915638634	8.75E-11	0.851210277	-1.073035979	-1.550664197	-0.595407761	0.000130463	0.923569309
body size TL	2010	Genus	Osmanthus	-6.674145782	-14.90715362	1.558862056	0.081788856	3.501857823	1.523659549	5.480056096	0.01106393	0.884852322	-1.959277251	-4.70149447	0.782939968	0.091519349	0.969831958
body size TL	2010	Genus	Ostodes	2.83928608	-0.293459861	5.972032022	0.068414413	1.331793931	0.616969188	2.046618675	0.003855577	0.738641732	-0.688300213	-2.416925851	1.040325425	0.352992737	0.740701057
body size TL	2010	Genus	Pentaphylax	-3.121105128	-4.681346945	-1.56086331	0.000268438	2.65630933	2.259515748	3.053102912	2.58E-15	0.840247361	-0.061072322	-0.76365451	0.641509866	0.86070616	0.835562221
body size TL	2010	Genus	Pertusadina	-0.939171587	-4.259507058	2.381163884	0.499767688	2.186998575	1.351624504	3.022372645	0.00109822	0.88069089	0.808208442	-3.154233775	4.770650659	0.601449339	0.861933126
body size TL	2010	Genus	Phoebe	-1.983001352	-4.068749181	0.102746478	0.058369096	2.420895064	1.910607244	2.931182884	6.55E-05	0.960969299	-0.118014386	-0.963690185	0.727661413	0.718153467	0.952976426
body size TL	2010	Genus	Polyalthia	-4.742024618	-9.164281647	-0.319767589	0.037359242	3.080871055	1.888576859	4.273165252	7.26E-05	0.664540972	-0.869995447	-4.549830846	2.809839953	0.618082165	0.645843409
body size TL	2010	Genus	Polyspora	-1.205870548	-3.168382646	0.75664155	0.203394723	2.267724444	1.800426627	2.735022261	3.81E-07	0.904064982	0.253125672	-0.930451829	1.436703173	0.643944629	0.896814533
body size TL	2010	Genus	Psychotria	-5.208799681	-6.728195359	-3.689404003	1.07E-08	3.310759829	2.875286247	3.746233411	4.51E-20	0.826035947	-0.905470956	-1.79375663	-0.017185281	0.045899141	0.836925293
body size TL	2010	Genus	Pterospermum	-0.36842346	-2.412807196	1.675960276	0.696470637	2.100833024	1.642129573	2.559536475	1.32E-06	0.903624287	-0.759691822	-1.268177371	-0.251206272	0.008130498	0.952809177
body size TL	2010	Genus	Radermachera	-2.049300449	-4.116482812	0.017881915	0.051581402	2.424562249	1.904734267	2.944390232	4.92E-06	0.927233015	-0.557815051	-1.539284177	0.423654075	0.220897568	0.933894321
body size TL	2010	Genus	Reevesia	-4.521010257	-6.295092568	-2.746927946	3.79E-05	3.096308715	2.592450544	3.600166886	7.96E-11	0.891559132	-0.765831621	-1.747145473	0.215482231	0.118449739	0.9004084
body size TL	2010	Genus	Rhodamnia	0.522958536	-1.869218061	2.915135134	0.646375883	1.763024531	1.161746773	2.364302288	1.99E-05	0.719882313	-0.433716233	-2.493767865	1.626335398	0.656729231	0.703060171
body size TL	2010	Genus	Sarcosperma	-2.500937542	-3.785040508	-1.216834577	0.000270255	2.669534483	2.278642151	3.060426815	6.80E-19	0.778983703	-0.772879325	-1.369204124	-0.176554526	0.012103129	0.801059429
body size TL	2010	Genus	Schefflera	-2.907034989	-3.879098323	-1.934971655	9.05E-08	2.688779207	2.447609159	2.929949256	1.90E-33	0.874209232	-0.642188289	-0.936337858	-0.34803872	4.52E-05	0.899904195
body size TL	2010	Genus	Schima	-2.14705857	-3.904456998	-0.389660143	0.017638514	2.446379978	2.047385388	2.845374569	6.83E-17	0.743231345	-0.609326019	-1.150021915	-0.068630123	0.02797711	0.762438648
body size TL	2010	Genus	Scolopia	-6.870468928	-16.12415142	2.383213561	0.099145181	3.794678836	1.16399092	6.425366753	0.019419693	0.83384115	-5.893029412	-15.36485519	3.578796367	0.115802899	0.945617333
body size TL	2010	Genus	Streblus	-4.721734446	-10.81431732	1.370848426	0.097790847	3.240487985	1.581191953	4.899784018	0.005608812	0.850300595	-1.333917392	-8.157000945	5.489166161	0.577912202	0.823212089
body size TL	2010	Genus	Styrax	-1.217615244	-3.122051486	0.686820999	0.1743315	2.261877155	1.788740226	2.735014084	9.48E-06	0.940647346	-0.106127504	-0.86995739	0.657702383	0.74545975	0.932063962
body size TL	2010	Genus	Symplocos	-2.709222526	-3.628351572	-1.790093479	5.42E-08	2.592173987	2.364375012	2.819972962	7.38E-43	0.821905194	-0.42342065	-0.739269463	-0.107571836	0.009073079	0.831286653
body size TL	2010	Genus	Syndiclis	-6.296419683	-8.429644263	-4.163195103	2.43E-05	3.551670971	2.994383853	4.10895809	3.95E-09	0.93088713	-1.514019588	-2.344920898	-0.683118278	0.001859144	0.967636483
body size TL	2010	Genus	Syzygium	-2.481665637	-3.131859576	-1.831471698	6.21E-12	2.542268939	2.380290191	2.704247686	8.63E-63	0.877820361	-0.464828238	-0.701424982	-0.228231495	0.00016039	0.889533924
body size TL	2010	Genus	Tabernaemontana	-2.655286441	-6.892334762	1.58176188	0.201547832	2.533474618	1.275021603	3.791927633	0.000643399	0.521135147	1.527285655	-2.172924362	5.227495673	0.390960433	0.514129251
body size TL	2010	Genus	Triadica	-2.22287051	-6.27380281	1.828061789	0.254952011	2.334953754	1.418755588	3.251151919	0.000125221	0.696496596	0.339596222	-1.112237914	1.791430357	0.61685917	0.676695512
body size TL	2010	Genus	Vatica	-3.099093921	-4.191209424	-2.006978417	1.37E-06	2.755526516	2.482809827	3.028243205	8.93E-22	0.916690135	-0.596256186	-1.069815576	-0.122696797	0.015042497	0.927506691
body size TL	2010	Genus	Wendlandia	-3.807448207	-9.141720454	1.526824039	0.142833205	2.935936371	1.437777788	4.434094955	0.001406826	0.62155245	2.352016547	-1.726076968	6.430110062	0.224372535	0.646383582
body size TL	2010	Genus	Xanthophyllum	-0.412748741	-2.370615999	1.545118517	0.67215033	2.023361122	1.574313498	2.472408746	3.31E-11	0.672307267	0.090220907	-0.658431134	0.838872949	0.80857261	0.664209705
body size TL	2015	Genus	Acronychia	0.683965351	-2.407304096	3.775234799	0.653470066	1.767576923	1.034805704	2.500348141	3.49E-05	0.456272996	0.257948664	-2.636553347	3.152450675	0.856076115	0.436088205
body size TL	2015	Genus	Actinodaphne	-4.349229812	-8.242211696	-0.456247928	0.03401938	3.075291327	2.071014899	4.079567754	0.000292076	0.887358226	1.351262996	-1.600932951	4.303458944	0.292317465	0.894139812
body size TL	2015	Genus	Adinandra	-1.992498493	-3.053911015	-0.931085971	0.000393889	2.408982978	2.149331136	2.66863482	1.53E-26	0.849162451	-0.503120218	-0.856782328	-0.149458109	0.006069289	0.865129418
body size TL	2015	Genus	Aidia	-4.211490507	-10.07448328	1.65150227	0.146570233	2.914426359	1.336697335	4.492155382	0.001317228	0.475446519	-1.677973766	-4.498762946	1.142815415	0.222771897	0.496518428
body size TL	2015	Genus	Alniphyllum	-1.321411465	-9.744338936	7.101516006	0.714303869	2.225602673	0.402224456	4.04898089	0.024424666	0.530839843	0.088355355	-6.204632748	6.381343458	0.972605831	0.437154445
body size TL	2015	Genus	Alphonsea	-2.61000798	-4.150955262	-1.069060697	0.001489729	2.530286589	2.143303298	2.91726988	1.29E-15	0.821189825	-0.129742725	-0.651269135	0.391783685	0.616957069	0.817513258
body size TL	2015	Genus	Alseodaphne	-1.702010262	-7.381510877	3.977490354	0.523091166	2.226285449	0.749780561	3.702790336	0.006847516	0.454880456	0.103706982	-2.450869256	2.658283219	0.929712022	0.400858723
body size TL	2015	Genus	Alstonia	6.894905747	-30.0631354	43.85294689	0.631806565	0.389887741	-7.674456255	8.454231738	0.899701314	-0.244394462	11.32379149	-37.93447361	60.58205658	0.517380527	-0.4079891
body size TL	2015	Genus	Altingia	-2.225223617	-5.623970567	1.173523332	0.165509965	2.419651932	1.707184858	3.132119006	8.90E-05	0.88809812	-0.025558113	-1.036844709	0.985728484	0.952698412	0.869530964
body size TL	2015	Genus	Amesiodendron	-4.357406232	-6.74665637	-1.968156093	0.001693261	2.991084856	2.400060293	3.582109419	6.33E-08	0.894369073	-1.094409159	-1.966661372	-0.222156947	0.01814036	0.929482997
body size TL	2015	Genus	Antidesma	-4.256647176	-6.949193982	-1.56410037	0.003238955	2.952448639	2.269140787	3.635756491	3.20E-09	0.750456505	0.135945139	-1.317044413	1.58893469	0.848502991	0.740462104
body size TL	2015	Genus	Aphananthe	-4.789812176	-8.541744028	-1.037880323	0.017413548	3.138948723	2.109283073	4.168614374	4.78E-05	0.804054937	-2.278207165	-5.399457399	0.843043069	0.133102408	0.832901305
body size TL	2015	Genus	Aporosa	-5.599574172	-8.548785012	-2.650363332	0.002005049	3.352609536	2.554878814	4.150340258	5.44E-06	0.899381722	-0.131901141	-2.092763343	1.828961062	0.880570784	0.887143873
body size TL	2015	Genus	Ardisia	-3.214429533	-4.662944289	-1.765914776	6.60E-05	2.67883676	2.286822423	3.070851097	3.28E-16	0.833852403	-0.450356072	-1.047465204	0.14675306	0.13484532	0.839658544
body size TL	2015	Genus	Baccaurea	-4.316066494	-8.349545624	-0.282587363	0.039216275	2.943853374	1.960003549	3.927703199	0.000197905	0.859799016	-0.460931648	-3.364930381	2.443067085	0.711140521	0.84044344
body size TL	2015	Genus	Beilschmiedia	-2.401320541	-7.6827561	2.880115018	0.325059515	2.441868143	1.178697458	3.705038827	0.00211725	0.677094724	-0.265228684	-3.140035015	2.609577646	0.833528373	0.633457549
body size TL	2015	Genus	Bridelia	0.502237353	-5.89729934	6.901774047	0.818899064	1.817311053	0.237921879	3.396700227	0.035199477	0.756234089	-0.868134757	-8.185167789	6.448898275	0.660471354	0.676503026
body size TL	2015	Genus	Canarium	-2.770487881	-5.621090945	0.080115182	0.056265841	2.632634336	1.877661695	3.387606978	1.95E-07	0.670166839	-0.344665852	-1.899943564	1.21061186	0.65094143	0.658942697
body size TL	2015	Genus	Castanopsis	-1.396737081	-2.642568737	-0.150905425	0.028497672	2.255838763	1.974981364	2.536696162	4.87E-26	0.768006524	-0.203340565	-0.607183228	0.200502097	0.319061062	0.768025183
body size TL	2015	Genus	Cinnamomum	-2.36212251	-3.31565098	-1.40859404	8.89E-06	2.55013492	2.309197098	2.791072741	8.81E-26	0.904072489	-0.796829818	-1.156813333	-0.436846303	5.32E-05	0.931534654
body size TL	2015	Genus	Cleyera	-5.215912462	-14.06328436	3.631459434	0.177006053	3.080851377	0.572390903	5.589311852	0.027027747	0.6800615	0.755522325	-16.74937119	18.26041584	0.899449546	0.576081327
body size TL	2015	Genus	Cratoxylum	-2.431560962	-3.855063457	-1.008058468	0.005815424	2.506339355	2.174766581	2.83791213	1.61E-06	0.979891091	0.071621668	-0.489989991	0.633233328	0.756327169	0.976377051
body size TL	2015	Genus	Cryptocarya	-3.239240699	-4.88686534	-1.591616057	0.000345712	2.756769563	2.332304984	3.181234141	1.61E-14	0.840590139	-0.275630402	-1.127365528	0.576104724	0.514123074	0.837728122
body size TL	2015	Genus	Cyclobalanopsis	-1.626006535	-2.852758447	-0.399254624	0.010162358	2.291211225	2.039897145	2.542525304	2.00E-27	0.831375237	-0.157663551	-0.415415735	0.100088633	0.226262579	0.832623866
body size TL	2015	Genus	Dacrycarpus	0.417955623	-4.317550237	5.153461482	0.849514195	1.73942551	0.495922598	2.982928422	0.010494468	0.414027495	-2.788368211	-4.816742247	-0.759994175	0.011983394	0.667436479
body size TL	2015	Genus	Dacrydium	2.32120598	-0.269464929	4.911876889	0.076579369	1.453872145	0.919964277	1.987780014	1.12E-05	0.573221898	-0.620173984	-1.231049232	-0.009298735	0.046908046	0.631184009
body size TL	2015	Genus	Dalbergia	-2.3040077	-3.954181115	-0.653834285	0.009219401	2.518146097	2.143072388	2.893219806	1.68E-10	0.922219455	-0.754679537	-1.326590736	-0.182768338	0.013121573	0.945681031
body size TL	2015	Genus	Daphniphyllum	-2.906407498	-5.641154661	-0.171660335	0.038501128	2.544969401	1.887187964	3.202750838	1.95E-07	0.774005004	-1.205543376	-2.429166815	0.018080062	0.053106788	0.809204179
body size TL	2015	Genus	Decaspermum	-0.680597255	-2.232026881	0.870832371	0.384673613	2.096062376	1.750803488	2.441321264	6.24E-19	0.669020288	-0.476614646	-0.995018631	0.04178934	0.070955309	0.679678067
body size TL	2015	Genus	Dillenia	-0.967290643	-2.715437878	0.780856592	0.271158725	2.102221411	1.672861412	2.53158141	6.45E-13	0.671628659	-0.912312844	-1.453750753	-0.370874934	0.001447939	0.732735645
body size TL	2015	Genus	Diospyros	-1.997558429	-2.886642819	-1.108474038	1.90E-05	2.423096442	2.204032655	2.642160229	9.25E-45	0.790137513	-0.246078625	-0.592774467	0.100617218	0.162576489	0.791746217
body size TL	2015	Genus	Diplospora	-4.278321806	-6.149394902	-2.40724871	3.47E-05	2.930028597	2.423417235	3.43663996	4.82E-15	0.749810099	-1.280897204	-2.749778551	0.187984144	0.085760867	0.76116909
body size TL	2015	Genus	Elaeocarpus	-2.871192601	-5.943817682	0.201432479	0.063297299	2.57879229	1.865015031	3.29256955	3.26E-05	0.883737255	0.307931689	-0.869762144	1.485625521	0.555966483	0.874008648
body size TL	2015	Genus	Endospermum	-7.395129445	-33.30061901	18.51036012	0.472379357	3.233799964	-1.642474559	8.110074486	0.139395305	0.323430376	11.89890429	-20.58250188	44.38031045	0.327945237	0.379172479
body size TL	2015	Genus	Engelhardia	-1.019220264	-2.43897487	0.400534342	0.153020868	2.179813266	1.860254058	2.499372475	1.23E-14	0.861651719	-0.13947315	-0.527074651	0.248128352	0.467673626	0.859505049
body size TL	2015	Genus	Eurya	-1.823679439	-3.27335292	-0.374005957	0.01464574	2.367083767	2.002936051	2.731231483	2.61E-18	0.754292448	-0.287093519	-1.203782719	0.629595681	0.532590218	0.75150655
body size TL	2015	Genus	Ficus	-0.681565206	-1.388107272	0.024976861	0.058502007	2.14132954	1.97069219	2.311966891	6.80E-45	0.858471739	-0.26220774	-0.470574987	-0.053840492	0.014172442	0.865443477
body size TL	2015	Genus	Garcinia	-3.929591856	-5.493081253	-2.366102458	6.72E-06	2.83702559	2.466597841	3.20745334	3.36E-20	0.82814835	-1.416145314	-1.972703786	-0.859586841	5.62E-06	0.8873138
body size TL	2015	Genus	Gironniera	-0.593635438	-2.038541604	0.851270728	0.415093151	2.098586291	1.725954519	2.471218064	4.53E-17	0.648329126	-0.444086815	-1.192666484	0.304492854	0.240486705	0.650431229
body size TL	2015	Genus	Glochidion	-2.652897174	-6.667153076	1.361358728	0.178229652	2.513594705	1.476689373	3.550500037	0.000134772	0.634432951	-0.322854728	-3.228942475	2.58323302	0.814066823	0.608049173
body size TL	2015	Genus	Goniothalamus	-3.657229896	-5.253405973	-2.06105382	0.00015527	2.804641871	2.404728664	3.204555078	3.85E-11	0.923707332	-0.652329556	-1.227338755	-0.077320358	0.02863487	0.940461626
body size TL	2015	Genus	Gonocaryum	-2.180241843	-4.064810468	-0.295673218	0.024734632	2.441956589	1.927690333	2.956222845	5.09E-11	0.737160869	-0.314820874	-1.816532712	1.186890965	0.671922434	0.730272821
body size TL	2015	Genus	Helicia	-5.071811935	-7.930282249	-2.21334162	0.001084542	3.126558167	2.412615061	3.840501273	7.56E-10	0.725328431	-1.057648837	-2.849839075	0.734541402	0.236828733	0.729629437
body size TL	2015	Genus	Heritiera	-3.349619937	-5.612537166	-1.086702707	0.004819684	2.785754974	2.165083538	3.406426409	5.72E-11	0.682548871	-0.743369733	-1.489106835	0.002367369	0.05069358	0.706995663
body size TL	2015	Genus	Homalium	-3.451343919	-6.052473866	-0.850213973	0.021130319	2.934324448	2.154456285	3.714192611	0.00047443	0.955803835	0.505307167	-3.148206481	4.158820814	0.689606977	0.944646449
body size TL	2015	Genus	Ilex	-4.013424264	-7.639842598	-0.38700593	0.032463177	2.910845078	1.971005983	3.850684173	1.11E-05	0.741942098	-1.151494353	-3.239137345	0.936148639	0.25471559	0.749457129
body size TL	2015	Genus	Illicium	-4.489080614	-7.770950057	-1.207211172	0.019140857	3.065925155	2.212601597	3.919248714	0.000567355	0.951696246	-0.165145672	-3.315933727	2.985642382	0.878132663	0.936186838
body size TL	2015	Genus	Ixonanthes	-0.722417243	-4.83977782	3.394943335	0.704040346	2.051149145	1.224942119	2.877356171	0.000250457	0.729054536	-0.937266319	-2.561958435	0.687425798	0.224265913	0.746852287
body size TL	2015	Genus	Lannea	-1.507665491	-4.060972574	1.045641592	0.176468338	2.332230703	1.629497552	3.034963853	0.000770757	0.943761065	-0.738375455	-1.982645772	0.505894863	0.155380055	0.965742124
body size TL	2015	Genus	Lindera	-0.193112652	-6.878358427	6.492133122	0.951474364	1.875065168	0.345146332	3.404984003	0.019838762	0.282632305	1.765360866	-1.002475069	4.533196801	0.191487607	0.325901595
body size TL	2015	Genus	Liquidambar	-1.762542922	-3.117256209	-0.407829635	0.014723941	2.376255796	2.089024045	2.663487546	1.56E-10	0.957886012	-0.324883419	-0.614432277	-0.035334561	0.030891197	0.969544681
body size TL	2015	Genus	Lirianthe	-2.70937323	-4.506126801	-0.91261966	0.009149622	2.548815703	2.055544466	3.04208694	5.63E-06	0.948812974	-0.039952369	-0.997055143	0.917150406	0.92197243	0.940385461
body size TL	2015	Genus	Litchi	2.045311505	-7.769035242	11.85965825	0.593868039	1.411857039	-0.919015027	3.742729105	0.167909836	0.267751422	-4.114699009	-12.79040977	4.561011751	0.228348085	0.44507503
body size TL	2015	Genus	Lithocarpus	-1.603907072	-2.747437718	-0.460376427	0.006563551	2.302136739	2.057670968	2.546602509	5.35E-31	0.81215405	-0.341379138	-0.578470484	-0.104287792	0.005325683	0.827691575
body size TL	2015	Genus	Litsea	-1.76392923	-2.588733618	-0.939124842	4.84E-05	2.380580552	2.164267438	2.596893666	1.29E-40	0.819052729	-0.367688465	-0.69587793	-0.039498999	0.028473566	0.825652937
body size TL	2015	Genus	Machilus	-2.636443461	-3.896652192	-1.37623473	8.44E-05	2.653434798	2.312137048	2.994732548	1.74E-24	0.768720839	-0.780394312	-1.290415855	-0.27037277	0.003213788	0.79296193
body size TL	2015	Genus	Maclurodendron	-1.263183605	-2.791420183	0.265052974	0.102334922	2.255757903	1.894262667	2.617253139	8.10E-15	0.811379147	-0.176905931	-0.907063197	0.553251336	0.62588633	0.807321828
body size TL	2015	Genus	Mallotus	-2.935835639	-5.214105497	-0.65756578	0.013131386	2.637219404	2.011614995	3.262823814	6.53E-10	0.680917299	0.085261339	-1.080999476	1.251522154	0.882556608	0.671173833
body size TL	2015	Genus	Mayodendron	-0.009836339	-7.523252727	7.503580048	0.997273878	1.856111861	-0.187758248	3.89998197	0.065260096	0.517253605	-1.697380322	-12.5859934	9.191232753	0.653894811	0.405139221
body size TL	2015	Genus	Melicope	-0.616511451	-10.52821856	9.295195664	0.85573886	1.884856521	-0.635395136	4.405108177	0.097608896	0.538366531	-0.377258691	-9.865731399	9.111214017	0.879909188	0.317536177
body size TL	2015	Genus	Meliosma	-0.82678394	-1.579863364	-0.073704516	0.032614173	2.156383408	1.973533851	2.339232966	7.74E-20	0.954287747	-0.02435601	-0.180060887	0.131348867	0.750376038	0.952717594
body size TL	2015	Genus	Memecylon	-1.18733763	-5.712870855	3.338195595	0.529957931	2.178832449	0.883990975	3.473673922	0.007531161	0.74694385	0.614882104	-3.873337981	5.103102188	0.723006604	0.694721852
body size TL	2015	Genus	Michelia	-3.627647574	-7.311100321	0.055805174	0.053039092	2.626397392	1.829469209	3.423325574	1.12E-05	0.795472457	-0.478749037	-1.723685162	0.766187088	0.415361069	0.790521798
body size TL	2015	Genus	Microdesmis	2.129775833	-11.13471887	15.39427054	0.715447108	1.152682482	-2.540155163	4.845520127	0.484461123	-0.060335388	-3.283913575	-17.71993377	11.15210662	0.597916021	-0.176314786
body size TL	2015	Genus	Mischocarpus	-0.210313367	-9.570851653	9.150224918	0.953251839	1.99018232	-0.155479342	4.135843981	0.06163533	0.529719508	1.48378698	-4.773624323	7.741198282	0.505302203	0.472997813
body size TL	2015	Genus	Myrsine	-3.178459371	-6.016411363	-0.34050738	0.032480344	2.699154988	1.910535321	3.487774654	4.81E-05	0.871964846	-1.068497617	-2.676116578	0.539121344	0.160029415	0.891839896
body size TL	2015	Genus	Neolitsea	-0.867354069	-2.825261299	1.090553161	0.373606628	2.106966236	1.62950164	2.584430832	2.88E-10	0.707434783	-0.551357175	-1.375440456	0.272726106	0.182219588	0.715108934
body size TL	2015	Genus	Nephelium	-1.166005186	-2.276006591	-0.056003781	0.041696878	2.248425319	2.010987656	2.485862982	2.04E-08	0.981437394	-0.310856557	-0.6356203	0.013907186	0.058042606	0.987750307
body size TL	2015	Genus	Olea	-4.162727174	-6.341198033	-1.984256315	0.000513133	2.888405087	2.379756538	3.397053636	2.00E-12	0.816945184	-0.69859088	-1.890145396	0.492963635	0.239831363	0.819695042
body size TL	2015	Genus	Ormosia	-1.206694856	-2.313103055	-0.100286657	0.033992317	2.231681092	1.966442439	2.496919745	5.33E-14	0.932755716	-0.559018721	-0.903563195	-0.214474246	0.002945076	0.955105606
body size TL	2015	Genus	Ostodes	2.792256609	-0.179075228	5.763588445	0.061147206	1.348809342	0.675278504	2.022340181	0.002710416	0.766757588	-0.788504966	-2.248871531	0.671861599	0.223820305	0.797953753
body size TL	2015	Genus	Pentaphylax	-4.34732797	-6.236929995	-2.457725945	4.51E-05	2.937869868	2.464883146	3.410856591	2.19E-14	0.818969807	-0.463914857	-1.231743614	0.3039139	0.227676899	0.821650393
body size TL	2015	Genus	Pertusadina	-0.145174135	-8.773217143	8.482868874	0.96497889	1.981483796	-0.218556102	4.181523694	0.066721766	0.512344488	2.600060615	-8.066108124	13.26622935	0.494423827	0.458435501
body size TL	2015	Genus	Phoebe	-1.16263492	-4.379144547	2.053874707	0.372371081	2.238358687	1.491411472	2.985305902	0.001140058	0.93171653	0.783630334	-1.318506738	2.885767406	0.320878454	0.938028573
body size TL	2015	Genus	Polyalthia	-7.33783495	-14.72011612	0.044446215	0.051215256	3.755073856	1.784835897	5.725311815	0.001108348	0.511554467	-2.285674248	-7.408568988	2.837220492	0.35269032	0.509067576
body size TL	2015	Genus	Polyspora	-1.133969275	-2.902115463	0.634176914	0.18573382	2.246073126	1.829296356	2.662849895	1.31E-07	0.920893281	0.380899723	-0.686172186	1.447971631	0.444877026	0.918159698
body size TL	2015	Genus	Prismatomeris	-9.145486929	-28.22774367	9.936769813	0.224612013	4.454121336	-1.456909786	10.36515246	0.096041995	0.542893056	1.846945796	-51.12464375	54.81853534	0.894512124	0.321969403
body size TL	2015	Genus	Psychotria	-4.648781568	-5.96554099	-3.332022145	4.73E-09	3.142234635	2.768456982	3.516012288	4.50E-22	0.850479976	-0.419676568	-1.210644997	0.37129186	0.291392281	0.850900171
body size TL	2015	Genus	Pterospermum	-0.542423201	-4.059266775	2.974420374	0.73821898	2.125865641	1.352776016	2.898955265	0.000111648	0.768616815	-1.047651594	-2.194335008	0.09903182	0.068720535	0.825655611
body size TL	2015	Genus	Radermachera	-1.832321145	-3.304665541	-0.359976749	0.020203525	2.362148742	1.991329695	2.732967789	1.60E-07	0.953843014	-0.246996993	-1.084860582	0.590866597	0.515818594	0.950909138
body size TL	2015	Genus	Reevesia	-3.776419678	-5.187334617	-2.365504739	2.11E-05	2.895380807	2.498448603	3.292313011	4.03E-12	0.920663848	-0.107585458	-0.947085152	0.731914237	0.790805425	0.916592192
body size TL	2015	Genus	Rhodamnia	0.242717409	-4.2237733	4.709208118	0.909326129	1.806012545	0.714376117	2.897648974	0.003054259	0.416797151	0.949139519	-1.261342686	3.159621724	0.372683823	0.41083139
body size TL	2015	Genus	Sarcosperma	-2.208324685	-3.204561738	-1.212087631	4.42E-05	2.588525036	2.288274513	2.888775558	1.15E-23	0.844083957	-0.825803596	-1.249990335	-0.401616857	0.000268592	0.876632867
body size TL	2015	Genus	Schefflera	-2.327389395	-3.107927662	-1.546851128	1.04E-07	2.546607731	2.357449461	2.735766001	6.23E-38	0.912626275	-0.513259595	-0.756342972	-0.270176218	7.66E-05	0.929904634
body size TL	2015	Genus	Schima	-3.288855648	-5.350664323	-1.227046974	0.002337397	2.685580306	2.225565536	3.145595076	3.33E-16	0.719929509	-1.109497506	-1.69483673	-0.524158283	0.000380713	0.777587883
body size TL	2015	Genus	Streblus	-3.14021489	-6.826026371	0.54559659	0.080089768	2.790996421	1.782695911	3.799296931	0.000850202	0.892143063	-0.070596182	-3.6912322	3.550039837	0.959422839	0.865277537
body size TL	2015	Genus	Styrax	-0.769082885	-3.286891732	1.748725963	0.467890711	2.125868373	1.511792506	2.73994424	0.000298224	0.928735902	-0.420677299	-1.250771757	0.409417158	0.232156565	0.94041264
body size TL	2015	Genus	Symplocos	-2.357514642	-3.54780081	-1.167228475	0.000156248	2.495226986	2.202900249	2.787553722	2.89E-31	0.736919349	-0.588874603	-1.002812363	-0.174936843	0.005750919	0.753893651
body size TL	2015	Genus	Syndiclis	-5.222059905	-6.865446177	-3.578673632	8.39E-06	3.28565172	2.859518077	3.711785363	1.39E-10	0.947821777	-1.175271248	-1.81609806	-0.534444436	0.001624039	0.974545636
body size TL	2015	Genus	Syzygium	-2.652599432	-3.398410106	-1.906788757	9.12E-11	2.563100875	2.378773369	2.747428382	3.50E-57	0.847406269	-0.420409764	-0.700960432	-0.139859096	0.003597248	0.855725193
body size TL	2015	Genus	Tabernaemontana	-3.033532712	-6.718033755	0.650968331	0.098672216	2.626531683	1.523106734	3.729956633	0.000189161	0.645070958	0.517715499	-3.681167209	4.716598206	0.792766332	0.617792188
body size TL	2015	Genus	Triadica	-2.11355933	-10.12342059	5.896301926	0.527698406	2.208356088	0.409474043	4.007238134	0.025216304	0.598891353	1.597487364	-2.188703873	5.383678601	0.306435573	0.626687909
body size TL	2015	Genus	Vatica	-2.883283975	-3.864170744	-1.902397206	6.65E-07	2.703399765	2.461423919	2.945375612	1.20E-23	0.929029586	-0.45408113	-0.710595213	-0.197567048	0.000963569	0.945916334
body size TL	2015	Genus	Wendlandia	-3.690250939	-5.606894924	-1.773606954	0.001394221	2.876974871	2.347406298	3.406543444	1.21E-07	0.922065579	0.515461863	-0.963368558	1.994292284	0.455348247	0.919148848
body size TL	2015	Genus	Xanthophyllum	-0.67562169	-2.655025075	1.303781694	0.493778915	2.082131984	1.633191381	2.531072587	1.91E-11	0.690847504	0.15361719	-0.595668909	0.902903289	0.680243929	0.683965965
body size TL	2010	Family	Altingiaceae	-2.651306873	-3.902210809	-1.400402936	0.000174897	2.528707867	2.258719034	2.798696699	2.80E-17	0.929347877	-0.265801416	-0.534227731	0.002624899	0.052119106	0.936714686
body size TL	2010	Family	Anacardiaceae	-1.770001903	-2.947812074	-0.592191732	0.007878966	2.354751177	2.069359512	2.640142842	1.67E-08	0.972018568	-0.351847318	-0.707633084	0.003938448	0.052032544	0.980922584
body size TL	2010	Family	Annonaceae	-3.650618645	-4.772778329	-2.52845896	6.02E-09	2.833905247	2.543548734	3.12426176	5.61E-33	0.813683456	-0.517897752	-0.917904002	-0.117891501	0.01178534	0.825255808
body size TL	2010	Family	Apocynaceae	-1.36140925	-4.179260707	1.456442206	0.327978386	2.162632779	1.395161951	2.930103608	6.12E-06	0.578797071	-0.536533331	-2.088527058	1.015460395	0.480947987	0.569705078
body size TL	2010	Family	Aquifoliaceae	-3.494736425	-7.455591095	0.466118245	0.079583637	2.75447235	1.728953712	3.779990989	4.02E-05	0.66509529	-1.517837533	-3.603567693	0.567892627	0.140882645	0.694358278
body size TL	2010	Family	Araliaceae	-2.907034989	-3.879098323	-1.934971655	9.05E-08	2.688779207	2.447609159	2.929949256	1.90E-33	0.874209232	-0.642188289	-0.936337858	-0.34803872	4.52E-05	0.899904195
body size TL	2010	Family	Bignoniaceae	-2.18666238	-3.792822177	-0.580502582	0.010563216	2.474009808	2.079418286	2.868601329	2.24E-10	0.90624179	-0.230960267	-1.025350145	0.563429611	0.546340281	0.902692199
body size TL	2010	Family	Burseraceae	-4.013003763	-6.908102867	-1.11790466	0.008704909	2.953113428	2.168966681	3.737260175	6.74E-08	0.713239674	-0.932851717	-2.381034401	0.515330968	0.19524041	0.722699341
body size TL	2010	Family	Cannabaceae	-1.518053744	-2.877478036	-0.158629452	0.029076818	2.328602135	1.971395735	2.685808535	1.47E-21	0.668231904	-0.857370526	-1.508638367	-0.206102686	0.010514391	0.690363351
body size TL	2010	Family	Cardiopteridaceae	-4.482835412	-6.557466597	-2.408204227	0.000116545	3.071860198	2.501728497	3.6419919	3.22E-12	0.789134009	-2.388377252	-3.82196815	-0.954786354	0.00191125	0.84277602
body size TL	2010	Family	Clusiaceae	-3.242340143	-5.031791818	-1.452888467	0.000659842	2.680187586	2.256789007	3.103586166	5.37E-17	0.766659599	-1.707306024	-2.499051298	-0.91556075	7.56E-05	0.829831122
body size TL	2010	Family	Daphniphyllaceae	-0.881272915	-3.371997242	1.609451412	0.468015424	2.090796405	1.490593753	2.690999057	6.46E-07	0.72283397	-1.000579851	-2.165964143	0.16480444	0.088022821	0.752224763
body size TL	2010	Family	Dilleniaceae	-1.724978473	-3.008808921	-0.441148026	0.009556509	2.319311791	1.999437346	2.639186236	7.01E-19	0.818540405	-0.839627044	-1.186790475	-0.492463613	1.41E-05	0.878548873
body size TL	2010	Family	Dipterocarpaceae	-3.099093921	-4.191209424	-2.006978417	1.37E-06	2.755526516	2.482809827	3.028243205	8.93E-22	0.916690135	-0.596256186	-1.069815576	-0.122696797	0.015042497	0.927506691
body size TL	2010	Family	Ebenaceae	-1.932292151	-2.625049201	-1.239535101	1.91E-07	2.421229651	2.248964363	2.593494939	6.59E-55	0.861766801	-0.216301059	-0.488770313	0.056168194	0.118652976	0.863398972
body size TL	2010	Family	Elaeocarpaceae	-4.689369898	-7.365868012	-2.012871784	0.0032872	3.000587148	2.364267517	3.636906778	2.08E-06	0.918560716	-0.527672335	-1.52632208	0.470977411	0.257759503	0.922722083
body size TL	2010	Family	Euphorbiaceae	-1.247171966	-2.242196569	-0.252147364	0.014686721	2.205563507	1.959427325	2.451699688	1.98E-29	0.798549512	-0.408842734	-0.818881614	0.001196147	0.05065569	0.805778443
body size TL	2010	Family	Fabaceae	-2.867043974	-3.982468384	-1.751619565	3.14E-06	2.625615237	2.361773347	2.889457127	4.07E-28	0.866299958	-0.611148389	-0.928936435	-0.293360342	0.00029485	0.891313263
body size TL	2010	Family	Fagaceae	-1.305025788	-2.018605486	-0.59144609	0.000402761	2.269008927	2.118066434	2.41995142	6.37E-69	0.83803641	-0.272355917	-0.417549262	-0.127162571	0.000288471	0.849368318
body size TL	2010	Family	Hypericaceae	-3.54581846	-4.669869279	-2.421767642	0.000142108	2.79930847	2.530119668	3.068497272	4.69E-08	0.986920856	-0.011482943	-0.712035181	0.689069296	0.969308308	0.984745088
body size TL	2010	Family	Ixonanthaceae	-0.323876525	-4.320117651	3.6723646	0.86030432	1.968751098	1.15853692	2.778965276	0.000295426	0.720197309	-0.795640223	-2.444053941	0.852773495	0.303252978	0.725473516
body size TL	2010	Family	Juglandaceae	-2.085609252	-3.413687731	-0.757530773	0.002890929	2.42265337	2.114103367	2.731203373	7.37E-19	0.85950418	-0.378515715	-0.850043166	0.093011735	0.112495776	0.865026
body size TL	2010	Family	Lamiaceae	-7.043827028	-11.91267134	-2.174982715	0.019266151	3.928950475	2.544818614	5.313082336	0.002864546	0.952721846	-2.617572701	-17.38652068	12.15137528	0.525378914	0.945057952
body size TL	2010	Family	Lauraceae	-1.849398594	-2.368220818	-1.33057637	1.94E-11	2.465237559	2.334229199	2.596245918	9.77E-106	0.840170776	-0.379431925	-0.609647885	-0.149215964	0.001326827	0.845823837
body size TL	2010	Family	Magnoliaceae	-2.075600461	-3.873982091	-0.277218831	0.025296707	2.340187695	1.899438035	2.780937356	2.19E-11	0.807806148	-0.259334093	-0.94802464	0.429356454	0.445893263	0.804909607
body size TL	2010	Family	Malvaceae	-2.496191624	-3.266553535	-1.725829712	7.44E-09	2.592547939	2.388416781	2.796679096	1.89E-40	0.884774659	-0.426923153	-0.731592417	-0.122253888	0.006605047	0.893566346
body size TL	2010	Family	Melastomataceae	-2.801024244	-7.087072308	1.48502382	0.173431549	2.596272267	1.336160894	3.856383641	0.001183821	0.674515379	0.141685205	-3.549699533	3.833069942	0.931646467	0.634188028
body size TL	2010	Family	Metteniusaceae	-5.252124199	-15.11772878	4.613480386	0.188794681	3.252593578	0.645757393	5.859429763	0.02855039	0.786862066	-3.336062003	-13.57497041	6.902846407	0.295992033	0.838748541
body size TL	2010	Family	Moraceae	-1.227905627	-1.905019502	-0.550791752	0.000481104	2.27132798	2.106101525	2.436554434	1.07E-52	0.861475663	-0.224881945	-0.424549473	-0.025214416	0.027618334	0.865990335
body size TL	2010	Family	Myrtaceae	-1.619785833	-2.111865839	-1.127705828	6.29E-10	2.343655313	2.227515471	2.459795154	1.21E-98	0.884283053	-0.445022584	-0.611754791	-0.278290377	3.57E-07	0.897557174
body size TL	2010	Family	Oleaceae	-4.662221193	-6.522972656	-2.80146973	9.66E-06	3.030396538	2.585519409	3.475273666	9.16E-17	0.821376092	-0.5370998	-1.396821458	0.322621858	0.213857375	0.824002027
body size TL	2010	Family	Pandaceae	-4.163662715	-10.9642434	2.636917969	0.202423838	2.9138523	0.949405235	4.878299364	0.007946324	0.474260862	-4.801814918	-10.36626752	0.762637687	0.082685159	0.58961125
body size TL	2010	Family	Pentaphylacaceae	-1.323038314	-1.896518176	-0.749558453	1.15E-05	2.295935524	2.155156302	2.436714746	1.26E-63	0.888905821	-0.278782941	-0.460669168	-0.096896713	0.002934346	0.89554382
body size TL	2010	Family	Phyllanthaceae	-2.995058431	-4.365849744	-1.624267118	3.59E-05	2.633108179	2.283824582	2.982391775	1.00E-26	0.699041973	-0.270049747	-0.753736123	0.213636628	0.270453009	0.699765321
body size TL	2010	Family	Podocarpaceae	-1.141912396	-2.388420676	0.104595884	0.071141372	2.202562136	1.927429094	2.477695178	1.74E-16	0.895728057	-0.301916163	-0.527967276	-0.075865049	0.010614095	0.914207243
body size TL	2010	Family	Polygalaceae	-0.412748741	-2.370615999	1.545118517	0.67215033	2.023361122	1.574313498	2.472408746	3.31E-11	0.672307267	0.090220907	-0.658431134	0.838872949	0.80857261	0.664209705
body size TL	2010	Family	Primulaceae	-3.042212498	-4.146173408	-1.938251588	1.14E-06	2.648336483	2.345653792	2.951019174	4.82E-23	0.857877304	-0.407316259	-0.868375026	0.053742508	0.082054018	0.863741347
body size TL	2010	Family	Proteaceae	-5.692945166	-9.190201257	-2.195689075	0.002312146	3.288528323	2.401512029	4.175544616	1.60E-08	0.637078271	-1.073607552	-3.234031163	1.08681606	0.318272442	0.637429241
body size TL	2010	Family	Rosaceae	-10.13350688	-26.06209191	5.795078147	0.162900489	4.452880339	0.154598126	8.751162552	0.044720453	0.503795013	-3.322820777	-30.89964251	24.25400095	0.75477623	0.396626011
body size TL	2010	Family	Rubiaceae	-4.192551429	-4.899705987	-3.485396872	1.72E-23	3.008076932	2.817570309	3.198583555	1.61E-71	0.85247465	-0.651279751	-0.928661523	-0.373897979	7.17E-06	0.868596893
body size TL	2010	Family	Rutaceae	-3.302288478	-5.02105494	-1.583522015	0.000278214	2.729602214	2.314629069	3.144575359	2.60E-20	0.712841576	-1.380891879	-2.047251829	-0.71453193	0.000100562	0.767839855
body size TL	2010	Family	Sabiaceae	-0.933108675	-2.188185236	0.321967886	0.138992998	2.16058727	1.84392756	2.477246979	3.77E-14	0.87015297	-0.643185467	-1.193503123	-0.092867811	0.023660299	0.888988468
body size TL	2010	Family	Salicaceae	-3.476542792	-4.782821571	-2.170264013	3.09E-05	2.903755623	2.518102622	3.289408623	1.24E-11	0.933174237	-0.616526892	-1.307980066	0.074926283	0.076987138	0.941958397
body size TL	2010	Family	Sapindaceae	-2.137989451	-3.393052144	-0.882926757	0.001232229	2.45655504	2.169444991	2.74366509	4.47E-23	0.847165371	-0.448662109	-0.773970222	-0.123353997	0.007823951	0.864532526
body size TL	2010	Family	Sapotaceae	-1.920235015	-2.881500816	-0.958969214	0.000193352	2.514582645	2.225611246	2.803554043	1.25E-23	0.849006342	-0.361266723	-0.84625291	0.123719464	0.141023057	0.852442721
body size TL	2010	Family	Schisandraceae	-2.945147313	-7.249693024	1.359398398	0.117634261	2.702971977	1.597780229	3.808163726	0.004413178	0.937087234	1.805608735	-4.578490866	8.189708335	0.347747711	0.945778605
body size TL	2010	Family	Styracaceae	-0.382882793	-2.482975239	1.717209653	0.706996495	2.039433159	1.554647005	2.524219313	3.92E-08	0.79280945	-0.066488139	-0.805342435	0.672366158	0.852162648	0.781732282
body size TL	2010	Family	Symplocaceae	-2.709222526	-3.628351572	-1.790093479	5.42E-08	2.592173987	2.364375012	2.819972962	7.38E-43	0.821905194	-0.42342065	-0.739269463	-0.107571836	0.009073079	0.831286653
body size TL	2010	Family	Theaceae	-2.080739965	-3.185159288	-0.976320642	0.000365885	2.45088775	2.198152469	2.703623032	1.82E-28	0.852040232	-0.544995474	-0.875793689	-0.214197259	0.001631744	0.871756179
body size TL	2015	Family	Altingiaceae	-2.777023685	-4.208755173	-1.345292198	0.000545451	2.562768663	2.257034338	2.868502988	1.06E-14	0.925853185	-0.351897476	-0.658903696	-0.044891256	0.026569255	0.938324285
body size TL	2015	Family	Anacardiaceae	-0.301518229	-2.947656779	2.344620322	0.802385514	1.972336163	1.342426884	2.602245442	5.77E-05	0.830997849	-0.085924763	-1.006009567	0.834160041	0.834881111	0.810968416
body size TL	2015	Family	Annonaceae	-3.617738863	-4.877537245	-2.357940482	1.59E-07	2.81394235	2.491029603	3.136855098	8.75E-30	0.77466898	-0.502019654	-0.946083651	-0.057955656	0.027180328	0.784809047
body size TL	2015	Family	Apocynaceae	-2.105868421	-4.469542158	0.257805316	0.077886862	2.348156223	1.713490582	2.982821865	2.02E-07	0.736058592	-0.506437428	-1.926853745	0.913978889	0.464650402	0.730078331
body size TL	2015	Family	Aquifoliaceae	-4.013424264	-7.639842598	-0.38700593	0.032463177	2.910845078	1.971005983	3.850684173	1.11E-05	0.741942098	-1.151494353	-3.239137345	0.936148639	0.25471559	0.749457129
body size TL	2015	Family	Araliaceae	-2.327389395	-3.107927662	-1.546851128	1.04E-07	2.546607731	2.357449461	2.735766001	6.23E-38	0.912626275	-0.513259595	-0.756342972	-0.270176218	7.66E-05	0.929904634
body size TL	2015	Family	Bignoniaceae	-1.538385046	-3.216014098	0.139244006	0.069975808	2.315152711	1.897154266	2.733151156	8.27E-10	0.876143619	-0.22450375	-1.108178184	0.659170684	0.598893218	0.871037496
body size TL	2015	Family	Burseraceae	-2.770487881	-5.621090945	0.080115182	0.056265841	2.632634336	1.877661695	3.387606978	1.95E-07	0.670166839	-0.344665852	-1.899943564	1.21061186	0.65094143	0.658942697
body size TL	2015	Family	Cannabaceae	-1.918594864	-3.296723971	-0.540465757	0.006934788	2.435388587	2.079162995	2.791614179	7.95E-23	0.686450861	-1.164711928	-1.753012142	-0.576411713	0.000171392	0.733112128
body size TL	2015	Family	Cardiopteridaceae	-2.180241843	-4.064810468	-0.295673218	0.024734632	2.441956589	1.927690333	2.956222845	5.09E-11	0.737160869	-0.314820874	-1.816532712	1.186890965	0.671922434	0.730272821
body size TL	2015	Family	Clusiaceae	-3.929591856	-5.493081253	-2.366102458	6.72E-06	2.83702559	2.466597841	3.20745334	3.36E-20	0.82814835	-1.416145314	-1.972703786	-0.859586841	5.62E-06	0.8873138
body size TL	2015	Family	Daphniphyllaceae	-2.906407498	-5.641154661	-0.171660335	0.038501128	2.544969401	1.887187964	3.202750838	1.95E-07	0.774005004	-1.205543376	-2.429166815	0.018080062	0.053106788	0.809204179
body size TL	2015	Family	Dilleniaceae	-0.967290643	-2.715437878	0.780856592	0.271158725	2.102221411	1.672861412	2.53158141	6.45E-13	0.671628659	-0.912312844	-1.453750753	-0.370874934	0.001447939	0.732735645
body size TL	2015	Family	Dipterocarpaceae	-2.883283975	-3.864170744	-1.902397206	6.65E-07	2.703399765	2.461423919	2.945375612	1.20E-23	0.929029586	-0.45408113	-0.710595213	-0.197567048	0.000963569	0.945916334
body size TL	2015	Family	Ebenaceae	-1.997558429	-2.886642819	-1.108474038	1.90E-05	2.423096442	2.204032655	2.642160229	9.25E-45	0.790137513	-0.246078625	-0.592774467	0.100617218	0.162576489	0.791746217
body size TL	2015	Family	Elaeocarpaceae	-2.562488999	-5.224362111	0.099384113	0.057552736	2.521268039	1.891032167	3.151503912	4.51E-06	0.877031905	0.207926697	-0.848860338	1.264713733	0.666768596	0.866311462
body size TL	2015	Family	Euphorbiaceae	-1.000679882	-2.092999554	0.09163979	0.071962596	2.140649162	1.872660833	2.408637491	2.72E-25	0.775769005	-0.379457496	-0.793112293	0.0341973	0.07158365	0.782843522
body size TL	2015	Family	Fabaceae	-2.33636464	-3.282323396	-1.390405883	6.88E-06	2.502918694	2.281311171	2.724526217	1.90E-30	0.896332716	-0.390993747	-0.681827654	-0.100159841	0.009305114	0.906413231
body size TL	2015	Family	Fagaceae	-1.322508738	-2.23500626	-0.410011215	0.0047708	2.265588907	2.076078516	2.455099297	7.53E-54	0.776685784	-0.275684331	-0.459388964	-0.091979697	0.003507062	0.787109825
body size TL	2015	Family	Hypericaceae	-2.431560962	-3.855063457	-1.008058468	0.005815424	2.506339355	2.174766581	2.83791213	1.61E-06	0.979891091	0.071621668	-0.489989991	0.633233328	0.756327169	0.976377051
body size TL	2015	Family	Ixonanthaceae	-0.722417243	-4.83977782	3.394943335	0.704040346	2.051149145	1.224942119	2.877356171	0.000250457	0.729054536	-0.937266319	-2.561958435	0.687425798	0.224265913	0.746852287
body size TL	2015	Family	Juglandaceae	-0.82117297	-2.34412373	0.70177779	0.280263868	2.123142385	1.783080457	2.463204314	4.68E-14	0.829661559	-0.0786772	-0.508552115	0.351197715	0.711481436	0.824953559
body size TL	2015	Family	Lauraceae	-1.877620786	-2.382618475	-1.372623098	3.02E-12	2.461064595	2.335459942	2.586669248	4.68E-110	0.849758243	-0.389913344	-0.593723844	-0.186102844	0.000204159	0.856959984
body size TL	2015	Family	Magnoliaceae	-2.021571239	-3.512970704	-0.530171773	0.009752025	2.338185446	1.97862758	2.697743312	2.11E-13	0.863437376	-0.224240072	-0.807482053	0.359001909	0.43650596	0.861511686
body size TL	2015	Family	Malvaceae	-2.564539245	-3.254431819	-1.874646671	1.21E-10	2.600027461	2.417486905	2.782568018	1.76E-43	0.908316321	-0.379248065	-0.619506571	-0.138989559	0.00236292	0.917468727
body size TL	2015	Family	Melastomataceae	-3.04494827	-8.156020181	2.066123641	0.210699643	2.658192852	1.165976966	4.150408738	0.002974113	0.603785394	0.579412088	-3.963795383	5.122619559	0.77617272	0.559026093
body size TL	2015	Family	Moraceae	-1.027947707	-1.782338898	-0.273556517	0.00801712	2.224734878	2.043244418	2.406225337	3.11E-46	0.840232682	-0.253117123	-0.480364475	-0.02586977	0.029364698	0.845618614
body size TL	2015	Family	Myrtaceae	-1.825254413	-2.383730829	-1.266777997	8.17E-10	2.378396273	2.248016212	2.508776333	1.68E-90	0.862534333	-0.460860896	-0.651764252	-0.269957541	3.67E-06	0.875668405
body size TL	2015	Family	Oleaceae	-4.125021587	-5.893577586	-2.356465588	3.28E-05	2.892610227	2.471872384	3.313348071	2.72E-16	0.835534842	-0.737948052	-1.681087915	0.205191812	0.121290818	0.842016909
body size TL	2015	Family	Pandaceae	2.129775833	-11.13471887	15.39427054	0.715447108	1.152682482	-2.540155163	4.845520127	0.484461123	-0.060335388	-3.283913575	-17.71993377	11.15210662	0.597916021	-0.176314786
body size TL	2015	Family	Pentaphylacaceae	-1.726202427	-2.439317234	-1.013087619	4.62E-06	2.376214186	2.202582286	2.549846086	3.81E-54	0.853249149	-0.333420908	-0.564275906	-0.102565911	0.004992373	0.861212103
body size TL	2015	Family	Phyllanthaceae	-2.93060071	-4.18556874	-1.67563268	1.31E-05	2.616461424	2.297698334	2.935224514	3.34E-27	0.766452794	-0.225281626	-0.643274945	0.192711694	0.286639176	0.766892323
body size TL	2015	Family	Podocarpaceae	-1.142706567	-2.852226707	0.566813573	0.18209614	2.179017511	1.799865207	2.558169815	1.50E-12	0.820529819	-0.774492858	-1.078315942	-0.470669774	1.51E-05	0.905826203
body size TL	2015	Family	Polygalaceae	-0.67562169	-2.655025075	1.303781694	0.493778915	2.082131984	1.633191381	2.531072587	1.91E-11	0.690847504	0.15361719	-0.595668909	0.902903289	0.680243929	0.683965965
body size TL	2015	Family	Primulaceae	-3.231174933	-4.345759101	-2.116590765	3.74E-07	2.694872008	2.392310577	2.997433439	7.45E-24	0.857312573	-0.447545067	-0.925614698	0.030524563	0.06590919	0.863938121
body size TL	2015	Family	Proteaceae	-5.437167625	-8.110041792	-2.764293457	0.0002494	3.2133125	2.541703647	3.884921353	7.82E-11	0.752943506	-1.154409599	-2.804793002	0.495973803	0.163233546	0.761271981
body size TL	2015	Family	Rosaceae	-5.029653063	-13.60486409	3.545557962	0.191986938	3.121638068	0.829659964	5.413616171	0.017264256	0.652327996	-0.388663437	-10.57503433	9.797707453	0.920733264	0.566625872
body size TL	2015	Family	Rubiaceae	-4.013473501	-4.69051098	-3.336436023	2.33E-23	2.943399211	2.763056158	3.123742265	1.31E-72	0.863520821	-0.397020762	-0.683062711	-0.110978813	0.006815982	0.868764103
body size TL	2015	Family	Rutaceae	-2.09330453	-3.18626748	-1.000341581	0.00028588	2.449588481	2.189221791	2.709955171	5.07E-29	0.831790211	-0.345374215	-0.79490789	0.10415946	0.129920957	0.834970994
body size TL	2015	Family	Sabiaceae	-0.82678394	-1.579863364	-0.073704516	0.032614173	2.156383408	1.973533851	2.339232966	7.74E-20	0.954287747	-0.02435601	-0.180060887	0.131348867	0.750376038	0.952717594
body size TL	2015	Family	Salicaceae	-2.421383982	-3.354605706	-1.488162258	5.77E-05	2.586383384	2.314465896	2.858300871	2.59E-12	0.962442968	-0.064358923	-0.627307344	0.498589498	0.809857696	0.959932396
body size TL	2015	Family	Sapindaceae	-1.797738962	-2.874413821	-0.721064103	0.001527021	2.390228331	2.144523411	2.63593325	4.66E-25	0.881886009	-0.599766754	-0.931255004	-0.268278503	0.000663913	0.905083841
body size TL	2015	Family	Sapotaceae	-2.083708403	-3.075871215	-1.091545592	9.70E-05	2.552419468	2.256099455	2.848739481	1.20E-23	0.843854238	-0.706075484	-1.133651134	-0.278499834	0.001671948	0.868191351
body size TL	2015	Family	Schisandraceae	-4.489080614	-7.770950057	-1.207211172	0.019140857	3.065925155	2.212601597	3.919248714	0.000567355	0.951696246	-0.165145672	-3.315933727	2.985642382	0.878132663	0.936186838
body size TL	2015	Family	Styracaceae	-0.566901103	-3.017374004	1.883571798	0.627464604	2.088253345	1.535467308	2.641039382	1.18E-06	0.81167098	-0.327121987	-1.037241338	0.382997364	0.337807433	0.811541809
body size TL	2015	Family	Symplocaceae	-2.357514642	-3.54780081	-1.167228475	0.000156248	2.495226986	2.202900249	2.787553722	2.89E-31	0.736919349	-0.588874603	-1.002812363	-0.174936843	0.005750919	0.753893651
body size TL	2015	Family	Theaceae	-2.786644732	-4.167891168	-1.405398296	0.000149151	2.5955521	2.284429442	2.906674758	3.78E-25	0.807352954	-0.817460978	-1.220386808	-0.414535148	0.0001394	0.844305224
body size TL	2010	Order	Apiales	-2.907034989	-3.879098323	-1.934971655	9.05E-08	2.688779207	2.447609159	2.929949256	1.90E-33	0.874209232	-0.642188289	-0.936337858	-0.34803872	4.52E-05	0.899904195
body size TL	2010	Order	Aquifoliales	-3.980072715	-5.738207099	-2.221938331	3.56E-05	2.911441436	2.436349505	3.386533366	1.29E-16	0.750821549	-1.82561981	-2.786031319	-0.8652083	0.000380919	0.804979157
body size TL	2010	Order	Austrobaileyales	-2.945147313	-7.249693024	1.359398398	0.117634261	2.702971977	1.597780229	3.808163726	0.004413178	0.937087234	1.805608735	-4.578490866	8.189708335	0.347747711	0.945778605
body size TL	2010	Order	Dilleniales	-1.724978473	-3.008808921	-0.441148026	0.009556509	2.319311791	1.999437346	2.639186236	7.01E-19	0.818540405	-0.839627044	-1.186790475	-0.492463613	1.41E-05	0.878548873
body size TL	2010	Order	Ericales	-1.609142956	-1.96912719	-1.249158723	8.34E-17	2.422691674	2.335633549	2.509749799	4.96E-167	0.901052229	-0.270773302	-0.407510276	-0.134036328	0.000118792	0.905151528
body size TL	2010	Order	Fabales	-1.535774481	-2.514657523	-0.55689144	0.00242098	2.32174117	2.094415014	2.549067326	5.27E-37	0.803799753	-0.667400827	-0.956974591	-0.377827063	1.40E-05	0.836663544
body size TL	2010	Order	Fagales	-1.048009818	-1.681238277	-0.414781358	0.001300215	2.219922849	2.085911203	2.353934494	6.61E-80	0.848131885	-0.194145242	-0.32507739	-0.063213093	0.003866813	0.853939948
body size TL	2010	Order	Gentianales	-3.531653013	-4.261572704	-2.801733323	6.54E-18	2.847487233	2.650350126	3.044624341	7.08E-71	0.807704201	-0.703889052	-1.043899287	-0.363878818	6.52E-05	0.822217609
body size TL	2010	Order	Lamiales	-3.360658531	-4.583504361	-2.137812701	6.44E-07	2.752256948	2.451138688	3.053375209	4.31E-28	0.825645205	-0.473465057	-1.060150469	0.113220354	0.11194826	0.829580451
body size TL	2010	Order	Laurales	-1.849398594	-2.368220818	-1.33057637	1.94E-11	2.465237559	2.334229199	2.596245918	9.77E-106	0.840170776	-0.379431925	-0.609647885	-0.149215964	0.001326827	0.845823837
body size TL	2010	Order	Magnoliales	-2.60232733	-3.508818562	-1.695836099	9.30E-08	2.554825803	2.324879673	2.784771933	4.23E-44	0.798292036	-0.485898807	-0.806932887	-0.164864728	0.003317024	0.810772111
body size TL	2010	Order	Malpighiales	-1.450166152	-1.972877299	-0.927455004	1.15E-07	2.321905477	2.195310819	2.448500134	1.07E-99	0.842401975	-0.4129081	-0.595980566	-0.229835634	1.35E-05	0.853684741
body size TL	2010	Order	Malvales	-2.700515915	-3.437991477	-1.963040352	6.98E-11	2.660094427	2.470869515	2.84931934	2.47E-50	0.879813955	-0.363894625	-0.617808414	-0.109980836	0.005396694	0.887402816
body size TL	2010	Order	Metteniusales	-5.252124199	-15.11772878	4.613480386	0.188794681	3.252593578	0.645757393	5.859429763	0.02855039	0.786862066	-3.336062003	-13.57497041	6.902846407	0.295992033	0.838748541
body size TL	2010	Order	Myrtales	-1.633687883	-2.063983256	-1.203392511	1.73E-12	2.357136723	2.255219734	2.459053712	4.76E-114	0.903813078	-0.39731722	-0.542749053	-0.251885387	1.87E-07	0.914669844
body size TL	2010	Order	Oxalidales	-4.765907649	-7.508165785	-2.023649512	0.002817677	3.013306935	2.356587871	3.670025999	6.70E-07	0.893796823	-0.448985451	-1.468722051	0.570751149	0.349711575	0.893432931
body size TL	2010	Order	Pinales	-1.032534184	-6.288618664	4.223550297	0.57618009	2.219129168	0.898472899	3.539785438	0.012789947	0.873402343	-2.403983951	-9.794720639	4.986752736	0.296594548	0.904060351
body size TL	2010	Order	Podocarpales	-1.141912396	-2.388420676	0.104595884	0.071141372	2.202562136	1.927429094	2.477695178	1.74E-16	0.895728057	-0.301916163	-0.527967276	-0.075865049	0.010614095	0.914207243
body size TL	2010	Order	Proteales	-2.741513171	-4.366515474	-1.116510868	0.001271036	2.604624997	2.192063086	3.017186907	4.02E-19	0.705323979	-0.969775687	-1.733082349	-0.206469024	0.01359027	0.728089028
body size TL	2010	Order	Rosales	-1.432859191	-2.128498916	-0.737219465	7.14E-05	2.322427842	2.152219996	2.492635689	1.01E-65	0.796410602	-0.240743902	-0.464695399	-0.016792405	0.035272383	0.800209277
body size TL	2010	Order	Sapindales	-2.498118351	-3.364129912	-1.63210679	5.67E-08	2.552892318	2.347709729	2.758074907	2.38E-56	0.788157069	-0.349105265	-0.58821083	-0.1099997	0.004474972	0.797362927
body size TL	2010	Order	Saxifragales	-2.113774492	-3.068030078	-1.159518907	4.93E-05	2.414067408	2.199745624	2.628389192	1.34E-27	0.910930499	-0.145175541	-0.377029434	0.086678351	0.214132877	0.911981303
body size TL	2015	Order	Apiales	-2.327389395	-3.107927662	-1.546851128	1.04E-07	2.546607731	2.357449461	2.735766001	6.23E-38	0.912626275	-0.513259595	-0.756342972	-0.270176218	7.66E-05	0.929904634
body size TL	2015	Order	Aquifoliales	-3.064637506	-4.666973571	-1.462301441	0.000349681	2.678275883	2.248357547	3.108194219	7.00E-17	0.756960917	-0.756445556	-1.797088383	0.284197272	0.150384886	0.762468185
body size TL	2015	Order	Austrobaileyales	-4.489080614	-7.770950057	-1.207211172	0.019140857	3.065925155	2.212601597	3.919248714	0.000567355	0.951696246	-0.165145672	-3.315933727	2.985642382	0.878132663	0.936186838
body size TL	2015	Order	Dilleniales	-0.967290643	-2.715437878	0.780856592	0.271158725	2.102221411	1.672861412	2.53158141	6.45E-13	0.671628659	-0.912312844	-1.453750753	-0.370874934	0.001447939	0.732735645
body size TL	2015	Order	Ericales	-1.787948581	-2.143147282	-1.432749881	2.13E-20	2.457424589	2.372172731	2.542676447	1.44E-171	0.907156133	-0.335987936	-0.466740558	-0.205235314	7.17E-07	0.91362241
body size TL	2015	Order	Fabales	-1.434481431	-2.275414194	-0.593548669	0.00102669	2.296143309	2.102430232	2.489856386	7.23E-42	0.849335547	-0.409209997	-0.677258452	-0.141161542	0.003139383	0.861056774
body size TL	2015	Order	Fagales	-1.220396973	-2.070791179	-0.370002767	0.005154974	2.24468162	2.068311126	2.421052114	7.07E-61	0.775762424	-0.215681764	-0.38752378	-0.043839747	0.014186037	0.781947079
body size TL	2015	Order	Gentianales	-3.440305136	-4.132654206	-2.747956065	1.44E-18	2.807697224	2.623276156	2.992118292	1.82E-73	0.827367418	-0.497026753	-0.828323663	-0.165729843	0.003480316	0.834245549
body size TL	2015	Order	Lamiales	-3.245429672	-4.549170816	-1.941688528	4.83E-06	2.710567771	2.388034098	3.033101444	7.40E-26	0.802422	-0.681545364	-1.354329583	-0.008761146	0.047172155	0.811005909
body size TL	2015	Order	Laurales	-1.877620786	-2.382618475	-1.372623098	3.02E-12	2.461064595	2.335459942	2.586669248	4.68E-110	0.849758243	-0.389913344	-0.593723844	-0.186102844	0.000204159	0.856959984
body size TL	2015	Order	Magnoliales	-2.338229172	-3.234972319	-1.441486025	9.62E-07	2.490308828	2.264637076	2.71598058	5.52E-44	0.794728717	-0.44710296	-0.759993467	-0.134212453	0.005468061	0.805872101
body size TL	2015	Order	Malpighiales	-1.379376902	-1.92404756	-0.834706244	1.19E-06	2.298235442	2.168306144	2.428164741	5.87E-94	0.83951313	-0.407488534	-0.596729167	-0.218247902	3.20E-05	0.850514452
body size TL	2015	Order	Malvales	-2.937299093	-3.521254157	-2.353344029	7.67E-17	2.719865161	2.569755925	2.869974396	1.89E-60	0.924733676	-0.331471599	-0.512810869	-0.150132329	0.000450623	0.932602502
body size TL	2015	Order	Myrtales	-1.857019086	-2.364810473	-1.349227698	9.29E-12	2.395620113	2.276210947	2.51502928	3.82E-101	0.87756661	-0.466818808	-0.643299184	-0.290338432	4.32E-07	0.890748277
body size TL	2015	Order	Oxalidales	-2.424390884	-5.085568911	0.236787144	0.07075487	2.480245199	1.840595559	3.11989484	1.35E-06	0.831673073	0.369280139	-0.641620511	1.38018079	0.441541612	0.826789644
body size TL	2015	Order	Pinales	0.662598749	-4.595359217	5.920556716	0.715242068	1.785990923	0.482233003	3.089748843	0.022306874	0.818229953	-2.274013509	-6.544529355	1.996502337	0.149053626	0.924777119
body size TL	2015	Order	Podocarpales	-1.142706567	-2.852226707	0.566813573	0.18209614	2.179017511	1.799865207	2.558169815	1.50E-12	0.820529819	-0.774492858	-1.078315942	-0.470669774	1.51E-05	0.905826203
body size TL	2015	Order	Proteales	-2.237824955	-3.351156506	-1.124493403	0.000158317	2.481159987	2.204903668	2.757416305	1.16E-26	0.83157473	-0.220199456	-0.452721599	0.012322687	0.063029504	0.838104476
body size TL	2015	Order	Rosales	-1.566051675	-2.290857439	-0.841245911	3.26E-05	2.356217167	2.180583616	2.531850718	1.88E-63	0.797249025	-0.452578896	-0.69569037	-0.209467421	0.000316743	0.810621028
body size TL	2015	Order	Sapindales	-2.011976854	-2.666191896	-1.357761811	8.40E-09	2.444462843	2.291369474	2.597556212	9.64E-72	0.856761227	-0.264384964	-0.43927991	-0.089490017	0.003271467	0.863313402
body size TL	2015	Order	Saxifragales	-2.992703659	-4.053016488	-1.932390829	9.15E-07	2.602876993	2.365017398	2.840736588	9.51E-26	0.913333234	-0.349177802	-0.621332976	-0.077022629	0.013105715	0.92305564
body size TL	2010	Superorder	Asteranae	-1.284401028	-1.649548291	-0.919253765	2.08E-11	2.38204893	2.294024699	2.470073161	8.52E-174	0.885793034	-0.385137025	-0.544817609	-0.225456442	3.03E-06	0.892161696
body size TL	2010	Superorder	Austrobaileyanae	-2.945147313	-7.249693024	1.359398398	0.117634261	2.702971977	1.597780229	3.808163726	0.004413178	0.937087234	1.805608735	-4.578490866	8.189708335	0.347747711	0.945778605
body size TL	2010	Superorder	Dillenianae	-1.724978473	-3.008808921	-0.441148026	0.009556509	2.319311791	1.999437346	2.639186236	7.01E-19	0.818540405	-0.839627044	-1.186790475	-0.492463613	1.41E-05	0.878548873
body size TL	2010	Superorder	Magnolianae	-1.966562438	-2.387325143	-1.545799734	4.80E-18	2.499757342	2.394843987	2.604670697	6.83E-146	0.871792833	-0.359736628	-0.517804558	-0.201668698	1.05E-05	0.878953183
body size TL	2010	Superorder	NA	-1.624800238	-2.31792629	-0.931674187	3.05E-05	2.344549096	2.188515327	2.500582865	8.51E-28	0.960577694	-0.207460034	-0.332046466	-0.082873603	0.001769783	0.9692307
body size TL	2010	Superorder	Proteanae	-2.741513171	-4.366515474	-1.116510868	0.001271036	2.604624997	2.192063086	3.017186907	4.02E-19	0.705323979	-0.969775687	-1.733082349	-0.206469024	0.01359027	0.728089028
body size TL	2010	Superorder	Rosanae	-0.731015558	-1.134732526	-0.327298591	0.000418223	2.249342218	2.15988104	2.338803397	2.38E-165	0.867870613	-0.139486316	-0.253965455	-0.025007178	0.017073742	0.869537626
body size TL	2010	Superorder	Saxifraganae	-2.113774492	-3.068030078	-1.159518907	4.93E-05	2.414067408	2.199745624	2.628389192	1.34E-27	0.910930499	-0.145175541	-0.377029434	0.086678351	0.214132877	0.911981303
body size TL	2015	Superorder	Asteranae	-1.389128267	-1.738831844	-1.039424689	6.27E-14	2.401759509	2.318359822	2.485159196	4.57E-181	0.899059224	-0.35167366	-0.503780078	-0.199567242	7.46E-06	0.904303572
body size TL	2015	Superorder	Austrobaileyanae	-4.489080614	-7.770950057	-1.207211172	0.019140857	3.065925155	2.212601597	3.919248714	0.000567355	0.951696246	-0.165145672	-3.315933727	2.985642382	0.878132663	0.936186838
body size TL	2015	Superorder	Dillenianae	-0.967290643	-2.715437878	0.780856592	0.271158725	2.102221411	1.672861412	2.53158141	6.45E-13	0.671628659	-0.912312844	-1.453750753	-0.370874934	0.001447939	0.732735645
body size TL	2015	Superorder	Magnolianae	-1.992301403	-2.423038659	-1.561564147	1.00E-17	2.496012861	2.390138363	2.601887359	7.75E-144	0.870463104	-0.423435975	-0.578471398	-0.268400552	1.50E-07	0.880872733
body size TL	2015	Superorder	NA	-1.806034087	-2.870725503	-0.741342671	0.001486655	2.369362449	2.129192609	2.609532288	4.32E-21	0.915198947	-0.472130302	-0.690867303	-0.253393301	0.000102073	0.943675325
body size TL	2015	Superorder	Proteanae	-2.237824955	-3.351156506	-1.124493403	0.000158317	2.481159987	2.204903668	2.757416305	1.16E-26	0.83157473	-0.220199456	-0.452721599	0.012322687	0.063029504	0.838104476
body size TL	2015	Superorder	Rosanae	-0.578694086	-0.939772094	-0.217616077	0.001756679	2.213769166	2.134621656	2.292916675	3.58E-180	0.890723182	-0.100870717	-0.207816312	0.006074878	0.064434505	0.891439087
body size TL	2015	Superorder	Saxifraganae	-2.992703659	-4.053016488	-1.932390829	9.15E-07	2.602876993	2.365017398	2.840736588	9.51E-26	0.913333234	-0.349177802	-0.621332976	-0.077022629	0.013105715	0.92305564
ASR	2010	Species	Acronychia pedunculata	1.053664183	-0.158697106	2.266025472	0.085974235	-0.120423606	-0.413902511	0.173055299	0.408209837	-0.009955011	-0.279431408	-1.191813187	0.632950372	0.535508025	-0.031525378
ASR	2010	Species	Actinodaphne glaucina	0.695395129	-0.688078264	2.078868523	0.264758697	-0.060165774	-0.41935441	0.299022861	0.69613404	-0.134891091	0.612028557	-0.685681438	1.909738551	0.279535591	-0.052485788
ASR	2010	Species	Adinandra hainanensis	0.577343432	0.222370927	0.932315936	0.001839276	-0.014317253	-0.10156791	0.072933404	0.744178838	-0.013709679	-0.137164253	-0.253048736	-0.021279769	0.021095341	0.053168609
ASR	2010	Species	Aidia canthioides	1.288255563	0.3023118	2.274199326	0.014707587	-0.236054072	-0.496588869	0.024480724	0.071843035	0.182236088	0.466255302	-0.263919148	1.196429752	0.187497904	0.24370284
ASR	2010	Species	Alniphyllum fortunei	1.22119387	-1.170371977	3.612759718	0.229246485	-0.179600796	-0.702079241	0.342877649	0.393928571	-0.018148864	0.205368153	-1.82525127	2.235987575	0.768682603	-0.312219476
ASR	2010	Species	Alphonsea monogyna	0.41676307	0.064161811	0.769364328	0.021837568	-0.001288096	-0.091397121	0.088820928	0.977031633	-0.027753783	0.009905415	-0.111310505	0.131121334	0.869194533	-0.056287602
ASR	2010	Species	Alseodaphne hainanensis	0.135438097	-2.004853324	2.275729517	0.869070067	0.08006788	-0.459899084	0.620034843	0.701664771	-0.199185592	-0.247662067	-1.537682088	1.042357954	0.584394325	-0.421976778
ASR	2010	Species	Alseodaphne rugosa	-0.150134681	-1.550518958	1.250249596	0.780781006	0.146910417	-0.238678768	0.532499602	0.349784191	0.023248494	0.646981287	0.230493959	1.063468615	0.015877358	0.857616639
ASR	2010	Species	Alstonia rostrata	-0.466149041	-2.697175867	1.764877785	0.553638987	0.220220972	-0.312957677	0.75339962	0.280153297	0.153940914	0.096635821	-2.544064902	2.737336544	0.889346527	-0.253549665
ASR	2010	Species	Altingia obovata	0.950050466	-0.380764547	2.28086548	0.107735722	-0.118330011	-0.400190008	0.163529987	0.273838972	0.164059269	0.171316422	-0.587312433	0.929945277	0.433720763	0.148183301
ASR	2010	Species	Amesiodendron chinense	0.552540836	-0.034871665	1.139953338	0.062930797	-0.028587857	-0.167274853	0.110099138	0.661346124	-0.065424268	-0.05274313	-0.204382685	0.098896425	0.460058297	-0.103489261
ASR	2010	Species	Antidesma bunius	0.023362177	-0.483189411	0.529913765	0.910243383	0.081978043	-0.054241774	0.21819786	0.182536582	0.188442458	0.141135484	-0.185834924	0.468105892	0.296893742	0.253570268
ASR	2010	Species	Antidesma maclurei	1.758944468	0.217419332	3.300469604	0.031493159	-0.32122885	-0.735739922	0.093282223	0.106722546	0.270512883	0.631432325	-0.785944126	2.048808777	0.303974199	0.306508872
ASR	2010	Species	Antidesma montanum	0.144239998	-0.645726373	0.934206369	0.69269953	0.056153921	-0.139424459	0.251732302	0.536723581	-0.056751039	0.00565136	-0.748841344	0.760144064	0.986850827	-0.174130366
ASR	2010	Species	Aphananthe cuspidata	-0.011535776	-0.753571094	0.730499541	0.972713592	0.125630471	-0.079076017	0.330336958	0.198441723	0.084869397	-0.39691815	-1.047437502	0.253601202	0.197062594	0.174707963
ASR	2010	Species	Aporosa dioica	0.416553289	-0.902867252	1.735973829	0.487356203	-0.006246537	-0.364981503	0.352488429	0.968954584	-0.124773313	-0.421877917	-1.426311157	0.582555323	0.353705485	-0.126687835
ASR	2010	Species	Ardisia obtusa	2.817900348	-6.134698114	11.77049881	0.431497642	-0.699460773	-3.410790862	2.011869316	0.513423588	-0.107903881	-4.472406108	-24.35815121	15.41333899	0.525826879	-0.261743209
ASR	2010	Species	Ardisia quinquegona	0.707124975	-3.424478149	4.838728098	0.678336159	-0.111025331	-1.423483748	1.201433087	0.836449621	-0.188757595	-5.923261021	-19.9613316	8.11480956	0.306417608	-0.106353341
ASR	2010	Species	Baccaurea ramiflora	0.088523837	-0.500587898	0.677635571	0.715185357	0.057922343	-0.08479939	0.200644076	0.344624962	0.01451388	0.217960668	-0.151584326	0.587505662	0.176853263	0.262541278
ASR	2010	Species	Beilschmiedia intermedia	0.261706401	-0.822926585	1.346339386	0.498464714	0.016737004	-0.22508535	0.258559358	0.839803881	-0.312113842	-0.096006713	-0.787008906	0.594995479	0.610645962	-0.669802832
ASR	2010	Species	Bridelia balansae	-0.197030974	-1.238071999	0.84401005	0.62703211	0.1420639	-0.125737357	0.409865157	0.214780618	0.18953581	0.291690758	-0.642686544	1.22606806	0.393704783	0.186895899
ASR	2010	Species	Canarium album	-0.008315587	-0.579461247	0.562830074	0.976232305	0.12244952	-0.032247088	0.277146128	0.115149627	0.065464368	-0.096577905	-0.390552201	0.197396392	0.502779011	0.043174313
ASR	2010	Species	Castanopsis chinensis	0.841965661	-0.36983153	2.053762852	0.165435538	-0.034252226	-0.291199204	0.222694751	0.786536111	-0.034171524	-0.421272978	-0.904856655	0.062310699	0.084997742	0.043958349
ASR	2010	Species	Castanopsis fabri	1.82801924	-0.134987675	3.791026155	0.059371983	-0.296436165	-0.712265175	0.119392845	0.10805435	0.509022301	-0.605402627	-2.627178177	1.416372924	0.326542784	0.597553894
ASR	2010	Species	Castanopsis hainanensis	0.948032084	0.159220105	1.736844063	0.020806127	-0.097381489	-0.284070337	0.089307359	0.290317164	0.007969727	-0.206111407	-0.510619882	0.098397069	0.173344401	0.052782633
ASR	2010	Species	Castanopsis jianfenglingensis	0.503281706	-0.256628863	1.263192275	0.172876037	-0.014489341	-0.192022172	0.16304349	0.86070662	-0.087718303	-0.286596087	-0.691512908	0.118320735	0.14586184	0.041819107
ASR	2010	Species	Castanopsis jucunda	0.318121224	-1.058561954	1.694804401	0.592281914	0.03440913	-0.299827544	0.368645805	0.809520615	-0.15445704	-0.284376805	-0.708806643	0.140053033	0.145621546	0.130512561
ASR	2010	Species	Castanopsis kawakamii	0.775962839	0.1180469	1.433878777	0.024875271	-0.112751997	-0.284025102	0.058521108	0.175254043	0.08393061	0.103105872	-0.400018723	0.606230467	0.65770514	0.012904338
ASR	2010	Species	Cinnamomum burmannii	0.37363581	-0.68961738	1.436889001	0.473826052	0.047439637	-0.231489715	0.326368988	0.72765573	-0.0395757	-0.572351397	-1.059475195	-0.085227599	0.023465956	0.152012461
ASR	2010	Species	Cinnamomum liangii	0.049352877	-2.141795934	2.240501688	0.956071654	0.098992011	-0.446143036	0.644127057	0.66027872	-0.149888138	0.128003118	-2.142116813	2.398123049	0.883181087	-0.42860682
ASR	2010	Species	Cinnamomum parthenoxylon	0.777716506	-0.454295933	2.009728945	0.165581178	-0.064238622	-0.351945403	0.223468159	0.590851017	-0.125825251	-0.04627282	-0.532312346	0.439766706	0.804587605	-0.383122091
ASR	2010	Species	Cleistanthus sumatranus	0.578236945	-0.52590583	1.682379721	0.219617243	-0.06201837	-0.337435552	0.213398811	0.565737625	-0.138725446	-0.086728707	-1.235619705	1.062162291	0.825624914	-0.489642258
ASR	2010	Species	Cleyera obscurinervia	-0.233334912	-1.304740091	0.838070266	0.61325413	0.178677024	-0.135233821	0.492587869	0.213107151	0.118367921	-0.378767193	-1.78412529	1.026590903	0.519281535	0.034707912
ASR	2010	Species	Cratoxylum cochinchinense	1.681524438	-0.345859566	3.708908443	0.090654781	-0.273585553	-0.75910548	0.211934374	0.224453219	0.088360757	-0.651325263	-1.73467239	0.432021863	0.191666902	0.218358767
ASR	2010	Species	Cryptocarya chinensis	0.013086601	-1.012992394	1.039165596	0.970173816	0.139771213	-0.11559689	0.395139317	0.179898373	0.337096548	-0.179002875	-1.051032786	0.693027035	0.470290723	0.284652849
ASR	2010	Species	Cryptocarya maclurei	0.138607253	-0.765012829	1.042227335	0.739592611	0.069238313	-0.159872539	0.298349166	0.51598223	-0.052288721	-0.24498259	-0.88168507	0.39171989	0.406695319	-0.078429293
ASR	2010	Species	Cryptocarya metcalfiana	0.375554948	-0.480567081	1.231676977	0.324358804	0.01345823	-0.210108349	0.237024809	0.887721171	-0.162463015	-0.24145374	-0.732992915	0.250085434	0.262375772	-0.057671867
ASR	2010	Species	Cyclobalanopsis bella	0.623192496	-1.9969005	3.243285492	0.504102735	-0.021426622	-0.547612761	0.504759517	0.905090599	-0.325910941	-0.277421076	-3.483994523	2.929152372	0.745450163	-0.859996581
ASR	2010	Species	Cyclobalanopsis championii	1.082449141	-0.201983208	2.366881491	0.087887195	-0.136194786	-0.392342064	0.119952492	0.255019923	0.052966063	-0.272287907	-0.784738189	0.240162375	0.24926426	0.116842595
ASR	2010	Species	Cyclobalanopsis neglecta	0.370638311	-0.21304015	0.954316772	0.171225564	0.005787059	-0.130151367	0.141725484	0.920430879	-0.164560568	-0.111670964	-0.28840049	0.065058561	0.165242561	0.085220817
ASR	2010	Species	Cyclobalanopsis patelliformis	0.497625706	-0.17032055	1.165571962	0.137497205	-0.008662035	-0.144813999	0.12748993	0.896801444	-0.039286281	-0.112983561	-0.240492481	0.01452536	0.079886234	0.04982009
ASR	2010	Species	Dacrycarpus imbricatus	-0.15145551	-1.111650971	0.808739951	0.72019985	0.146669784	-0.090010354	0.383349922	0.186247695	0.125419899	-0.242641023	-0.810873863	0.325591817	0.336346289	0.136731547
ASR	2010	Species	Dacrydium pectinatum	0.618274821	0.066982662	1.16956698	0.029503141	-0.034965849	-0.149823408	0.07989171	0.535735972	-0.024809767	-0.081876079	-0.177394783	0.013642625	0.089440375	0.059240477
ASR	2010	Species	Dalbergia hainanensis	0.542122063	-0.065249541	1.149493666	0.074773383	-0.040490664	-0.176913193	0.095931865	0.523351901	-0.053908076	-0.11988532	-0.323882226	0.084111586	0.216417491	0.021203032
ASR	2010	Species	Dalbergia odorifera	0.150827883	-3.329741969	3.631397735	0.899048468	0.069983614	-0.827451016	0.967418245	0.820018346	-0.306510727	-1.533376327	-5.278510661	2.211758008	0.220190374	0.231973652
ASR	2010	Species	Daphniphyllum oldhamii	-0.674429291	-1.675103826	0.326245243	0.155032687	0.266396247	0.030621015	0.502171479	0.031919681	0.434154087	0.333464407	-0.150817695	0.817746508	0.142992234	0.551872458
ASR	2010	Species	Daphniphyllum paxianum	-0.06058911	-0.681438199	0.560259979	0.811901564	0.106292533	-0.052811272	0.265396337	0.146565717	0.245209015	0.058972907	-0.297915994	0.415861809	0.670211064	0.1036765
ASR	2010	Species	Daphniphyllum paxianum�	0.145003064	-1.273619643	1.563625771	0.766327363	0.052833355	-0.276221841	0.381888551	0.64459631	-0.226581305	-0.108515313	-1.730553693	1.513523067	0.800548913	-0.766680497
ASR	2010	Species	Decaspermum gracilentum	-0.199494691	-1.857384832	1.45839545	0.797630995	0.199151549	-0.214034266	0.612337363	0.31433135	0.007849432	-0.709967264	-1.574661687	0.15472716	0.09813836	0.165428362
ASR	2010	Species	Decaspermum hainanense	-0.094104513	-1.719551504	1.531342477	0.899917569	0.121962747	-0.251927092	0.495852586	0.484004002	-0.04480656	-0.293560473	-1.253271123	0.666150178	0.506420844	-0.10225539
ASR	2010	Species	Decaspermum montanum	0.357497641	-0.445871202	1.160866485	0.375396879	0.054870395	-0.124809475	0.234550265	0.542111361	-0.012877978	-0.21123306	-0.509094014	0.086627894	0.160287679	0.008508429
ASR	2010	Species	Dillenia turbinata	0.524683463	0.187983792	0.861383134	0.002993906	-0.015172518	-0.100040884	0.069695849	0.720475221	-0.019285449	-0.097973121	-0.239413479	0.043467237	0.169716468	0.001762672
ASR	2010	Species	Diospyros hainanensis	0.488976573	-0.040335181	1.018288327	0.067542735	-0.027556753	-0.154822352	0.099708846	0.649494025	-0.055173161	-0.063973452	-0.266681677	0.138734773	0.507331782	-0.097110221
ASR	2010	Species	Diospyros howii	-0.046085252	-0.705592925	0.613422421	0.888701857	0.165044246	-0.002727288	0.332815781	0.053680449	0.059800686	-0.235616375	-0.622117851	0.150885101	0.225754806	0.070325521
ASR	2010	Species	Diospyros morrisiana	0.407112284	-0.3724496	1.186674167	0.288948815	-0.00219707	-0.203913984	0.199519843	0.982098774	-0.0499729	-0.561021242	-1.107750176	-0.014292309	0.044846832	0.110674127
ASR	2010	Species	Diospyros tutcheri	1.027914273	0.194218998	1.861609548	0.01778607	-0.073275194	-0.273772165	0.127221778	0.458013622	-0.017544453	-0.455961143	-0.85080336	-0.061118926	0.025492772	0.149290614
ASR	2010	Species	Diplospora dubia	0.644708591	0.018970264	1.270446919	0.043681803	-0.043431107	-0.21558582	0.128723606	0.614830728	-0.014232267	-0.151850163	-0.710771668	0.407071341	0.587836285	-0.028121944
ASR	2010	Species	Endospermum chinense	-0.43143419	-5.582164419	4.719296038	0.827517847	0.180525828	-0.820140062	1.181191718	0.642758731	-0.176225019	2.116153854	-3.450391387	7.682699094	0.312982255	-0.054041406
ASR	2010	Species	Engelhardia hainanensis	0.407664935	-1.349854218	2.165184088	0.628185895	0.048701963	-0.369537394	0.466941321	0.807347698	-0.062304012	0.232428018	-1.112503512	1.577359549	0.716440962	-0.12712204
ASR	2010	Species	Engelhardia roxburghiana	0.236828859	-0.40290078	0.876558499	0.449009807	0.049455616	-0.097294985	0.196206217	0.490171523	-0.024681172	-0.193786877	-0.427442297	0.039868542	0.098772211	0.069035376
ASR	2010	Species	Eurya acuminatissima	-0.049422049	-2.134098166	2.035254069	0.957742674	0.176186352	-0.358304076	0.71067678	0.468979245	-0.049218894	-0.760087526	-2.554837655	1.034662603	0.349970495	-0.048842965
ASR	2010	Species	Eurya ciliata	0.59348476	-0.576980447	1.763949966	0.28094782	-0.038220911	-0.351466031	0.275024209	0.788766539	-0.101784303	0.237588067	-1.288494603	1.763670738	0.728878304	-0.219854233
ASR	2010	Species	Eurya cuneata	0.30487156	-0.623960489	1.233703609	0.496525878	0.024804701	-0.203534744	0.253144146	0.820787246	-0.05898997	0.182361914	-0.687785005	1.052508834	0.661472959	-0.11475991
ASR	2010	Species	Eurya hainanensis	0.571783216	-0.82958161	1.973148042	0.374298082	-0.034920375	-0.399914117	0.330073367	0.830911301	-0.118196455	-0.362527299	-1.738175937	1.013121338	0.552936654	-0.210771957
ASR	2010	Species	Eurya loquaiana	0.788947405	-1.232240952	2.810135762	0.302409187	-0.096804023	-0.592522234	0.398914188	0.578316659	-0.18125677	-0.487526058	-2.111805091	1.136752974	0.325673879	0.033818874
ASR	2010	Species	Eurya nitida	-1.385459694	-2.023382383	-0.747537005	0.006207456	0.478274221	0.30744677	0.649101673	0.002981799	0.951449879	0.628485023	-0.198004731	1.454974778	0.082077391	0.988536
ASR	2010	Species	Ficus fistulosa	-0.334820254	-1.355992777	0.686352269	0.49970323	0.218866559	-0.053774768	0.491507887	0.108945321	0.088485529	-0.192832788	-0.694244632	0.308579055	0.428355388	0.070850119
ASR	2010	Species	Ficus langkokensis	-0.264504895	-1.450186494	0.921176704	0.614142602	0.1484566	-0.116429778	0.413342978	0.226701018	0.086374355	-0.864028174	-1.916172706	0.188116357	0.091227732	0.362868539
ASR	2010	Species	Ficus nervosa	0.566438974	-0.219813691	1.352691638	0.139527409	-0.03151961	-0.218252983	0.155213764	0.714700029	-0.084657543	-0.05776219	-0.407524137	0.291999757	0.717358669	-0.18677105
ASR	2010	Species	Ficus vasculosa	0.850298492	0.172522123	1.528074862	0.014981553	-0.065326617	-0.239952914	0.10929968	0.455940505	-0.008611042	-0.234097314	-0.627093906	0.158899277	0.237046808	4.71E-05
ASR	2010	Species	Garcinia oblongifolia	0.50602998	0.129681114	0.882378845	0.009533426	-0.024980473	-0.114158878	0.064197932	0.575428569	-0.015042344	-0.264606682	-0.449149057	-0.080064306	0.005964756	0.127480845
ASR	2010	Species	Gironniera subaequalis	1.734632159	1.065785199	2.403479119	2.06E-06	-0.27493566	-0.450337947	-0.099533373	0.002571982	0.108560731	-0.373101522	-0.728369609	-0.017833436	0.039832013	0.149151577
ASR	2010	Species	Glochidion wrightii	0.041595025	-1.038080436	1.121270486	0.93245995	0.088861077	-0.186727381	0.364449536	0.484298715	-0.049093055	-0.132472005	-0.81178206	0.54683805	0.664866234	-0.151131414
ASR	2010	Species	Goniothalamus chinensis	-0.017613599	-0.794975816	0.759748617	0.958768369	0.096906482	-0.087420186	0.281233151	0.253830025	0.063828754	-0.190367587	-0.60702628	0.226291106	0.306333079	0.096093209
ASR	2010	Species	Goniothalamus howii	0.446890414	-3.063653643	3.957434471	0.741599802	0.008258043	-0.84108984	0.857605926	0.97975695	-0.249772316	0.443889672	-2.405844305	3.293623649	0.654135642	-0.540203447
ASR	2010	Species	Gonocaryum lobbianum	0.569446179	-0.428111159	1.567003517	0.253210075	0.006853699	-0.267286142	0.28099354	0.95966115	-0.032171498	-0.569883215	-1.35306481	0.21329838	0.147697001	0.006553117
ASR	2010	Species	Helicia cochinchinensis	0.419639381	-0.137637947	0.976916709	0.12860198	-0.007588238	-0.151521765	0.136345288	0.911577238	-0.070450963	-0.04036901	-0.35095394	0.270215919	0.783283761	-0.145843531
ASR	2010	Species	Helicia formosana	0.969701226	0.150536419	1.788866034	0.027456843	-0.148713484	-0.34320338	0.045776412	0.110526915	0.263204909	0.28327495	-0.789355092	1.355904992	0.527362551	0.190464192
ASR	2010	Species	Helicia hainanensis	-0.035547785	-0.765675003	0.694579434	0.909058602	0.103916907	-0.085961229	0.293795042	0.229020042	0.101795518	-0.093234596	-0.527198535	0.340729344	0.604538047	-0.015875553
ASR	2010	Species	Heritiera parvifolia	0.597081881	0.059157049	1.135006714	0.030577286	-0.022760684	-0.171765425	0.126244056	0.758503666	-0.025045108	0.010201027	-0.190898648	0.211300701	0.918566867	-0.054012751
ASR	2010	Species	Ixonanthes reticulata	-0.470030219	-1.462769246	0.522708808	0.316268159	0.188496809	-0.012775138	0.389768757	0.063478315	0.233683209	0.108076006	-0.320010806	0.536162818	0.581902961	0.178315415
ASR	2010	Species	Lannea coromandelica	-0.236058992	-1.403616444	0.931498459	0.625435886	0.190585685	-0.139762443	0.520933813	0.198174626	0.166594581	-0.319800613	-1.134631758	0.495030531	0.33710129	0.196704081
ASR	2010	Species	Lindera kwangtungensis	0.260223898	-1.213513632	1.733961428	0.680792366	0.033799523	-0.310032231	0.377631277	0.817921577	-0.155523888	-0.665519515	-1.666893734	0.335854705	0.148257851	0.124461028
ASR	2010	Species	Lindera robusta	-0.237087466	-1.577286357	1.103111425	0.649038328	0.171214972	-0.158026639	0.500456583	0.222278385	0.178259447	-0.43656968	-1.877095331	1.003955972	0.405951559	0.163670414
ASR	2010	Species	Liquidambar formosana	0.428334908	-0.200640546	1.057310362	0.168128305	-0.004061306	-0.138910112	0.1307875	0.949883548	-0.062229375	-0.104623128	-0.243254722	0.034008466	0.12854999	0.033650842
ASR	2010	Species	Lirianthe albosericea	0.599157685	-0.093831191	1.292146561	0.074315013	-0.058773965	-0.250080675	0.132532745	0.44173094	-0.057620937	-0.055337511	-0.525898659	0.415223638	0.733103675	-0.347259977
ASR	2010	Species	Litchi chinensis	-0.134034811	-1.260453748	0.992384126	0.757696451	0.117075799	-0.15278878	0.386940378	0.2947872	0.082710835	-0.076391171	-1.502933376	1.350151035	0.875525192	-0.211325439
ASR	2010	Species	Lithocarpus amygdalifolius	0.312920952	-0.639457261	1.265299165	0.413244208	0.008887346	-0.170623749	0.188398441	0.897310342	-0.244123169	-0.124003276	-0.507072141	0.259065589	0.378706168	-0.225347259
ASR	2010	Species	Lithocarpus corneus	-0.655240964	-3.205266825	1.894784897	0.473407719	0.213951923	-0.303512161	0.731416006	0.279750209	0.154581931	0.365382354	-2.219014719	2.949779427	0.60486387	-0.070131171
ASR	2010	Species	Lithocarpus elmerrillii	-0.247465834	-4.997434727	4.50250306	0.87885773	0.130612179	-0.855390803	1.11661516	0.701724994	-0.258764671	-0.858977827	-5.805858113	4.087902458	0.532887637	-0.476164736
ASR	2010	Species	Lithocarpus handelianus	0.590791536	0.112505819	1.069077252	0.019055192	-0.052111738	-0.158714432	0.054490956	0.312190848	0.006574255	-0.013227392	-0.215408453	0.188953668	0.889768984	-0.068201639
ASR	2010	Species	Lithocarpus longipedicellatus	0.006725753	-1.164107255	1.177558762	0.990039623	0.121720246	-0.14784396	0.391284453	0.33808948	0.001111957	0.109091608	-0.378645841	0.596829057	0.625035306	-0.079177854
ASR	2010	Species	Lithocarpus silvicolarum	0.300007041	-0.417091129	1.017105212	0.396433052	0.062075438	-0.104581374	0.228732249	0.449541118	-0.016633077	-0.154101857	-0.339342307	0.031138594	0.098692299	0.060180173
ASR	2010	Species	Lithocarpus silvicolarum�	0.567208993	-3.66494478	4.799362765	0.76055009	0.009609174	-0.883989753	0.903208101	0.980423585	-0.142751591	0.115154104	-4.258847797	4.489156006	0.950728683	-0.332288712
ASR	2010	Species	Lithocarpus skanianus	0.245364358	-1.345617734	1.83634645	0.718888231	0.035356388	-0.291596341	0.362309118	0.800167267	-0.153209321	0.199382062	-0.672466705	1.07123083	0.582170296	-0.294387453
ASR	2010	Species	Litsea acutivena	1.386920452	0.037011231	2.736829673	0.045917519	-0.220195889	-0.55198562	0.111593842	0.148722976	0.241506603	-0.190149712	-0.848394829	0.468095405	0.467471311	0.18323383
ASR	2010	Species	Litsea baviensis	0.005112558	-0.871260115	0.88148523	0.989758609	0.101204928	-0.117212608	0.319622465	0.321886221	0.00977223	-0.323545192	-0.850218466	0.203128082	0.194334379	0.109402018
ASR	2010	Species	Litsea coreana	1.040302073	0.119962757	1.960641389	0.028505478	-0.154564628	-0.412187569	0.103058312	0.226501205	0.023278202	-0.072149907	-0.774723302	0.630423487	0.832947366	-0.021014846
ASR	2010	Species	Litsea cubeba	-1.95740572	-6.55783282	2.64302138	0.302909685	0.60270633	-0.50732471	1.712737371	0.206163044	0.202880009	-0.67884869	-7.179954968	5.822257589	0.761518238	-0.025092434
ASR	2010	Species	Litsea variabilis	0.423783	0.049565962	0.798000038	0.027476072	-0.003918693	-0.113283415	0.105446028	0.942593616	-0.025502905	-0.087881883	-0.315717084	0.139953318	0.439722024	-0.0358684
ASR	2010	Species	Machilus chinensis	-0.706279011	-3.017724452	1.605166429	0.51143875	0.323159279	-0.299704662	0.946023219	0.274544441	0.029672985	0.435089178	-1.600254131	2.470432487	0.640235637	-0.050837533
ASR	2010	Species	Machilus microcarpa	0.037507407	-2.612827102	2.687841915	0.966907374	0.118081263	-0.652627378	0.888789904	0.659252749	-0.235429352	-1.36170347	-2.721548362	-0.001858578	0.049873638	0.819763404
ASR	2010	Species	Machilus monticola	0.190258131	-0.478758943	0.859275206	0.563327039	0.081958591	-0.107907994	0.271825175	0.382462393	-0.008128136	0.00033524	-0.35575989	0.356430371	0.998465752	-0.050133309
ASR	2010	Species	Machilus nanmu	0.482562314	-0.317472265	1.282596892	0.19682393	-0.026412596	-0.239288378	0.186463187	0.777730643	-0.128974251	-0.073102849	-0.488295359	0.342089661	0.681641217	-0.277613219
ASR	2010	Species	Machilus pomifera	-0.213922784	-0.770419856	0.342574287	0.418649088	0.181571563	0.023381195	0.339761931	0.02787188	0.287837192	0.401995422	-0.065861056	0.869851901	0.085216829	0.413714686
ASR	2010	Species	Maclurodendron oligophlebium	-0.091657683	-1.162926153	0.979610788	0.862991916	0.147784748	-0.107821699	0.403391194	0.248162582	0.010757278	-0.478056757	-1.133420566	0.177307052	0.147276755	0.044549323
ASR	2010	Species	Mallotus hookerianus	0.809633978	0.114477089	1.504790868	0.023897793	-0.088952798	-0.28002215	0.102116554	0.349710284	-0.003086025	-0.21121224	-0.567709505	0.145285025	0.235736438	0.011707773
ASR	2010	Species	Meliosma angustifolia	0.433822105	-0.023884542	0.891528752	0.061847821	-0.007088242	-0.117696253	0.10351977	0.894393567	-0.054493627	-0.131681611	-0.349589282	0.086226059	0.219473171	-0.019079094
ASR	2010	Species	Meliosma squamulata	-1.909743969	-7.820800482	4.001312545	0.379511404	0.642732101	-0.989656042	2.275120243	0.298962416	0.124751151	5.260638655	-9.835587317	20.35686463	0.272538905	0.381898797
ASR	2010	Species	Michelia shiluensis	0.300128245	0.088182551	0.512073938	0.010242321	0.003439044	-0.042741759	0.049619847	0.871520701	-0.096979801	-0.02810097	-0.09962069	0.04341875	0.397228688	-0.120508551
ASR	2010	Species	Microdesmis caseariifolia	0.007048063	-0.573282674	0.5873788	0.978943861	0.093656491	-0.073980519	0.261293501	0.241576534	0.047586312	-0.140523822	-0.697049887	0.416002244	0.581845727	-0.021216302
ASR	2010	Species	Myrsine linearis	0.816270558	-6.86064347	8.493184586	0.757372498	-0.100905147	-2.486606261	2.284795967	0.901448049	-0.32532911	-6.144411798	-39.78508869	27.49626509	0.514263591	-0.518946719
ASR	2010	Species	Neolitsea hainanensis	0.145677857	-2.066667582	2.358023297	0.847437487	0.053228789	-0.443772778	0.550230356	0.75569795	-0.283626373	-0.213345567	-2.3363021	1.909610965	0.70761303	-0.760833462
ASR	2010	Species	Neolitsea oblongifolia	-0.417203346	-3.036318889	2.201912198	0.647112031	0.244645979	-0.45524355	0.944535507	0.347076305	0.056043474	-0.13986228	-3.308969999	3.029245438	0.866922436	-0.390859096
ASR	2010	Species	Neolitsea obtusifolia	0.074437477	-0.299580307	0.44845526	0.658486611	0.066626479	-0.027708498	0.160961456	0.142031313	0.155134202	0.129335548	-0.069973911	0.328645006	0.168791744	0.277470252
ASR	2010	Species	Neolitsea pulchella	0.176874627	-0.672881467	1.026630721	0.644084083	0.046723742	-0.161791897	0.255239381	0.619325739	-0.088665224	-0.299186149	-0.839303022	0.240930723	0.231598874	0.000727462
ASR	2010	Species	Nephelium topengii	0.137541581	-0.24007512	0.515158281	0.425335773	0.043313773	-0.038193198	0.124820743	0.25526087	0.052800907	0.00255049	-0.150073889	0.155174868	0.969583186	-0.082271836
ASR	2010	Species	Olea brachiata	-0.806230657	-2.764273961	1.151812646	0.384218786	0.286620362	-0.158512707	0.73175343	0.184117491	0.077525169	-0.666005425	-2.294472565	0.962461715	0.383600565	0.063078682
ASR	2010	Species	Olea dioica	0.769196879	-0.884943246	2.423337003	0.23546944	-0.090061633	-0.499387312	0.319264047	0.534209788	-0.146032578	0.910603392	0.68306525	1.138141534	0.003355729	0.988482032
ASR	2010	Species	Olea europaea	0.079978369	-0.866876595	1.026833334	0.805500094	0.064866958	-0.17300446	0.302738377	0.449329336	-0.065769828	-0.168790237	-1.446555403	1.108974929	0.627090356	-0.376343251
ASR	2010	Species	Olea hainanensis	-0.146759803	-0.624756722	0.331237117	0.50944958	0.12513309	0.006850699	0.243415482	0.04014535	0.292892707	0.217081128	-0.032726855	0.466889112	0.080887129	0.45033601
ASR	2010	Species	Ormosia balansae	0.869432976	0.233768281	1.505097671	0.015481144	-0.095602178	-0.227407115	0.036202759	0.126278727	0.234971652	-0.166908342	-0.380809947	0.046993262	0.101182685	0.49130249
ASR	2010	Species	Ormosia howii	0.593731332	-0.193721355	1.381184019	0.104427392	-0.067714948	-0.283927235	0.14849734	0.433614735	-0.051278705	0.018367786	-0.609543738	0.646279309	0.931697925	-0.397667357
ASR	2010	Species	Ormosia pinnata	-0.371701115	-1.317742464	0.574340235	0.336637496	0.243696701	-0.041225401	0.528618803	0.076427024	0.481290137	-0.19694555	-1.029702084	0.635810984	0.50633817	0.418237554
ASR	2010	Species	Ostodes paniculata	0.506802226	-1.69428897	2.707893423	0.593575266	0.008472999	-0.493768319	0.510714317	0.968411803	-0.166335415	-0.386196014	-1.645995007	0.873602979	0.466382796	-0.244981389
ASR	2010	Species	Pentaphylax euryoides	-0.065496499	-0.441005007	0.310012008	0.724951057	0.136551443	0.040692568	0.232410318	0.006622153	0.178732667	0.002250487	-0.165123964	0.169624938	0.97832017	0.153087915
ASR	2010	Species	Pertusadina hainanensis	1.957839485	-2.250556693	6.166235664	0.285354115	-0.308030572	-1.366834743	0.750773599	0.488215427	-0.079278969	0.02161214	-5.197991015	5.241215294	0.991378185	-0.349054139
ASR	2010	Species	Polyalthia cerasoides	0.301	0.301	0.301	0	0	0	0	0.363	0.5484	0	0	0	0.14	0.2339
ASR	2010	Species	Polyspora hainanensis	-0.063711937	-1.162350827	1.034926954	0.898513597	0.12307879	-0.135603339	0.381760919	0.309790449	0.015598327	0.191743212	-0.474969265	0.85845569	0.52584991	-0.049738802
ASR	2010	Species	Psychotria asiatica	0.371731769	-0.408852538	1.152316077	0.343108302	0.057855209	-0.165867847	0.281578265	0.605485497	-0.015115859	-0.156422799	-0.630538014	0.317692415	0.510109217	-0.027087186
ASR	2010	Species	Pterospermum heterophyllum	0.327236913	-1.354638195	2.009112021	0.665572405	0.044513881	-0.333936797	0.42296456	0.793077469	-0.114748687	-0.41789573	-0.945802013	0.110010553	0.103395048	0.150979613
ASR	2010	Species	Radermachera frondosa	0.016792377	-1.987131683	2.020716438	0.983647434	0.097652315	-0.378693888	0.573998518	0.620744517	-0.136857942	-0.455911932	-1.928918951	1.017095086	0.438603596	-0.19960548
ASR	2010	Species	Reevesia longipetiolata	0.838156866	-0.613303659	2.289617392	0.163407041	-0.156906534	-0.609376985	0.295563917	0.350341746	0.051668441	0.942830918	-3.172216814	5.057878651	0.428148551	0.042679319
ASR	2010	Species	Reevesia thyrsoidea	0.335288334	-0.064713327	0.735289995	0.091357853	0.010971164	-0.099915658	0.121857986	0.829954386	-0.094679932	-0.072937677	-0.319114502	0.173239148	0.519533076	-0.158487593
ASR	2010	Species	Rhodamnia dumetorum	0.653477214	0.007720985	1.299233443	0.047665691	-0.057497847	-0.219809801	0.104814106	0.459992438	-0.029000066	0.296007895	-0.235698932	0.827714721	0.250538757	0.002803249
ASR	2010	Species	Sarcosperma laurinum	0.251742611	-0.125664126	0.629149348	0.186180741	0.06845076	-0.046337095	0.183238614	0.23641761	0.008851096	-0.191555138	-0.367511103	-0.015599174	0.033514894	0.081498625
ASR	2010	Species	Schefflera heptaphylla	0.392676724	0.042893378	0.74246007	0.028509502	0.025971494	-0.061379676	0.113322663	0.55347748	-0.012076735	-0.198425225	-0.308151703	-0.088698748	0.000649898	0.176892907
ASR	2010	Species	Schefflera minutistellata	0.205100971	-0.771544634	1.181746576	0.657533481	0.056237227	-0.176312733	0.288787187	0.610152811	-0.054777425	-0.145405298	-0.512889183	0.222078588	0.405526887	-0.076030617
ASR	2010	Species	Schima argentea	0.297487059	-1.506162218	2.101136336	0.635971717	0.02255929	-0.380815198	0.425933778	0.870076263	-0.319401385	-0.196370883	-1.039622369	0.646880604	0.421890847	-0.317665992
ASR	2010	Species	Schima crenata	1.843763718	0.575944641	3.111582796	0.005470579	-0.249393835	-0.535676984	0.036889315	0.085897148	0.0499904	-0.272271857	-0.846871937	0.302328224	0.343496411	0.04804162
ASR	2010	Species	Schima superba	-0.336343698	-1.35877456	0.686087163	0.462117702	0.186981082	-0.063387312	0.437349476	0.120747238	0.209377315	0.068545875	-0.36773006	0.504821809	0.713902707	0.099782349
ASR	2010	Species	Streblus zeylanicus	0.940707944	-1.391671766	3.273087653	0.325489644	-0.118331646	-0.751003191	0.5143399	0.630966842	-0.171052265	-1.141685878	-3.181474213	0.898102457	0.172902101	0.241155542
ASR	2010	Species	Symplocos anomala	1.449344886	-3.788313312	6.687003084	0.508683799	-0.196763229	-1.436901253	1.043374795	0.700257469	-0.161362545	-2.005639433	-12.75023584	8.738956977	0.631621452	-0.360355779
ASR	2010	Species	Styrax agrestis	0.301	0.301	0.301	0	0	0	0	0.728	0.3534	0	0	0	0.619	0.2179
ASR	2010	Species	Symplocos cochinchinensis	0.096641514	-0.338057232	0.53134026	0.63682966	0.064359795	-0.042062087	0.170781678	0.212219836	0.053597684	0.038123065	-0.159692836	0.235938967	0.679615808	-0.015823406
ASR	2010	Species	Symplocos crassilimba	0.583833031	-1.213287661	2.380953724	0.418066343	-0.057049766	-0.527620331	0.413520798	0.753334627	-0.215568507	-0.349794845	-1.73114127	1.03155158	0.479269082	-0.332331702
ASR	2010	Species	Symplocos heishanensis	0.813530701	-0.797075731	2.424137134	0.23343583	-0.112072615	-0.508949026	0.284803797	0.476848003	-0.083492921	0.432374502	-2.008011484	2.872760489	0.612258052	-0.306229379
ASR	2010	Species	Symplocos lancifolia	0.551337102	-1.442984801	2.545659005	0.551672089	0.036933719	-0.468687123	0.542554561	0.873951547	-0.097093807	-0.679282739	-1.382340811	0.023775333	0.056649777	0.203683048
ASR	2010	Species	Symplocos poilanei	0.554177226	-0.149905896	1.258260348	0.118278855	-0.012604295	-0.189814873	0.164606282	0.885346841	-0.033728448	-0.030125017	-0.385110251	0.324860218	0.863247075	-0.069493106
ASR	2010	Species	Symplocos singuliflora	0.194717134	-0.845905971	1.23534024	0.685545339	0.058911331	-0.255937489	0.373760151	0.685554812	-0.081207393	0.254775728	-0.96434276	1.473894216	0.647643333	-0.172231645
ASR	2010	Species	Symplocos viridissima	0.155693536	-1.182865257	1.494252329	0.809083413	0.085627611	-0.248944016	0.420199239	0.596221357	-0.040969853	-0.3779555	-1.037952116	0.282041116	0.242366953	-0.012745596
ASR	2010	Species	Syndiclis chinensis	0.51441604	-0.064674114	1.093506195	0.077193683	-0.021772328	-0.173054798	0.129510142	0.760793098	-0.068974084	-0.191467155	-0.512713538	0.129779228	0.218481621	-0.01536542
ASR	2010	Species	Syzygium acuminatissimum�	0.300553548	-0.801233056	1.402340151	0.514448169	0.023654894	-0.252251658	0.299561447	0.834284211	-0.188455009	0.355231663	-0.267692231	0.978155557	0.188520695	0.086768834
ASR	2010	Species	Syzygium championii	0.688320932	-0.151894251	1.528536115	0.101229958	-0.066195901	-0.276234471	0.143842669	0.511957476	-0.035515136	0.005209631	-0.64795256	0.658371822	0.986592781	-0.109457312
ASR	2010	Species	Syzygium chunianum	0.301029996	0.301029996	0.301029996	2.78E-60	-5.35E-17	-2.20E-16	1.13E-16	0.421837379	0.487660113	9.60E-17	-6.52E-16	8.44E-16	0.710384716	0.338580348
ASR	2010	Species	Syzygium hancei	0.516353497	0.158307222	0.874399771	0.006134019	-0.021956525	-0.107250439	0.063337388	0.603307352	-0.023160475	0.01103764	-0.166204088	0.188279369	0.899645402	-0.056696084
ASR	2010	Species	Syzygium hancei�	-1.431723637	-3.732446955	0.868999681	0.200110656	0.620265648	-0.100358374	1.34088967	0.085274417	0.162211581	0.456183661	-5.289347663	6.201714984	0.864448056	0.088579341
ASR	2010	Species	Syzygium odoratum	0.527937399	-0.274505518	1.330380316	0.18216569	-0.028388983	-0.252230697	0.195452731	0.791473872	-0.057721387	-0.204664567	-0.7469381	0.337608966	0.433702442	-0.081574115
ASR	2010	Species	Syzygium rysopodum	0.427514678	0.097040986	0.757988369	0.020883797	-0.024935485	-0.104588846	0.054717876	0.457521965	-0.062402826	0.057669378	-0.177243507	0.292582262	0.532913432	-0.189814294
ASR	2010	Species	Syzygium tephrodes	0.47975789	-1.050231494	2.009747273	0.433098869	-0.000934455	-0.401751046	0.399882137	0.995145337	-0.249986907	0.472976951	-0.272490055	1.218443956	0.136765936	0.293497614
ASR	2010	Species	Tabernaemontana bovina	0.066602498	-0.805772596	0.938977591	0.869604012	0.093044014	-0.169672423	0.355760452	0.452128276	-0.033803089	-0.39290436	-1.77379384	0.98798512	0.540328754	-0.093243673
ASR	2010	Species	Triadica cochinchinensis	0.393271181	0.059611413	0.726930949	0.025326073	-0.017315103	-0.091413309	0.056783102	0.613931555	-0.070966775	-0.043835058	-0.151216157	0.063546042	0.379861271	-0.086969998
ASR	2010	Species	Vatica mangachapoi	0.512353249	-0.132677525	1.157384023	0.116024525	0.012477877	-0.148595432	0.173551185	0.876127263	-0.026343609	-0.184363404	-0.481880056	0.113153248	0.216934945	-0.010518354
ASR	2010	Species	Wendlandia uvariifolia	0.111295204	-1.53063992	1.753230328	0.882955391	0.116350139	-0.344796028	0.577496306	0.586377151	-0.066300706	0.006127225	-1.362707161	1.374961611	0.992141706	-0.184765064
ASR	2010	Species	Xanthophyllum hainanense	0.353474872	-0.066223221	0.773172966	0.096425279	0.015704424	-0.080555642	0.111964491	0.743170929	-0.022785207	-0.115429514	-0.271502408	0.04064338	0.142598029	0.008772817
ASR	2015	Species	Acronychia pedunculata	1.053664183	-0.158697106	2.266025472	0.085974235	-0.120423606	-0.413902511	0.173055299	0.408209837	-0.009955011	-0.279431408	-1.191813187	0.632950372	0.535508025	-0.031525378
ASR	2015	Species	Actinodaphne glaucina	0.695395129	-0.688078264	2.078868523	0.264758697	-0.060165774	-0.41935441	0.299022861	0.69613404	-0.134891091	0.612028557	-0.685681438	1.909738551	0.279535591	-0.052485788
ASR	2015	Species	Adinandra hainanensis	0.577343432	0.222370927	0.932315936	0.001839276	-0.014317253	-0.10156791	0.072933404	0.744178838	-0.013709679	-0.137164253	-0.253048736	-0.021279769	0.021095341	0.053168609
ASR	2015	Species	Aidia canthioides	1.288255563	0.3023118	2.274199326	0.014707587	-0.236054072	-0.496588869	0.024480724	0.071843035	0.182236088	0.466255302	-0.263919148	1.196429752	0.187497904	0.24370284
ASR	2015	Species	Alniphyllum fortunei	1.22119387	-1.170371977	3.612759718	0.229246485	-0.179600796	-0.702079241	0.342877649	0.393928571	-0.018148864	0.205368153	-1.82525127	2.235987575	0.768682603	-0.312219476
ASR	2015	Species	Alphonsea monogyna	0.41676307	0.064161811	0.769364328	0.021837568	-0.001288096	-0.091397121	0.088820928	0.977031633	-0.027753783	0.009905415	-0.111310505	0.131121334	0.869194533	-0.056287602
ASR	2015	Species	Alseodaphne hainanensis	0.135438097	-2.004853324	2.275729517	0.869070067	0.08006788	-0.459899084	0.620034843	0.701664771	-0.199185592	-0.247662067	-1.537682088	1.042357954	0.584394325	-0.421976778
ASR	2015	Species	Alseodaphne rugosa	-0.150134681	-1.550518958	1.250249596	0.780781006	0.146910417	-0.238678768	0.532499602	0.349784191	0.023248494	0.646981287	0.230493959	1.063468615	0.015877358	0.857616639
ASR	2015	Species	Alstonia rostrata	-0.466149041	-2.697175867	1.764877785	0.553638987	0.220220972	-0.312957677	0.75339962	0.280153297	0.153940914	0.096635821	-2.544064902	2.737336544	0.889346527	-0.253549665
ASR	2015	Species	Altingia obovata	0.950050466	-0.380764547	2.28086548	0.107735722	-0.118330011	-0.400190008	0.163529987	0.273838972	0.164059269	0.171316422	-0.587312433	0.929945277	0.433720763	0.148183301
ASR	2015	Species	Amesiodendron chinense	0.552540836	-0.034871665	1.139953338	0.062930797	-0.028587857	-0.167274853	0.110099138	0.661346124	-0.065424268	-0.05274313	-0.204382685	0.098896425	0.460058297	-0.103489261
ASR	2015	Species	Antidesma bunius	0.023362177	-0.483189411	0.529913765	0.910243383	0.081978043	-0.054241774	0.21819786	0.182536582	0.188442458	0.141135484	-0.185834924	0.468105892	0.296893742	0.253570268
ASR	2015	Species	Antidesma maclurei	1.758944468	0.217419332	3.300469604	0.031493159	-0.32122885	-0.735739922	0.093282223	0.106722546	0.270512883	0.631432325	-0.785944126	2.048808777	0.303974199	0.306508872
ASR	2015	Species	Antidesma montanum	0.144239998	-0.645726373	0.934206369	0.69269953	0.056153921	-0.139424459	0.251732302	0.536723581	-0.056751039	0.00565136	-0.748841344	0.760144064	0.986850827	-0.174130366
ASR	2015	Species	Aphananthe cuspidata	-0.011535776	-0.753571094	0.730499541	0.972713592	0.125630471	-0.079076017	0.330336958	0.198441723	0.084869397	-0.39691815	-1.047437502	0.253601202	0.197062594	0.174707963
ASR	2015	Species	Aporosa dioica	0.416553289	-0.902867252	1.735973829	0.487356203	-0.006246537	-0.364981503	0.352488429	0.968954584	-0.124773313	-0.421877917	-1.426311157	0.582555323	0.353705485	-0.126687835
ASR	2015	Species	Ardisia obtusa	2.817900348	-6.134698114	11.77049881	0.431497642	-0.699460773	-3.410790862	2.011869316	0.513423588	-0.107903881	-4.472406108	-24.35815121	15.41333899	0.525826879	-0.261743209
ASR	2015	Species	Ardisia quinquegona	0.707124975	-3.424478149	4.838728098	0.678336159	-0.111025331	-1.423483748	1.201433087	0.836449621	-0.188757595	-5.923261021	-19.9613316	8.11480956	0.306417608	-0.106353341
ASR	2015	Species	Baccaurea ramiflora	0.088523837	-0.500587898	0.677635571	0.715185357	0.057922343	-0.08479939	0.200644076	0.344624962	0.01451388	0.217960668	-0.151584326	0.587505662	0.176853263	0.262541278
ASR	2015	Species	Beilschmiedia intermedia	0.261706401	-0.822926585	1.346339386	0.498464714	0.016737004	-0.22508535	0.258559358	0.839803881	-0.312113842	-0.096006713	-0.787008906	0.594995479	0.610645962	-0.669802832
ASR	2015	Species	Bridelia balansae	-0.197030974	-1.238071999	0.84401005	0.62703211	0.1420639	-0.125737357	0.409865157	0.214780618	0.18953581	0.291690758	-0.642686544	1.22606806	0.393704783	0.186895899
ASR	2015	Species	Canarium album	-0.008315587	-0.579461247	0.562830074	0.976232305	0.12244952	-0.032247088	0.277146128	0.115149627	0.065464368	-0.096577905	-0.390552201	0.197396392	0.502779011	0.043174313
ASR	2015	Species	Castanopsis chinensis	0.841965661	-0.36983153	2.053762852	0.165435538	-0.034252226	-0.291199204	0.222694751	0.786536111	-0.034171524	-0.421272978	-0.904856655	0.062310699	0.084997742	0.043958349
ASR	2015	Species	Castanopsis fabri	1.82801924	-0.134987675	3.791026155	0.059371983	-0.296436165	-0.712265175	0.119392845	0.10805435	0.509022301	-0.605402627	-2.627178177	1.416372924	0.326542784	0.597553894
ASR	2015	Species	Castanopsis hainanensis	0.948032084	0.159220105	1.736844063	0.020806127	-0.097381489	-0.284070337	0.089307359	0.290317164	0.007969727	-0.206111407	-0.510619882	0.098397069	0.173344401	0.052782633
ASR	2015	Species	Castanopsis jianfenglingensis	0.503281706	-0.256628863	1.263192275	0.172876037	-0.014489341	-0.192022172	0.16304349	0.86070662	-0.087718303	-0.286596087	-0.691512908	0.118320735	0.14586184	0.041819107
ASR	2015	Species	Castanopsis jucunda	0.318121224	-1.058561954	1.694804401	0.592281914	0.03440913	-0.299827544	0.368645805	0.809520615	-0.15445704	-0.284376805	-0.708806643	0.140053033	0.145621546	0.130512561
ASR	2015	Species	Castanopsis kawakamii	0.775962839	0.1180469	1.433878777	0.024875271	-0.112751997	-0.284025102	0.058521108	0.175254043	0.08393061	0.103105872	-0.400018723	0.606230467	0.65770514	0.012904338
ASR	2015	Species	Cinnamomum burmannii	0.37363581	-0.68961738	1.436889001	0.473826052	0.047439637	-0.231489715	0.326368988	0.72765573	-0.0395757	-0.572351397	-1.059475195	-0.085227599	0.023465956	0.152012461
ASR	2015	Species	Cinnamomum liangii	0.049352877	-2.141795934	2.240501688	0.956071654	0.098992011	-0.446143036	0.644127057	0.66027872	-0.149888138	0.128003118	-2.142116813	2.398123049	0.883181087	-0.42860682
ASR	2015	Species	Cinnamomum parthenoxylon	0.777716506	-0.454295933	2.009728945	0.165581178	-0.064238622	-0.351945403	0.223468159	0.590851017	-0.125825251	-0.04627282	-0.532312346	0.439766706	0.804587605	-0.383122091
ASR	2015	Species	Cleistanthus sumatranus	0.578236945	-0.52590583	1.682379721	0.219617243	-0.06201837	-0.337435552	0.213398811	0.565737625	-0.138725446	-0.086728707	-1.235619705	1.062162291	0.825624914	-0.489642258
ASR	2015	Species	Cleyera obscurinervia	-0.233334912	-1.304740091	0.838070266	0.61325413	0.178677024	-0.135233821	0.492587869	0.213107151	0.118367921	-0.378767193	-1.78412529	1.026590903	0.519281535	0.034707912
ASR	2015	Species	Cratoxylum cochinchinense	1.681524438	-0.345859566	3.708908443	0.090654781	-0.273585553	-0.75910548	0.211934374	0.224453219	0.088360757	-0.651325263	-1.73467239	0.432021863	0.191666902	0.218358767
ASR	2015	Species	Cryptocarya chinensis	0.013086601	-1.012992394	1.039165596	0.970173816	0.139771213	-0.11559689	0.395139317	0.179898373	0.337096548	-0.179002875	-1.051032786	0.693027035	0.470290723	0.284652849
ASR	2015	Species	Cryptocarya maclurei	0.138607253	-0.765012829	1.042227335	0.739592611	0.069238313	-0.159872539	0.298349166	0.51598223	-0.052288721	-0.24498259	-0.88168507	0.39171989	0.406695319	-0.078429293
ASR	2015	Species	Cryptocarya metcalfiana	0.375554948	-0.480567081	1.231676977	0.324358804	0.01345823	-0.210108349	0.237024809	0.887721171	-0.162463015	-0.24145374	-0.732992915	0.250085434	0.262375772	-0.057671867
ASR	2015	Species	Cyclobalanopsis bella	0.623192496	-1.9969005	3.243285492	0.504102735	-0.021426622	-0.547612761	0.504759517	0.905090599	-0.325910941	-0.277421076	-3.483994523	2.929152372	0.745450163	-0.859996581
ASR	2015	Species	Cyclobalanopsis championii	1.082449141	-0.201983208	2.366881491	0.087887195	-0.136194786	-0.392342064	0.119952492	0.255019923	0.052966063	-0.272287907	-0.784738189	0.240162375	0.24926426	0.116842595
ASR	2015	Species	Cyclobalanopsis neglecta	0.370638311	-0.21304015	0.954316772	0.171225564	0.005787059	-0.130151367	0.141725484	0.920430879	-0.164560568	-0.111670964	-0.28840049	0.065058561	0.165242561	0.085220817
ASR	2015	Species	Cyclobalanopsis patelliformis	0.497625706	-0.17032055	1.165571962	0.137497205	-0.008662035	-0.144813999	0.12748993	0.896801444	-0.039286281	-0.112983561	-0.240492481	0.01452536	0.079886234	0.04982009
ASR	2015	Species	Dacrycarpus imbricatus	-0.15145551	-1.111650971	0.808739951	0.72019985	0.146669784	-0.090010354	0.383349922	0.186247695	0.125419899	-0.242641023	-0.810873863	0.325591817	0.336346289	0.136731547
ASR	2015	Species	Dacrydium pectinatum	0.618274821	0.066982662	1.16956698	0.029503141	-0.034965849	-0.149823408	0.07989171	0.535735972	-0.024809767	-0.081876079	-0.177394783	0.013642625	0.089440375	0.059240477
ASR	2015	Species	Dalbergia hainanensis	0.542122063	-0.065249541	1.149493666	0.074773383	-0.040490664	-0.176913193	0.095931865	0.523351901	-0.053908076	-0.11988532	-0.323882226	0.084111586	0.216417491	0.021203032
ASR	2015	Species	Dalbergia odorifera	0.150827883	-3.329741969	3.631397735	0.899048468	0.069983614	-0.827451016	0.967418245	0.820018346	-0.306510727	-1.533376327	-5.278510661	2.211758008	0.220190374	0.231973652
ASR	2015	Species	Daphniphyllum oldhamii	-0.674429291	-1.675103826	0.326245243	0.155032687	0.266396247	0.030621015	0.502171479	0.031919681	0.434154087	0.333464407	-0.150817695	0.817746508	0.142992234	0.551872458
ASR	2015	Species	Daphniphyllum paxianum	-0.06058911	-0.681438199	0.560259979	0.811901564	0.106292533	-0.052811272	0.265396337	0.146565717	0.245209015	0.058972907	-0.297915994	0.415861809	0.670211064	0.1036765
ASR	2015	Species	Daphniphyllum paxianum�	0.145003064	-1.273619643	1.563625771	0.766327363	0.052833355	-0.276221841	0.381888551	0.64459631	-0.226581305	-0.108515313	-1.730553693	1.513523067	0.800548913	-0.766680497
ASR	2015	Species	Decaspermum gracilentum	-0.199494691	-1.857384832	1.45839545	0.797630995	0.199151549	-0.214034266	0.612337363	0.31433135	0.007849432	-0.709967264	-1.574661687	0.15472716	0.09813836	0.165428362
ASR	2015	Species	Decaspermum hainanense	-0.094104513	-1.719551504	1.531342477	0.899917569	0.121962747	-0.251927092	0.495852586	0.484004002	-0.04480656	-0.293560473	-1.253271123	0.666150178	0.506420844	-0.10225539
ASR	2015	Species	Decaspermum montanum	0.357497641	-0.445871202	1.160866485	0.375396879	0.054870395	-0.124809475	0.234550265	0.542111361	-0.012877978	-0.21123306	-0.509094014	0.086627894	0.160287679	0.008508429
ASR	2015	Species	Dillenia turbinata	0.524683463	0.187983792	0.861383134	0.002993906	-0.015172518	-0.100040884	0.069695849	0.720475221	-0.019285449	-0.097973121	-0.239413479	0.043467237	0.169716468	0.001762672
ASR	2015	Species	Diospyros hainanensis	0.488976573	-0.040335181	1.018288327	0.067542735	-0.027556753	-0.154822352	0.099708846	0.649494025	-0.055173161	-0.063973452	-0.266681677	0.138734773	0.507331782	-0.097110221
ASR	2015	Species	Diospyros howii	-0.046085252	-0.705592925	0.613422421	0.888701857	0.165044246	-0.002727288	0.332815781	0.053680449	0.059800686	-0.235616375	-0.622117851	0.150885101	0.225754806	0.070325521
ASR	2015	Species	Diospyros morrisiana	0.407112284	-0.3724496	1.186674167	0.288948815	-0.00219707	-0.203913984	0.199519843	0.982098774	-0.0499729	-0.561021242	-1.107750176	-0.014292309	0.044846832	0.110674127
ASR	2015	Species	Diospyros tutcheri	1.027914273	0.194218998	1.861609548	0.01778607	-0.073275194	-0.273772165	0.127221778	0.458013622	-0.017544453	-0.455961143	-0.85080336	-0.061118926	0.025492772	0.149290614
ASR	2015	Species	Diplospora dubia	0.644708591	0.018970264	1.270446919	0.043681803	-0.043431107	-0.21558582	0.128723606	0.614830728	-0.014232267	-0.151850163	-0.710771668	0.407071341	0.587836285	-0.028121944
ASR	2015	Species	Endospermum chinense	-0.43143419	-5.582164419	4.719296038	0.827517847	0.180525828	-0.820140062	1.181191718	0.642758731	-0.176225019	2.116153854	-3.450391387	7.682699094	0.312982255	-0.054041406
ASR	2015	Species	Engelhardia hainanensis	0.407664935	-1.349854218	2.165184088	0.628185895	0.048701963	-0.369537394	0.466941321	0.807347698	-0.062304012	0.232428018	-1.112503512	1.577359549	0.716440962	-0.12712204
ASR	2015	Species	Engelhardia roxburghiana	0.236828859	-0.40290078	0.876558499	0.449009807	0.049455616	-0.097294985	0.196206217	0.490171523	-0.024681172	-0.193786877	-0.427442297	0.039868542	0.098772211	0.069035376
ASR	2015	Species	Eurya acuminatissima	-0.049422049	-2.134098166	2.035254069	0.957742674	0.176186352	-0.358304076	0.71067678	0.468979245	-0.049218894	-0.760087526	-2.554837655	1.034662603	0.349970495	-0.048842965
ASR	2015	Species	Eurya ciliata	0.59348476	-0.576980447	1.763949966	0.28094782	-0.038220911	-0.351466031	0.275024209	0.788766539	-0.101784303	0.237588067	-1.288494603	1.763670738	0.728878304	-0.219854233
ASR	2015	Species	Eurya cuneata	0.30487156	-0.623960489	1.233703609	0.496525878	0.024804701	-0.203534744	0.253144146	0.820787246	-0.05898997	0.182361914	-0.687785005	1.052508834	0.661472959	-0.11475991
ASR	2015	Species	Eurya hainanensis	0.571783216	-0.82958161	1.973148042	0.374298082	-0.034920375	-0.399914117	0.330073367	0.830911301	-0.118196455	-0.362527299	-1.738175937	1.013121338	0.552936654	-0.210771957
ASR	2015	Species	Eurya loquaiana	0.788947405	-1.232240952	2.810135762	0.302409187	-0.096804023	-0.592522234	0.398914188	0.578316659	-0.18125677	-0.487526058	-2.111805091	1.136752974	0.325673879	0.033818874
ASR	2015	Species	Eurya nitida	-1.385459694	-2.023382383	-0.747537005	0.006207456	0.478274221	0.30744677	0.649101673	0.002981799	0.951449879	0.628485023	-0.198004731	1.454974778	0.082077391	0.988536
ASR	2015	Species	Ficus fistulosa	-0.334820254	-1.355992777	0.686352269	0.49970323	0.218866559	-0.053774768	0.491507887	0.108945321	0.088485529	-0.192832788	-0.694244632	0.308579055	0.428355388	0.070850119
ASR	2015	Species	Ficus langkokensis	-0.264504895	-1.450186494	0.921176704	0.614142602	0.1484566	-0.116429778	0.413342978	0.226701018	0.086374355	-0.864028174	-1.916172706	0.188116357	0.091227732	0.362868539
ASR	2015	Species	Ficus nervosa	0.566438974	-0.219813691	1.352691638	0.139527409	-0.03151961	-0.218252983	0.155213764	0.714700029	-0.084657543	-0.05776219	-0.407524137	0.291999757	0.717358669	-0.18677105
ASR	2015	Species	Ficus vasculosa	0.850298492	0.172522123	1.528074862	0.014981553	-0.065326617	-0.239952914	0.10929968	0.455940505	-0.008611042	-0.234097314	-0.627093906	0.158899277	0.237046808	4.71E-05
ASR	2015	Species	Garcinia oblongifolia	0.50602998	0.129681114	0.882378845	0.009533426	-0.024980473	-0.114158878	0.064197932	0.575428569	-0.015042344	-0.264606682	-0.449149057	-0.080064306	0.005964756	0.127480845
ASR	2015	Species	Gironniera subaequalis	1.734632159	1.065785199	2.403479119	2.06E-06	-0.27493566	-0.450337947	-0.099533373	0.002571982	0.108560731	-0.373101522	-0.728369609	-0.017833436	0.039832013	0.149151577
ASR	2015	Species	Glochidion wrightii	0.041595025	-1.038080436	1.121270486	0.93245995	0.088861077	-0.186727381	0.364449536	0.484298715	-0.049093055	-0.132472005	-0.81178206	0.54683805	0.664866234	-0.151131414
ASR	2015	Species	Goniothalamus chinensis	-0.017613599	-0.794975816	0.759748617	0.958768369	0.096906482	-0.087420186	0.281233151	0.253830025	0.063828754	-0.190367587	-0.60702628	0.226291106	0.306333079	0.096093209
ASR	2015	Species	Goniothalamus howii	0.446890414	-3.063653643	3.957434471	0.741599802	0.008258043	-0.84108984	0.857605926	0.97975695	-0.249772316	0.443889672	-2.405844305	3.293623649	0.654135642	-0.540203447
ASR	2015	Species	Gonocaryum lobbianum	0.569446179	-0.428111159	1.567003517	0.253210075	0.006853699	-0.267286142	0.28099354	0.95966115	-0.032171498	-0.569883215	-1.35306481	0.21329838	0.147697001	0.006553117
ASR	2015	Species	Helicia cochinchinensis	0.419639381	-0.137637947	0.976916709	0.12860198	-0.007588238	-0.151521765	0.136345288	0.911577238	-0.070450963	-0.04036901	-0.35095394	0.270215919	0.783283761	-0.145843531
ASR	2015	Species	Helicia formosana	0.969701226	0.150536419	1.788866034	0.027456843	-0.148713484	-0.34320338	0.045776412	0.110526915	0.263204909	0.28327495	-0.789355092	1.355904992	0.527362551	0.190464192
ASR	2015	Species	Helicia hainanensis	-0.035547785	-0.765675003	0.694579434	0.909058602	0.103916907	-0.085961229	0.293795042	0.229020042	0.101795518	-0.093234596	-0.527198535	0.340729344	0.604538047	-0.015875553
ASR	2015	Species	Heritiera parvifolia	0.597081881	0.059157049	1.135006714	0.030577286	-0.022760684	-0.171765425	0.126244056	0.758503666	-0.025045108	0.010201027	-0.190898648	0.211300701	0.918566867	-0.054012751
ASR	2015	Species	Ixonanthes reticulata	-0.470030219	-1.462769246	0.522708808	0.316268159	0.188496809	-0.012775138	0.389768757	0.063478315	0.233683209	0.108076006	-0.320010806	0.536162818	0.581902961	0.178315415
ASR	2015	Species	Lannea coromandelica	-0.236058992	-1.403616444	0.931498459	0.625435886	0.190585685	-0.139762443	0.520933813	0.198174626	0.166594581	-0.319800613	-1.134631758	0.495030531	0.33710129	0.196704081
ASR	2015	Species	Lindera kwangtungensis	0.260223898	-1.213513632	1.733961428	0.680792366	0.033799523	-0.310032231	0.377631277	0.817921577	-0.155523888	-0.665519515	-1.666893734	0.335854705	0.148257851	0.124461028
ASR	2015	Species	Lindera robusta	-0.237087466	-1.577286357	1.103111425	0.649038328	0.171214972	-0.158026639	0.500456583	0.222278385	0.178259447	-0.43656968	-1.877095331	1.003955972	0.405951559	0.163670414
ASR	2015	Species	Liquidambar formosana	0.428334908	-0.200640546	1.057310362	0.168128305	-0.004061306	-0.138910112	0.1307875	0.949883548	-0.062229375	-0.104623128	-0.243254722	0.034008466	0.12854999	0.033650842
ASR	2015	Species	Lirianthe albosericea	0.599157685	-0.093831191	1.292146561	0.074315013	-0.058773965	-0.250080675	0.132532745	0.44173094	-0.057620937	-0.055337511	-0.525898659	0.415223638	0.733103675	-0.347259977
ASR	2015	Species	Litchi chinensis	-0.134034811	-1.260453748	0.992384126	0.757696451	0.117075799	-0.15278878	0.386940378	0.2947872	0.082710835	-0.076391171	-1.502933376	1.350151035	0.875525192	-0.211325439
ASR	2015	Species	Lithocarpus amygdalifolius	0.312920952	-0.639457261	1.265299165	0.413244208	0.008887346	-0.170623749	0.188398441	0.897310342	-0.244123169	-0.124003276	-0.507072141	0.259065589	0.378706168	-0.225347259
ASR	2015	Species	Lithocarpus corneus	-0.655240964	-3.205266825	1.894784897	0.473407719	0.213951923	-0.303512161	0.731416006	0.279750209	0.154581931	0.365382354	-2.219014719	2.949779427	0.60486387	-0.070131171
ASR	2015	Species	Lithocarpus elmerrillii	-0.247465834	-4.997434727	4.50250306	0.87885773	0.130612179	-0.855390803	1.11661516	0.701724994	-0.258764671	-0.858977827	-5.805858113	4.087902458	0.532887637	-0.476164736
ASR	2015	Species	Lithocarpus handelianus	0.590791536	0.112505819	1.069077252	0.019055192	-0.052111738	-0.158714432	0.054490956	0.312190848	0.006574255	-0.013227392	-0.215408453	0.188953668	0.889768984	-0.068201639
ASR	2015	Species	Lithocarpus longipedicellatus	0.006725753	-1.164107255	1.177558762	0.990039623	0.121720246	-0.14784396	0.391284453	0.33808948	0.001111957	0.109091608	-0.378645841	0.596829057	0.625035306	-0.079177854
ASR	2015	Species	Lithocarpus silvicolarum	0.300007041	-0.417091129	1.017105212	0.396433052	0.062075438	-0.104581374	0.228732249	0.449541118	-0.016633077	-0.154101857	-0.339342307	0.031138594	0.098692299	0.060180173
ASR	2015	Species	Lithocarpus silvicolarum�	0.567208993	-3.66494478	4.799362765	0.76055009	0.009609174	-0.883989753	0.903208101	0.980423585	-0.142751591	0.115154104	-4.258847797	4.489156006	0.950728683	-0.332288712
ASR	2015	Species	Lithocarpus skanianus	0.245364358	-1.345617734	1.83634645	0.718888231	0.035356388	-0.291596341	0.362309118	0.800167267	-0.153209321	0.199382062	-0.672466705	1.07123083	0.582170296	-0.294387453
ASR	2015	Species	Litsea acutivena	1.386920452	0.037011231	2.736829673	0.045917519	-0.220195889	-0.55198562	0.111593842	0.148722976	0.241506603	-0.190149712	-0.848394829	0.468095405	0.467471311	0.18323383
ASR	2015	Species	Litsea baviensis	0.005112558	-0.871260115	0.88148523	0.989758609	0.101204928	-0.117212608	0.319622465	0.321886221	0.00977223	-0.323545192	-0.850218466	0.203128082	0.194334379	0.109402018
ASR	2015	Species	Litsea coreana	1.040302073	0.119962757	1.960641389	0.028505478	-0.154564628	-0.412187569	0.103058312	0.226501205	0.023278202	-0.072149907	-0.774723302	0.630423487	0.832947366	-0.021014846
ASR	2015	Species	Litsea cubeba	-1.95740572	-6.55783282	2.64302138	0.302909685	0.60270633	-0.50732471	1.712737371	0.206163044	0.202880009	-0.67884869	-7.179954968	5.822257589	0.761518238	-0.025092434
ASR	2015	Species	Litsea variabilis	0.423783	0.049565962	0.798000038	0.027476072	-0.003918693	-0.113283415	0.105446028	0.942593616	-0.025502905	-0.087881883	-0.315717084	0.139953318	0.439722024	-0.0358684
ASR	2015	Species	Machilus chinensis	-0.706279011	-3.017724452	1.605166429	0.51143875	0.323159279	-0.299704662	0.946023219	0.274544441	0.029672985	0.435089178	-1.600254131	2.470432487	0.640235637	-0.050837533
ASR	2015	Species	Machilus microcarpa	0.037507407	-2.612827102	2.687841915	0.966907374	0.118081263	-0.652627378	0.888789904	0.659252749	-0.235429352	-1.36170347	-2.721548362	-0.001858578	0.049873638	0.819763404
ASR	2015	Species	Machilus monticola	0.190258131	-0.478758943	0.859275206	0.563327039	0.081958591	-0.107907994	0.271825175	0.382462393	-0.008128136	0.00033524	-0.35575989	0.356430371	0.998465752	-0.050133309
ASR	2015	Species	Machilus nanmu	0.482562314	-0.317472265	1.282596892	0.19682393	-0.026412596	-0.239288378	0.186463187	0.777730643	-0.128974251	-0.073102849	-0.488295359	0.342089661	0.681641217	-0.277613219
ASR	2015	Species	Machilus pomifera	-0.213922784	-0.770419856	0.342574287	0.418649088	0.181571563	0.023381195	0.339761931	0.02787188	0.287837192	0.401995422	-0.065861056	0.869851901	0.085216829	0.413714686
ASR	2015	Species	Maclurodendron oligophlebium	-0.091657683	-1.162926153	0.979610788	0.862991916	0.147784748	-0.107821699	0.403391194	0.248162582	0.010757278	-0.478056757	-1.133420566	0.177307052	0.147276755	0.044549323
ASR	2015	Species	Mallotus hookerianus	0.809633978	0.114477089	1.504790868	0.023897793	-0.088952798	-0.28002215	0.102116554	0.349710284	-0.003086025	-0.21121224	-0.567709505	0.145285025	0.235736438	0.011707773
ASR	2015	Species	Meliosma angustifolia	0.433822105	-0.023884542	0.891528752	0.061847821	-0.007088242	-0.117696253	0.10351977	0.894393567	-0.054493627	-0.131681611	-0.349589282	0.086226059	0.219473171	-0.019079094
ASR	2015	Species	Meliosma squamulata	-1.909743969	-7.820800482	4.001312545	0.379511404	0.642732101	-0.989656042	2.275120243	0.298962416	0.124751151	5.260638655	-9.835587317	20.35686463	0.272538905	0.381898797
ASR	2015	Species	Michelia shiluensis	0.300128245	0.088182551	0.512073938	0.010242321	0.003439044	-0.042741759	0.049619847	0.871520701	-0.096979801	-0.02810097	-0.09962069	0.04341875	0.397228688	-0.120508551
ASR	2015	Species	Microdesmis caseariifolia	0.007048063	-0.573282674	0.5873788	0.978943861	0.093656491	-0.073980519	0.261293501	0.241576534	0.047586312	-0.140523822	-0.697049887	0.416002244	0.581845727	-0.021216302
ASR	2015	Species	Myrsine linearis	0.816270558	-6.86064347	8.493184586	0.757372498	-0.100905147	-2.486606261	2.284795967	0.901448049	-0.32532911	-6.144411798	-39.78508869	27.49626509	0.514263591	-0.518946719
ASR	2015	Species	Neolitsea hainanensis	0.145677857	-2.066667582	2.358023297	0.847437487	0.053228789	-0.443772778	0.550230356	0.75569795	-0.283626373	-0.213345567	-2.3363021	1.909610965	0.70761303	-0.760833462
ASR	2015	Species	Neolitsea oblongifolia	-0.417203346	-3.036318889	2.201912198	0.647112031	0.244645979	-0.45524355	0.944535507	0.347076305	0.056043474	-0.13986228	-3.308969999	3.029245438	0.866922436	-0.390859096
ASR	2015	Species	Neolitsea obtusifolia	0.074437477	-0.299580307	0.44845526	0.658486611	0.066626479	-0.027708498	0.160961456	0.142031313	0.155134202	0.129335548	-0.069973911	0.328645006	0.168791744	0.277470252
ASR	2015	Species	Neolitsea pulchella	0.176874627	-0.672881467	1.026630721	0.644084083	0.046723742	-0.161791897	0.255239381	0.619325739	-0.088665224	-0.299186149	-0.839303022	0.240930723	0.231598874	0.000727462
ASR	2015	Species	Nephelium topengii	0.137541581	-0.24007512	0.515158281	0.425335773	0.043313773	-0.038193198	0.124820743	0.25526087	0.052800907	0.00255049	-0.150073889	0.155174868	0.969583186	-0.082271836
ASR	2015	Species	Olea brachiata	-0.806230657	-2.764273961	1.151812646	0.384218786	0.286620362	-0.158512707	0.73175343	0.184117491	0.077525169	-0.666005425	-2.294472565	0.962461715	0.383600565	0.063078682
ASR	2015	Species	Olea dioica	0.769196879	-0.884943246	2.423337003	0.23546944	-0.090061633	-0.499387312	0.319264047	0.534209788	-0.146032578	0.910603392	0.68306525	1.138141534	0.003355729	0.988482032
ASR	2015	Species	Olea europaea	0.079978369	-0.866876595	1.026833334	0.805500094	0.064866958	-0.17300446	0.302738377	0.449329336	-0.065769828	-0.168790237	-1.446555403	1.108974929	0.627090356	-0.376343251
ASR	2015	Species	Olea hainanensis	-0.146759803	-0.624756722	0.331237117	0.50944958	0.12513309	0.006850699	0.243415482	0.04014535	0.292892707	0.217081128	-0.032726855	0.466889112	0.080887129	0.45033601
ASR	2015	Species	Ormosia balansae	0.869432976	0.233768281	1.505097671	0.015481144	-0.095602178	-0.227407115	0.036202759	0.126278727	0.234971652	-0.166908342	-0.380809947	0.046993262	0.101182685	0.49130249
ASR	2015	Species	Ormosia howii	0.593731332	-0.193721355	1.381184019	0.104427392	-0.067714948	-0.283927235	0.14849734	0.433614735	-0.051278705	0.018367786	-0.609543738	0.646279309	0.931697925	-0.397667357
ASR	2015	Species	Ormosia pinnata	-0.371701115	-1.317742464	0.574340235	0.336637496	0.243696701	-0.041225401	0.528618803	0.076427024	0.481290137	-0.19694555	-1.029702084	0.635810984	0.50633817	0.418237554
ASR	2015	Species	Ostodes paniculata	0.506802226	-1.69428897	2.707893423	0.593575266	0.008472999	-0.493768319	0.510714317	0.968411803	-0.166335415	-0.386196014	-1.645995007	0.873602979	0.466382796	-0.244981389
ASR	2015	Species	Pentaphylax euryoides	-0.065496499	-0.441005007	0.310012008	0.724951057	0.136551443	0.040692568	0.232410318	0.006622153	0.178732667	0.002250487	-0.165123964	0.169624938	0.97832017	0.153087915
ASR	2015	Species	Pertusadina hainanensis	1.957839485	-2.250556693	6.166235664	0.285354115	-0.308030572	-1.366834743	0.750773599	0.488215427	-0.079278969	0.02161214	-5.197991015	5.241215294	0.991378185	-0.349054139
ASR	2015	Species	Polyalthia cerasoides	0.4127	-0.7891	1.6145	0.394	-0.023	-0.3577	0.3117	0.858	-0.2387	-0.6379	-2.4947	1.2188	0.354	-0.181
ASR	2015	Species	Polyspora hainanensis	-0.063711937	-1.162350827	1.034926954	0.898513597	0.12307879	-0.135603339	0.381760919	0.309790449	0.015598327	0.191743212	-0.474969265	0.85845569	0.52584991	-0.049738802
ASR	2015	Species	Psychotria asiatica	0.371731769	-0.408852538	1.152316077	0.343108302	0.057855209	-0.165867847	0.281578265	0.605485497	-0.015115859	-0.156422799	-0.630538014	0.317692415	0.510109217	-0.027087186
ASR	2015	Species	Pterospermum heterophyllum	0.327236913	-1.354638195	2.009112021	0.665572405	0.044513881	-0.333936797	0.42296456	0.793077469	-0.114748687	-0.41789573	-0.945802013	0.110010553	0.103395048	0.150979613
ASR	2015	Species	Radermachera frondosa	0.016792377	-1.987131683	2.020716438	0.983647434	0.097652315	-0.378693888	0.573998518	0.620744517	-0.136857942	-0.455911932	-1.928918951	1.017095086	0.438603596	-0.19960548
ASR	2015	Species	Reevesia longipetiolata	0.838156866	-0.613303659	2.289617392	0.163407041	-0.156906534	-0.609376985	0.295563917	0.350341746	0.051668441	0.942830918	-3.172216814	5.057878651	0.428148551	0.042679319
ASR	2015	Species	Reevesia thyrsoidea	0.335288334	-0.064713327	0.735289995	0.091357853	0.010971164	-0.099915658	0.121857986	0.829954386	-0.094679932	-0.072937677	-0.319114502	0.173239148	0.519533076	-0.158487593
ASR	2015	Species	Rhodamnia dumetorum	0.653477214	0.007720985	1.299233443	0.047665691	-0.057497847	-0.219809801	0.104814106	0.459992438	-0.029000066	0.296007895	-0.235698932	0.827714721	0.250538757	0.002803249
ASR	2015	Species	Sarcosperma laurinum	0.251742611	-0.125664126	0.629149348	0.186180741	0.06845076	-0.046337095	0.183238614	0.23641761	0.008851096	-0.191555138	-0.367511103	-0.015599174	0.033514894	0.081498625
ASR	2015	Species	Schefflera heptaphylla	0.392676724	0.042893378	0.74246007	0.028509502	0.025971494	-0.061379676	0.113322663	0.55347748	-0.012076735	-0.198425225	-0.308151703	-0.088698748	0.000649898	0.176892907
ASR	2015	Species	Schefflera minutistellata	0.205100971	-0.771544634	1.181746576	0.657533481	0.056237227	-0.176312733	0.288787187	0.610152811	-0.054777425	-0.145405298	-0.512889183	0.222078588	0.405526887	-0.076030617
ASR	2015	Species	Schima argentea	0.297487059	-1.506162218	2.101136336	0.635971717	0.02255929	-0.380815198	0.425933778	0.870076263	-0.319401385	-0.196370883	-1.039622369	0.646880604	0.421890847	-0.317665992
ASR	2015	Species	Schima crenata	1.843763718	0.575944641	3.111582796	0.005470579	-0.249393835	-0.535676984	0.036889315	0.085897148	0.0499904	-0.272271857	-0.846871937	0.302328224	0.343496411	0.04804162
ASR	2015	Species	Schima superba	-0.336343698	-1.35877456	0.686087163	0.462117702	0.186981082	-0.063387312	0.437349476	0.120747238	0.209377315	0.068545875	-0.36773006	0.504821809	0.713902707	0.099782349
ASR	2015	Species	Streblus zeylanicus	0.940707944	-1.391671766	3.273087653	0.325489644	-0.118331646	-0.751003191	0.5143399	0.630966842	-0.171052265	-1.141685878	-3.181474213	0.898102457	0.172902101	0.241155542
ASR	2015	Species	Styrax agrestis	0.301	0.301	0.301	0	0	0	0	0.705	0.4443	0	0	0	0.598	0.3037
ASR	2015	Species	Symplocos anomala	1.449344886	-3.788313312	6.687003084	0.508683799	-0.196763229	-1.436901253	1.043374795	0.700257469	-0.161362545	-2.005639433	-12.75023584	8.738956977	0.631621452	-0.360355779
ASR	2015	Species	Symplocos cochinchinensis	0.096641514	-0.338057232	0.53134026	0.63682966	0.064359795	-0.042062087	0.170781678	0.212219836	0.053597684	0.038123065	-0.159692836	0.235938967	0.679615808	-0.015823406
ASR	2015	Species	Symplocos crassilimba	0.583833031	-1.213287661	2.380953724	0.418066343	-0.057049766	-0.527620331	0.413520798	0.753334627	-0.215568507	-0.349794845	-1.73114127	1.03155158	0.479269082	-0.332331702
ASR	2015	Species	Symplocos heishanensis	0.813530701	-0.797075731	2.424137134	0.23343583	-0.112072615	-0.508949026	0.284803797	0.476848003	-0.083492921	0.432374502	-2.008011484	2.872760489	0.612258052	-0.306229379
ASR	2015	Species	Symplocos lancifolia	0.551337102	-1.442984801	2.545659005	0.551672089	0.036933719	-0.468687123	0.542554561	0.873951547	-0.097093807	-0.679282739	-1.382340811	0.023775333	0.056649777	0.203683048
ASR	2015	Species	Symplocos poilanei	0.554177226	-0.149905896	1.258260348	0.118278855	-0.012604295	-0.189814873	0.164606282	0.885346841	-0.033728448	-0.030125017	-0.385110251	0.324860218	0.863247075	-0.069493106
ASR	2015	Species	Symplocos singuliflora	0.194717134	-0.845905971	1.23534024	0.685545339	0.058911331	-0.255937489	0.373760151	0.685554812	-0.081207393	0.254775728	-0.96434276	1.473894216	0.647643333	-0.172231645
ASR	2015	Species	Symplocos viridissima	0.155693536	-1.182865257	1.494252329	0.809083413	0.085627611	-0.248944016	0.420199239	0.596221357	-0.040969853	-0.3779555	-1.037952116	0.282041116	0.242366953	-0.012745596
ASR	2015	Species	Syndiclis chinensis	0.51441604	-0.064674114	1.093506195	0.077193683	-0.021772328	-0.173054798	0.129510142	0.760793098	-0.068974084	-0.191467155	-0.512713538	0.129779228	0.218481621	-0.01536542
ASR	2015	Species	Syzygium acuminatissimum�	0.300553548	-0.801233056	1.402340151	0.514448169	0.023654894	-0.252251658	0.299561447	0.834284211	-0.188455009	0.355231663	-0.267692231	0.978155557	0.188520695	0.086768834
ASR	2015	Species	Syzygium championii	0.688320932	-0.151894251	1.528536115	0.101229958	-0.066195901	-0.276234471	0.143842669	0.511957476	-0.035515136	0.005209631	-0.64795256	0.658371822	0.986592781	-0.109457312
ASR	2015	Species	Syzygium chunianum	0.301029996	0.301029996	0.301029996	2.78E-60	-5.35E-17	-2.20E-16	1.13E-16	0.421837379	0.487660113	9.60E-17	-6.52E-16	8.44E-16	0.710384716	0.338580348
ASR	2015	Species	Syzygium hancei	0.516353497	0.158307222	0.874399771	0.006134019	-0.021956525	-0.107250439	0.063337388	0.603307352	-0.023160475	0.01103764	-0.166204088	0.188279369	0.899645402	-0.056696084
ASR	2015	Species	Syzygium hancei�	-1.431723637	-3.732446955	0.868999681	0.200110656	0.620265648	-0.100358374	1.34088967	0.085274417	0.162211581	0.456183661	-5.289347663	6.201714984	0.864448056	0.088579341
ASR	2015	Species	Syzygium odoratum	0.527937399	-0.274505518	1.330380316	0.18216569	-0.028388983	-0.252230697	0.195452731	0.791473872	-0.057721387	-0.204664567	-0.7469381	0.337608966	0.433702442	-0.081574115
ASR	2015	Species	Syzygium rysopodum	0.427514678	0.097040986	0.757988369	0.020883797	-0.024935485	-0.104588846	0.054717876	0.457521965	-0.062402826	0.057669378	-0.177243507	0.292582262	0.532913432	-0.189814294
ASR	2015	Species	Syzygium tephrodes	0.47975789	-1.050231494	2.009747273	0.433098869	-0.000934455	-0.401751046	0.399882137	0.995145337	-0.249986907	0.472976951	-0.272490055	1.218443956	0.136765936	0.293497614
ASR	2015	Species	Tabernaemontana bovina	0.066602498	-0.805772596	0.938977591	0.869604012	0.093044014	-0.169672423	0.355760452	0.452128276	-0.033803089	-0.39290436	-1.77379384	0.98798512	0.540328754	-0.093243673
ASR	2015	Species	Triadica cochinchinensis	0.393271181	0.059611413	0.726930949	0.025326073	-0.017315103	-0.091413309	0.056783102	0.613931555	-0.070966775	-0.043835058	-0.151216157	0.063546042	0.379861271	-0.086969998
ASR	2015	Species	Vatica mangachapoi	0.512353249	-0.132677525	1.157384023	0.116024525	0.012477877	-0.148595432	0.173551185	0.876127263	-0.026343609	-0.184363404	-0.481880056	0.113153248	0.216934945	-0.010518354
ASR	2015	Species	Wendlandia uvariifolia	0.111295204	-1.53063992	1.753230328	0.882955391	0.116350139	-0.344796028	0.577496306	0.586377151	-0.066300706	0.006127225	-1.362707161	1.374961611	0.992141706	-0.184765064
ASR	2015	Species	Xanthophyllum hainanense	0.353474872	-0.066223221	0.773172966	0.096425279	0.015704424	-0.080555642	0.111964491	0.743170929	-0.022785207	-0.115429514	-0.271502408	0.04064338	0.142598029	0.008772817
ASR	2010	Genus	Acronychia	1.053664183	-0.158697106	2.266025472	0.085974235	-0.120423606	-0.413902511	0.173055299	0.408209837	-0.009955011	-0.279431408	-1.191813187	0.632950372	0.535508025	-0.031525378
ASR	2010	Genus	Actinodaphne	0.695395129	-0.688078264	2.078868523	0.264758697	-0.060165774	-0.41935441	0.299022861	0.69613404	-0.134891091	0.612028557	-0.685681438	1.909738551	0.279535591	-0.052485788
ASR	2010	Genus	Adinandra	0.597734878	0.246087532	0.949382224	0.001174983	-0.01874164	-0.105190412	0.067707131	0.666470598	-0.012464633	-0.132083365	-0.246958843	-0.017207887	0.024901661	0.050030558
ASR	2010	Genus	Aidia	1.216388724	0.100289621	2.332487826	0.034781054	-0.218276855	-0.512948878	0.076395168	0.134440759	0.092234729	0.495897684	-0.443596029	1.435391397	0.274727404	0.111298995
ASR	2010	Genus	Alniphyllum	1.138452128	-0.328830772	2.605735029	0.11137402	-0.169650883	-0.489325272	0.150023505	0.255847663	0.052399373	0.387872299	-0.515986797	1.291731395	0.344017525	0.055901437
ASR	2010	Genus	Alphonsea	0.474740271	0.133514581	0.815965962	0.007657977	-0.016475737	-0.103392776	0.070441302	0.703311269	-0.022354033	0.030583091	-0.085927657	0.147093839	0.598003232	-0.042018752
ASR	2010	Genus	Alseodaphne	-0.034484106	-0.893909541	0.824941329	0.931214689	0.116828974	-0.109199185	0.342857132	0.279443812	0.02393208	-0.013857864	-0.413475407	0.385759678	0.939935268	-0.07303409
ASR	2010	Genus	Alstonia	-0.048331587	-1.481192073	1.384528899	0.934269022	0.111088099	-0.217663608	0.439839807	0.42477619	-0.042661426	-0.119157331	-0.898810547	0.660495885	0.693149159	-0.24718482
ASR	2010	Genus	Altingia	0.445518889	-0.201601584	1.092639363	0.147558492	-0.015383559	-0.15228444	0.121517322	0.798115979	-0.131445166	-0.008686869	-0.204902959	0.187529221	0.91726617	-0.317442597
ASR	2010	Genus	Amesiodendron	0.552540836	-0.034871665	1.139953338	0.062930797	-0.028587857	-0.167274853	0.110099138	0.661346124	-0.065424268	-0.05274313	-0.204382685	0.098896425	0.460058297	-0.103489261
ASR	2010	Genus	Antidesma	0.597685231	0.024119788	1.171250675	0.041691099	-0.036120453	-0.182935039	0.110694132	0.618228614	-0.026404046	-0.179417906	-0.497050155	0.138214343	0.25660512	-0.013972872
ASR	2010	Genus	Aphananthe	-0.011535776	-0.753571094	0.730499541	0.972713592	0.125630471	-0.079076017	0.330336958	0.198441723	0.084869397	-0.39691815	-1.047437502	0.253601202	0.197062594	0.174707963
ASR	2010	Genus	Aporosa	0.841247753	0.023515194	1.658980312	0.044754836	-0.117955766	-0.339978824	0.104067292	0.266984014	0.029702401	-0.043093401	-0.56158081	0.475394008	0.856783041	-0.06367948
ASR	2010	Genus	Ardisia	0.469576679	0.110323206	0.828830151	0.011941367	-0.021772194	-0.119796266	0.076251878	0.654579471	-0.023279706	0.061148157	-0.085643639	0.207939952	0.40281847	-0.031829762
ASR	2010	Genus	Baccaurea	0.11069991	-0.409656313	0.631056133	0.621321267	0.051324865	-0.073775151	0.176424881	0.354182294	0.001114101	0.218491266	-0.103056635	0.540039167	0.141120091	0.2555796
ASR	2010	Genus	Beilschmiedia	0.382485061	-0.07686025	0.841830371	0.092268606	-0.008249613	-0.120662531	0.104163305	0.871816849	-0.107719021	-0.038973708	-0.313934735	0.235987319	0.752162354	-0.229760916
ASR	2010	Genus	Bridelia	-0.197030974	-1.238071999	0.84401005	0.62703211	0.1420639	-0.125737357	0.409865157	0.214780618	0.18953581	0.291690758	-0.642686544	1.22606806	0.393704783	0.186895899
ASR	2010	Genus	Canarium	-0.008315587	-0.579461247	0.562830074	0.976232305	0.12244952	-0.032247088	0.277146128	0.115149627	0.065464368	-0.096577905	-0.390552201	0.197396392	0.502779011	0.043174313
ASR	2010	Genus	Casearia	0.369163351	-1.310940136	2.049266839	0.53472474	-0.010705923	-0.555552586	0.53414074	0.954071391	-0.331597638	-0.82549719	-4.425635846	2.774641467	0.427849535	-0.343536433
ASR	2010	Genus	Castanopsis	0.199587541	-0.260705658	0.659880741	0.390823813	0.090850446	-0.014447091	0.196147984	0.089856598	0.023193742	-0.181200336	-0.344430546	-0.017970126	0.030024175	0.067848928
ASR	2010	Genus	Cinnamomum	0.404823772	-0.091612908	0.901260451	0.107579483	0.030965443	-0.093827857	0.155758742	0.619980559	-0.015890612	-0.22315934	-0.433651899	-0.012666781	0.038203946	0.055528777
ASR	2010	Genus	Cleistanthus	0.578236945	-0.52590583	1.682379721	0.219617243	-0.06201837	-0.337435552	0.213398811	0.565737625	-0.138725446	-0.086728707	-1.235619705	1.062162291	0.825624914	-0.489642258
ASR	2010	Genus	Cleyera	-0.233334912	-1.304740091	0.838070266	0.61325413	0.178677024	-0.135233821	0.492587869	0.213107151	0.118367921	-0.378767193	-1.78412529	1.026590903	0.519281535	0.034707912
ASR	2010	Genus	Cratoxylum	1.681524438	-0.345859566	3.708908443	0.090654781	-0.273585553	-0.75910548	0.211934374	0.224453219	0.088360757	-0.651325263	-1.73467239	0.432021863	0.191666902	0.218358767
ASR	2010	Genus	Cryptocarya	-0.294523085	-0.722213253	0.133167084	0.170908625	0.196413071	0.084566411	0.308259731	0.001075588	0.245435392	-0.092976582	-0.327366731	0.141413568	0.425765196	0.237810466
ASR	2010	Genus	Cyclobalanopsis	0.736796902	0.382579601	1.091014203	9.62E-05	-0.056103982	-0.129541673	0.017333709	0.131959885	0.019415132	-0.067068997	-0.140122095	0.005984101	0.071300809	0.053294036
ASR	2010	Genus	Dacrycarpus	0.294935897	-0.384705639	0.974577432	0.360028892	0.047459027	-0.131696473	0.226614526	0.571619103	-0.058205976	-0.149975218	-0.589122721	0.289172285	0.464257156	-0.10031481
ASR	2010	Genus	Dacrydium	0.618274821	0.066982662	1.16956698	0.029503141	-0.034965849	-0.149823408	0.07989171	0.535735972	-0.024809767	-0.081876079	-0.177394783	0.013642625	0.089440375	0.059240477
ASR	2010	Genus	Dalbergia	0.654279474	0.137146437	1.17141251	0.016360014	-0.061462128	-0.18116526	0.058241004	0.292509745	0.010752438	-0.152541822	-0.329755761	0.024672116	0.086459301	0.138198843
ASR	2010	Genus	Daphniphyllum	-0.225703876	-0.660781701	0.20937395	0.291155966	0.151493363	0.046650422	0.256336304	0.006975378	0.289433312	0.030910209	-0.189763105	0.251583522	0.771909992	0.253548696
ASR	2010	Genus	Decaspermum	0.861435365	0.205791249	1.51707948	0.010751594	-0.055588898	-0.203664215	0.09248642	0.456603772	-0.006144182	-0.221761667	-0.461344636	0.017821302	0.069108683	0.026860556
ASR	2010	Genus	Dillenia	0.580257578	0.277176266	0.88333889	0.000358955	-0.029884862	-0.105399481	0.045629756	0.429774472	-0.007835925	-0.076255203	-0.174919091	0.022408684	0.126557666	0.022409494
ASR	2010	Genus	Diospyros	0.469238156	0.093751894	0.844724418	0.014737632	0.029909276	-0.063461479	0.123280032	0.527212707	-0.004845588	-0.260375089	-0.40205821	-0.118691968	0.000403911	0.08606361
ASR	2010	Genus	Diplospora	0.644708591	0.018970264	1.270446919	0.043681803	-0.043431107	-0.21558582	0.128723606	0.614830728	-0.014232267	-0.151850163	-0.710771668	0.407071341	0.587836285	-0.028121944
ASR	2010	Genus	Elaeocarpus	0.520298785	-0.387450887	1.428048458	0.217412846	-0.023250674	-0.233694211	0.187192864	0.801416782	-0.131821338	-0.084319982	-0.42507672	0.256436756	0.567037638	-0.244421237
ASR	2010	Genus	Endospermum	-0.43143419	-5.582164419	4.719296038	0.827517847	0.180525828	-0.820140062	1.181191718	0.642758731	-0.176225019	2.116153854	-3.450391387	7.682699094	0.312982255	-0.054041406
ASR	2010	Genus	Engelhardia	0.266312368	-0.39211942	0.924744156	0.417735903	0.062667215	-0.091722596	0.217057025	0.416097374	-0.008588876	-0.30213844	-0.527325634	-0.076951245	0.009958791	0.140233961
ASR	2010	Genus	Eurya	0.297714826	-0.291327673	0.886757324	0.315980394	0.052576994	-0.098400038	0.203554026	0.488641633	-0.008647789	-0.254507668	-0.609711098	0.100695762	0.156869252	0.009105821
ASR	2010	Genus	Ficus	0.920040182	0.601015464	1.239064899	9.91E-08	-0.085531026	-0.163605346	-0.007456706	0.032085433	0.033265965	-0.063978928	-0.15812903	0.030171173	0.180770204	0.040574664
ASR	2010	Genus	Garcinia	0.509717033	0.145246709	0.874187358	0.007112245	-0.027248974	-0.113485568	0.05898762	0.528237728	-0.012320769	-0.233174919	-0.411319805	-0.055030033	0.011412879	0.099052041
ASR	2010	Genus	Gironniera	1.734632159	1.065785199	2.403479119	2.06E-06	-0.27493566	-0.450337947	-0.099533373	0.002571982	0.108560731	-0.373101522	-0.728369609	-0.017833436	0.039832013	0.149151577
ASR	2010	Genus	Glochidion	0.199005726	-0.329526275	0.727537728	0.441414204	0.047750588	-0.087534159	0.183035336	0.470115377	-0.022291195	-0.075807552	-0.424835402	0.273220298	0.654550183	-0.064517492
ASR	2010	Genus	Goniothalamus	-0.003080745	-0.617481373	0.611319883	0.991650308	0.106068166	-0.046657901	0.258794232	0.160344483	0.06426763	-0.132784906	-0.401007728	0.135437916	0.308041407	0.070853679
ASR	2010	Genus	Gonocaryum	0.569446179	-0.428111159	1.567003517	0.253210075	0.006853699	-0.267286142	0.28099354	0.95966115	-0.032171498	-0.569883215	-1.35306481	0.21329838	0.147697001	0.006553117
ASR	2010	Genus	Helicia	0.126572114	-0.396530844	0.649675073	0.62479471	0.077201485	-0.054664763	0.209067733	0.241197148	0.013668316	0.066768985	-0.267576276	0.401114247	0.685955488	-0.01450732
ASR	2010	Genus	Heritiera	0.616452748	0.089716955	1.143188541	0.023010775	-0.029861992	-0.175356424	0.11563244	0.680115347	-0.021674231	0.026600685	-0.164925977	0.218127348	0.779961485	-0.047045993
ASR	2010	Genus	Homalium	0.631096842	-1.986100403	3.248294088	0.4987116	-0.043471199	-0.854000714	0.767058316	0.875334269	-0.320509788	-0.851164605	-2.4720489	0.769719689	0.152351453	0.442430705
ASR	2010	Genus	Ilex	0.073217797	-0.572185067	0.718620662	0.812207739	0.081618524	-0.085484973	0.248722021	0.314335059	0.005211348	-0.031494038	-0.399295545	0.336307468	0.856918744	-0.06328334
ASR	2010	Genus	Illicium	1.006732901	-3.281310303	5.294776106	0.509194503	-0.138973233	-1.239927965	0.961981498	0.714796477	-0.265270846	0.676572374	-7.456982649	8.810127398	0.75465659	-0.783664859
ASR	2010	Genus	Ixonanthes	-0.470030219	-1.462769246	0.522708808	0.316268159	0.188496809	-0.012775138	0.389768757	0.063478315	0.233683209	0.108076006	-0.320010806	0.536162818	0.581902961	0.178315415
ASR	2010	Genus	Lannea	-0.236058992	-1.403616444	0.931498459	0.625435886	0.190585685	-0.139762443	0.520933813	0.198174626	0.166594581	-0.319800613	-1.134631758	0.495030531	0.33710129	0.196704081
ASR	2010	Genus	Lindera	0.058342203	-0.71189011	0.828574516	0.872531369	0.086035401	-0.097390051	0.269460853	0.329397878	0.001911479	-0.287740561	-0.914087913	0.338606791	0.336615109	0.002055057
ASR	2010	Genus	Liquidambar	0.428334908	-0.200640546	1.057310362	0.168128305	-0.004061306	-0.138910112	0.1307875	0.949883548	-0.062229375	-0.104623128	-0.243254722	0.034008466	0.12854999	0.033650842
ASR	2010	Genus	Lirianthe	0.470421334	-0.076286396	1.017129064	0.079870818	-0.029749906	-0.185259356	0.125759543	0.656227555	-0.125560052	-0.073976753	-0.42005058	0.272097073	0.606310943	-0.27375348
ASR	2010	Genus	Litchi	-0.134034811	-1.260453748	0.992384126	0.757696451	0.117075799	-0.15278878	0.386940378	0.2947872	0.082710835	-0.076391171	-1.502933376	1.350151035	0.875525192	-0.211325439
ASR	2010	Genus	Lithocarpus	0.70981855	0.268813426	1.150823675	0.001927427	-0.028888693	-0.124553293	0.066775906	0.549875516	-0.007406438	-0.108320371	-0.205785808	-0.010854933	0.029813956	0.036111969
ASR	2010	Genus	Litsea	0.33110698	0.057262508	0.604951453	0.018239126	0.039149819	-0.033758099	0.112057737	0.289691921	0.00114265	-0.111654529	-0.222218582	-0.001090476	0.047820059	0.026778352
ASR	2010	Genus	Machilus	0.292918844	-0.138137275	0.723974962	0.179972877	0.063403472	-0.055483161	0.182290105	0.291574816	0.001635165	-0.177686543	-0.377406345	0.022033259	0.080411032	0.028629247
ASR	2010	Genus	Maclurodendron	-0.091657683	-1.162926153	0.979610788	0.862991916	0.147784748	-0.107821699	0.403391194	0.248162582	0.010757278	-0.478056757	-1.133420566	0.177307052	0.147276755	0.044549323
ASR	2010	Genus	Mallotus	0.637208617	0.025973366	1.248443867	0.041484557	-0.046186542	-0.216569911	0.124196828	0.585876028	-0.019220839	-0.213147855	-0.521080685	0.094784976	0.168770498	0.007645538
ASR	2010	Genus	Meliosma	0.351002419	-0.016334069	0.718338907	0.060345764	0.013885097	-0.078795038	0.106565233	0.761200097	-0.032242278	-0.14064113	-0.309116809	0.02783455	0.098204827	0.034443806
ASR	2010	Genus	Memecylon	1.110939883	-0.140748732	2.362628499	0.07288443	-0.207481488	-0.568488191	0.153525216	0.209251212	0.122556328	-0.081238302	-1.26268322	1.100206616	0.866635361	-0.046393837
ASR	2010	Genus	Michelia	0.279892175	-0.114261539	0.674045888	0.146359846	0.015976284	-0.071094271	0.10304684	0.69406218	-0.074970605	-0.015587621	-0.156886309	0.125711068	0.810807528	-0.175366312
ASR	2010	Genus	Microcos	1.368958631	-1.664577351	4.402494612	0.246479705	-0.23192089	-1.001118871	0.537277091	0.408073207	-0.020221846	-1.281055426	-9.523617914	6.961507062	0.572526825	-0.250689989
ASR	2010	Genus	Microdesmis	0.007048063	-0.573282674	0.5873788	0.978943861	0.093656491	-0.073980519	0.261293501	0.241576534	0.047586312	-0.140523822	-0.697049887	0.416002244	0.581845727	-0.021216302
ASR	2010	Genus	Miliusa	0.301029996	0.301029996	0.301029996	0	0	0	0	NA	NA	0	0	0	NA	NA
ASR	2010	Genus	Mischocarpus	-0.093251456	-2.208263048	2.021760137	0.897302384	0.104463398	-0.40910636	0.618033156	0.563537684	-0.169920329	-0.021440117	-4.365336903	4.32245667	0.984985185	-0.754484865
ASR	2010	Genus	Myrsine	0.583803173	-0.229529239	1.397135585	0.136472315	-0.04330734	-0.272090105	0.185475426	0.674005158	-0.098828036	0.22276112	-0.233379094	0.678901334	0.286070649	-0.05484864
ASR	2010	Genus	Neolitsea	0.117386091	-0.373821408	0.608593589	0.629409723	0.071560463	-0.049256504	0.192377429	0.236177333	0.014149925	-0.044989233	-0.27296519	0.182986725	0.68978691	-0.0132258
ASR	2010	Genus	Nephelium	0.137541581	-0.24007512	0.515158281	0.425335773	0.043313773	-0.038193198	0.124820743	0.25526087	0.052800907	0.00255049	-0.150073889	0.155174868	0.969583186	-0.082271836
ASR	2010	Genus	Olea	0.002821061	-0.634371225	0.640013347	0.992853379	0.104111987	-0.046412299	0.254636274	0.168303039	0.030007529	-0.03173618	-0.388911121	0.325438761	0.857224911	-0.001226583
ASR	2010	Genus	Ormosia	0.592598216	0.208919337	0.976277095	0.004101714	-0.026752129	-0.120767708	0.06726345	0.561122968	-0.029163717	-0.11789435	-0.251703959	0.015915259	0.081132455	0.070434826
ASR	2010	Genus	Osmanthus	0.316676864	-0.976677493	1.61003122	0.492670063	0.013264034	-0.297498619	0.324026687	0.900555018	-0.325183093	-0.211093822	-1.017325446	0.595137802	0.376930766	-0.21609017
ASR	2010	Genus	Ostodes	0.506802226	-1.69428897	2.707893423	0.593575266	0.008472999	-0.493768319	0.510714317	0.968411803	-0.166335415	-0.386196014	-1.645995007	0.873602979	0.466382796	-0.244981389
ASR	2010	Genus	Pentaphylax	-0.021185204	-0.400723005	0.358352598	0.910351528	0.123496937	0.026974615	0.220019259	0.013689482	0.141335369	0.002041507	-0.168945096	0.17302811	0.980766595	0.115331047
ASR	2010	Genus	Pertusadina	1.957839485	-2.250556693	6.166235664	0.285354115	-0.308030572	-1.366834743	0.750773599	0.488215427	-0.079278969	0.02161214	-5.197991015	5.241215294	0.991378185	-0.349054139
ASR	2010	Genus	Phoebe	0.43876736	-0.708947908	1.586482628	0.370873507	-0.019983851	-0.300777681	0.26080998	0.86202724	-0.192020789	-0.098421892	-0.552300795	0.355457011	0.579595625	-0.36621984
ASR	2010	Genus	Polyalthia	0.189194906	-0.130097391	0.508487203	0.224482714	0.036274455	-0.049810626	0.122359535	0.381406655	-0.012364538	-0.000166942	-0.26850807	0.268174186	0.998948033	-0.090238581
ASR	2010	Genus	Polyspora	-0.134690948	-1.062414505	0.793032609	0.75529733	0.138960947	-0.081941229	0.359863123	0.193630105	0.070990973	0.166728394	-0.386762293	0.720219081	0.517306236	0.022141404
ASR	2010	Genus	Psychotria	0.371731769	-0.408852538	1.152316077	0.343108302	0.057855209	-0.165867847	0.281578265	0.605485497	-0.015115859	-0.156422799	-0.630538014	0.317692415	0.510109217	-0.027087186
ASR	2010	Genus	Pterospermum	0.36112418	-1.109161991	1.831410351	0.596198537	0.028336556	-0.301555199	0.358228312	0.852050689	-0.095985416	-0.361842928	-0.840398298	0.116712442	0.121347233	0.080984219
ASR	2010	Genus	Radermachera	-0.068677988	-0.882084314	0.744728339	0.850479979	0.115954629	-0.088590155	0.320499413	0.227445935	0.07301656	-0.06265446	-0.492180516	0.366871596	0.740282486	-0.041704651
ASR	2010	Genus	Reevesia	0.410238672	0.117172368	0.703304977	0.00859536	-0.012082919	-0.095316855	0.071151016	0.764551756	-0.047541681	-0.004411947	-0.178188596	0.169364702	0.958048957	-0.105563695
ASR	2010	Genus	Rhodamnia	0.653477214	0.007720985	1.299233443	0.047665691	-0.057497847	-0.219809801	0.104814106	0.459992438	-0.029000066	0.296007895	-0.235698932	0.827714721	0.250538757	0.002803249
ASR	2010	Genus	Sarcosperma	0.224704884	-0.135396305	0.584806073	0.216115329	0.074843089	-0.034774907	0.184461085	0.176553655	0.016279183	-0.180988998	-0.351543041	-0.010434956	0.037982027	0.078957211
ASR	2010	Genus	Schefflera	0.364429688	0.054772776	0.674086601	0.021747734	0.02973979	-0.047086451	0.106566032	0.44268019	-0.005721705	-0.172847234	-0.270165942	-0.075528525	0.000714115	0.136765612
ASR	2010	Genus	Schima	1.047620134	0.110633712	1.984606556	0.029158325	-0.08267972	-0.295410372	0.130050932	0.438840882	-0.007579814	-0.338160479	-0.625205943	-0.051115016	0.021886164	0.075765146
ASR	2010	Genus	Scolopia	0.301029996	0.301029996	0.301029996	0	0	0	0	NA	NA	0	0	0	NA	NA
ASR	2010	Genus	Streblus	0.840227256	-1.67432616	3.354780672	0.406056069	-0.085676468	-0.770507286	0.599154349	0.745834776	-0.213400195	-1.205262871	-3.217527887	0.807002145	0.152703178	0.268310737
ASR	2010	Genus	Styrax	0.384592667	0.054490274	0.714695061	0.028301054	-0.016075402	-0.098085831	0.065935026	0.657069125	-0.108826103	-0.032540281	-0.162193909	0.097113347	0.56168169	-0.217124763
ASR	2010	Genus	Symplocos	0.456047574	0.063285011	0.848810138	0.023275184	0.026973046	-0.070370096	0.124316188	0.58399968	-0.006389589	-0.275868042	-0.404859961	-0.146876122	4.75E-05	0.129189521
ASR	2010	Genus	Syndiclis	0.51441604	-0.064674114	1.093506195	0.077193683	-0.021772328	-0.173054798	0.129510142	0.760793098	-0.068974084	-0.191467155	-0.512713538	0.129779228	0.218481621	-0.01536542
ASR	2010	Genus	Syzygium	0.766205088	0.55437665	0.978033525	5.08E-11	-0.068140382	-0.120911875	-0.015368889	0.011776144	0.039584722	-0.011726929	-0.093073676	0.069619818	0.77596675	0.03290462
ASR	2010	Genus	Tabernaemontana	0.247646483	-0.365695581	0.860988546	0.403001714	0.032673035	-0.149496747	0.214842817	0.707611334	-0.056374589	-0.223411436	-0.758725191	0.311902318	0.385854565	-0.070560281
ASR	2010	Genus	Triadica	0.43861749	-0.013101063	0.890336044	0.055969302	-0.026405304	-0.128570357	0.075759748	0.583715208	-0.055441917	-0.058808167	-0.2179246	0.100308266	0.433205948	-0.086057153
ASR	2010	Genus	Vatica	0.512353249	-0.132677525	1.157384023	0.116024525	0.012477877	-0.148595432	0.173551185	0.876127263	-0.026343609	-0.184363404	-0.481880056	0.113153248	0.216934945	-0.010518354
ASR	2010	Genus	Wendlandia	0.111295204	-1.53063992	1.753230328	0.882955391	0.116350139	-0.344796028	0.577496306	0.586377151	-0.066300706	0.006127225	-1.362707161	1.374961611	0.992141706	-0.184765064
ASR	2010	Genus	Xanthophyllum	0.353474872	-0.066223221	0.773172966	0.096425279	0.015704424	-0.080555642	0.111964491	0.743170929	-0.022785207	-0.115429514	-0.271502408	0.04064338	0.142598029	0.008772817
ASR	2015	Genus	Acronychia	1.080749102	-0.370356938	2.531855142	0.138105943	-0.123614847	-0.467592866	0.220363172	0.467261591	-0.016566239	-0.48055302	-1.826297093	0.865191054	0.469510134	-0.03423355
ASR	2015	Genus	Actinodaphne	-0.124687429	-1.237685408	0.98831055	0.793182658	0.142753061	-0.14436814	0.429874262	0.269447378	0.064177634	-0.197064651	-1.123510683	0.729381381	0.608030547	-0.059625759
ASR	2015	Genus	Adinandra	0.450918291	0.098203773	0.80363281	0.013097254	0.016448917	-0.069835136	0.10273297	0.704305141	-0.014208683	-0.157969172	-0.276355989	-0.039582356	0.00978349	0.079791053
ASR	2015	Genus	Aidia	0.426667234	-0.520502833	1.3738373	0.352205104	-0.000532646	-0.255415734	0.254350442	0.996504751	-0.066665256	-0.337751661	-0.778574352	0.103071029	0.122581478	0.041942957
ASR	2015	Genus	Alniphyllum	1.220387103	-0.500130792	2.940904997	0.13331368	-0.183152019	-0.555606236	0.189302197	0.274196303	0.060127539	0.296477639	-0.94313136	1.536086638	0.565580671	-0.048577164
ASR	2015	Genus	Alphonsea	0.693725124	0.289380783	1.098069465	0.001315808	-0.066953911	-0.16849827	0.034590448	0.189714408	0.02023599	0.082416523	-0.052059687	0.216892732	0.221917661	0.034456819
ASR	2015	Genus	Alseodaphne	0.039848476	-0.833254232	0.912951183	0.921792088	0.099552385	-0.127428911	0.326533682	0.355119942	-0.00570954	-0.012778048	-0.405547388	0.379991292	0.943642512	-0.105699494
ASR	2015	Genus	Alstonia	-0.438314592	-4.408658391	3.532029207	0.774507528	0.199788667	-0.66655103	1.066128364	0.556825339	-0.133796655	0.115362693	-5.625156553	5.855881939	0.953028942	-0.509670559
ASR	2015	Genus	Altingia	0.45271556	-0.203945363	1.109376483	0.147076848	-0.016763164	-0.154416627	0.120890298	0.781717118	-0.129477591	-0.010471223	-0.20564079	0.184698343	0.899843977	-0.31394957
ASR	2015	Genus	Amesiodendron	0.080147262	-0.531863109	0.692157632	0.781695848	0.079776379	-0.071615539	0.231168298	0.275493702	0.020703865	-0.10170735	-0.379047556	0.175632856	0.439805952	-0.007311946
ASR	2015	Genus	Antidesma	0.46441869	-0.184492542	1.113329921	0.152966181	-0.005189174	-0.169868257	0.159489909	0.948771568	-0.039824822	-0.175423475	-0.517988559	0.167141609	0.30108126	-0.034979759
ASR	2015	Genus	Aphananthe	0.177545344	-0.544205576	0.899296263	0.595641945	0.076417925	-0.121656602	0.274492453	0.410130219	-0.024308274	-0.308532715	-0.953199983	0.336134553	0.307115696	-0.006974951
ASR	2015	Genus	Aporosa	0.686183461	-0.584089106	1.956456027	0.252751802	-0.071192382	-0.414787841	0.272403077	0.650418687	-0.084634722	0.068322886	-0.775685	0.912330772	0.856564594	-0.214922084
ASR	2015	Genus	Ardisia	0.605597241	0.269949175	0.941245307	0.000791675	-0.063803992	-0.154641074	0.02703309	0.163056588	0.026277515	0.031342057	-0.111051386	0.1737355	0.65798104	0.004738833
ASR	2015	Genus	Baccaurea	0.082213297	-0.359653194	0.524079788	0.673229993	0.058443694	-0.049336775	0.166224162	0.240596205	0.074509696	0.198945919	-0.054542303	0.452434141	0.10320642	0.33129327
ASR	2015	Genus	Beilschmiedia	0.684097402	0.148394034	1.21980077	0.018573198	-0.080943329	-0.209068492	0.047181833	0.183266044	0.110876868	0.134323196	-0.132498804	0.401145196	0.272690116	0.154930654
ASR	2015	Genus	Bridelia	-0.374299094	-2.017111797	1.268513609	0.520836191	0.182513605	-0.222928339	0.587955549	0.247397737	0.208292084	0.406726189	-1.160639895	1.974092272	0.380342236	0.268433081
ASR	2015	Genus	Canarium	0.007335889	-0.606438496	0.621110274	0.980523813	0.117553405	-0.045002678	0.280109488	0.148592636	0.0468063	-0.045431384	-0.381259457	0.290396689	0.782092896	0.008738421
ASR	2015	Genus	Castanopsis	0.158431795	-0.327620498	0.644484088	0.518167434	0.097971628	-0.011602874	0.207546129	0.078945477	0.027423567	-0.138071198	-0.293468399	0.017326003	0.080792549	0.053973001
ASR	2015	Genus	Cinnamomum	0.378557069	-0.12085711	0.877971249	0.133984528	0.036452061	-0.089740044	0.162644165	0.563939667	-0.013991085	-0.144406022	-0.365885543	0.077073499	0.195889353	0.001359242
ASR	2015	Genus	Cleyera	0.013068882	-1.18123573	1.207373495	0.977218087	0.09658197	-0.242034508	0.435198449	0.472727191	-0.080584592	-0.39297091	-2.650725451	1.864783631	0.618246874	-0.307096533
ASR	2015	Genus	Cratoxylum	0.901936629	-0.992168024	2.796041282	0.288172226	-0.090913181	-0.532102106	0.350275744	0.632082734	-0.119240993	-0.329291553	-0.982838397	0.324255292	0.251827731	-0.005677961
ASR	2015	Genus	Cryptocarya	-0.253815	-0.687942662	0.180312661	0.242450532	0.182099325	0.07025843	0.29394022	0.002277216	0.232547449	-0.129117294	-0.350105067	0.091870479	0.242448319	0.242489553
ASR	2015	Genus	Cyclobalanopsis	0.69360963	0.329615936	1.057603324	0.00031318	-0.04904094	-0.123609187	0.025527308	0.193706179	0.010692716	-0.077370278	-0.152309768	-0.002430788	0.043217909	0.057142826
ASR	2015	Genus	Dacrycarpus	0.301882988	-0.408580369	1.012346346	0.369751496	0.041806488	-0.144755049	0.228368026	0.631557282	-0.067305746	-0.053455738	-0.475441616	0.368530141	0.783504971	-0.164757075
ASR	2015	Genus	Dacrydium	0.780595614	0.036884979	1.524306249	0.040513118	-0.067044319	-0.220314639	0.086226002	0.374149583	-0.007757649	-0.137275636	-0.320031804	0.045480531	0.13321323	0.054156554
ASR	2015	Genus	Dalbergia	0.823401151	0.264312972	1.38248933	0.006568452	-0.096717895	-0.22379501	0.03035922	0.126192814	0.086180007	-0.144959521	-0.370751824	0.080832783	0.191335382	0.133435663
ASR	2015	Genus	Daphniphyllum	-0.123969242	-0.494441	0.246502516	0.491035771	0.126801573	0.03769299	0.215910156	0.007860915	0.294671129	-0.035806047	-0.220535765	0.14892367	0.687686294	0.260456365
ASR	2015	Genus	Decaspermum	0.881814307	0.229320476	1.534308139	0.00878717	-0.061390566	-0.206598116	0.083816984	0.402061965	-0.004035086	-0.238123566	-0.453987987	-0.022259144	0.031102816	0.047486796
ASR	2015	Genus	Dillenia	0.66485202	0.347580959	0.98212308	0.000114363	-0.049815995	-0.127740496	0.028108507	0.20459708	0.013763086	-0.071484937	-0.179498147	0.036528273	0.189252275	0.030141078
ASR	2015	Genus	Diospyros	0.348058387	-0.037734229	0.733851004	0.076600852	0.054636929	-0.040419505	0.149693363	0.257495755	0.002308538	-0.289540666	-0.432236525	-0.146844807	0.000101532	0.109245627
ASR	2015	Genus	Diplospora	0.817390592	0.238038881	1.396742304	0.006745112	-0.089594782	-0.246459931	0.067270367	0.255910915	0.007170781	-0.054066624	-0.524663521	0.416530273	0.817872703	-0.014651529
ASR	2015	Genus	Elaeocarpus	0.446739316	-0.213651322	1.107129954	0.157389928	-0.015956168	-0.1693663	0.137453964	0.816479994	-0.116968068	-0.046985081	-0.303508642	0.209538481	0.677969361	-0.243219948
ASR	2015	Genus	Endospermum	0.157152337	-5.725580877	6.039885551	0.944435842	0.064020501	-1.043305497	1.1713465	0.880250961	-0.241999324	3.751429994	-1.864893667	9.367753655	0.123511021	0.339246097
ASR	2015	Genus	Engelhardia	0.668992644	-0.0971505	1.435135788	0.084658343	-0.029821121	-0.202265074	0.142622832	0.726427101	-0.029054783	-0.224861329	-0.417922237	-0.031800422	0.023990998	0.109672135
ASR	2015	Genus	Eurya	0.363984429	-0.226939357	0.954908215	0.222205977	0.025068444	-0.123367428	0.173504315	0.736230137	-0.016360736	-0.105933399	-0.479850366	0.267983568	0.572270152	-0.029266606
ASR	2015	Genus	Ficus	0.946185067	0.614403454	1.27796668	1.44E-07	-0.090337852	-0.170466606	-0.010209098	0.027519771	0.037752396	-0.054488566	-0.154756968	0.045779835	0.283563391	0.039297076
ASR	2015	Genus	Garcinia	0.419628069	0.030243239	0.809012898	0.035244202	-0.003068362	-0.095322871	0.089186146	0.946960411	-0.020738234	-0.248305659	-0.40519631	-0.091415007	0.002578525	0.142496745
ASR	2015	Genus	Gironniera	2.128191386	1.395953683	2.860429089	1.96E-07	-0.365939684	-0.554778959	-0.177100408	0.000250933	0.170336572	-0.229014751	-0.608230507	0.150201005	0.232215488	0.175918849
ASR	2015	Genus	Glochidion	0.27011659	-0.382842982	0.923076162	0.389929056	0.030824773	-0.137838431	0.199487977	0.700975271	-0.059797436	-0.286225848	-0.727845056	0.15539336	0.184866724	0.008247299
ASR	2015	Genus	Goniothalamus	0.200278939	-0.285808685	0.686366563	0.396795688	0.051716782	-0.070069821	0.173503384	0.382798979	-0.011082622	-0.059613672	-0.26147864	0.142251296	0.540118253	-0.048589765
ASR	2015	Genus	Gonocaryum	0.680666104	-0.304036145	1.665368353	0.16876921	-0.015035935	-0.283744185	0.253672316	0.909966282	-0.030831505	-0.685171532	-1.431042811	0.060699747	0.070448988	0.044147269
ASR	2015	Genus	Helicia	0.194245011	-0.316493796	0.704983818	0.442960417	0.05934369	-0.0682205	0.18690788	0.349237001	-0.003167839	0.00964864	-0.318800654	0.338097935	0.952443932	-0.038860915
ASR	2015	Genus	Heritiera	0.557338095	0.010124835	1.104551354	0.046114671	-0.006388698	-0.156477987	0.143700592	0.931735221	-0.026820594	-0.007973997	-0.198248743	0.182300749	0.932737903	-0.055131664
ASR	2015	Genus	Homalium	1.377938938	-0.797440306	3.553318182	0.153455048	-0.271228912	-0.923448928	0.380991103	0.312537319	0.062458537	-0.046098843	-3.197587756	3.10539007	0.965796089	-0.249152955
ASR	2015	Genus	Ilex	-0.022925188	-0.734532893	0.688682517	0.945889988	0.108097783	-0.076325712	0.292521277	0.229270571	0.037252442	0.009741221	-0.421667704	0.441150147	0.961835188	-0.036615314
ASR	2015	Genus	Illicium	0.042619606	-1.965572883	2.050812095	0.95583884	0.100169035	-0.42198396	0.622322031	0.62250413	-0.167216988	-0.269977812	-2.142282481	1.602326857	0.677515662	-0.454211451
ASR	2015	Genus	Ixonanthes	-0.443816984	-1.407407841	0.519773872	0.328957243	0.179884801	-0.013473424	0.373243027	0.064969283	0.230598654	0.097297368	-0.310806269	0.505401005	0.602744934	0.171874207
ASR	2015	Genus	Lannea	0.515283382	-0.906035919	1.936602682	0.371089962	-0.016625062	-0.407807226	0.374557101	0.911757542	-0.245664017	-0.436774664	-1.073983325	0.200433998	0.117194199	0.357784299
ASR	2015	Genus	Lindera	0.102699412	-0.378085738	0.583484561	0.653880233	0.068385782	-0.041641924	0.178413488	0.203801667	0.049250952	0.025788802	-0.186746379	0.238323984	0.797323714	-0.018499974
ASR	2015	Genus	Liquidambar	0.523973234	-0.338200539	1.386147006	0.211910739	-0.023347455	-0.206149	0.15945409	0.786944892	-0.07065289	-0.127585468	-0.338371184	0.083200249	0.211849252	-0.01304628
ASR	2015	Genus	Lirianthe	0.198968269	-0.152602126	0.550538665	0.22265231	0.050541679	-0.045976601	0.147059959	0.255542952	0.062487542	0.002575995	-0.184845188	0.189997179	0.974261996	-0.093558386
ASR	2015	Genus	Litchi	0.158020858	-1.203397076	1.519438792	0.763392609	0.053217938	-0.270113926	0.376549803	0.671401071	-0.187978014	0.190673637	-1.366715112	1.748062386	0.72282233	-0.507675684
ASR	2015	Genus	Lithocarpus	0.529240554	0.066017339	0.992463768	0.02566549	0.00957127	-0.089457314	0.108599853	0.847961123	-0.012031989	-0.126355822	-0.223217998	-0.029493647	0.011226515	0.055741431
ASR	2015	Genus	Litsea	0.31337126	0.010915684	0.615826836	0.042424184	0.045663848	-0.03365812	0.124985816	0.256246405	0.002879556	-0.111920765	-0.233161369	0.009319838	0.070020091	0.02492986
ASR	2015	Genus	Machilus	0.402859639	-0.031093734	0.836813013	0.068318417	0.032360275	-0.085165739	0.14988629	0.584711816	-0.009797463	-0.233866297	-0.412304583	-0.055428011	0.010949316	0.066862036
ASR	2015	Genus	Maclurodendron	0.061838193	-0.706896633	0.830573018	0.87131828	0.097472628	-0.084367004	0.279312261	0.284203977	0.004890978	-0.161037806	-0.525422934	0.203347322	0.375745673	-0.000529755
ASR	2015	Genus	Mallotus	0.873669038	0.253470762	1.493867313	0.007182713	-0.105131097	-0.275435231	0.065173037	0.21795925	0.016697952	-0.148109983	-0.461193522	0.164973555	0.34246779	0.014564113
ASR	2015	Genus	Mayodendron	-0.12246759	-0.869779939	0.62484476	0.672712646	0.123725059	-0.079565866	0.327015985	0.166336862	0.270641368	0.330312997	-0.618801802	1.279427796	0.348871674	0.309759593
ASR	2015	Genus	Melicope	0.481164213	-0.221533521	1.183861946	0.117443366	-0.037404578	-0.216079665	0.141270508	0.552919858	-0.161488198	-0.066973552	-0.713206615	0.57925951	0.699285915	-0.584684041
ASR	2015	Genus	Meliosma	0.39824208	0.098410048	0.698074111	0.011137046	-0.001862752	-0.074662715	0.070937211	0.958516234	-0.036931181	-0.034089627	-0.094666076	0.026486823	0.257889637	-0.024107582
ASR	2015	Genus	Memecylon	1.053205961	-0.376927523	2.483339445	0.116897448	-0.185496214	-0.594684713	0.223692285	0.29645625	0.056300686	-0.175259021	-1.59837661	1.247858568	0.749617724	-0.146125325
ASR	2015	Genus	Michelia	0.379878013	0.123802718	0.635953308	0.007190087	-0.011749451	-0.067152257	0.043653355	0.652297799	-0.064395373	-0.046723063	-0.130491148	0.037045022	0.245206397	-0.021240177
ASR	2015	Genus	Microdesmis	0.181688129	-1.667821881	2.03119814	0.822957339	0.051082044	-0.463821866	0.565985955	0.821243192	-0.133942551	-0.895533633	-2.755783287	0.964716021	0.283414262	-0.074451717
ASR	2015	Genus	Mischocarpus	0.37272972	-0.696646736	1.442106177	0.387981441	-0.009743228	-0.254870164	0.235383707	0.917441384	-0.246205701	-0.169305293	-0.884336691	0.545726104	0.505871773	-0.397160883
ASR	2015	Genus	Myrsine	0.582872659	-0.236738022	1.402483341	0.139649541	-0.042513561	-0.270269741	0.185242618	0.678233535	-0.099534416	0.218907752	-0.284428648	0.722244151	0.337976909	-0.091671575
ASR	2015	Genus	Neolitsea	0.079391663	-0.302489688	0.461273014	0.674784755	0.076303073	-0.016824335	0.169430481	0.104885427	0.051325272	-0.069141266	-0.232682415	0.094399882	0.395167438	0.043659232
ASR	2015	Genus	Nephelium	0.140681748	-0.234075516	0.515439011	0.41188284	0.042254002	-0.0379094	0.122417404	0.25882862	0.050374334	-0.001992869	-0.146275424	0.142289686	0.974856835	-0.085121114
ASR	2015	Genus	Olea	-0.12826304	-0.657582033	0.401055953	0.62391571	0.127067032	0.003476975	0.250657089	0.044280678	0.102377838	0.142582778	-0.149124925	0.434290481	0.325288537	0.10245425
ASR	2015	Genus	Ormosia	0.719017243	0.313068545	1.124965942	0.001381448	-0.060363269	-0.157681136	0.036954598	0.211103152	0.029293037	-0.100496013	-0.251943499	0.050951472	0.181554713	0.069863048
ASR	2015	Genus	Ostodes	0.428998322	-1.753514212	2.611510855	0.647574732	0.023364584	-0.471359525	0.518088694	0.911770638	-0.164075731	-0.256677935	-1.484225583	0.970869712	0.61396995	-0.320584736
ASR	2015	Genus	Pentaphylax	-0.009849075	-0.373372546	0.353674395	0.956412667	0.117149576	0.026155931	0.20814322	0.013161485	0.143114465	-0.018883229	-0.16979474	0.132028282	0.800631537	0.118878657
ASR	2015	Genus	Pertusadina	-0.826867143	-6.49588738	4.842153094	0.706225768	0.432599367	-1.012927816	1.87812655	0.45274925	-0.06600838	2.937220011	-2.52552643	8.399966451	0.18557907	0.28069771
ASR	2015	Genus	Phoebe	0.690713431	-1.10285733	2.484284191	0.345200088	-0.075561189	-0.492069404	0.340947027	0.640953531	-0.175445945	-0.034704807	-1.454050738	1.384641124	0.942874734	-0.564104298
ASR	2015	Genus	Polyalthia	0.410217551	0.049441156	0.770993946	0.028659299	-0.023364545	-0.119651226	0.072922135	0.610885569	-0.051092671	-0.103679351	-0.355274124	0.147915422	0.38950307	-0.066900405
ASR	2015	Genus	Polyspora	-0.114019973	-0.982230508	0.754190561	0.777917895	0.130892363	-0.073756995	0.335541721	0.186836061	0.07562319	0.212491212	-0.306630663	0.731613088	0.383207912	0.061270615
ASR	2015	Genus	Prismatomeris	0.037299793	-3.272527934	3.34712752	0.973643514	0.111505515	-0.913766023	1.136777052	0.752108847	-0.28213571	-2.869975689	-5.890829683	0.150878304	0.054958321	0.794416801
ASR	2015	Genus	Psychotria	0.433153391	-0.351257563	1.217564346	0.272548312	0.040259145	-0.182405133	0.262923422	0.717910653	-0.0176663	-0.131403615	-0.606619596	0.343812366	0.58081552	-0.032220612
ASR	2015	Genus	Pterospermum	0.223114328	-0.911351145	1.357579802	0.670551475	0.05359868	-0.195785027	0.302982387	0.642321651	-0.075339485	-0.264944822	-0.667252639	0.137362994	0.170469513	0.041537359
ASR	2015	Genus	Radermachera	0.1010681	-0.199201253	0.401337453	0.465887027	0.059066569	-0.016558126	0.134691264	0.111055956	0.175038393	0.061154817	-0.107363589	0.229673223	0.426970562	0.146621295
ASR	2015	Genus	Reevesia	0.402909494	0.102538324	0.703280664	0.011237896	-0.009881936	-0.094385252	0.07462138	0.809265305	-0.049323007	-0.003395116	-0.182468721	0.175678489	0.968665481	-0.107521108
ASR	2015	Genus	Rhodamnia	0.615596686	0.070337824	1.160855547	0.029453804	-0.05026251	-0.183526962	0.083001942	0.43400762	-0.02260835	-0.012822016	-0.290628906	0.264984873	0.922548558	-0.094885438
ASR	2015	Genus	Sarcosperma	0.154372448	-0.143889422	0.452634317	0.304046912	0.089172535	-0.000719004	0.179064074	0.051795501	0.050995972	-0.073045281	-0.215744048	0.069653486	0.309220148	0.051946375
ASR	2015	Genus	Schefflera	0.299349477	-0.025694778	0.624393733	0.070471501	0.040276431	-0.038495888	0.11904875	0.311208683	0.000593639	-0.171375347	-0.277287583	-0.065463111	0.001921137	0.122320964
ASR	2015	Genus	Schima	0.750201194	-0.174283684	1.674686072	0.109494267	-0.018873866	-0.225137766	0.187390034	0.855029471	-0.018570373	-0.349975491	-0.630622693	-0.06932829	0.015539309	0.075119954
ASR	2015	Genus	Streblus	0.053084704	-1.651374216	1.757543625	0.939295355	0.124427124	-0.341849246	0.590703494	0.523240546	-0.096781771	-0.929071995	-1.997679322	0.139535333	0.073244402	0.441951588
ASR	2015	Genus	Styrax	0.396181711	-0.028555234	0.820918656	0.061791644	-0.01730518	-0.120895533	0.086285173	0.685488609	-0.157316633	-0.037567903	-0.200645138	0.125509333	0.557222919	-0.312419361
ASR	2015	Genus	Symplocos	0.404113916	-0.005199261	0.813427094	0.052925479	0.038992615	-0.061532106	0.139517336	0.443409579	-0.004015218	-0.285933784	-0.422527337	-0.149340232	6.92E-05	0.135120042
ASR	2015	Genus	Syndiclis	0.367938813	-0.168651534	0.904529161	0.163495167	0.012467847	-0.1266712	0.151606894	0.850354664	-0.068609254	-0.159740228	-0.455524791	0.136044336	0.264280499	-0.041729966
ASR	2015	Genus	Syzygium	0.792500426	0.58676291	0.998237942	4.05E-12	-0.074485606	-0.125333743	-0.023637469	0.004396368	0.051556948	-0.031901233	-0.111603487	0.047801021	0.429972715	0.048926954
ASR	2015	Genus	Tabernaemontana	0.705709779	-0.056420994	1.467840552	0.066788278	-0.102500977	-0.330741952	0.125739998	0.349651527	-0.004211065	-0.101769825	-0.970552231	0.767012582	0.802869084	-0.082021636
ASR	2015	Genus	Triadica	0.932393733	0.422390188	1.442397279	0.005339191	-0.131268288	-0.245806629	-0.016729947	0.032031404	0.561378521	-0.015064439	-0.293664133	0.263535256	0.887929658	0.454795161
ASR	2015	Genus	Vatica	0.435176221	-0.117310684	0.987663126	0.11909755	0.035059104	-0.101234392	0.171352599	0.605569359	-0.019043841	-0.177792032	-0.334718694	-0.02086537	0.027465101	0.083892423
ASR	2015	Genus	Wendlandia	0.643600617	-0.347438947	1.634640181	0.180679502	-0.047163016	-0.320987164	0.226661133	0.711833731	-0.076840437	0.035591993	-0.751391134	0.822575121	0.921725182	-0.183322876
ASR	2015	Genus	Xanthophyllum	0.36217487	-0.059064889	0.78341463	0.089857427	0.013221561	-0.082318152	0.108761275	0.780880305	-0.024200406	-0.099235905	-0.255608305	0.057136495	0.20648567	-0.006887153
ASR	2010	Family	Altingiaceae	0.445898425	0.060301021	0.831495828	0.025039822	-0.010682825	-0.093908234	0.072542585	0.794262507	-0.034379622	-0.058220071	-0.144165734	0.027725592	0.175588387	0.000379524
ASR	2010	Family	Anacardiaceae	0.486330667	0.010591657	0.962069677	0.046046117	-0.021027321	-0.13630222	0.094247578	0.689526445	-0.090480162	-0.123105074	-0.278037004	0.031826856	0.104269948	0.135857901
ASR	2010	Family	Annonaceae	0.109524089	-0.160070389	0.379118567	0.4214929	0.085840104	0.016083087	0.155597121	0.016478175	0.054802182	-0.062647318	-0.161537415	0.036242779	0.211232967	0.061285701
ASR	2010	Family	Apocynaceae	0.102526943	-0.209014808	0.414068693	0.502803924	0.075446759	-0.009404842	0.160298359	0.07880562	0.090333072	0.002587152	-0.170990516	0.17616482	0.975619394	0.049025877
ASR	2010	Family	Aquifoliaceae	0.073217797	-0.572185067	0.718620662	0.812207739	0.081618524	-0.085484973	0.248722021	0.314335059	0.005211348	-0.031494038	-0.399295545	0.336307468	0.856918744	-0.06328334
ASR	2010	Family	Araliaceae	0.364429688	0.054772776	0.674086601	0.021747734	0.02973979	-0.047086451	0.106566032	0.44268019	-0.005721705	-0.172847234	-0.270165942	-0.075528525	0.000714115	0.136765612
ASR	2010	Family	Bignoniaceae	0.03894066	-0.50061815	0.57849947	0.880768023	0.082415234	-0.050140277	0.214970744	0.207040706	0.038498153	-0.078645863	-0.345418924	0.188127198	0.540810179	0.002747938
ASR	2010	Family	Burseraceae	-0.008315587	-0.579461247	0.562830074	0.976232305	0.12244952	-0.032247088	0.277146128	0.115149627	0.065464368	-0.096577905	-0.390552201	0.197396392	0.502779011	0.043174313
ASR	2010	Family	Cannabaceae	1.420535138	0.815278144	2.025792132	1.17E-05	-0.194745556	-0.353784698	-0.035706415	0.017019665	0.056108533	-0.427225431	-0.714071004	-0.140379857	0.003993468	0.137920626
ASR	2010	Family	Cardiopteridaceae	0.569446179	-0.428111159	1.567003517	0.253210075	0.006853699	-0.267286142	0.28099354	0.95966115	-0.032171498	-0.569883215	-1.35306481	0.21329838	0.147697001	0.006553117
ASR	2010	Family	Clusiaceae	0.509717033	0.145246709	0.874187358	0.007112245	-0.027248974	-0.113485568	0.05898762	0.528237728	-0.012320769	-0.233174919	-0.411319805	-0.055030033	0.011412879	0.099052041
ASR	2010	Family	Daphniphyllaceae	-0.225703876	-0.660781701	0.20937395	0.291155966	0.151493363	0.046650422	0.256336304	0.006975378	0.289433312	0.030910209	-0.189763105	0.251583522	0.771909992	0.253548696
ASR	2010	Family	Dilleniaceae	0.580257578	0.277176266	0.88333889	0.000358955	-0.029884862	-0.105399481	0.045629756	0.429774472	-0.007835925	-0.076255203	-0.174919091	0.022408684	0.126557666	0.022409494
ASR	2010	Family	Dipterocarpaceae	0.512353249	-0.132677525	1.157384023	0.116024525	0.012477877	-0.148595432	0.173551185	0.876127263	-0.026343609	-0.184363404	-0.481880056	0.113153248	0.216934945	-0.010518354
ASR	2010	Family	Ebenaceae	0.469238156	0.093751894	0.844724418	0.014737632	0.029909276	-0.063461479	0.123280032	0.527212707	-0.004845588	-0.260375089	-0.40205821	-0.118691968	0.000403911	0.08606361
ASR	2010	Family	Elaeocarpaceae	0.349786086	-0.378838737	1.07841091	0.305717803	0.011846798	-0.161378909	0.185072505	0.880465787	-0.108164082	-0.09155654	-0.378006758	0.194893677	0.482142429	-0.16741
ASR	2010	Family	Euphorbiaceae	0.710617942	0.325877478	1.095358406	0.000429597	-0.05182434	-0.146996408	0.043347727	0.281721066	0.002179807	-0.055211992	-0.21723746	0.106813475	0.499523721	-0.004684718
ASR	2010	Family	Fabaceae	0.554111251	0.283446728	0.824775775	0.000128232	-0.026777928	-0.090800768	0.037244913	0.406116912	-0.004942998	-0.051083845	-0.13630037	0.03413268	0.235122587	0.002353742
ASR	2010	Family	Fagaceae	1.09666917	0.703707989	1.489630351	1.32E-07	-0.086558424	-0.16968094	-0.003435907	0.041349594	0.018622536	-0.152652407	-0.232491672	-0.072813143	0.000221953	0.089960346
ASR	2010	Family	Hypericaceae	1.681524438	-0.345859566	3.708908443	0.090654781	-0.273585553	-0.75910548	0.211934374	0.224453219	0.088360757	-0.651325263	-1.73467239	0.432021863	0.191666902	0.218358767
ASR	2010	Family	Ixonanthaceae	-0.470030219	-1.462769246	0.522708808	0.316268159	0.188496809	-0.012775138	0.389768757	0.063478315	0.233683209	0.108076006	-0.320010806	0.536162818	0.581902961	0.178315415
ASR	2010	Family	Juglandaceae	0.415768648	-0.213526804	1.0450641	0.189326956	0.024682444	-0.121520598	0.170885486	0.734735804	-0.022025389	-0.31482642	-0.521942452	-0.107710388	0.003838884	0.156276462
ASR	2010	Family	Lamiaceae	0.242564467	-1.35304192	1.838170855	0.661647676	0.026719764	-0.426884725	0.480324253	0.863259685	-0.317895286	-1.252153543	-5.217563383	2.713256297	0.307203023	-0.028022271
ASR	2010	Family	Lauraceae	0.479661453	0.171596329	0.787726576	0.002398448	0.055391734	-0.022398122	0.133181591	0.162061397	0.003687661	-0.402304417	-0.53277637	-0.271832465	4.48E-09	0.124467873
ASR	2010	Family	Magnoliaceae	0.379973683	0.153159068	0.606788298	0.00191826	-0.001321509	-0.056909524	0.054266505	0.96145467	-0.036945657	-0.031875381	-0.118784341	0.055033579	0.457682197	-0.053791994
ASR	2010	Family	Malvaceae	0.340890606	0.033549092	0.648232119	0.030147673	0.044183728	-0.037255888	0.125623345	0.283630833	0.001981948	-0.065513242	-0.191935195	0.060908711	0.305573512	0.002749592
ASR	2010	Family	Melastomataceae	0.956638919	-0.528607325	2.441885162	0.179091755	-0.152576693	-0.589243678	0.284090292	0.44960466	-0.038985702	-0.593246965	-1.778134573	0.591640643	0.281589246	-0.001912628
ASR	2010	Family	Metteniusaceae	0.301029996	0.301029996	0.301029996	0	0	0	0	NA	NA	0	0	0	NA	NA
ASR	2010	Family	Moraceae	0.802181537	0.47839438	1.125968693	3.00E-06	-0.057004988	-0.136014156	0.02200418	0.155714068	0.008675046	-0.084171388	-0.180432938	0.012090161	0.08596102	0.025187521
ASR	2010	Family	Myrtaceae	0.776506178	0.522777927	1.030234428	7.34E-09	-0.04631271	-0.106197197	0.013571777	0.12886023	0.006359307	-0.124369175	-0.214347842	-0.034390509	0.006982567	0.036419843
ASR	2010	Family	Oleaceae	0.035844749	-0.466220213	0.537909711	0.885992913	0.094760376	-0.025275654	0.214796406	0.118471476	0.036328767	-0.081341632	-0.316540599	0.153857335	0.488371813	0.023867056
ASR	2010	Family	Pandaceae	0.007048063	-0.573282674	0.5873788	0.978943861	0.093656491	-0.073980519	0.261293501	0.241576534	0.047586312	-0.140523822	-0.697049887	0.416002244	0.581845727	-0.021216302
ASR	2010	Family	Pentaphylacaceae	0.890180589	0.527315736	1.253045441	3.44E-06	-0.061608137	-0.150685077	0.027468804	0.173564317	0.00666701	-0.210671602	-0.323982042	-0.097361163	0.000343794	0.09463344
ASR	2010	Family	Phyllanthaceae	0.478536538	0.21136675	0.745706327	0.000589488	-0.010264496	-0.078340521	0.05781153	0.765337638	-0.009574107	-0.012426587	-0.107278046	0.082424872	0.795335936	-0.019580319
ASR	2010	Family	Podocarpaceae	0.594043867	0.132047297	1.056040436	0.013470495	-0.011271197	-0.113244464	0.09070207	0.822938958	-0.031581161	-0.113902979	-0.197294644	-0.030511314	0.009140596	0.159125118
ASR	2010	Family	Polygalaceae	0.353474872	-0.066223221	0.773172966	0.096425279	0.015704424	-0.080555642	0.111964491	0.743170929	-0.022785207	-0.115429514	-0.271502408	0.04064338	0.142598029	0.008772817
ASR	2010	Family	Primulaceae	0.429160586	0.148920429	0.709400744	0.003398525	-0.005034034	-0.081869948	0.071801879	0.89583343	-0.019646855	0.039072695	-0.081150271	0.159295661	0.51673455	-0.031476649
ASR	2010	Family	Proteaceae	0.094812352	-0.389014056	0.57863876	0.692139847	0.084828308	-0.037885585	0.2075422	0.168537852	0.029940985	0.035798594	-0.267878641	0.339475829	0.811386146	-0.000461395
ASR	2010	Family	Rosaceae	0.497984311	-0.497925041	1.493893663	0.254978198	-0.032946659	-0.301689893	0.235796575	0.765382241	-0.176628852	-0.224344201	-1.944530082	1.495841681	0.73559664	-0.424105168
ASR	2010	Family	Rubiaceae	0.65948592	0.346795857	0.972175984	5.00E-05	-0.022222277	-0.10646062	0.062016066	0.603183833	-0.004356691	-0.167445712	-0.295245645	-0.039645779	0.010543341	0.028745812
ASR	2010	Family	Rutaceae	0.190636328	-0.460114062	0.841386718	0.560771737	0.091329476	-0.065785491	0.248444443	0.250126677	0.00498199	-0.400190787	-0.665488834	-0.13489274	0.003670791	0.110487106
ASR	2010	Family	Sabiaceae	0.351002419	-0.016334069	0.718338907	0.060345764	0.013885097	-0.078795038	0.106565233	0.761200097	-0.032242278	-0.14064113	-0.309116809	0.02783455	0.098204827	0.034443806
ASR	2010	Family	Salicaceae	0.658437308	0.009595018	1.307279598	0.047057685	-0.083851044	-0.27540891	0.107706823	0.368652317	-0.008238689	-0.172220184	-0.540960007	0.19651964	0.336861599	-0.009408156
ASR	2010	Family	Sapindaceae	0.481882314	0.225007852	0.738756776	0.000426136	-0.021372763	-0.080135755	0.03739023	0.468763121	-0.008896055	-0.020273773	-0.091456193	0.050908646	0.569976888	-0.022125858
ASR	2010	Family	Sapotaceae	0.261830119	-0.092382717	0.616042954	0.144096292	0.064619537	-0.041862331	0.171101406	0.228917962	0.008839511	-0.193328216	-0.367728656	-0.018927776	0.030485085	0.07755449
ASR	2010	Family	Schisandraceae	1.006732901	-3.281310303	5.294776106	0.509194503	-0.138973233	-1.239927965	0.961981498	0.714796477	-0.265270846	0.676572374	-7.456982649	8.810127398	0.75465659	-0.783664859
ASR	2010	Family	Styracaceae	0.420495919	0.021916163	0.819075675	0.039725725	-0.015264758	-0.107273064	0.076743547	0.732223387	-0.045993391	-0.081388822	-0.215845802	0.053068159	0.219659188	-0.013080507
ASR	2010	Family	Symplocaceae	0.456047574	0.063285011	0.848810138	0.023275184	0.026973046	-0.070370096	0.124316188	0.58399968	-0.006389589	-0.275868042	-0.404859961	-0.146876122	4.75E-05	0.129189521
ASR	2010	Family	Theaceae	0.82344524	0.107093008	1.539797472	0.024937769	-0.038439422	-0.202369443	0.125490599	0.641060702	-0.01215462	-0.309164848	-0.528024621	-0.090305074	0.006361859	0.087232847
ASR	2015	Family	Altingiaceae	0.502108224	0.054385837	0.949830611	0.029572369	-0.021524339	-0.117131723	0.074083045	0.645794424	-0.033729863	-0.0613078	-0.165469018	0.042853418	0.235139971	-0.012166699
ASR	2015	Family	Anacardiaceae	0.750909215	0.283494941	1.218323489	0.005449906	-0.088393621	-0.199660882	0.02287364	0.105872622	0.182313692	-0.045399824	-0.20413573	0.113336082	0.528076672	0.127541615
ASR	2015	Family	Annonaceae	0.309592198	0.031123152	0.588061244	0.029752775	0.035894278	-0.035483179	0.107271735	0.320264208	-7.08E-06	-0.03035498	-0.13117485	0.070464889	0.551011405	-0.00752417
ASR	2015	Family	Apocynaceae	0.142694327	-0.207224426	0.492613079	0.405038302	0.067911037	-0.026044997	0.161867071	0.147259104	0.057164445	0.1494905	-0.051408972	0.350389972	0.135868829	0.119897844
ASR	2015	Family	Aquifoliaceae	-0.022925188	-0.734532893	0.688682517	0.945889988	0.108097783	-0.076325712	0.292521277	0.229270571	0.037252442	0.009741221	-0.421667704	0.441150147	0.961835188	-0.036615314
ASR	2015	Family	Araliaceae	0.299349477	-0.025694778	0.624393733	0.070471501	0.040276431	-0.038495888	0.11904875	0.311208683	0.000593639	-0.171375347	-0.277287583	-0.065463111	0.001921137	0.122320964
ASR	2015	Family	Bignoniaceae	0.140397238	-0.210437789	0.491232266	0.411519204	0.055184368	-0.032229769	0.142598505	0.201321515	0.038417377	-0.038646141	-0.223947839	0.146655556	0.66546664	-0.006681007
ASR	2015	Family	Burseraceae	0.007335889	-0.606438496	0.621110274	0.980523813	0.117553405	-0.045002678	0.280109488	0.148592636	0.0468063	-0.045431384	-0.381259457	0.290396689	0.782092896	0.008738421
ASR	2015	Family	Cannabaceae	1.641271809	0.995860058	2.286683559	2.50E-06	-0.249951264	-0.416780469	-0.083122059	0.003780774	0.08576517	-0.372632173	-0.661711011	-0.083553335	0.012162226	0.143314039
ASR	2015	Family	Cardiopteridaceae	0.680666104	-0.304036145	1.665368353	0.16876921	-0.015035935	-0.283744185	0.253672316	0.909966282	-0.030831505	-0.685171532	-1.431042811	0.060699747	0.070448988	0.044147269
ASR	2015	Family	Clusiaceae	0.419628069	0.030243239	0.809012898	0.035244202	-0.003068362	-0.095322871	0.089186146	0.946960411	-0.020738234	-0.248305659	-0.40519631	-0.091415007	0.002578525	0.142496745
ASR	2015	Family	Daphniphyllaceae	-0.123969242	-0.494441	0.246502516	0.491035771	0.126801573	0.03769299	0.215910156	0.007860915	0.294671129	-0.035806047	-0.220535765	0.14892367	0.687686294	0.260456365
ASR	2015	Family	Dilleniaceae	0.66485202	0.347580959	0.98212308	0.000114363	-0.049815995	-0.127740496	0.028108507	0.20459708	0.013763086	-0.071484937	-0.179498147	0.036528273	0.189252275	0.030141078
ASR	2015	Family	Dipterocarpaceae	0.435176221	-0.117310684	0.987663126	0.11909755	0.035059104	-0.101234392	0.171352599	0.605569359	-0.019043841	-0.177792032	-0.334718694	-0.02086537	0.027465101	0.083892423
ASR	2015	Family	Ebenaceae	0.348058387	-0.037734229	0.733851004	0.076600852	0.054636929	-0.040419505	0.149693363	0.257495755	0.002308538	-0.289540666	-0.432236525	-0.146844807	0.000101532	0.109245627
ASR	2015	Family	Elaeocarpaceae	0.372828367	-0.183602611	0.929259345	0.166317593	-0.001664171	-0.133407026	0.130078683	0.978099664	-0.099912867	-0.03272913	-0.254687302	0.189229043	0.746344768	-0.207200587
ASR	2015	Family	Euphorbiaceae	0.711630901	0.318541743	1.104720059	0.000564496	-0.048174532	-0.14461453	0.048265465	0.322686151	-0.000115059	-0.033776587	-0.185894093	0.118340918	0.659299298	-0.011408854
ASR	2015	Family	Fabaceae	0.557555645	0.283450652	0.831660638	0.000143221	-0.029659237	-0.093873166	0.034554692	0.359027357	-0.002467004	-0.051594301	-0.14001211	0.036823508	0.247470954	0.003808684
ASR	2015	Family	Fagaceae	1.196489303	0.779783892	1.613194714	6.54E-08	-0.105343589	-0.191886295	-0.018800882	0.017364675	0.029005236	-0.173248302	-0.255028686	-0.091467919	4.74E-05	0.120330964
ASR	2015	Family	Hypericaceae	0.901936629	-0.992168024	2.796041282	0.288172226	-0.090913181	-0.532102106	0.350275744	0.632082734	-0.119240993	-0.329291553	-0.982838397	0.324255292	0.251827731	-0.005677961
ASR	2015	Family	Ixonanthaceae	-0.443816984	-1.407407841	0.519773872	0.328957243	0.179884801	-0.013473424	0.373243027	0.064969283	0.230598654	0.097297368	-0.310806269	0.505401005	0.602744934	0.171874207
ASR	2015	Family	Juglandaceae	0.805675857	0.079537356	1.531814357	0.030758497	-0.061635352	-0.223775893	0.100505188	0.444430906	-0.012283708	-0.222510996	-0.411071966	-0.033950026	0.022243575	0.119569539
ASR	2015	Family	Lauraceae	0.54317654	0.245736938	0.840616142	0.000386324	0.034458498	-0.039521639	0.108438635	0.359907803	-0.000604308	-0.306563977	-0.424027246	-0.189100708	5.42E-07	0.087859962
ASR	2015	Family	Magnoliaceae	0.378684723	0.181042724	0.576326722	0.000530582	-0.003538418	-0.051187446	0.04411061	0.880028845	-0.036146093	-0.011764081	-0.089834917	0.066306755	0.759229994	-0.072042158
ASR	2015	Family	Malvaceae	0.277221154	-0.020594652	0.57503696	0.067650071	0.062639074	-0.016160821	0.14143897	0.117611829	0.018211509	-0.052877202	-0.162243214	0.056488809	0.338805438	0.017304188
ASR	2015	Family	Melastomataceae	0.923606306	-0.354520347	2.201732959	0.136544495	-0.140428969	-0.513587659	0.23272972	0.416674221	-0.02830696	-0.449428232	-1.531308029	0.632451566	0.366140387	-0.037801436
ASR	2015	Family	Moraceae	0.825352419	0.48599685	1.164707988	4.60E-06	-0.060874966	-0.142516691	0.020766759	0.142366361	0.010452838	-0.075306673	-0.178797541	0.028184195	0.152126296	0.019984067
ASR	2015	Family	Myrtaceae	0.805037618	0.557062163	1.053013074	1.03E-09	-0.0526475	-0.110539031	0.005244032	0.0744458	0.010637466	-0.152303807	-0.239143086	-0.065464527	0.000662289	0.060838454
ASR	2015	Family	Oleaceae	-0.064369571	-0.506703387	0.377964245	0.769751424	0.114934257	0.00970345	0.220165065	0.033144081	0.093024675	0.086956524	-0.155266017	0.329179065	0.471277558	0.081357724
ASR	2015	Family	Pandaceae	0.181688129	-1.667821881	2.03119814	0.822957339	0.051082044	-0.463821866	0.565985955	0.821243192	-0.133942551	-0.895533633	-2.755783287	0.964716021	0.283414262	-0.074451717
ASR	2015	Family	Pentaphylacaceae	0.683770244	0.318969321	1.048571167	0.000310929	-0.017023118	-0.105846231	0.071799996	0.705106541	-0.006841161	-0.17380052	-0.291747533	-0.055853507	0.004202119	0.050195301
ASR	2015	Family	Phyllanthaceae	0.407396351	0.109787144	0.705005559	0.007913148	0.009138999	-0.066454027	0.084732025	0.810485716	-0.01176792	-0.011307967	-0.111120209	0.088504274	0.822170446	-0.023916024
ASR	2015	Family	Podocarpaceae	0.466334455	-0.033538956	0.966207866	0.066335757	0.016162877	-0.094703413	0.127029167	0.767700741	-0.031321075	-0.159648861	-0.268086096	-0.051211626	0.005401749	0.193739509
ASR	2015	Family	Polygalaceae	0.36217487	-0.059064889	0.78341463	0.089857427	0.013221561	-0.082318152	0.108761275	0.780880305	-0.024200406	-0.099235905	-0.255608305	0.057136495	0.20648567	-0.006887153
ASR	2015	Family	Primulaceae	0.516346985	0.2421367	0.79055727	0.000407513	-0.032016842	-0.106453084	0.042419399	0.392041739	-0.00483544	0.019426146	-0.102070689	0.140922982	0.749527531	-0.022472373
ASR	2015	Family	Proteaceae	0.153403321	-0.321160119	0.627966761	0.514183509	0.069041619	-0.050201184	0.188284422	0.246304206	0.012683839	-0.016783454	-0.319902118	0.286335209	0.910618348	-0.020910094
ASR	2015	Family	Rosaceae	0.787590105	-0.047863515	1.623043724	0.059872306	-0.117115941	-0.340415565	0.106183684	0.235442516	0.119936024	0.104770245	-0.878343919	1.087884409	0.78204281	-0.076518217
ASR	2015	Family	Rubiaceae	0.666981811	0.352691339	0.981272282	4.55E-05	-0.025796562	-0.109514385	0.05792126	0.543732696	-0.003854941	-0.196230892	-0.328603594	-0.063858189	0.003910844	0.040693005
ASR	2015	Family	Rutaceae	0.241269926	-0.33227488	0.814814732	0.40433163	0.073099915	-0.063530483	0.209730313	0.289609978	0.001948625	-0.321680499	-0.548779531	-0.094581467	0.00616364	0.092505087
ASR	2015	Family	Sabiaceae	0.39824208	0.098410048	0.698074111	0.011137046	-0.001862752	-0.074662715	0.070937211	0.958516234	-0.036931181	-0.034089627	-0.094666076	0.026486823	0.257889637	-0.024107582
ASR	2015	Family	Salicaceae	1.13377087	0.424268334	1.843273405	0.003909245	-0.20846742	-0.415198728	-0.001736113	0.048334421	0.184493234	0.041844141	-0.386396739	0.47008502	0.837021719	0.128975273
ASR	2015	Family	Sapindaceae	0.428803063	0.160858108	0.696748017	0.002291302	-0.008521594	-0.069668553	0.052625365	0.78069534	-0.018404079	-0.037384953	-0.129723447	0.054953541	0.419802366	-0.025336018
ASR	2015	Family	Sapotaceae	0.14499126	-0.147955124	0.437937643	0.325478158	0.094700634	0.00720907	0.182192198	0.034418831	0.063179668	-0.072901333	-0.210137369	0.064334703	0.291491004	0.065519967
ASR	2015	Family	Schisandraceae	0.042619606	-1.965572883	2.050812095	0.95583884	0.100169035	-0.42198396	0.622322031	0.62250413	-0.167216988	-0.269977812	-2.142282481	1.602326857	0.677515662	-0.454211451
ASR	2015	Family	Styracaceae	0.548898768	0.027692779	1.070104756	0.040382253	-0.040264462	-0.157839887	0.077310963	0.474769985	-0.031673448	-0.096876181	-0.242415228	0.048662867	0.174063206	0.041444199
ASR	2015	Family	Symplocaceae	0.404113916	-0.005199261	0.813427094	0.052925479	0.038992615	-0.061532106	0.139517336	0.443409579	-0.004015218	-0.285933784	-0.422527337	-0.149340232	6.92E-05	0.135120042
ASR	2015	Family	Theaceae	0.607119458	-0.093207501	1.307446418	0.088136094	0.007537803	-0.150209272	0.165284877	0.924265744	-0.01524237	-0.295652004	-0.512441178	-0.07886283	0.008294722	0.076053052
ASR	2010	Order	Apiales	0.364429688	0.054772776	0.674086601	0.021747734	0.02973979	-0.047086451	0.106566032	0.44268019	-0.005721705	-0.172847234	-0.270165942	-0.075528525	0.000714115	0.136765612
ASR	2010	Order	Aquifoliales	0.611525519	-0.01166189	1.234712928	0.054271698	-0.022795562	-0.191196403	0.145605279	0.78674503	-0.018869502	-0.362871273	-0.737128411	0.011385866	0.057095406	0.036212302
ASR	2010	Order	Austrobaileyales	1.006732901	-3.281310303	5.294776106	0.509194503	-0.138973233	-1.239927965	0.961981498	0.714796477	-0.265270846	0.676572374	-7.456982649	8.810127398	0.75465659	-0.783664859
ASR	2010	Order	Dilleniales	0.580257578	0.277176266	0.88333889	0.000358955	-0.029884862	-0.105399481	0.045629756	0.429774472	-0.007835925	-0.076255203	-0.174919091	0.022408684	0.126557666	0.022409494
ASR	2010	Order	Ericales	0.513797293	0.222567952	0.805026635	0.000588657	0.081478512	0.011047981	0.151909042	0.023501918	0.012543707	-0.420709026	-0.524198979	-0.317219073	2.22E-14	0.171555606
ASR	2010	Order	Fabales	0.644387076	0.385288868	0.903485284	3.25E-06	-0.041510632	-0.101681047	0.018659784	0.174134639	0.008662637	-0.063971597	-0.147423756	0.019480562	0.131423376	0.021649274
ASR	2010	Order	Fagales	1.137676028	0.749630451	1.525721605	2.97E-08	-0.092039751	-0.17416276	-0.009916742	0.028248618	0.01994632	-0.176498319	-0.254523066	-0.098473572	1.39E-05	0.108662394
ASR	2010	Order	Gentianales	0.506409532	0.222733029	0.790086036	0.000536909	0.020588599	-0.056026906	0.097204103	0.596700249	-0.003739649	-0.189715744	-0.324818218	-0.05461327	0.006162595	0.029967968
ASR	2010	Order	Lamiales	-0.185460794	-0.562661199	0.191739611	0.330084156	0.154735529	0.06185225	0.247618807	0.001425688	0.12549228	-0.034348803	-0.218549537	0.149851931	0.710971982	0.114435065
ASR	2010	Order	Laurales	0.479661453	0.171596329	0.787726576	0.002398448	0.055391734	-0.022398122	0.133181591	0.162061397	0.003687661	-0.402304417	-0.53277637	-0.271832465	4.48E-09	0.124467873
ASR	2010	Order	Magnoliales	0.398359003	0.190952759	0.605765247	0.000225905	0.012178986	-0.040432955	0.064790926	0.647566296	-0.006517369	-0.061718057	-0.137048441	0.013612327	0.107394913	0.006872473
ASR	2010	Order	Malpighiales	0.587077385	0.348905388	0.825249382	2.15E-06	0.005463107	-0.052219425	0.063145639	0.852163524	-0.003971433	-0.110706271	-0.196317892	-0.02509465	0.011478803	0.01820298
ASR	2010	Order	Malvales	0.225329421	-0.139617424	0.590276266	0.223597275	0.091988339	-0.001651422	0.185628099	0.054103216	0.025682514	-0.1420633	-0.269544176	-0.014582425	0.029305835	0.060433494
ASR	2010	Order	Metteniusales	0.301029996	0.301029996	0.301029996	0	0	0	0	NA	NA	0	0	0	NA	NA
ASR	2010	Order	Myrtales	0.791745724	0.553551311	1.029940137	3.99E-10	-0.048106893	-0.104524087	0.0083103	0.094278501	0.008186254	-0.121497193	-0.205623581	-0.037370805	0.0048424	0.039201381
ASR	2010	Order	Oxalidales	0.394938502	-0.378257191	1.168134194	0.284848163	0.004761392	-0.180404382	0.189927166	0.955881506	-0.090591513	-0.113748033	-0.403922014	0.176425947	0.402916139	-0.114618796
ASR	2010	Order	Pinales	0.321599136	-2.986078229	3.629276501	0.777245967	0.043005193	-0.788089677	0.874100063	0.879669143	-0.32138872	-0.677760726	-6.88782862	5.532307168	0.684869992	-0.785248509
ASR	2010	Order	Podocarpales	0.594043867	0.132047297	1.056040436	0.013470495	-0.011271197	-0.113244464	0.09070207	0.822938958	-0.031581161	-0.113902979	-0.197294644	-0.030511314	0.009140596	0.159125118
ASR	2010	Order	Proteales	0.226821741	-0.057050477	0.510693959	0.115391522	0.05669048	-0.015380104	0.128761064	0.12105165	0.021756415	-0.161539492	-0.29548951	-0.027589475	0.018875372	0.089083505
ASR	2010	Order	Rosales	1.271860856	0.910308765	1.633412948	6.48E-11	-0.150155735	-0.238619634	-0.061691835	0.000984428	0.052324465	-0.119864332	-0.236378673	-0.003349991	0.043831096	0.068125024
ASR	2010	Order	Sapindales	0.4825813	0.200225464	0.764937137	0.000924481	0.019231572	-0.047666497	0.086129642	0.571023109	-0.004200945	-0.146314246	-0.222939781	-0.069688711	0.000228422	0.07200195
ASR	2010	Order	Saxifragales	0.31524086	0.008848982	0.621632739	0.043977983	0.02720852	-0.041605805	0.096022845	0.430697329	-0.007428046	-0.079287839	-0.151366728	-0.00720895	0.031779718	0.066697858
ASR	2015	Order	Apiales	0.299349477	-0.025694778	0.624393733	0.070471501	0.040276431	-0.038495888	0.11904875	0.311208683	0.000593639	-0.171375347	-0.277287583	-0.065463111	0.001921137	0.122320964
ASR	2015	Order	Aquifoliales	0.818573024	0.127031396	1.510114652	0.021314338	-0.069896449	-0.255442061	0.115649163	0.452661392	-0.008611875	-0.375583243	-0.821462701	0.070296215	0.096813857	0.028435035
ASR	2015	Order	Austrobaileyales	0.042619606	-1.965572883	2.050812095	0.95583884	0.100169035	-0.42198396	0.622322031	0.62250413	-0.167216988	-0.269977812	-2.142282481	1.602326857	0.677515662	-0.454211451
ASR	2015	Order	Dilleniales	0.66485202	0.347580959	0.98212308	0.000114363	-0.049815995	-0.127740496	0.028108507	0.20459708	0.013763086	-0.071484937	-0.179498147	0.036528273	0.189252275	0.030141078
ASR	2015	Order	Ericales	0.337801469	0.060071968	0.615530971	0.017285851	0.117766617	0.051108276	0.184424958	0.000578413	0.032578637	-0.396906466	-0.493882965	-0.299929967	1.53E-14	0.190168929
ASR	2015	Order	Fabales	0.604201149	0.347668666	0.860733632	9.51E-06	-0.033933639	-0.093027182	0.025159904	0.257218047	0.003040877	-0.06757261	-0.15206239	0.016917169	0.115679649	0.018424998
ASR	2015	Order	Fagales	1.196881371	0.778557401	1.615205341	6.27E-08	-0.104573202	-0.191332971	-0.017813433	0.018435035	0.024945503	-0.190024148	-0.271314304	-0.108733992	7.53E-06	0.123171452
ASR	2015	Order	Gentianales	0.549989701	0.266140468	0.833838934	0.000179857	0.007345216	-0.068263723	0.082954156	0.848227591	-0.005150175	-0.21920687	-0.354528112	-0.083885628	0.001638787	0.042044483
ASR	2015	Order	Lamiales	-0.115288053	-0.434100541	0.203524435	0.47301702	0.136217765	0.057346462	0.215089068	0.000978488	0.136175606	0.043329232	-0.125806833	0.212465297	0.610796244	0.126690767
ASR	2015	Order	Laurales	0.54317654	0.245736938	0.840616142	0.000386324	0.034458498	-0.039521639	0.108438635	0.359907803	-0.000604308	-0.306563977	-0.424027246	-0.189100708	5.42E-07	0.087859962
ASR	2015	Order	Magnoliales	0.508835102	0.306310755	0.711359449	2.18E-06	-0.014834465	-0.065801148	0.036132219	0.565550707	-0.005460627	-0.026294612	-0.099105022	0.046515799	0.476005983	-0.009505439
ASR	2015	Order	Malpighiales	0.690226986	0.449029446	0.931424525	4.99E-08	-0.020542795	-0.078079633	0.036994042	0.482473963	-0.002182061	-0.080720226	-0.167105266	0.005664815	0.066891218	0.008079549
ASR	2015	Order	Malvales	0.068611401	-0.288469417	0.425692219	0.703957248	0.133748543	0.041958726	0.22553836	0.004696318	0.065414883	-0.112241991	-0.227929571	0.00344559	0.057089866	0.089085762
ASR	2015	Order	Myrtales	0.791633822	0.555494126	1.027773518	2.98E-10	-0.04729404	-0.102823229	0.00823515	0.094658236	0.008269985	-0.16068288	-0.245054524	-0.076311236	0.000223972	0.064691829
ASR	2015	Order	Oxalidales	0.355835732	-0.230470351	0.942141815	0.212494084	0.005728414	-0.135198074	0.146654903	0.931361876	-0.076284632	-0.077887131	-0.301097497	0.145323235	0.461766685	-0.112392945
ASR	2015	Order	Pinales	0.683790842	-2.506815313	3.874396997	0.544151493	-0.071670119	-0.862809582	0.719469344	0.791887823	-0.297388127	-1.032790295	-4.836405321	2.770824731	0.363108855	-0.156692227
ASR	2015	Order	Podocarpales	0.466334455	-0.033538956	0.966207866	0.066335757	0.016162877	-0.094703413	0.127029167	0.767700741	-0.031321075	-0.159648861	-0.268086096	-0.051211626	0.005401749	0.193739509
ASR	2015	Order	Proteales	0.35335895	0.107955936	0.598761964	0.005455859	0.020866798	-0.040026233	0.08175983	0.496079985	-0.008241969	-0.056656591	-0.107378711	-0.00593447	0.029169287	0.05082175
ASR	2015	Order	Rosales	1.272896119	0.872716011	1.673076227	2.58E-09	-0.147600836	-0.244571717	-0.050629955	0.003052514	0.043129014	-0.0965562	-0.235092418	0.041980019	0.170723684	0.047927076
ASR	2015	Order	Sapindales	0.46929721	0.194596398	0.743998021	0.000926109	0.018209904	-0.046073046	0.082492853	0.576704666	-0.004156761	-0.155572165	-0.22706093	-0.0840834	2.96E-05	0.091951408
ASR	2015	Order	Saxifragales	0.217789816	-0.084016147	0.519595778	0.153045599	0.049156958	-0.018547064	0.116860981	0.150593772	0.024151755	-0.097643912	-0.175314434	-0.01997339	0.014926105	0.129040129
ASR	2010	Superorder	Asteranae	1.066321835	0.721504116	1.411139555	3.02E-09	-0.007947859	-0.091071348	0.07517563	0.850960028	-0.002649868	-0.432486254	-0.581329266	-0.283643241	2.30E-08	0.077557324
ASR	2010	Superorder	Austrobaileyanae	1.006732901	-3.281310303	5.294776106	0.509194503	-0.138973233	-1.239927965	0.961981498	0.714796477	-0.265270846	0.676572374	-7.456982649	8.810127398	0.75465659	-0.783664859
ASR	2010	Superorder	Dillenianae	0.580257578	0.277176266	0.88333889	0.000358955	-0.029884862	-0.105399481	0.045629756	0.429774472	-0.007835925	-0.076255203	-0.174919091	0.022408684	0.126557666	0.022409494
ASR	2010	Superorder	Magnolianae	0.5250388	0.254314816	0.795762785	0.000162951	0.049371095	-0.01813147	0.116873659	0.151145107	0.003303246	-0.322190801	-0.420870908	-0.223510694	4.80E-10	0.114075291
ASR	2010	Superorder	NA	0.519631017	0.110798436	0.928463598	0.014146554	0.007069012	-0.084965747	0.09910377	0.877172287	-0.026355179	-0.106942324	-0.183128448	-0.030756199	0.007248178	0.138972592
ASR	2010	Superorder	Proteanae	0.226821741	-0.057050477	0.510693959	0.115391522	0.05669048	-0.015380104	0.128761064	0.12105165	0.021756415	-0.161539492	-0.29548951	-0.027589475	0.018875372	0.089083505
ASR	2010	Superorder	Rosanae	2.136291131	1.832516706	2.440065556	2.29E-35	-0.213761007	-0.281075537	-0.146446477	1.17E-09	0.092664863	-0.177031309	-0.261928604	-0.092134014	5.07E-05	0.129757731
ASR	2010	Superorder	Saxifraganae	0.31524086	0.008848982	0.621632739	0.043977983	0.02720852	-0.041605805	0.096022845	0.430697329	-0.007428046	-0.079287839	-0.151366728	-0.00720895	0.031779718	0.066697858
ASR	2015	Superorder	Asteranae	0.999070899	0.661549024	1.336592773	1.30E-08	0.005623272	-0.07487124	0.086117784	0.890803963	-0.002732796	-0.41160468	-0.556404227	-0.266805132	4.50E-08	0.075195486
ASR	2015	Superorder	Austrobaileyanae	0.042619606	-1.965572883	2.050812095	0.95583884	0.100169035	-0.42198396	0.622322031	0.62250413	-0.167216988	-0.269977812	-2.142282481	1.602326857	0.677515662	-0.454211451
ASR	2015	Superorder	Dillenianae	0.66485202	0.347580959	0.98212308	0.000114363	-0.049815995	-0.127740496	0.028108507	0.20459708	0.013763086	-0.071484937	-0.179498147	0.036528273	0.189252275	0.030141078
ASR	2015	Superorder	Magnolianae	0.649081844	0.384622149	0.91354154	2.14E-06	0.016825575	-0.048178176	0.081829326	0.610929569	-0.002319948	-0.267262996	-0.36220413	-0.172321862	6.40E-08	0.082984019
ASR	2015	Superorder	NA	0.384170423	-0.061971547	0.830312392	0.089273727	0.034457855	-0.066181489	0.135097198	0.491889887	-0.014193537	-0.13250182	-0.237109356	-0.027894285	0.014534261	0.12259305
ASR	2015	Superorder	Proteanae	0.35335895	0.107955936	0.598761964	0.005455859	0.020866798	-0.040026233	0.08175983	0.496079985	-0.008241969	-0.056656591	-0.107378711	-0.00593447	0.029169287	0.05082175
ASR	2015	Superorder	Rosanae	2.085249903	1.776990621	2.393509186	2.88E-33	-0.202897265	-0.270467026	-0.135327505	8.00E-09	0.083645168	-0.176744832	-0.266668834	-0.08682083	0.000131248	0.116911318
ASR	2015	Superorder	Saxifraganae	0.217789816	-0.084016147	0.519595778	0.153045599	0.049156958	-0.018547064	0.116860981	0.150593772	0.024151755	-0.097643912	-0.175314434	-0.01997339	0.014926105	0.129040129
