# Supplementary material for: Individual size variation reduces spatial variation in abundance of tree community assemblage, not of tree populations
Source: Ecol Evol. 2017 Nov 9;7(24):10815–28. doi: 10.1002/ece3.3594 (PMC5743614; doi:10.1002/ece3.3594)
Supplement: Supplementary file 7 [file ECE3-7-10815-s007.csv]

Relationship	Year	Rank	Name	lm_intercept	lm_intercept_lb	lm_intercept_ub	lm_intercept_p	lm_slope	lm_slope_lb	lm_slope_ub	lm_slope_p	lm_adjr2	qm_qcoef	qm_qcoef_lb	qm_qcoef_ub	qm_qcoef_p	qm_adjr2
body size TL	2010	Species	Acronychia pedunculata	-0.066730572	-2.73379939	2.600338246	0.953170639	1.058147428	-1.871080039	3.987374895	0.410757408	-0.032249087	-23.66983661	-40.2678623	-7.071810932	0.014506599	0.664094082
body size TL	2010	Species	Adinandra hainanensis	-0.241362175	-0.861352412	0.378628063	0.401407975	1.839283076	1.233228007	2.445338146	7.35E-05	0.821849413	0.937218433	-2.436975524	4.311412391	0.539745113	0.809357282
body size TL	2010	Species	Aidia canthioides	-1.859085459	-2.661201431	-1.056969486	0.001905187	3.255730188	2.302445695	4.209014681	0.000318027	0.926896304	-0.39944336	-6.351180315	5.552293594	0.861248579	0.909406768
body size TL	2010	Species	Alphonsea monogyna	-1.497896888	-2.246687819	-0.749105958	0.001725941	3.112172712	2.221656025	4.0026894	4.14E-05	0.876623847	0.787655408	-4.736995091	6.312305906	0.745903749	0.861251457
body size TL	2010	Species	Alseodaphne hainanensis	-0.144112057	-8.199747377	7.911523263	0.95817861	0.792179056	-8.342228096	9.926586208	0.800471061	-0.300316459	15.42361945	-63.03920434	93.88644324	0.486729954	-0.436629661
body size TL	2010	Species	Altingia obovata	-1.474100989	-3.901915666	0.953713688	0.167117987	2.750993332	0.723252031	4.778734634	0.019659766	0.725098892	1.75073876	-10.25669243	13.75816995	0.67423361	0.658009848
body size TL	2010	Species	Antidesma bunius	-1.603446304	-3.966777139	0.759884531	0.119666841	3.247901589	0.340492071	6.155311108	0.037951104	0.744230486	-8.663590864	-69.39383351	52.06665178	0.601858863	0.67716121
body size TL	2010	Species	Antidesma maclurei	-4.79780742	-8.052065057	-1.543549784	0.014933968	7.427389511	2.912754883	11.94202414	0.01027826	0.798909076	-23.39884953	-81.63340548	34.83570642	0.290944631	0.826463244
body size TL	2010	Species	Antidesma montanum	-1.400998695	-9.99600995	7.19401256	0.674321634	2.873761372	-7.545268807	13.29279155	0.486489275	-0.090169701	7.666345831	-204.0701601	219.4028517	0.91554506	-0.447154865
body size TL	2010	Species	Antirhea chinensis	-1.810173609	-7.69694172	4.076594502	0.441354044	3.185671843	-6.553171015	12.9245147	0.415140651	-0.036305497	50.31989557	-215.6370118	316.2768029	0.58955452	-0.232758023
body size TL	2010	Species	Apodytes dimidiata	-1.339553625	-9.080056386	6.400949137	0.655979338	2.292424106	-5.356575673	9.941423886	0.452141312	-0.065552172	-2.426781211	-52.13155689	47.27799447	0.88638815	-0.409394002
body size TL	2010	Species	Ardisia densilepidotula	-1.195104929	-3.667006456	1.276796598	0.290526898	2.397802147	-0.767304953	5.562909248	0.116343097	0.216380219	-9.53139266	-23.48997519	4.427189872	0.14578955	0.376076693
body size TL	2010	Species	Ardisia quinquegona	-4.281415444	-7.107516149	-1.455314738	0.010005527	7.063688825	1.967181938	12.16019571	0.014650576	0.600034314	-18.24867691	-106.4883657	69.99101193	0.617752978	0.545718668
body size TL	2010	Species	Canarium album	-1.246749093	-2.387899252	-0.105598935	0.035842508	2.587490671	1.266617918	3.908363425	0.001956893	0.683164429	-6.093782409	-9.367666307	-2.819898511	0.003151692	0.903886821
body size TL	2010	Species	Cinnamomum parthenoxylon	-0.527202429	-1.972333301	0.917928442	0.391409552	1.603932242	0.009825779	3.198038705	0.049048667	0.486723315	-3.932586701	-7.72026497	-0.144908433	0.044892573	0.79151642
body size TL	2010	Species	Cleyera obscurinervia	-0.207146591	-1.146393218	0.732100036	0.573416257	1.303353359	0.189314078	2.417392639	0.031427392	0.656385538	-1.738574733	-9.894393521	6.417244054	0.546160199	0.602784111
body size TL	2010	Species	Cratoxylum cochinchinense	-1.407255873	-3.098893674	0.284381928	0.085485898	2.689706872	1.014595488	4.364818255	0.009106649	0.727726889	-3.00195483	-14.32795284	8.32404318	0.502616055	0.700241671
body size TL	2010	Species	Cryptocarya chinensis	-1.827317765	-3.933452419	0.27881689	0.073643252	3.382978699	0.618261947	6.147695451	0.027344524	0.678287974	-8.180435561	-15.03073587	-1.330135248	0.031996158	0.926225303
body size TL	2010	Species	Cryptocarya maclurei	-1.086289629	-2.609577326	0.436998068	0.138701941	2.4522041	0.747230934	4.157177267	0.010592834	0.526319332	-2.142229786	-10.15820143	5.873741855	0.547505165	0.487867193
body size TL	2010	Species	Cryptocarya metcalfiana	-2.201078468	-2.962110133	-1.440046803	0.000157594	3.851515538	2.962008229	4.741022848	8.58E-06	0.916432629	0.05766884	-9.777348172	9.892685853	0.989324372	0.904497056
body size TL	2010	Species	Cyclobalanopsis neglecta	-0.743695948	-3.694184418	2.206792522	0.481119968	1.647814381	-1.193332499	4.488961262	0.162106089	0.375666978	-4.473458964	-10.23128986	1.284371929	0.07902464	0.857835263
body size TL	2010	Species	Cyclobalanopsis patelliformis	-2.195716774	-4.106949483	-0.284484066	0.030710432	3.336876315	1.7985129	4.87523973	0.001816541	0.795146656	-3.044530363	-5.565895843	-0.523164884	0.026733016	0.916012503
body size TL	2010	Species	Dacrydium pectinatum	-0.646778466	-1.989278136	0.695721205	0.252011351	2.110466441	1.224245385	2.996687498	0.002712452	0.895215675	1.341019447	-3.168560918	5.850599812	0.41377867	0.892407851
body size TL	2010	Species	Dalbergia hainanensis	-0.374981545	-2.309959876	1.559996787	0.652128862	2.000894572	-0.035505774	4.037294918	0.052987299	0.405793239	-11.21092597	-28.76165402	6.339802083	0.161509103	0.536754423
body size TL	2010	Species	Daphniphyllum oldhamii	-1.080353808	-12.01891108	9.858203465	0.773871289	2.168253218	-9.024081068	13.3605875	0.581174771	-0.183396036	24.45584938	-166.7459666	215.6576654	0.637346005	-0.541637375
body size TL	2010	Species	Decaspermum hainanense	-1.440795492	-3.567068548	0.685477564	0.133071596	3.089603626	0.767846719	5.411360532	0.020932975	0.716722745	-1.555765208	-25.69524819	22.58371778	0.850617884	0.627520183
body size TL	2010	Species	Decaspermum montanum	-0.852842514	-1.832702709	0.127017682	0.077238944	2.149226934	1.155198079	3.143255789	0.001846435	0.794057199	-2.428066638	-11.24238832	6.386255043	0.510509816	0.775393334
body size TL	2010	Species	Dillenia turbinata	-0.78421371	-1.481381122	-0.087046299	0.031472168	2.183895759	1.462322446	2.905469073	7.50E-05	0.821031555	-0.939548058	-3.643535693	1.764439577	0.446123538	0.813618118
body size TL	2010	Species	Diospyros hainanensis	-1.935622991	-3.14667291	-0.724573072	0.007884187	3.561629473	2.139811048	4.983447897	0.000862069	0.839340478	1.54782215	-4.674689207	7.770333507	0.550690658	0.821781798
body size TL	2010	Species	Diospyros howii	-1.234943708	-2.613485386	0.14359797	0.070876689	2.933595925	1.096120057	4.771071793	0.007923564	0.670764628	-7.650867005	-39.32667142	24.02493741	0.561877146	0.63319826
body size TL	2010	Species	Diospyros morrisiana	-3.401435553	-4.305633063	-2.497238043	9.27E-05	5.707204476	4.452061816	6.962347135	3.14E-05	0.946068117	-4.668356805	-17.71809933	8.38138572	0.399978752	0.94464402
body size TL	2010	Species	Diplospora dubia	-1.421237337	-2.624168794	-0.21830588	0.025509792	2.682738642	0.837672203	4.527805081	0.00939046	0.495428055	-14.31073466	-33.56896954	4.947500214	0.124955199	0.584766545
body size TL	2010	Species	Engelhardia hainanensis	-0.961273645	-4.167668297	2.245121007	0.452006582	2.120269562	-1.204791303	5.445330427	0.15136236	0.299174984	-15.46545466	-27.19453727	-3.736372054	0.024690649	0.863972824
body size TL	2010	Species	Engelhardia roxburghiana	-0.396316493	-1.554689692	0.762056705	0.463471925	1.937484464	0.850865977	3.024102951	0.002631144	0.573372651	-1.657559941	-6.847732114	3.532612232	0.488361838	0.551953328
body size TL	2010	Species	Eurya hainanensis	-1.863537362	-3.338467828	-0.388606895	0.027628046	3.545030312	1.623274363	5.46678626	0.009858714	0.893230818	-10.36716612	-56.52937925	35.79504701	0.435843035	0.890818862
body size TL	2010	Species	Ficus fistulosa	-1.085214211	-4.376616187	2.206187764	0.435370201	2.589304763	-1.405306781	6.583916308	0.156541995	0.228433526	-10.07023691	-63.26453245	43.12405863	0.626949187	0.097850233
body size TL	2010	Species	Ficus nervosa	-2.656436596	-6.526947016	1.214073824	0.116887846	4.220598515	0.186205978	8.254991053	0.04474151	0.715998747	-11.35719754	-18.88098058	-3.833414499	0.022894983	0.98071669
body size TL	2010	Species	Ficus vasculosa	1.08953602	-1.598894577	3.777966616	0.32344926	0.109517811	-2.745166343	2.964201966	0.920301096	-0.246464495	-12.54976153	-22.96453364	-2.134989433	0.031258203	0.718408032
body size TL	2010	Species	Garcinia oblongifolia	-0.328806923	-2.156255049	1.498641203	0.693501299	1.873722046	-0.123614826	3.871058918	0.062817503	0.259453003	0.086018329	-21.31250182	21.48453848	0.99283092	0.166893576
body size TL	2010	Species	Gironniera subaequalis	-0.041891811	-1.265624738	1.181841116	0.939018438	1.429543041	0.014240305	2.844845777	0.048221393	0.329619044	-5.040096972	-12.47621981	2.396025869	0.153033372	0.439520275
body size TL	2010	Species	Glochidion wrightii	-2.397280462	-4.750184515	-0.044376409	0.047761424	4.209707672	1.013900186	7.405515158	0.024755043	0.805577642	10.38761418	-56.5308977	77.30612605	0.572957989	0.761550178
body size TL	2010	Species	Goniothalamus chinensis	-1.865988546	-3.624342161	-0.107634931	0.043178762	3.147427355	0.998129868	5.296724842	0.018643645	0.838181389	-3.495623344	-23.02719601	16.03594933	0.5217849	0.812781454
body size TL	2010	Species	Gonocaryum lobbianum	-2.182330434	-3.854355618	-0.510305251	0.020215195	3.81398275	1.587776069	6.040189431	0.006995841	0.754047767	-6.892075038	-32.55200905	18.76785897	0.497266467	0.730085764
body size TL	2010	Species	Helicia cochinchinensis	-3.511915285	-5.382581176	-1.641249394	0.004773587	5.701212314	3.133388962	8.269035666	0.002306424	0.84031381	-8.094560849	-35.06118216	18.87206046	0.451489031	0.829924333
body size TL	2010	Species	Helicia formosana	0.268189817	-3.185750704	3.722130338	0.839858697	0.569715508	-3.546479597	4.685910612	0.72032404	-0.205495101	-23.49914006	-62.52431648	15.52603636	0.151183274	0.277311967
body size TL	2010	Species	Heritiera parvifolia	-2.130653658	-3.157211612	-1.104095704	0.001127804	4.013047133	2.794760494	5.231333771	3.89E-05	0.845023318	-4.669906403	-8.461803806	-0.878009	0.021813428	0.913180235
body size TL	2010	Species	Lasianthus chinensis	-5.721256229	-9.47859307	-1.963919388	0.013395093	10.41503427	3.035310368	17.79475816	0.01727085	0.741654445	-63.33809237	-301.6467102	174.9705255	0.459771875	0.721868073
body size TL	2010	Species	Liquidambar formosana	-0.614214461	-1.354557476	0.126128554	0.086115303	2.179008825	1.544705032	2.813312617	0.000309347	0.927693889	1.433904772	-0.639569938	3.507379483	0.127265397	0.952965885
body size TL	2010	Species	Lirianthe championii	-3.219135701	-6.282351038	-0.155920365	0.044241328	5.0193099	-1.167998459	11.20661826	0.081660329	0.586139823	30.08651557	-357.1016284	417.2746595	0.769929156	0.412069773
body size TL	2010	Species	Litchi chinensis	-0.167646222	-3.716126953	3.380834509	0.901972228	1.478612025	-2.244751695	5.201975746	0.332087821	0.041350405	-7.156595253	-41.02603983	26.71284933	0.54945698	-0.110773369
body size TL	2010	Species	Lithocarpus amygdalifolius	-1.147577649	-2.718128257	0.422972959	0.102580481	2.780392841	1.486705763	4.074079919	0.006395974	0.919649191	-0.70206576	-11.59386584	10.18973433	0.807555841	0.883937445
body size TL	2010	Species	Lithocarpus handelianus	-0.869188666	-3.67152013	1.933142798	0.47662952	2.250591962	-0.141765115	4.642949039	0.060940376	0.380465613	-8.79852309	-29.73802225	12.14097607	0.329409379	0.397210588
body size TL	2010	Species	Lithocarpus silvicolarum	-0.576608109	-1.512558912	0.359342694	0.188526522	2.116774957	1.193890126	3.039659789	0.000983298	0.780314311	-1.364936693	-4.024727186	1.2948538	0.255911726	0.797037398
body size TL	2010	Species	Litsea baviensis	-2.442374445	-4.878695594	-0.006053295	0.04969762	4.039445998	1.145503387	6.933388609	0.021214617	0.824041822	-39.48363496	-110.17379	31.20652004	0.138152249	0.932110464
body size TL	2010	Species	Litsea cubeba	0.725140436	-3.636490591	5.086771464	0.633388298	0.245168985	-4.88969082	5.380028789	0.888870616	-0.323150142	-14.53136072	-233.080659	204.0179376	0.801724487	-0.906699355
body size TL	2010	Species	Litsea variabilis	-2.829339146	-4.052585229	-1.606093064	0.000429176	4.771744978	3.137871382	6.405618574	6.83E-05	0.789855728	-6.84333582	-18.96123008	5.274558434	0.233391366	0.802347848
body size TL	2010	Species	Machilus chinensis	-0.413725374	-2.37236522	1.544914471	0.610458941	1.8047314	-0.422148981	4.031611781	0.091679342	0.357604813	1.736196642	-19.06870683	22.54110011	0.828143006	0.207640269
body size TL	2010	Species	Machilus monticola	-1.665723712	-4.321929311	0.990481887	0.156631648	3.206130669	-0.362300791	6.77456213	0.0671564	0.510897249	-11.0578574	-68.36123138	46.24551658	0.582569548	0.420690163
body size TL	2010	Species	Machilus nanmu	-0.93555524	-5.09052939	3.21941891	0.565761752	2.587494969	-2.178429997	7.353419935	0.206195439	0.202829051	26.34461742	-140.3941574	193.0833923	0.649680385	0.019720849
body size TL	2010	Species	Machilus pomifera	-1.797798748	-2.966800078	-0.628797419	0.008325249	3.37534668	2.118448899	4.632244461	0.000385192	0.830951761	1.084358461	-22.62924564	24.79796256	0.914559508	0.80318772
body size TL	2010	Species	Maclurodendron oligophlebium	-1.154051438	-1.944450443	-0.363652432	0.01174584	2.603509517	1.703647425	3.50337161	0.000398294	0.875265235	-3.262605543	-7.14418889	0.618977804	0.083117309	0.922592828
body size TL	2010	Species	Mallotus hookerianus	-2.245477469	-3.198877188	-1.29207775	0.001190342	3.848522119	2.542739719	5.15430452	0.000360094	0.87933019	-7.910205077	-16.95250844	1.132098282	0.074393972	0.928007403
body size TL	2010	Species	Mayodendron igneum	-1.751900274	-3.390824401	-0.112976147	0.042404503	3.239122162	1.400969872	5.077274451	0.011205807	0.883888035	-0.763385529	-19.10359653	17.57682547	0.874366303	0.828581088
body size TL	2010	Species	Meliosma angustifolia	-1.974177829	-4.618819612	0.670463955	0.117544486	3.300546606	0.0598559	6.541237313	0.047027916	0.42672737	7.661477254	-21.18621664	36.50917115	0.525133841	0.370731448
body size TL	2010	Species	Meliosma squamulata	-0.665747154	-2.543789292	1.212294984	0.341330807	1.88500439	-0.408896877	4.178905657	0.079331173	0.593457779	9.433887513	-41.19440317	60.06217819	0.506823245	0.538507486
body size TL	2010	Species	Memecylon nigrescens	-1.629982467	-3.274314147	0.014349213	0.051080605	2.856019328	0.511957183	5.200081473	0.030374006	0.778210221	-8.626455856	-35.14859673	17.89568501	0.29661092	0.831913133
body size TL	2010	Species	Michelia shiluensis	-0.697878699	-1.806871283	0.411113885	0.15552568	2.092550113	1.093110614	3.091989611	0.004358647	0.867697685	-1.994378915	-8.665043082	4.676285252	0.411555572	0.864489968
body size TL	2010	Species	Microcos chungii	-1.179586202	-3.299294047	0.940121643	0.174693468	2.670427055	0.20576726	5.135086849	0.040992161	0.731357301	6.425937886	-26.50691532	39.3587911	0.48952657	0.702041582
body size TL	2010	Species	Microdesmis caseariifolia	-2.541006153	-5.422004802	0.339992495	0.072691162	4.373605756	-0.165659696	8.912871207	0.056062748	0.461128708	21.31657904	-87.16818314	129.8013412	0.61436937	0.37305983
body size TL	2010	Species	Myrsine seguinii	-4.303259627	-8.972170118	0.365650864	0.06084271	5.954139875	0.566824083	11.34145567	0.038993162	0.739774789	-10.47039597	-28.61519564	7.67440369	0.131072156	0.904381131
body size TL	2010	Species	Neolitsea pulchella	1.655703543	-1.065383354	4.376790439	0.148229458	-0.605400138	-3.714432418	2.503632142	0.579340697	-0.182025217	-30.96711713	-48.49084503	-13.44338923	0.016861084	0.940713388
body size TL	2010	Species	Nephelium topengii	-1.55378939	-3.294955846	0.187377066	0.068382775	3.09568962	1.306109016	4.885270223	0.008630453	0.815272979	-2.926291783	-10.73612792	4.883544358	0.318809427	0.832898617
body size TL	2010	Species	Olea dioica	0.832553356	-8.604133525	10.26924024	0.79713545	0.299267254	-9.793213279	10.39174779	0.930766888	-0.329387171	24.64151256	-343.2521534	392.5351785	0.800321622	-0.914573856
body size TL	2010	Species	Olea hainanensis	0.779475233	-4.405363753	5.964314218	0.725604211	0.216693045	-5.358251033	5.791637123	0.927324935	-0.164910415	-10.17101997	-63.21813202	42.87609208	0.642983134	-0.333123273
body size TL	2010	Species	Ormosia balansae	-2.204017233	-5.907631126	1.499596661	0.154562905	3.784622352	0.107738159	7.461506545	0.046576561	0.70867116	-8.136831031	-33.79136691	17.51770484	0.305610459	0.773714767
body size TL	2010	Species	Ormosia pinnata	-2.71709064	-6.020822596	0.586641316	0.079182444	4.90438712	0.477299598	9.331474643	0.038762446	0.7407572	-1.402803483	-53.36487686	50.55926989	0.918140017	0.613741601
body size TL	2010	Species	Pentaphylax euryoides	0.230260255	-7.325616198	7.786136708	0.936636742	0.570263234	-7.459018947	8.599545415	0.853292498	-0.23796561	11.05107254	-43.75858136	65.86072643	0.566750673	-0.451420948
body size TL	2010	Species	Psychotria asiatica	-5.378117292	-8.391243358	-2.364991227	0.003933635	8.82594012	4.121658573	13.53022167	0.003020837	0.700167508	-38.05412863	-96.20107802	20.09282075	0.16041273	0.754935943
body size TL	2010	Species	Radermachera frondosa	-0.242209966	-4.475272047	3.990852116	0.867117529	1.598317788	-3.053740687	6.250376263	0.354155329	0.046602878	5.559693367	-98.2489487	109.3683354	0.839176908	-0.393107593
body size TL	2010	Species	Reevesia thyrsoidea	0.115656375	-2.54441774	2.775730489	0.898714959	1.642225864	-1.576050586	4.860502314	0.202850738	0.290426484	-18.37792175	-80.40463451	43.648791	0.330442763	0.412799774
body size TL	2010	Species	Rhodamnia dumetorum	-1.686033813	-3.885989941	0.513922316	0.109868698	2.700589722	0.416139052	4.985040392	0.027598085	0.51278574	-5.156989798	-11.77902177	1.465042174	0.101696008	0.675460722
body size TL	2010	Species	Sarcosperma laurinum	-4.127292299	-7.134340049	-1.120244549	0.011636166	6.03550398	2.416383891	9.654624069	0.003686277	0.509658125	-15.71268609	-38.93005721	7.504685032	0.162498168	0.560548121
body size TL	2010	Species	Schefflera heptaphylla	-2.393856721	-3.716228844	-1.071484598	0.002696284	4.137164574	2.666478849	5.607850299	0.000130753	0.79796319	-6.902894093	-15.30304341	1.497255222	0.094697359	0.843124825
body size TL	2010	Species	Schefflera minutistellata	-0.84343293	-3.534107327	1.847241468	0.392001466	2.529458874	-0.229266927	5.288184675	0.061597538	0.652612629	-12.89524263	-37.55366807	11.76318282	0.153341307	0.852445968
body size TL	2010	Species	Schima crenata	-1.088540291	-3.524042153	1.346961571	0.325677968	2.547424668	0.389982725	4.70486661	0.026828827	0.459298184	11.09046271	-3.956353934	26.13727935	0.12135768	0.590940547
body size TL	2010	Species	Sterculia lanceolata	-1.009282754	-5.194307664	3.175742156	0.539791285	2.146651044	-3.049969453	7.343271542	0.315358134	0.059337688	17.40324289	-31.1116528	65.91813858	0.336487358	0.125628957
body size TL	2010	Species	Symplocos cochinchinensis	-2.931651101	-4.472003526	-1.391298675	0.003478049	4.416775589	2.869496521	5.964054657	0.000428501	0.87223401	-1.456060738	-8.238516065	5.326394589	0.604805454	0.85548312
body size TL	2010	Species	Symplocos poilanei	-1.726482525	-2.468229433	-0.984735617	0.000902825	3.163008497	2.344882691	3.981134303	3.85E-05	0.911676989	2.634984699	-6.450695254	11.72066465	0.504556673	0.904935431
body size TL	2010	Species	Symplocos singuliflora	-3.047527472	-5.537429527	-0.557625417	0.030017536	4.892575065	0.755948314	9.029201817	0.032799589	0.767006592	-13.10631856	-86.32616057	60.11352345	0.521730105	0.730452988
body size TL	2010	Species	Symplocos viridissima	-1.122975703	-2.831901192	0.585949786	0.151979979	2.646856254	0.627790603	4.665921906	0.019892831	0.633160568	-8.867003241	-29.05667313	11.32266665	0.289686733	0.66571167
body size TL	2010	Species	Syndiclis chinensis	-3.524292121	-7.728316324	0.679732083	0.075826669	6.023641491	0.390070846	11.65721214	0.042374047	0.725633692	-0.444096802	-199.6966062	198.8084126	0.993219134	0.588469461
body size TL	2010	Species	Syzygium acuminatissimum	-2.518888206	-4.269719012	-0.7680574	0.016205153	4.128803185	1.679174919	6.578431451	0.009450195	0.806943064	-2.294311764	-22.95257082	18.36394729	0.747134639	0.752880969
body size TL	2010	Species	Syzygium championii	2.030658538	-0.623678681	4.684995758	0.110376803	-1.371346961	-4.300412983	1.55771906	0.295585732	0.042724643	-12.5414964	-15.93795277	-9.145040021	0.000219393	0.939602064
body size TL	2010	Species	Syzygium hancei	-2.141046896	-4.206247329	-0.075846463	0.044272965	3.793640412	1.385665251	6.201615574	0.008411144	0.664443929	-16.37938482	-35.602839	2.844069362	0.080069455	0.794500499
body size TL	2010	Species	Syzygium odoratum	-0.663665647	-4.642228703	3.314897409	0.632300815	1.517977149	-4.17147454	7.207428839	0.458212775	-0.074991093	-25.06745239	-94.57307121	44.43816643	0.260894057	0.268378684
body size TL	2010	Species	Syzygium rysopodum	-3.262726005	-6.856482373	0.331030362	0.066894245	4.959321872	0.618395473	9.300248272	0.032377255	0.559622444	-15.06592157	-53.52758198	23.39573884	0.33793067	0.575155279
body size TL	2010	Species	Tabernaemontana bovina	-2.586669607	-4.392102143	-0.781237072	0.012737367	4.253857235	1.341691654	7.166022817	0.011723964	0.627169291	2.195540381	-40.89500769	45.28608845	0.900901237	0.554132887
body size TL	2010	Species	Triadica cochinchinensis	-1.275537676	-5.732688798	3.181613446	0.471350568	2.271368376	-1.536080703	6.078817456	0.172999607	0.258531485	27.20056	6.942669532	47.45845047	0.023529575	0.860491974
body size TL	2010	Species	Vatica mangachapoi	-1.400169429	-2.505927554	-0.294411305	0.024545564	3.369109242	2.095694663	4.642523822	0.001828838	0.913733016	0.312706097	-24.07225021	24.69766241	0.970010843	0.885041177
body size TL	2010	Species	Wendlandia uvariifolia	-4.157904051	-6.301031801	-2.014776302	0.005743239	6.04631544	3.224191789	8.868439091	0.004007197	0.873045096	-5.265185646	-26.86189328	16.33152198	0.494377261	0.859016124
body size TL	2010	Species	Xanthophyllum hainanense	-2.155153014	-3.551063924	-0.759242104	0.010649628	3.690753406	2.122694854	5.258811958	0.001778248	0.855794734	-2.646306374	-10.01235643	4.719743682	0.374993767	0.855648135
body size TL	2015	Species	Acronychia pedunculata	0.33951622	-2.477943202	3.156975642	0.778034601	0.645956111	-2.342435469	3.634347691	0.61585224	-0.114694334	-20.5143676	-39.2438493	-1.78488589	0.037303381	0.48263411
body size TL	2015	Species	Adinandra hainanensis	-0.2274195	-0.94748589	0.492646889	0.493056096	1.839896143	1.143591094	2.536201192	0.000208182	0.776436421	2.27469555	-1.596445762	6.145836862	0.212431038	0.795439368
body size TL	2015	Species	Aidia canthioides	-2.509361322	-3.712872233	-1.305850411	0.00221727	3.876491549	2.380096547	5.372886551	0.000721602	0.848422843	-3.649602886	-8.44595913	1.146753357	0.107840642	0.896954973
body size TL	2015	Species	Alphonsea monogyna	-1.486977916	-2.241403063	-0.732552769	0.001886363	3.027886385	2.145482898	3.910289873	4.72E-05	0.872544812	1.257141244	-3.821954248	6.336236737	0.576735179	0.861132443
body size TL	2015	Species	Altingia obovata	-1.422073759	-3.614869471	0.770721954	0.146139286	2.721250577	0.920688789	4.521812366	0.013738456	0.768599515	0.939909063	-10.55290248	12.4327206	0.811498448	0.698278823
body size TL	2015	Species	Amesiodendron chinense	-3.362229131	-5.835268318	-0.889189944	0.022761732	5.582158936	2.417272475	8.747045398	0.011177175	0.884082281	4.575035277	-27.96393651	37.11400706	0.606702075	0.853019217
body size TL	2015	Species	Antidesma maclurei	-2.462551262	-7.965772029	3.040669506	0.249623243	4.366905356	-2.776783079	11.51059379	0.146930972	0.410433087	9.848122978	-312.6657749	332.3620209	0.907496065	0.123216997
body size TL	2015	Species	Antidesma montanum	-3.784611657	-7.819269312	0.250045998	0.060768598	5.596907949	0.50953066	10.68428524	0.036759295	0.538383918	-11.60490202	-61.95346411	38.74366006	0.557023045	0.476570115
body size TL	2015	Species	Antirhea chinensis	-4.778208159	-23.69785876	14.14144244	0.480336864	7.658192329	-23.19647041	38.51285507	0.487269695	-0.10377529	172.6833341	-1446.493894	1791.860562	0.691368137	-0.497955036
body size TL	2015	Species	Apodytes dimidiata	-1.729275116	-6.989448406	3.530898174	0.413009613	2.820701584	-2.104335087	7.745738255	0.18700795	0.234134509	-2.424757444	-29.03203907	24.18252419	0.79069135	0.006695605
body size TL	2015	Species	Ardisia densilepidotula	-1.41764577	-3.921825194	1.086533654	0.222527594	2.629071566	-0.473539315	5.731682447	0.085150753	0.273710906	-9.073102078	-22.0991784	3.952974239	0.139199818	0.42907135
body size TL	2015	Species	Ardisia obtusa	-4.929973637	-17.35340487	7.4934576	0.29586283	8.156417133	-13.56328279	29.87611706	0.317908661	0.096714772	-87.95817492	-3661.608197	3485.691847	0.925325688	-0.347372422
body size TL	2015	Species	Ardisia quinquegona	-4.78029468	-7.825052605	-1.735536756	0.009963611	7.900495518	2.533093492	13.26789754	0.012840501	0.689388127	5.907839514	-142.6381391	154.4538181	0.91739296	0.612915099
body size TL	2015	Species	Beilschmiedia intermedia	-2.735450562	-7.532719472	2.061818348	0.167209536	3.629057016	-1.431606101	8.689720133	0.10672221	0.512687597	-8.405058384	-16.61671043	-0.193406342	0.047886121	0.931669668
body size TL	2015	Species	Canarium album	-2.578441617	-4.035465256	-1.121417977	0.00411367	4.243041909	2.44832574	6.037758079	0.000824185	0.790864368	-7.975168339	-16.4152184	0.464881724	0.06009282	0.870971831
body size TL	2015	Species	Cinnamomum parthenoxylon	-0.437331415	-2.232121795	1.357458966	0.535807224	1.484650012	-0.441216303	3.410516327	0.099047635	0.417327205	-4.132808934	-9.58354935	1.317931483	0.094764653	0.735821099
body size TL	2015	Species	Cleyera obscurinervia	-0.117934435	-1.591306377	1.355437507	0.815391426	1.170721883	-0.455893383	2.797337149	0.105907912	0.514938826	0.938369741	-11.03846926	12.91520874	0.768125796	0.31152768
body size TL	2015	Species	Cratoxylum cochinchinense	-0.6359866	-3.327555625	2.055582424	0.570111935	1.767651533	-0.778915707	4.314218774	0.134444679	0.266844321	-7.386647804	-20.58619799	5.812902386	0.195211829	0.428480979
body size TL	2015	Species	Cryptocarya chinensis	-1.765804503	-4.491018335	0.959409328	0.146408676	2.895365447	-0.445070891	6.235801785	0.073832699	0.489344315	-9.33877019	-14.57293064	-4.10460974	0.010823648	0.942038332
body size TL	2015	Species	Cryptocarya maclurei	-1.444463275	-4.094140912	1.205214362	0.230626501	2.757003446	-0.191569888	5.70557678	0.062119741	0.376927463	1.647606087	-17.68186872	20.97708089	0.835226882	0.259423932
body size TL	2015	Species	Cryptocarya metcalfiana	-2.061367026	-2.656069332	-1.46666472	4.39E-05	3.695384609	3.038244273	4.352524944	1.18E-06	0.948910139	0.711050358	-2.903351846	4.325452562	0.655923498	0.943362475
body size TL	2015	Species	Cyclobalanopsis patelliformis	-2.392983939	-4.283771311	-0.502196567	0.021202467	3.43898976	1.951161103	4.926818417	0.00131196	0.815733244	-2.806484796	-5.148402653	-0.46456694	0.027453752	0.923696618
body size TL	2015	Species	Dacrydium pectinatum	0.923398664	-0.937541009	2.784338337	0.240361414	0.815818524	-0.362227488	1.993864536	0.126870825	0.350390043	-2.300297068	-5.760899345	1.16030521	0.124725259	0.652379567
body size TL	2015	Species	Dalbergia hainanensis	-0.352079268	-2.343313286	1.63915475	0.680387773	2.008320415	-0.058564411	4.07520524	0.054949304	0.399290357	-10.89337516	-28.70030615	6.913555829	0.176630123	0.517690671
body size TL	2015	Species	Daphniphyllum oldhamii	-1.147380863	-12.08617101	9.791409282	0.760494562	2.255518496	-8.948233465	13.45927046	0.567308454	-0.17285674	38.58123866	-181.8726605	259.0351378	0.530018192	-0.370689113
body size TL	2015	Species	Decaspermum hainanense	-1.66867312	-4.194456353	0.857110112	0.140528739	3.281218298	0.614466409	5.947970188	0.02687413	0.680925713	-2.104156897	-33.75458948	29.54627569	0.845998441	0.580822168
body size TL	2015	Species	Decaspermum montanum	-0.894669654	-1.992816447	0.203477138	0.093259973	2.160225169	1.077366018	3.24308432	0.002762282	0.765322538	-3.235353871	-13.97172393	7.50101619	0.473577538	0.748562359
body size TL	2015	Species	Dillenia turbinata	-0.838409221	-1.583788113	-0.093030329	0.031477735	2.182472357	1.434247263	2.930697451	9.95E-05	0.809665224	-0.880549902	-3.945660107	2.184560304	0.526289343	0.797009199
body size TL	2015	Species	Diospyros hainanensis	-2.206518478	-3.195845589	-1.217191366	0.001576406	3.808275901	2.679262288	4.937289514	0.000171035	0.905562643	0.534191751	-4.584866961	5.653250463	0.79922278	0.888282951
body size TL	2015	Species	Diospyros howii	-1.067193678	-2.250113515	0.115726159	0.069379048	2.67215209	1.113837019	4.230467161	0.005711781	0.703458985	4.444579368	-24.27173933	33.16089807	0.707150131	0.65507088
body size TL	2015	Species	Diospyros morrisiana	-3.409867917	-4.199392656	-2.620343179	4.22E-05	5.626575763	4.556151531	6.696999995	1.36E-05	0.959166903	-5.485961403	-14.54288929	3.570966489	0.180189311	0.967000948
body size TL	2015	Species	Diplospora dubia	-1.858969052	-3.672461878	-0.045476226	0.045684222	3.106461218	0.426630926	5.78629151	0.028225323	0.405767205	-5.281318552	-34.47582815	23.91319105	0.681675566	0.33817698
body size TL	2015	Species	Engelhardia hainanensis	-0.644637199	-4.876196732	3.586922335	0.69406985	1.798090042	-2.478115197	6.074295281	0.307870402	0.067679513	-18.06130009	-36.55652571	0.433925524	0.052973023	0.705388524
body size TL	2015	Species	Engelhardia roxburghiana	-0.437192348	-1.505576609	0.631191912	0.383341204	1.911244308	0.981916428	2.840572188	0.001006972	0.645138977	-2.025309537	-5.797109057	1.746489983	0.255390862	0.661245812
body size TL	2015	Species	Eurya hainanensis	-1.962646693	-3.43134971	-0.493943676	0.023830247	3.557952411	1.701797056	5.414107766	0.008849815	0.900529491	-9.400124056	-27.45069526	8.650447147	0.154349295	0.957495025
body size TL	2015	Species	Ficus fistulosa	-2.860171925	-4.948428093	-0.771915758	0.019058572	4.77043983	2.295486998	7.245392662	0.005879478	0.846810061	1.476356335	-24.11932394	27.07203661	0.86606204	0.798015402
body size TL	2015	Species	Ficus nervosa	-2.928068774	-7.226405591	1.370268044	0.118688671	4.391660321	0.038375584	8.744945058	0.048937542	0.699413419	-10.90549882	-26.89433834	5.083340697	0.099143085	0.915028614
body size TL	2015	Species	Ficus vasculosa	1.004399316	-1.395214058	3.40401269	0.309796983	0.238840165	-2.261705821	2.739386152	0.803966755	-0.228402479	-11.13945573	-21.35377188	-0.925139577	0.040326203	0.673420669
body size TL	2015	Species	Garcinia oblongifolia	-0.1268521	-2.051578645	1.797874445	0.884769153	1.659369066	-0.385267114	3.704005245	0.09955774	0.191627831	-3.322558222	-23.35564123	16.71052479	0.71208153	0.106910874
body size TL	2015	Species	Gironniera subaequalis	-0.012924808	-1.262715762	1.236866146	0.981558189	1.370906955	-0.006889496	2.748703405	0.050908139	0.321502729	-3.628404181	-10.63214374	3.375335381	0.260180664	0.361467369
body size TL	2015	Species	Glochidion wrightii	-2.111562802	-6.040289772	1.817164169	0.185707632	3.757614075	-1.377520494	8.892748644	0.102265006	0.52511211	35.26234214	-77.12345745	147.6481417	0.309503956	0.627297147
body size TL	2015	Species	Gonocaryum lobbianum	-2.506199752	-4.680877669	-0.331521836	0.031429536	4.138130055	1.308101208	6.968158902	0.013174313	0.686328371	-5.683622176	-36.36392218	24.99667782	0.634123369	0.632233697
body size TL	2015	Species	Helicia cochinchinensis	-3.360141505	-5.487428466	-1.232854545	0.009725822	5.319301114	2.4988606	8.139741628	0.004681733	0.78950177	-11.84905723	-37.98453006	14.28641561	0.276573194	0.811532618
body size TL	2015	Species	Helicia formosana	-0.304321315	-2.514566223	1.905923592	0.721697074	1.356173572	-1.262006376	3.974353519	0.22377556	0.176043565	-10.58469302	-39.68523638	18.51585034	0.330840392	0.240577874
body size TL	2015	Species	Heritiera parvifolia	-2.415605897	-3.45890167	-1.372310124	0.000536394	4.234754478	2.973529742	5.495979213	3.34E-05	0.850057416	-3.945456821	-6.990029299	-0.900884343	0.017377696	0.920291448
body size TL	2015	Species	Lasianthus chinensis	-4.30994319	-14.70740436	6.087517981	0.278758441	7.19675436	-12.19455002	26.58805875	0.322666343	0.089879696	-309.6622149	-483.4480982	-135.8763316	0.016590757	0.955077016
body size TL	2015	Species	Liquidambar formosana	-0.444923974	-1.184372892	0.294524943	0.182603196	2.037290696	1.420735856	2.653845535	0.000371806	0.9222276	1.741398173	0.280670021	3.202126325	0.029656602	0.973998877
body size TL	2015	Species	Lirianthe championii	-1.65859409	-10.20105335	6.883865172	0.580378645	1.501484006	-14.78376282	17.78673083	0.788329473	-0.296136632	104.7525469	-397.1998341	606.7049278	0.463988408	-0.385618484
body size TL	2015	Species	Litchi chinensis	-0.283502559	-3.71765859	3.150653472	0.82995136	1.579089426	-1.901638155	5.059817007	0.276305873	0.104991955	-0.339743588	-28.60612705	27.92663988	0.971890674	-0.192762336
body size TL	2015	Species	Lithocarpus amygdalifolius	-1.011263509	-2.996765978	0.974238961	0.203486222	2.622671286	1.029174368	4.216168204	0.013544631	0.868573042	-1.77719925	-14.16920774	10.61480924	0.600080945	0.834389268
body size TL	2015	Species	Lithocarpus handelianus	-1.017697402	-4.719015351	2.683620547	0.526128634	2.398825746	-0.697753524	5.495405015	0.106827183	0.270309084	-10.14169462	-33.63247514	13.34908589	0.317587699	0.297434537
body size TL	2015	Species	Lithocarpus silvicolarum	-0.990222101	-2.545721955	0.565277752	0.175963198	2.347960845	0.826080499	3.869841192	0.008198025	0.606085697	-0.634718596	-5.790141995	4.520704802	0.773387061	0.547281062
body size TL	2015	Species	Litsea baviensis	-2.34763045	-5.754127092	1.058866193	0.115904153	3.775604795	-0.148915677	7.700125266	0.054920024	0.676739909	-26.49887873	-114.5411222	61.54336476	0.324659076	0.736261157
body size TL	2015	Species	Litsea cubeba	0.427930251	-4.503880718	5.35974122	0.8003717	0.676199109	-4.897163599	6.249561816	0.725165711	-0.270209849	-38.80219271	-157.4436514	79.83926596	0.294652936	0.042606918
body size TL	2015	Species	Litsea variabilis	-2.645217631	-4.051116442	-1.23931882	0.001851262	4.384117443	2.572947156	6.19528773	0.000304239	0.718591632	-4.384811286	-20.19839283	11.42877026	0.546074554	0.700420569
body size TL	2015	Species	Machilus chinensis	0.028967403	-0.987155249	1.045090055	0.944423317	1.396880917	0.290685884	2.50307595	0.022794849	0.613825816	-0.499329254	-9.207411273	8.208752765	0.881223433	0.520321736
body size TL	2015	Species	Machilus monticola	-1.364805299	-3.657132867	0.927522268	0.173666475	2.811874917	-0.173499303	5.797249138	0.059103283	0.53868944	-8.847435966	-52.59582951	34.90095758	0.565651429	0.459542343
body size TL	2015	Species	Machilus nanmu	-1.548306506	-5.391286651	2.294673638	0.289879805	3.36347588	-1.044584632	7.771536392	0.09347222	0.550391438	33.18147674	-44.10783145	110.4707849	0.205985193	0.750777149
body size TL	2015	Species	Machilus pomifera	-1.614976178	-2.910823708	-0.319128648	0.021499503	3.129112726	1.769773129	4.488452324	0.000962939	0.781591283	-9.773270249	-24.86777948	5.321238988	0.164215261	0.820345936
body size TL	2015	Species	Maclurodendron oligophlebium	-0.988369333	-2.400086483	0.423347817	0.137523749	2.294169614	0.752776572	3.835562656	0.010810064	0.636620068	-5.647642078	-8.595805406	-2.699478751	0.004381048	0.925458019
body size TL	2015	Species	Mallotus hookerianus	-2.116847272	-3.018741189	-1.214953354	0.00121187	3.628249176	2.417300385	4.839197968	0.000329126	0.882845391	-7.640296224	-15.92836723	0.647774787	0.063978728	0.933781922
body size TL	2015	Species	Mayodendron igneum	-1.602836752	-3.24567138	0.039997877	0.053089525	3.106352526	1.291239052	4.921465999	0.012156234	0.877537535	-1.696390322	-19.49500509	16.10222445	0.721497507	0.830554254
body size TL	2015	Species	Meliosma angustifolia	-2.427809564	-4.162369346	-0.693249782	0.014059468	4.059999927	2.069416634	6.050583221	0.002475097	0.773516852	3.923589953	-6.669147399	14.51632731	0.38474482	0.76993535
body size TL	2015	Species	Memecylon nigrescens	-1.994907088	-3.44884013	-0.540974047	0.018948366	3.31448446	1.284448892	5.344520027	0.010551877	0.796330493	-8.822735719	-28.84076458	11.19529314	0.255301178	0.835994099
body size TL	2015	Species	Michelia shiluensis	-0.921354341	-2.007593575	0.164884894	0.078088104	2.26841768	1.30222679	3.23460857	0.002859646	0.89245262	-1.381983797	-8.121471419	5.357503824	0.560569484	0.874429018
body size TL	2015	Species	Microdesmis caseariifolia	-3.299549195	-5.975410251	-0.623688138	0.029442942	5.496785601	1.456909184	9.536662017	0.022713661	0.816092806	-6.441511743	-134.5165644	121.6335409	0.84874187	0.730450634
body size TL	2015	Species	Myrsine seguinii	-3.522635565	-6.865479403	-0.179791728	0.043940946	5.148762679	1.333044869	8.964480489	0.023222773	0.813438195	-7.234537591	-21.44680161	6.977726426	0.159909808	0.917656712
body size TL	2015	Species	Neolitsea obtusifolia	-0.763428353	-2.192529763	0.665673058	0.187677652	2.314741798	0.796448746	3.833034849	0.016711669	0.849287057	4.555008598	-2.049545366	11.15956256	0.097274936	0.958157387
body size TL	2015	Species	Neolitsea pulchella	1.355968531	-2.663041958	5.37497902	0.361627836	-0.221561765	-4.657137067	4.214013536	0.883794103	-0.322195866	-37.91800896	-55.30943167	-20.52658625	0.011173263	0.955927871
body size TL	2015	Species	Nephelium topengii	-1.498452647	-3.121509127	0.124603833	0.062419999	3.031408715	1.39176204	4.67105539	0.006823624	0.835250746	-2.83488468	-9.884408703	4.214639344	0.290616586	0.857908854
body size TL	2015	Species	Olea dioica	1.402638838	-10.38159403	13.1868717	0.730058168	-0.256641736	-12.4564294	11.94314592	0.9508353	-0.331344303	-130.1588461	-469.1890928	208.8714006	0.24036612	0.155349172
body size TL	2015	Species	Olea hainanensis	0.968783656	-4.117706057	6.05527337	0.657622589	0.043382779	-5.297825724	5.384591281	0.984787925	-0.166589867	-10.52798977	-56.68977945	35.63379992	0.583163586	-0.309865805
body size TL	2015	Species	Ormosia pinnata	-2.789463779	-5.430088802	-0.148838757	0.043674248	4.656267139	1.423299974	7.889234305	0.01950059	0.833392446	-0.866463055	-29.16613066	27.43320455	0.907250002	0.752238546
body size TL	2015	Species	Pentaphylax euryoides	0.096651047	-7.157762314	7.351064408	0.972264829	0.780556836	-6.759388249	8.320501921	0.788062278	-0.224705702	9.541103906	-42.2558892	61.33809701	0.598920583	-0.465114409
body size TL	2015	Species	Polyalthia cerasoides	-4.991756534	-15.83565496	5.852141892	0.239162388	7.49955007	-10.13692048	25.13602062	0.268910554	0.172072526	9.335073442	-313.3538239	332.0239708	0.912324279	-0.232344753
body size TL	2015	Species	Psychotria asiatica	-3.894827253	-7.366464027	-0.42319048	0.032804731	6.402342021	1.15832252	11.64636152	0.02341856	0.478296564	51.30105825	-60.85262719	163.4547437	0.305824857	0.496476886
body size TL	2015	Species	Radermachera frondosa	0.626483199	-2.697713929	3.950680326	0.59093681	0.703518001	-2.828606363	4.235642364	0.571194192	-0.175851057	-2.810099863	-102.9418653	97.32166562	0.914926586	-0.751011277
body size TL	2015	Species	Reevesia thyrsoidea	0.160838188	-2.140969276	2.462645652	0.838302822	1.590004501	-1.144401075	4.324410077	0.161339434	0.377380279	-18.17542095	-60.58619376	24.23535186	0.206504482	0.654105299
body size TL	2015	Species	Rhodamnia dumetorum	-1.356218945	-3.43035254	0.71791465	0.160722993	2.420664509	0.274866588	4.56646243	0.032838825	0.486032211	-4.702414147	-10.6096534	1.204825108	0.096095431	0.66434076
body size TL	2015	Species	Sarcosperma laurinum	-3.883296263	-6.751331489	-1.015261037	0.012516917	5.602186636	2.267122339	8.937250933	0.003518858	0.513562141	-13.63705395	-32.41365047	5.139542561	0.136678672	0.575962596
body size TL	2015	Species	Schefflera heptaphylla	-2.450292387	-4.319139326	-0.581445447	0.016472504	4.111810008	2.087150093	6.136469924	0.001575371	0.699320401	-0.401190055	-26.71417907	25.91179896	0.972246632	0.65642997
body size TL	2015	Species	Schima crenata	-0.930830918	-3.322328782	1.460666946	0.387996164	2.419080505	0.344894073	4.493266937	0.028184719	0.452262168	10.82396285	-4.04341004	25.69133575	0.125127556	0.582039798
body size TL	2015	Species	Sterculia lanceolata	1.402610138	-8.539637947	11.34485822	0.715259513	-1.723309456	-13.78090714	10.33428823	0.711762389	-0.202656039	94.60542461	-83.31175349	272.5226027	0.189179194	0.179584046
body size TL	2015	Species	Symplocos cochinchinensis	-2.861172192	-4.617182566	-1.105161818	0.007226106	4.265423413	2.531301776	5.99954505	0.000948929	0.834219284	-2.255846073	-10.80365128	6.291959131	0.527638857	0.817830979
body size TL	2015	Species	Symplocos poilanei	-1.591174123	-2.604456206	-0.57789204	0.007522974	3.009598732	1.908542506	4.110654958	0.000345859	0.835983494	2.487516104	-11.52214337	16.49717558	0.679139209	0.814483794
body size TL	2015	Species	Symplocos singuliflora	-3.668818917	-5.657217927	-1.680419908	0.006872507	5.693111979	2.382865292	9.003358666	0.008807372	0.813440901	-12.60728568	-55.14855466	29.9339833	0.41519185	0.808140641
body size TL	2015	Species	Symplocos viridissima	0.065753249	-2.196165568	2.327672067	0.939549238	1.143706028	-1.378985532	3.666397589	0.276576195	0.104656771	-7.49875808	-33.43506476	18.4375486	0.42537006	0.068954029
body size TL	2015	Species	Syndiclis chinensis	-4.770808086	-10.16803471	0.626418533	0.067121298	7.481460801	0.487098122	14.47582348	0.042334338	0.725797112	35.50758408	-299.3193845	370.3345527	0.692943635	0.627474926
body size TL	2015	Species	Syzygium acuminatissimum	-2.510819706	-5.48213914	0.460499728	0.074463064	4.110115187	0.220207575	8.000022799	0.043649038	0.720418712	-4.080024417	-52.75078173	44.5907329	0.75286661	0.606241171
body size TL	2015	Species	Syzygium championii	2.315548332	-0.371073071	5.002169734	0.079488399	-1.66582312	-4.603499782	1.271853542	0.21461714	0.116746761	-10.08781095	-14.01312143	-6.162500476	0.001195129	0.891051459
body size TL	2015	Species	Syzygium hancei	-1.513622892	-3.257143736	0.229897953	0.077823392	3.129313383	1.156219329	5.102407436	0.008163275	0.667624115	-12.16777503	-38.20135154	13.86580147	0.283373253	0.690501352
body size TL	2015	Species	Syzygium odoratum	-0.925024791	-4.992930118	3.142880537	0.521589574	1.930580467	-3.716907206	7.578068141	0.356223972	0.043874715	-15.84778771	-96.63988989	64.94431446	0.48753292	-0.057537896
body size TL	2015	Species	Syzygium rysopodum	-3.290898505	-6.407855187	-0.173941823	0.042073233	5.0762203	1.303568253	8.848872347	0.018065673	0.646294832	-11.46500264	-54.6205499	31.69054462	0.501681298	0.610805602
body size TL	2015	Species	Tabernaemontana bovina	-2.712909773	-4.134187779	-1.291631766	0.003429215	4.325672479	2.082089308	6.56925565	0.003265786	0.752270602	24.11835825	-3.616035954	51.85275245	0.075647674	0.851319747
body size TL	2015	Species	Triadica cochinchinensis	-1.136606338	-10.31816544	8.044952766	0.748376483	2.018184628	-5.57899576	9.615365017	0.501708223	-0.100353267	34.54520849	-24.71983978	93.81025676	0.160620695	0.316670197
body size TL	2015	Species	Vatica mangachapoi	-1.248152786	-2.28163327	-0.214672302	0.028485051	3.199989399	2.024944407	4.37503439	0.00163983	0.918260247	0.498217027	-22.18796043	23.18439448	0.948678797	0.891190829
body size TL	2015	Species	Wendlandia uvariifolia	-3.220687447	-5.348740954	-1.092633939	0.013673895	4.745484132	2.086319856	7.404648407	0.007734805	0.824867751	-6.125724282	-22.57464428	10.32319571	0.321278703	0.840956262
body size TL	2015	Species	Xanthophyllum hainanense	-1.862318819	-4.239335213	0.514697574	0.100137519	3.211119848	0.620719793	5.801519903	0.024358789	0.604068023	-2.802678644	-18.64374334	13.03838605	0.649001988	0.533242117
body size TL	2010	Genus	Acronychia	-0.066730572	-2.73379939	2.600338246	0.953170639	1.058147428	-1.871080039	3.987374895	0.410757408	-0.032249087	-23.66983661	-40.2678623	-7.071810932	0.014506599	0.664094082
body size TL	2010	Genus	Adinandra	-0.221255396	-0.846756158	0.404245366	0.444212797	1.818402448	1.20723276	2.429572136	8.55E-05	0.815839263	0.985648482	-2.466240289	4.437537252	0.528736947	0.803470143
body size TL	2010	Genus	Aidia	-2.139505847	-2.838589189	-1.440422505	0.000533132	3.619806828	2.763393856	4.476219799	0.000114685	0.951239462	2.069584582	-4.139321357	8.278490522	0.407106902	0.94979842
body size TL	2010	Genus	Alphonsea	-1.537630268	-2.302994515	-0.77226602	0.001681897	3.154929024	2.245258726	4.064599322	4.38E-05	0.87493637	0.64546068	-5.223030133	6.513951494	0.80228674	0.858438053
body size TL	2010	Genus	Alseodaphne	-0.233437681	-8.455669892	7.98879453	0.933701281	0.877512922	-8.407231334	10.16225718	0.783224967	-0.294302846	16.39435134	-66.4748279	99.26353059	0.484309391	-0.425150125
body size TL	2010	Genus	Altingia	-2.223590782	-5.672377169	1.225195606	0.147933139	3.649925912	0.426663107	6.873188716	0.034715034	0.639886288	7.719009384	-12.31734518	27.75536395	0.307645811	0.680124206
body size TL	2010	Genus	Antidesma	-1.31003239	-3.106218605	0.486153826	0.128251663	2.973991196	0.738689882	5.209292511	0.016241355	0.526561	-2.666597425	-33.305667	27.97247215	0.838408664	0.451798213
body size TL	2010	Genus	Antirhea	-1.810173609	-7.69694172	4.076594502	0.441354044	3.185671843	-6.553171015	12.9245147	0.415140651	-0.036305497	50.31989557	-215.6370118	316.2768029	0.58955452	-0.232758023
body size TL	2010	Genus	Apodytes	-1.339553625	-9.080056386	6.400949137	0.655979338	2.292424106	-5.356575673	9.941423886	0.452141312	-0.065552172	-2.426781211	-52.13155689	47.27799447	0.88638815	-0.409394002
body size TL	2010	Genus	Aporosa	-1.120636913	-3.113127679	0.871853853	0.193419055	2.076821756	-0.687998757	4.841642269	0.105358981	0.401164196	-10.14901169	-33.53156573	13.23354234	0.261085346	0.511954498
body size TL	2010	Genus	Ardisia	-1.653281604	-2.515038892	-0.791524317	0.001276389	3.324339558	2.124047769	4.524631347	5.90E-05	0.731486602	-5.044750365	-9.821008214	-0.268492515	0.040242402	0.803578076
body size TL	2010	Genus	Artocarpus	-1.263233381	-9.718604482	7.19213772	0.666935277	2.543882777	-4.718634091	9.806399644	0.346225792	0.057188722	23.27011781	-37.88559965	84.42583527	0.243241221	0.395682271
body size TL	2010	Genus	Beilschmiedia	-0.849408279	-2.419481017	0.720664458	0.233775687	2.25044774	0.552490227	3.948405253	0.017618179	0.576212244	-5.317365085	-11.15855726	0.523827094	0.06637548	0.757277684
body size TL	2010	Genus	Canarium	-1.933440607	-2.9590812	-0.907800014	0.002454959	3.494562121	2.280359442	4.7087648	0.000163017	0.827081725	-5.795335064	-10.48874552	-1.101924611	0.022346587	0.910896692
body size TL	2010	Genus	Casearia	-2.555354344	-5.486156776	0.375448089	0.06929262	4.494597086	0.24292439	8.746269782	0.043594953	0.720638677	-5.132372521	-78.58684676	68.32210172	0.792066919	0.599075784
body size TL	2010	Genus	Castanopsis	0.109973706	-1.565681367	1.785628778	0.877685619	1.399042671	-0.153317638	2.95140298	0.069597592	0.355616927	-5.830999992	-20.20843259	8.54643261	0.344922259	0.364815634
body size TL	2010	Genus	Cinnamomum	1.615696129	0.134431003	3.096961256	0.035186849	-0.364567114	-1.921301675	1.192167448	0.616444541	-0.06518197	-3.754863103	-11.1739464	3.664220195	0.285784608	-0.039509528
body size TL	2010	Genus	Cleyera	-0.207146591	-1.146393218	0.732100036	0.573416257	1.303353359	0.189314078	2.417392639	0.031427392	0.656385538	-1.738574733	-9.894393521	6.417244054	0.546160199	0.602784111
body size TL	2010	Genus	Cratoxylum	-1.407255873	-3.098893674	0.284381928	0.085485898	2.689706872	1.014595488	4.364818255	0.009106649	0.727726889	-3.00195483	-14.32795284	8.32404318	0.502616055	0.700241671
body size TL	2010	Genus	Cryptocarya	-1.43538773	-2.293548667	-0.577226793	0.003149483	3.061061805	2.036732967	4.085390643	2.15E-05	0.743961931	-0.231933149	-14.98535137	14.52148507	0.973239098	0.722652541
body size TL	2010	Genus	Cyclobalanopsis	-1.944097779	-3.485794381	-0.402401177	0.018484095	3.399674739	2.083712527	4.715636952	0.000183604	0.744980096	-4.084705466	-5.641660555	-2.527750378	0.000219413	0.942331984
body size TL	2010	Genus	Dacrycarpus	-0.248246829	-1.984652151	1.488158494	0.68002986	1.433665648	0.114851274	2.752480023	0.040652109	0.732777498	-1.897761279	-4.478475399	0.682952841	0.087045735	0.933255364
body size TL	2010	Genus	Dacrydium	-0.646778466	-1.989278136	0.695721205	0.252011351	2.110466441	1.224245385	2.996687498	0.002712452	0.895215675	1.341019447	-3.168560918	5.850599812	0.41377867	0.892407851
body size TL	2010	Genus	Dalbergia	-0.022659157	-1.59842613	1.553107815	0.973824237	1.675031841	-0.007852468	3.357916149	0.050818255	0.362010399	-10.99525548	-31.16428776	9.173776794	0.23062006	0.425930179
body size TL	2010	Genus	Daphniphyllum	-10.27196306	-42.6050413	22.06111517	0.427564762	11.92711977	-21.77836916	45.63260871	0.381488465	-0.006994913	-562.0758651	-3023.187842	1899.036112	0.519917993	-0.141632836
body size TL	2010	Genus	Decaspermum	-0.727665653	-2.222723474	0.767392168	0.294260712	2.258093669	0.719569068	3.796618271	0.009577278	0.53739404	-6.744723257	-20.48702409	6.997577578	0.28386694	0.55661982
body size TL	2010	Genus	Dillenia	-0.713819775	-1.396055024	-0.031584527	0.042123431	2.097581639	1.400681237	2.794482041	7.83E-05	0.819363617	-1.007947689	-3.236497767	1.220602388	0.327447672	0.821108914
body size TL	2010	Genus	Diospyros	-1.59714963	-2.695314509	-0.49898475	0.008087276	3.438538899	2.057287934	4.819789863	0.000153985	0.686141896	-0.895400508	-15.59213527	13.80133425	0.895749183	0.658168129
body size TL	2010	Genus	Diplospora	-1.421237337	-2.624168794	-0.21830588	0.025509792	2.682738642	0.837672203	4.527805081	0.00939046	0.495428055	-14.31073466	-33.56896954	4.947500214	0.124955199	0.584766545
body size TL	2010	Genus	Elaeocarpus	-1.919946275	-4.919795131	1.079902581	0.1683751	3.348316717	0.146374127	6.550259306	0.042979794	0.442111312	-14.56234895	-28.3403735	-0.784324397	0.041928923	0.72965319
body size TL	2010	Genus	Engelhardia	-0.563305857	-1.348726006	0.222114292	0.144109189	2.067380295	1.356210535	2.778550054	3.75E-05	0.750563705	0.032608512	-3.649406051	3.714623074	0.984797473	0.727897077
body size TL	2010	Genus	Eurya	-0.54738646	-2.228059397	1.133286477	0.474131261	1.936676399	-0.167520368	4.040873166	0.066574219	0.280268058	-15.31181551	-47.56968781	16.94605678	0.298704892	0.30290731
body size TL	2010	Genus	Ficus	-2.155541005	-2.938812576	-1.372269433	6.25E-05	3.88527578	3.009977132	4.760574429	5.13E-07	0.876817334	0.627255325	-4.447897951	5.7024086	0.790639231	0.866516872
body size TL	2010	Genus	Garcinia	-0.63183259	-2.282194276	1.018529096	0.413606798	2.23165809	0.43904897	4.02426721	0.019656717	0.378330563	0.907346489	-17.72514289	19.53983586	0.914699586	0.310186302
body size TL	2010	Genus	Gironniera	-0.041891811	-1.265624738	1.181841116	0.939018438	1.429543041	0.014240305	2.844845777	0.048221393	0.329619044	-5.040096972	-12.47621981	2.396025869	0.153033372	0.439520275
body size TL	2010	Genus	Glochidion	-3.138382429	-4.26967694	-2.007087918	0.000315914	5.03840535	3.661814085	6.414996614	5.50E-05	0.902323739	4.479071093	-7.054735068	16.01287726	0.378679389	0.900950594
body size TL	2010	Genus	Goniothalamus	-2.877961365	-4.123155221	-1.632767508	0.000940599	4.458341186	2.745713224	6.170969147	0.000464969	0.821793591	-5.406963736	-13.17899361	2.365066134	0.139594758	0.859803656
body size TL	2010	Genus	Gonocaryum	-2.182330434	-3.854355618	-0.510305251	0.020215195	3.81398275	1.587776069	6.040189431	0.006995841	0.754047767	-6.892075038	-32.55200905	18.76785897	0.497266467	0.730085764
body size TL	2010	Genus	Helicia	1.114335086	-0.27610449	2.504774662	0.099927416	-0.437265791	-2.041574824	1.167043242	0.539791867	-0.07883973	-7.143899509	-10.94838954	-3.339409482	0.00371264	0.721448782
body size TL	2010	Genus	Heritiera	-2.047509359	-3.089387928	-1.005630791	0.001610375	3.933387676	2.700095639	5.166679712	5.00E-05	0.836208346	-4.613190142	-8.567318031	-0.659062253	0.027481218	0.903260254
body size TL	2010	Genus	Homalium	-4.687760392	-7.84554092	-1.529979864	0.010932849	7.028231878	2.314772957	11.7416908	0.01072439	0.637534549	-11.28271284	-52.56951321	30.00408753	0.513728147	0.60411367
body size TL	2010	Genus	Ilex	-3.84826113	-6.989232682	-0.707289578	0.023081391	5.523224555	1.878041374	9.168407735	0.00894139	0.596717673	-22.87589734	-33.34302317	-12.40877151	0.001748389	0.918406742
body size TL	2010	Genus	Lasianthus	-5.721256229	-9.47859307	-1.963919388	0.013395093	10.41503427	3.035310368	17.79475816	0.01727085	0.741654445	-63.33809237	-301.6467102	174.9705255	0.459771875	0.721868073
body size TL	2010	Genus	Liquidambar	-0.614214461	-1.354557476	0.126128554	0.086115303	2.179008825	1.544705032	2.813312617	0.000309347	0.927693889	1.433904772	-0.639569938	3.507379483	0.127265397	0.952965885
body size TL	2010	Genus	Lirianthe	-3.078404815	-4.28220473	-1.874604899	0.00122241	5.051224031	3.213741242	6.888706821	0.000877681	0.890781045	0.855120709	-19.78974049	21.4999819	0.913985493	0.863926214
body size TL	2010	Genus	Litchi	-0.167646222	-3.716126953	3.380834509	0.901972228	1.478612025	-2.244751695	5.201975746	0.332087821	0.041350405	-7.156595253	-41.02603983	26.71284933	0.54945698	-0.110773369
body size TL	2010	Genus	Lithocarpus	-1.766898674	-2.786690869	-0.747106479	0.00264745	3.323683953	2.429415435	4.217952471	3.32E-06	0.832421904	0.817251933	-4.643496496	6.278000362	0.748041834	0.818973164
body size TL	2010	Genus	Litsea	-1.736190703	-2.774169257	-0.698212149	0.003149055	3.500990795	2.205874458	4.796107131	5.78E-05	0.702792654	-14.99670781	-27.65458381	-2.338831811	0.024035773	0.792982493
body size TL	2010	Genus	Machilus	-1.156188869	-2.034355822	-0.278021915	0.014502009	2.899170993	1.930160508	3.868181478	3.94E-05	0.779263908	5.071844286	-0.604115642	10.74780421	0.074497848	0.826117831
body size TL	2010	Genus	Maclurodendron	-1.154051438	-1.944450443	-0.363652432	0.01174584	2.603509517	1.703647425	3.50337161	0.000398294	0.875265235	-3.262605543	-7.14418889	0.618977804	0.083117309	0.922592828
body size TL	2010	Genus	Mallotus	-2.200662027	-3.443839966	-0.957484088	0.00410729	3.819725618	2.076313517	5.563137718	0.001279803	0.763595967	-11.30046416	-21.59597941	-1.004948899	0.03625703	0.874760263
body size TL	2010	Genus	Mayodendron	-1.751900274	-3.390824401	-0.112976147	0.042404503	3.239122162	1.400969872	5.077274451	0.011205807	0.883888035	-0.763385529	-19.10359653	17.57682547	0.874366303	0.828581088
body size TL	2010	Genus	Meliosma	-2.111694189	-4.09626944	-0.127118938	0.03943894	3.497281225	1.210922939	5.783639512	0.007157843	0.523205956	1.762911325	-24.63281133	28.15863398	0.881413929	0.465192403
body size TL	2010	Genus	Memecylon	-1.287558213	-2.345356948	-0.229759478	0.022953132	2.824579851	1.260834956	4.388324745	0.003142213	0.644968505	-6.736531976	-17.33593608	3.862872129	0.176578872	0.693230052
body size TL	2010	Genus	Michelia	-0.801661309	-2.478391521	0.875068903	0.273745738	2.11650329	0.570721505	3.662285076	0.016925039	0.654936247	0.156213983	-9.646315894	9.95874386	0.966829271	0.568881307
body size TL	2010	Genus	Microcos	-1.947139716	-4.027277833	0.132998401	0.061148485	3.446552602	0.906029457	5.987075748	0.017520479	0.650379775	-2.64932454	-33.33012575	28.03147667	0.822309183	0.569165783
body size TL	2010	Genus	Microdesmis	-2.541006153	-5.422004802	0.339992495	0.072691162	4.373605756	-0.165659696	8.912871207	0.056062748	0.461128708	21.31657904	-87.16818314	129.8013412	0.61436937	0.37305983
body size TL	2010	Genus	Myrsine	-4.308023216	-6.333471567	-2.282574864	0.002006156	6.409660466	3.700362203	9.118958729	0.001162966	0.82283611	-8.583246837	-20.65310625	3.486612573	0.127091056	0.872569256
body size TL	2010	Genus	Neolitsea	-0.674069343	-1.8441689	0.496030214	0.220677094	2.144025695	0.8939852	3.394066189	0.004205368	0.619344564	5.560859632	-5.514922268	16.63664153	0.273863636	0.637879752
body size TL	2010	Genus	Nephelium	-1.55378939	-3.294955846	0.187377066	0.068382775	3.09568962	1.306109016	4.885270223	0.008630453	0.815272979	-2.926291783	-10.73612792	4.883544358	0.318809427	0.832898617
body size TL	2010	Genus	Olea	-0.395940406	-2.768475926	1.976595115	0.722473794	1.558177615	-1.094634162	4.210989392	0.224816431	0.046767082	-18.84775114	-35.57829653	-2.117205749	0.030600121	0.332936663
body size TL	2010	Genus	Ormosia	-1.233332864	-3.37702756	0.910361833	0.22122178	3.036739934	0.685974476	5.387505391	0.017629529	0.466633341	-14.05246007	-25.87193702	-2.23298312	0.026094968	0.713700446
body size TL	2010	Genus	Pentaphylax	-0.797563012	-6.585522651	4.990396626	0.73762393	1.81486724	-4.020285554	7.650020035	0.460273161	-0.063977552	13.57226723	-26.87825398	54.02278844	0.404291507	-0.092866344
body size TL	2010	Genus	Phoebe	-1.563953646	-4.244015267	1.116107975	0.180504792	3.278076813	0.115572921	6.440580704	0.045107886	0.592912234	22.71964578	7.093495212	38.34579635	0.01900822	0.933292261
body size TL	2010	Genus	Polyalthia	-2.016727842	-3.385872031	-0.647583652	0.009406151	3.787648952	1.959115672	5.616182233	0.001396585	0.707951074	-6.709203803	-14.37137858	0.952970979	0.077156608	0.793003126
body size TL	2010	Genus	Psychotria	-5.396357705	-8.235398978	-2.557316431	0.002816496	8.834015948	4.408459307	13.25957259	0.002157264	0.726770998	-32.97651477	-89.52981099	23.57678145	0.2035367	0.761989053
body size TL	2010	Genus	Radermachera	-0.730866832	-3.195134128	1.733400464	0.414869614	2.197312967	-0.647580663	5.042206597	0.091026886	0.557615381	-0.098554509	-59.1498046	58.95269559	0.994922346	0.33644018
body size TL	2010	Genus	Reevesia	-3.526526604	-5.836035503	-1.217017704	0.00966415	5.892341134	3.048907944	8.735774324	0.002286531	0.779259454	-11.22160809	-14.70700794	-7.736208239	0.000420236	0.981979485
body size TL	2010	Genus	Rhodamnia	-1.686033813	-3.885989941	0.513922316	0.109868698	2.700589722	0.416139052	4.985040392	0.027598085	0.51278574	-5.156989798	-11.77902177	1.465042174	0.101696008	0.675460722
body size TL	2010	Genus	Sarcosperma	-4.146454743	-6.992789142	-1.300120343	0.008009483	6.069609843	2.655601617	9.48361807	0.002213346	0.518605369	-15.21954541	-36.42442352	5.98533271	0.142473995	0.57195252
body size TL	2010	Genus	Schefflera	-2.263244531	-3.518197838	-1.008291223	0.002198489	4.014597948	2.652235184	5.376960712	4.51E-05	0.773867165	-8.567703346	-14.67049988	-2.464906815	0.010725484	0.874274647
body size TL	2010	Genus	Schima	0.015670419	-1.835952785	1.867293624	0.985143309	1.625160956	-0.026809705	3.277131616	0.053090128	0.283287934	0.212899826	-9.484195161	9.909994813	0.960862945	0.193957185
body size TL	2010	Genus	Sterculia	-1.009282754	-5.194307664	3.175742156	0.539791285	2.146651044	-3.049969453	7.343271542	0.315358134	0.059337688	17.40324289	-31.1116528	65.91813858	0.336487358	0.125628957
body size TL	2010	Genus	Symplocos	-2.486462103	-3.414902118	-1.558022088	6.32E-05	4.224329995	3.166206458	5.282453533	9.72E-07	0.839793611	-4.177603848	-9.930519034	1.575311337	0.139590721	0.856399682
body size TL	2010	Genus	Syndiclis	-3.524292121	-7.728316324	0.679732083	0.075826669	6.023641491	0.390070846	11.65721214	0.042374047	0.725633692	-0.444096802	-199.6966062	198.8084126	0.993219134	0.588469461
body size TL	2010	Genus	Syzygium	-0.950516113	-1.641841107	-0.259191119	0.01083989	2.677475676	1.852063555	3.502887797	9.23E-06	0.774591487	-3.804260355	-9.043699799	1.435179089	0.139635487	0.797947383
body size TL	2010	Genus	Tabernaemontana	-2.462808036	-3.355379955	-1.570236118	0.000326523	4.075560743	2.730472151	5.420649335	0.000182994	0.862856524	-2.128844372	-10.98436851	6.726679767	0.577831418	0.8487233
body size TL	2010	Genus	Triadica	-0.744980505	-4.323051814	2.833090803	0.59419663	1.852227027	-1.232725396	4.93717945	0.170842437	0.262414948	20.74387899	3.677773333	37.80998466	0.03056276	0.835759186
body size TL	2010	Genus	Vatica	-1.400169429	-2.505927554	-0.294411305	0.024545564	3.369109242	2.095694663	4.642523822	0.001828838	0.913733016	0.312706097	-24.07225021	24.69766241	0.970010843	0.885041177
body size TL	2010	Genus	Wendlandia	-4.157904051	-6.301031801	-2.014776302	0.005743239	6.04631544	3.224191789	8.868439091	0.004007197	0.873045096	-5.265185646	-26.86189328	16.33152198	0.494377261	0.859016124
body size TL	2010	Genus	Xanthophyllum	-2.155153014	-3.551063924	-0.759242104	0.010649628	3.690753406	2.122694854	5.258811958	0.001778248	0.855794734	-2.646306374	-10.01235643	4.719743682	0.374993767	0.855648135
body size TL	2015	Genus	Acronychia	0.33951622	-2.477943202	3.156975642	0.778034601	0.645956111	-2.342435469	3.634347691	0.61585224	-0.114694334	-20.5143676	-39.2438493	-1.78488589	0.037303381	0.48263411
body size TL	2015	Genus	Adinandra	-0.21861757	-0.937384351	0.500149212	0.508765074	1.832442821	1.136784261	2.528101381	0.000213024	0.775316311	2.308816148	-1.540891858	6.158524153	0.20403731	0.796003469
body size TL	2015	Genus	Aidia	-2.813115343	-3.939904534	-1.686326152	0.000877482	4.300577548	2.863107149	5.738047947	0.000331804	0.882532727	-3.429487761	-8.947104998	2.088129477	0.170989885	0.906683238
body size TL	2015	Genus	Alphonsea	-1.497611284	-2.274660698	-0.720561871	0.002155367	3.041289262	2.133151659	3.949426866	5.62E-05	0.866941197	1.461453036	-4.030910015	6.953816086	0.549194019	0.856072725
body size TL	2015	Genus	Altingia	-2.277851823	-5.387992283	0.832288637	0.111772443	3.699187812	0.85005859	6.548317035	0.022660777	0.705790833	6.071503203	-13.52646688	25.66947329	0.396861006	0.703721222
body size TL	2015	Genus	Amesiodendron	-3.362229131	-5.835268318	-0.889189944	0.022761732	5.582158936	2.417272475	8.747045398	0.011177175	0.884082281	4.575035277	-27.96393651	37.11400706	0.606702075	0.853019217
body size TL	2015	Genus	Antidesma	-1.371196824	-2.986637324	0.244243676	0.084726289	3.04077107	1.048820247	5.032721893	0.008627993	0.600593171	-5.988048665	-30.18287198	18.20677465	0.566971027	0.560866899
body size TL	2015	Genus	Antirhea	-4.778208159	-23.69785876	14.14144244	0.480336864	7.658192329	-23.19647041	38.51285507	0.487269695	-0.10377529	172.6833341	-1446.493894	1791.860562	0.691368137	-0.497955036
body size TL	2015	Genus	Apodytes	-1.729275116	-6.989448406	3.530898174	0.413009613	2.820701584	-2.104335087	7.745738255	0.18700795	0.234134509	-2.424757444	-29.03203907	24.18252419	0.79069135	0.006695605
body size TL	2015	Genus	Aporosa	-1.251147847	-2.705534779	0.203239085	0.075293721	2.395880966	0.445665511	4.34609642	0.027004499	0.68019211	-6.210810744	-23.71101108	11.28938959	0.340858956	0.700810283
body size TL	2015	Genus	Ardisia	-1.985214819	-2.935011003	-1.035418635	0.000580604	3.659291663	2.341905106	4.976678219	4.44E-05	0.714344114	-5.564505033	-9.680135953	-1.448874113	0.012238318	0.820411793
body size TL	2015	Genus	Beilschmiedia	-0.662743472	-2.424021194	1.09853425	0.392702287	2.019045643	0.155303439	3.882787847	0.03798747	0.462646004	-5.099475415	-11.95443309	1.755482257	0.114051796	0.627562815
body size TL	2015	Genus	Canarium	-2.22548035	-3.176140356	-1.274820344	0.000647313	3.784576915	2.690013923	4.879139908	4.47E-05	0.874254414	-4.314552312	-9.274411871	0.645307248	0.078716082	0.910430728
body size TL	2015	Genus	Castanopsis	0.077748465	-1.508152968	1.663649899	0.908431387	1.421501721	-0.012943622	2.855947064	0.051523278	0.410765072	-5.225797748	-16.79252415	6.340928659	0.297912896	0.443137239
body size TL	2015	Genus	Cinnamomum	1.32581114	-0.754863493	3.406485773	0.188360437	-0.150236835	-2.307890591	2.007416921	0.880973202	-0.088584786	-3.174723308	-13.68212182	7.332675205	0.516067453	-0.145526114
body size TL	2015	Genus	Cleyera	-0.117934435	-1.591306377	1.355437507	0.815391426	1.170721883	-0.455893383	2.797337149	0.105907912	0.514938826	0.938369741	-11.03846926	12.91520874	0.768125796	0.31152768
body size TL	2015	Genus	Cratoxylum	-0.6359866	-3.327555625	2.055582424	0.570111935	1.767651533	-0.778915707	4.314218774	0.134444679	0.266844321	-7.386647804	-20.58619799	5.812902386	0.195211829	0.428480979
body size TL	2015	Genus	Cryptocarya	-1.612713213	-2.403109958	-0.822316467	0.00070719	3.275960576	2.368887588	4.183033565	2.94E-06	0.810494155	5.012402582	-1.724618932	11.7494241	0.130968738	0.831582852
body size TL	2015	Genus	Cyclobalanopsis	-2.246446164	-3.806458351	-0.686433978	0.009354851	3.612249619	2.31066378	4.913835458	0.000103642	0.771963684	-3.873909323	-5.41054336	-2.337275285	0.0002932	0.94508321
body size TL	2015	Genus	Dacrycarpus	-0.199623436	-2.030471969	1.631225098	0.751511414	1.415964289	0.039657514	2.792271063	0.046630997	0.708455592	-2.024967717	-4.428313185	0.37837775	0.068377226	0.942239656
body size TL	2015	Genus	Dacrydium	0.923398664	-0.937541009	2.784338337	0.240361414	0.815818524	-0.362227488	1.993864536	0.126870825	0.350390043	-2.300297068	-5.760899345	1.16030521	0.124725259	0.652379567
body size TL	2015	Genus	Dalbergia	0.104330112	-1.433726938	1.642387162	0.877098073	1.560655082	-0.054116021	3.175426184	0.056189005	0.345493734	-7.678255425	-27.29543132	11.93892047	0.375180991	0.337664192
body size TL	2015	Genus	Daphniphyllum	-18.62493474	-49.28557511	12.03570563	0.166964462	20.47917124	-11.1668479	52.12519038	0.146796255	0.308267933	-1442.027796	-3494.72576	610.6701685	0.111407258	0.654058966
body size TL	2015	Genus	Decaspermum	-0.792569777	-2.679752962	1.094613408	0.361175973	2.285900594	0.409455883	4.162345305	0.022871466	0.433661925	-8.181793434	-27.08224007	10.71865321	0.340081613	0.437025489
body size TL	2015	Genus	Dillenia	-0.761573697	-1.49212955	-0.031017844	0.042726951	2.093201791	1.368031283	2.818372299	0.000107672	0.806340723	-1.007611232	-3.549548836	1.534326372	0.387390355	0.802736446
body size TL	2015	Genus	Diospyros	-1.447504232	-2.52386105	-0.371147414	0.012601472	3.210737877	1.87215961	4.549316145	0.000212562	0.66931667	1.811806397	-9.603544128	13.22715692	0.733435067	0.643212733
body size TL	2015	Genus	Diplospora	-1.858969052	-3.672461878	-0.045476226	0.045684222	3.106461218	0.426630926	5.78629151	0.028225323	0.405767205	-5.281318552	-34.47582815	23.91319105	0.681675566	0.33817698
body size TL	2015	Genus	Elaeocarpus	-2.509356929	-5.993891401	0.975177543	0.128517335	3.955648636	0.331111988	7.580185283	0.037004635	0.466921456	-18.39149255	-28.84969306	-7.933292046	0.006279702	0.874251132
body size TL	2015	Genus	Engelhardia	-0.378680505	-1.132018872	0.374657863	0.294913921	1.860744626	1.214271866	2.507217387	4.12E-05	0.74673188	-0.435028634	-3.726728639	2.856671371	0.776553866	0.725816513
body size TL	2015	Genus	Eurya	-0.501125237	-2.168560243	1.16630977	0.507901881	1.86782811	-0.137373474	3.873029694	0.06397198	0.286507242	-5.32591669	-40.11478698	29.4629536	0.728028787	0.199564834
body size TL	2015	Genus	Ficus	-2.255048242	-3.041662776	-1.468433708	4.28E-05	3.93098454	3.076172389	4.785796691	3.51E-07	0.88433389	1.469293789	-3.741453967	6.680041544	0.547492908	0.878087597
body size TL	2015	Genus	Garcinia	-0.459073541	-2.161368326	1.243221245	0.561289798	2.040250717	0.239370709	3.841130725	0.030164182	0.328124952	-1.118777107	-19.05388515	16.81633093	0.890889863	0.255120211
body size TL	2015	Genus	Gironniera	-0.012924808	-1.262715762	1.236866146	0.981558189	1.370906955	-0.006889496	2.748703405	0.050908139	0.321502729	-3.628404181	-10.63214374	3.375335381	0.260180664	0.361467369
body size TL	2015	Genus	Glochidion	-2.585859979	-3.989641147	-1.182078811	0.003331208	4.460793515	2.783758916	6.137828114	0.000408182	0.828181448	-2.797609822	-16.22030071	10.62508107	0.628266467	0.80787354
body size TL	2015	Genus	Goniothalamus	-2.537606628	-3.425528986	-1.649684269	0.000263107	4.00901502	2.801733832	5.216296207	0.000102655	0.883478836	-2.725828904	-9.384603191	3.932945383	0.355175111	0.883534296
body size TL	2015	Genus	Gonocaryum	-2.506199752	-4.680877669	-0.331521836	0.031429536	4.138130055	1.308101208	6.968158902	0.013174313	0.686328371	-5.683622176	-36.36392218	24.99667782	0.634123369	0.632233697
body size TL	2015	Genus	Helicia	1.893562507	0.551950284	3.23517473	0.013573221	-1.245452994	-2.715224668	0.22431868	0.083486715	0.320338131	-5.999513551	-9.829657399	-2.169369703	0.010055492	0.807761221
body size TL	2015	Genus	Heritiera	-2.389368337	-3.4470206	-1.331716073	0.000636078	4.214839926	2.938848254	5.490831598	3.80E-05	0.845764008	-3.971263187	-7.022005461	-0.920520912	0.017024649	0.918397803
body size TL	2015	Genus	Homalium	-2.391087641	-6.264981058	1.482805776	0.181708662	3.753631813	-1.632054306	9.139317932	0.138997405	0.214227008	40.88247348	-39.11706964	120.8820166	0.246007182	0.299010269
body size TL	2015	Genus	Ilex	-4.058103713	-7.266475565	-0.849731861	0.020200849	5.636366252	2.015999128	9.256733376	0.007845535	0.610751797	-23.06677095	-37.48749504	-8.646046859	0.007856323	0.872193269
body size TL	2015	Genus	Lasianthus	-4.30994319	-14.70740436	6.087517981	0.278758441	7.19675436	-12.19455002	26.58805875	0.322666343	0.089879696	-309.6622149	-483.4480982	-135.8763316	0.016590757	0.955077016
body size TL	2015	Genus	Liquidambar	-0.444923974	-1.184372892	0.294524943	0.182603196	2.037290696	1.420735856	2.653845535	0.000371806	0.9222276	1.741398173	0.280670021	3.202126325	0.029656602	0.973998877
body size TL	2015	Genus	Lirianthe	-3.27164808	-5.044476047	-1.498820114	0.00513246	4.906631892	2.482928472	7.330335311	0.003455588	0.812975656	0.462079404	-16.45051876	17.37467756	0.943175389	0.766555396
body size TL	2015	Genus	Litchi	-0.283502559	-3.71765859	3.150653472	0.82995136	1.579089426	-1.901638155	5.059817007	0.276305873	0.104991955	-0.339743588	-28.60612705	27.92663988	0.971890674	-0.192762336
body size TL	2015	Genus	Lithocarpus	-1.825211837	-2.666947423	-0.983476252	0.000493147	3.333773767	2.611821194	4.05572634	3.35E-07	0.885186016	0.32292949	-4.612012714	5.257871694	0.88808421	0.874984134
body size TL	2015	Genus	Litsea	-2.059433399	-2.884436463	-1.234430335	0.00012263	3.788591745	2.77640724	4.80077625	1.99E-06	0.821399152	-9.968341057	-18.74788018	-1.188801931	0.029286924	0.871863814
body size TL	2015	Genus	Machilus	-0.959799936	-1.894219595	-0.025380278	0.045031402	2.662269342	1.659581496	3.664957189	0.000111879	0.734226676	4.07095055	-2.346162761	10.48806386	0.187871307	0.756333959
body size TL	2015	Genus	Maclurodendron	-0.988369333	-2.400086483	0.423347817	0.137523749	2.294169614	0.752776572	3.835562656	0.010810064	0.636620068	-5.647642078	-8.595805406	-2.699478751	0.004381048	0.925458019
body size TL	2015	Genus	Mallotus	-2.462105046	-3.559261345	-1.364948747	0.001115591	4.178689666	2.685501104	5.671878227	0.000299428	0.842488761	-5.080121812	-23.95846525	13.79822162	0.534678634	0.828620963
body size TL	2015	Genus	Mayodendron	-1.602836752	-3.24567138	0.039997877	0.053089525	3.106352526	1.291239052	4.921465999	0.012156234	0.877537535	-1.696390322	-19.49500509	16.10222445	0.721497507	0.830554254
body size TL	2015	Genus	Meliosma	-2.614596474	-4.497324214	-0.731868733	0.011898856	4.120622005	2.069823274	6.171420737	0.00139529	0.66284272	2.474237957	-8.486079089	13.434555	0.616763461	0.633125576
body size TL	2015	Genus	Memecylon	-1.499017938	-2.602076462	-0.395959414	0.013935515	3.050717544	1.477845003	4.623590085	0.002075819	0.678628048	-3.761075897	-14.73067259	7.2085208	0.444199158	0.664245383
body size TL	2015	Genus	Michelia	-0.97609023	-2.432814405	0.480633946	0.145603402	2.272878449	0.954454337	3.591302561	0.006818441	0.756477208	-0.116713506	-8.155673735	7.922246724	0.969777902	0.695720115
body size TL	2015	Genus	Microcos	-3.270038774	-6.235800505	-0.304277044	0.037610781	5.120946534	1.506005455	8.735887614	0.017058052	0.743188036	-1.084682819	-64.10834044	61.9389748	0.959763484	0.657926122
body size TL	2015	Genus	Microdesmis	-3.299549195	-5.975410251	-0.623688138	0.029442942	5.496785601	1.456909184	9.536662017	0.022713661	0.816092806	-6.441511743	-134.5165644	121.6335409	0.84874187	0.730450634
body size TL	2015	Genus	Myrsine	-3.794231264	-5.209305299	-2.37915723	0.000600507	5.788640367	3.938636412	7.638644322	0.000259382	0.891674101	-5.680812032	-14.25932998	2.897705913	0.149437966	0.917703606
body size TL	2015	Genus	Neolitsea	-0.598176739	-1.418600728	0.222247251	0.133474716	2.038462421	1.169680988	2.907243853	0.00048879	0.730986048	2.345970791	-1.875828803	6.567770385	0.235944217	0.748897694
body size TL	2015	Genus	Nephelium	-1.498452647	-3.121509127	0.124603833	0.062419999	3.031408715	1.39176204	4.67105539	0.006823624	0.835250746	-2.83488468	-9.884408703	4.214639344	0.290616586	0.857908854
body size TL	2015	Genus	Olea	-0.437479783	-2.479120964	1.604161399	0.648953642	1.626641047	-0.589134466	3.842416559	0.135690371	0.107045936	-18.28485069	-33.26394738	-3.305753996	0.021152617	0.411836323
body size TL	2015	Genus	Ormosia	-1.613939216	-3.126881392	-0.100997039	0.039322296	3.363932546	1.721039899	5.006825193	0.00149888	0.702915672	-11.39964631	-18.46726608	-4.332026549	0.006593527	0.889695932
body size TL	2015	Genus	Pentaphylax	-0.86043365	-6.424256317	4.703389018	0.707376696	1.910780943	-3.59170819	7.413270076	0.412937999	-0.035048267	11.89354812	-26.46743501	50.25453124	0.437879053	-0.091591443
body size TL	2015	Genus	Phoebe	-1.788446088	-3.549368211	-0.027523965	0.047835799	3.34046729	1.510346421	5.170588159	0.007141579	0.831549163	-2.49279808	-21.23032702	16.24473086	0.700534145	0.788062515
body size TL	2015	Genus	Polyalthia	-1.99130862	-3.301998694	-0.680618547	0.008038081	3.76222891	2.056299183	5.468158636	0.000946521	0.734227597	-8.213722072	-13.67041301	-2.757031132	0.009227253	0.891902536
body size TL	2015	Genus	Psychotria	-3.969508935	-7.239080021	-0.699937848	0.023963407	6.498300039	1.567908315	11.42869176	0.016924161	0.521335542	63.45899737	-30.93289818	157.8508929	0.151063792	0.615140224
body size TL	2015	Genus	Radermachera	0.455915137	-1.597019525	2.508849799	0.530666838	0.841918165	-1.372554837	3.056391167	0.312947111	0.103929169	15.83986091	-31.92852344	63.60824526	0.289780482	0.333876755
body size TL	2015	Genus	Reevesia	-3.334431429	-5.672865679	-0.995997178	0.012997398	5.574061803	2.746021459	8.402102147	0.002931517	0.760765242	-10.98443976	-14.55349095	-7.415388579	0.000519292	0.978763375
body size TL	2015	Genus	Rhodamnia	-1.356218945	-3.43035254	0.71791465	0.160722993	2.420664509	0.274866588	4.56646243	0.032838825	0.486032211	-4.702414147	-10.6096534	1.204825108	0.096095431	0.66434076
body size TL	2015	Genus	Sarcosperma	-3.89035858	-6.624252484	-1.156464676	0.009181931	5.631318817	2.456425349	8.806212285	0.002249928	0.517354465	-13.63589895	-30.83846095	3.566663062	0.108882738	0.587593946
body size TL	2015	Genus	Schefflera	-2.499754466	-4.045117932	-0.954391	0.004814218	4.184574837	2.555863724	5.813285951	0.000191707	0.742820645	-7.163802982	-20.14893766	5.821331691	0.243516838	0.756402254
body size TL	2015	Genus	Schima	0.197890653	-1.813825056	2.209606361	0.828872095	1.517729951	-0.263824417	3.299284318	0.086063159	0.21346256	2.97163671	-11.08076238	17.0240358	0.638882484	0.140688348
body size TL	2015	Genus	Sterculia	1.402610138	-8.539637947	11.34485822	0.715259513	-1.723309456	-13.78090714	10.33428823	0.711762389	-0.202656039	94.60542461	-83.31175349	272.5226027	0.189179194	0.179584046
body size TL	2015	Genus	Symplocos	-2.269559741	-3.283213476	-1.255906006	0.000324582	3.91766988	2.802909733	5.032430027	3.95E-06	0.801821153	-4.027053056	-9.98267992	1.928573808	0.166421531	0.818190947
body size TL	2015	Genus	Syndiclis	-4.770808086	-10.16803471	0.626418533	0.067121298	7.481460801	0.487098122	14.47582348	0.042334338	0.725797112	35.50758408	-299.3193845	370.3345527	0.692943635	0.627474926
body size TL	2015	Genus	Syzygium	-1.33156057	-2.829046349	0.165925208	0.07693455	2.985330154	1.24428631	4.726373997	0.002648058	0.476089374	-1.065197215	-13.99378879	11.86339436	0.860529504	0.433950251
body size TL	2015	Genus	Tabernaemontana	-2.845622133	-4.25040146	-1.440842806	0.00256085	4.564730217	2.328626943	6.800833491	0.002464413	0.773834052	23.00881891	-1.096131619	47.11376944	0.057674201	0.876867234
body size TL	2015	Genus	Triadica	-1.033336047	-6.35270344	4.286031346	0.618265857	2.058144611	-2.367999253	6.484288475	0.266250556	0.117665078	22.55161554	-8.184192245	53.28742332	0.101679882	0.582445579
body size TL	2015	Genus	Vatica	-1.248152786	-2.28163327	-0.214672302	0.028485051	3.199989399	2.024944407	4.37503439	0.00163983	0.918260247	0.498217027	-22.18796043	23.18439448	0.948678797	0.891190829
body size TL	2015	Genus	Wendlandia	-3.220687447	-5.348740954	-1.092633939	0.013673895	4.745484132	2.086319856	7.404648407	0.007734805	0.824867751	-6.125724282	-22.57464428	10.32319571	0.321278703	0.840956262
body size TL	2015	Genus	Xanthophyllum	-1.862318819	-4.239335213	0.514697574	0.100137519	3.211119848	0.620719793	5.801519903	0.024358789	0.604068023	-2.802678644	-18.64374334	13.03838605	0.649001988	0.533242117
body size TL	2010	Family	Altingiaceae	-1.311686487	-3.270717392	0.647344418	0.161164884	2.781801172	1.048065632	4.515536712	0.00604249	0.58506416	4.469243706	-4.585895848	13.52438326	0.281391488	0.603030895
body size TL	2010	Family	Anacardiaceae	-0.425675043	-2.998397099	2.147047014	0.634950103	1.718591371	-0.348086358	3.785269099	0.077229186	0.600144316	3.570669935	-7.123381484	14.26472135	0.287356172	0.70482327
body size TL	2010	Family	Annonaceae	-1.784504924	-2.376655307	-1.192354542	2.67E-05	3.696676055	2.930434117	4.462917993	2.08E-07	0.893870612	-0.718049793	-5.619314125	4.183214539	0.753156792	0.885306595
body size TL	2010	Family	Apocynaceae	-2.532572315	-3.121484192	-1.943660437	2.35E-06	4.211115117	3.465753727	4.956476506	1.86E-07	0.934706177	-2.289735812	-7.832833518	3.253361893	0.374464047	0.933867585
body size TL	2010	Family	Aquifoliaceae	-3.84826113	-6.989232682	-0.707289578	0.023081391	5.523224555	1.878041374	9.168407735	0.00894139	0.596717673	-22.87589734	-33.34302317	-12.40877151	0.001748389	0.918406742
body size TL	2010	Family	Araliaceae	-2.263244531	-3.518197838	-1.008291223	0.002198489	4.014597948	2.652235184	5.376960712	4.51E-05	0.773867165	-8.567703346	-14.67049988	-2.464906815	0.010725484	0.874274647
body size TL	2010	Family	Bignoniaceae	-0.581500342	-1.694827946	0.531827262	0.237118978	2.078973757	0.856401164	3.301546351	0.007213582	0.751118297	-1.405089821	-11.24795105	8.437771407	0.712085637	0.700653812
body size TL	2010	Family	Burseraceae	-1.933440607	-2.9590812	-0.907800014	0.002454959	3.494562121	2.280359442	4.7087648	0.000163017	0.827081725	-5.795335064	-10.48874552	-1.101924611	0.022346587	0.910896692
body size TL	2010	Family	Cannabaceae	-0.757440707	-1.62914044	0.114259027	0.080050778	2.2868025	1.289268831	3.284336169	0.000740441	0.749625647	-5.693743767	-12.70561442	1.31812689	0.096314136	0.812573412
body size TL	2010	Family	Cardiopteridaceae	-2.182330434	-3.854355618	-0.510305251	0.020215195	3.81398275	1.587776069	6.040189431	0.006995841	0.754047767	-6.892075038	-32.55200905	18.76785897	0.497266467	0.730085764
body size TL	2010	Family	Celastraceae	-2.849273614	-3.827315298	-1.87123193	0.002655588	4.355758212	3.028298327	5.683218097	0.001874586	0.964300148	-2.993467243	-11.24524259	5.258308106	0.258938861	0.97585824
body size TL	2010	Family	Clusiaceae	-0.63183259	-2.282194276	1.018529096	0.413606798	2.23165809	0.43904897	4.02426721	0.019656717	0.378330563	0.907346489	-17.72514289	19.53983586	0.914699586	0.310186302
body size TL	2010	Family	Daphniphyllaceae	-10.27196306	-42.6050413	22.06111517	0.427564762	11.92711977	-21.77836916	45.63260871	0.381488465	-0.006994913	-562.0758651	-3023.187842	1899.036112	0.519917993	-0.141632836
body size TL	2010	Family	Dilleniaceae	-0.713819775	-1.396055024	-0.031584527	0.042123431	2.097581639	1.400681237	2.794482041	7.83E-05	0.819363617	-1.007947689	-3.236497767	1.220602388	0.327447672	0.821108914
body size TL	2010	Family	Dipterocarpaceae	-1.400169429	-2.505927554	-0.294411305	0.024545564	3.369109242	2.095694663	4.642523822	0.001828838	0.913733016	0.312706097	-24.07225021	24.69766241	0.970010843	0.885041177
body size TL	2010	Family	Ebenaceae	-1.59714963	-2.695314509	-0.49898475	0.008087276	3.438538899	2.057287934	4.819789863	0.000153985	0.686141896	-0.895400508	-15.59213527	13.80133425	0.895749183	0.658168129
body size TL	2010	Family	Elaeocarpaceae	-1.500971471	-3.566847341	0.564904398	0.132377328	3.014326841	0.83486336	5.193790323	0.012816106	0.504729556	-9.783701417	-20.19215289	0.624750058	0.061631964	0.668170454
body size TL	2010	Family	Euphorbiaceae	0.096497069	-0.976650544	1.169644681	0.843337433	1.397579178	0.277309107	2.51784925	0.019977532	0.410530198	-7.107009274	-11.49819027	-2.715828281	0.005769462	0.7580765
body size TL	2010	Family	Fabaceae	-1.602411444	-2.724023323	-0.480799565	0.0093336	3.387671802	2.176003327	4.599340278	7.17E-05	0.754439176	-11.69435935	-20.77974241	-2.6089763	0.016726674	0.851790013
body size TL	2010	Family	Fagaceae	-0.736349294	-1.567895608	0.095197019	0.077665425	2.456099491	1.742326711	3.169872271	7.26E-06	0.809411462	-2.072789023	-4.965119261	0.819541214	0.143022485	0.830437121
body size TL	2010	Family	Hypericaceae	-1.407255873	-3.098893674	0.284381928	0.085485898	2.689706872	1.014595488	4.364818255	0.009106649	0.727726889	-3.00195483	-14.32795284	8.32404318	0.502616055	0.700241671
body size TL	2010	Family	Juglandaceae	-0.587849612	-1.367805157	0.192105934	0.126483919	2.068919447	1.36539578	2.772443115	3.37E-05	0.754972798	0.529104941	-3.085933101	4.144142982	0.7533852	0.735195781
body size TL	2010	Family	Lauraceae	-0.989184374	-2.325217627	0.346848879	0.133717568	2.734797226	1.196432323	4.27316213	0.002043817	0.495492563	-10.26512574	-27.30915026	6.778898781	0.213986988	0.522036595
body size TL	2010	Family	Magnoliaceae	-1.671267982	-2.915499658	-0.427036306	0.013507359	3.222357422	1.804870328	4.639844516	0.000488246	0.69149895	-5.453564412	-11.55409866	0.646969836	0.073852912	0.76431419
body size TL	2010	Family	Malvaceae	-1.84944216	-3.192399467	-0.506484852	0.01105573	3.795607849	2.199241761	5.391973936	0.00022916	0.665269557	-6.745766418	-14.76804192	1.276509089	0.091220616	0.721547657
body size TL	2010	Family	Melastomataceae	-1.359045365	-2.396933133	-0.321157597	0.015904006	2.939302791	1.392758647	4.485846935	0.001992493	0.636159606	-10.19701136	-20.6382693	0.244246584	0.054392085	0.749493658
body size TL	2010	Family	Metteniusaceae	-1.431818943	-7.859487896	4.99585001	0.591688507	2.454291849	-3.800326065	8.708909763	0.359416876	0.002900146	-3.177783599	-39.86450358	33.50893638	0.82177026	-0.228609906
body size TL	2010	Family	Moraceae	-1.474027091	-1.941441645	-1.006612537	1.24E-05	3.231420171	2.707903178	3.754937164	5.84E-09	0.926632496	0.524649399	-2.32140884	3.370707638	0.695004315	0.921572865
body size TL	2010	Family	Myrtaceae	-0.445281595	-0.85730367	-0.03325952	0.036240439	2.089985427	1.640123656	2.539847198	1.72E-07	0.876907769	-0.819150586	-3.555203727	1.916902555	0.52649469	0.871216721
body size TL	2010	Family	Oleaceae	-0.859235827	-3.220396549	1.501924895	0.443242795	2.101788056	-0.590159406	4.793735519	0.114659278	0.127159835	-19.6643514	-35.32277883	-4.005923958	0.018421403	0.438087764
body size TL	2010	Family	Pandaceae	-2.541006153	-5.422004802	0.339992495	0.072691162	4.373605756	-0.165659696	8.912871207	0.056062748	0.461128708	21.31657904	-87.16818314	129.8013412	0.61436937	0.37305983
body size TL	2010	Family	Pentaphylacaceae	-0.485327239	-0.998237103	0.027582625	0.061215237	2.141065737	1.619299683	2.66283179	3.59E-06	0.882475391	-1.872031316	-4.025121465	0.281058834	0.080748768	0.908672943
body size TL	2010	Family	Phyllanthaceae	-1.17707883	-2.587802064	0.233644403	0.094676472	2.784685869	1.169354545	4.400017192	0.002549309	0.478978075	0.429946488	-13.42957189	14.28946486	0.947224694	0.435774387
body size TL	2010	Family	Podocarpaceae	-0.406499759	-0.743005769	-0.06999375	0.028464225	2.055385389	1.816661475	2.294109304	1.82E-05	0.991311041	0.141043097	-0.953900844	1.235987039	0.709365627	0.98902927
body size TL	2010	Family	Polygalaceae	-2.155153014	-3.551063924	-0.759242104	0.010649628	3.690753406	2.122694854	5.258811958	0.001778248	0.855794734	-2.646306374	-10.01235643	4.719743682	0.374993767	0.855648135
body size TL	2010	Family	Primulaceae	-2.113494857	-3.032038199	-1.194951515	0.000302516	4.087568402	2.799791031	5.375345773	1.61E-05	0.782712882	-6.360668631	-11.32292794	-1.398409319	0.016630663	0.862472226
body size TL	2010	Family	Proteaceae	1.124566087	-0.261627864	2.510760037	0.096566904	-0.450382981	-2.051567579	1.150801617	0.527269688	-0.074923496	-7.162695711	-11.01831459	-3.307076828	0.003909585	0.717797847
body size TL	2010	Family	Rosaceae	-2.030064115	-4.485549211	0.425420981	0.086928791	3.743891155	1.044818594	6.442963716	0.016117572	0.661283723	-7.265981824	-14.7666878	0.234724153	0.054683012	0.849241451
body size TL	2010	Family	Rubiaceae	-1.912052929	-3.307923717	-0.516182141	0.011073133	3.981301072	2.018952647	5.943649497	0.000740425	0.565367995	-9.946536352	-29.84374367	9.950670969	0.297464621	0.571509034
body size TL	2010	Family	Rutaceae	-0.121858774	-1.59935095	1.355633403	0.859253241	1.406803035	-0.156117399	2.969723469	0.07312758	0.195973776	-7.960057973	-10.27453478	-5.645581164	1.71E-05	0.871306038
body size TL	2010	Family	Sabiaceae	-2.111694189	-4.09626944	-0.127118938	0.03943894	3.497281225	1.210922939	5.783639512	0.007157843	0.523205956	1.762911325	-24.63281133	28.15863398	0.881413929	0.465192403
body size TL	2010	Family	Salicaceae	-2.055732028	-4.428743606	0.317279551	0.080805667	3.822678175	0.459848523	7.185507827	0.030586861	0.394811949	-20.24814906	-53.71005988	13.21376176	0.195558732	0.464870824
body size TL	2010	Family	Sapindaceae	-3.325123427	-5.049348338	-1.600898516	0.001378312	5.155029282	3.167260364	7.142798199	0.000136572	0.724650793	-9.635139792	-19.70689262	0.436613031	0.0588675	0.791739161
body size TL	2010	Family	Sapotaceae	-4.143085267	-6.996422655	-1.289747878	0.008165077	6.073176363	2.643844344	9.502508382	0.002274531	0.516522932	-15.22809453	-36.38253023	5.926341169	0.141412497	0.570569665
body size TL	2010	Family	Styracaceae	-2.077489188	-7.458028996	3.30305062	0.366511029	3.506504422	-1.490204254	8.503213097	0.131091185	0.273096904	-45.20725609	-94.69401509	4.279502906	0.064229895	0.65163419
body size TL	2010	Family	Symplocaceae	-2.486462103	-3.414902118	-1.558022088	6.32E-05	4.224329995	3.166206458	5.282453533	9.72E-07	0.839793611	-4.177603848	-9.930519034	1.575311337	0.139590721	0.856399682
body size TL	2010	Family	Theaceae	0.31733119	-0.778953671	1.413616052	0.533470518	1.422729339	0.399122625	2.446336052	0.011309643	0.438517013	0.409379371	-5.32157851	6.140337251	0.875196114	0.377934845
body size TL	2015	Family	Altingiaceae	-1.456847613	-3.503174419	0.589479193	0.136162766	2.88275856	1.143386403	4.622130716	0.005756257	0.6421982	5.132552881	-3.779178484	14.04428425	0.208422175	0.686374598
body size TL	2015	Family	Anacardiaceae	-0.376433928	-2.834085343	2.081217488	0.659339387	1.72663174	-0.271272928	3.724536407	0.070722218	0.621368386	1.766682384	-11.09951413	14.6328789	0.614523108	0.516445269
body size TL	2015	Family	Annonaceae	-1.916159731	-2.600361483	-1.231957979	5.32E-05	3.799338071	2.928612744	4.670063397	6.17E-07	0.873027504	-1.188595517	-7.241037602	4.863846568	0.67392146	0.863797852
body size TL	2015	Family	Apocynaceae	-2.90861717	-3.313737548	-2.503496793	5.64E-08	4.597923252	4.086520743	5.109325761	7.83E-09	0.976340307	-1.139871308	-5.04149871	2.761756094	0.519484966	0.97481189
body size TL	2015	Family	Aquifoliaceae	-4.058103713	-7.266475565	-0.849731861	0.020200849	5.636366252	2.015999128	9.256733376	0.007845535	0.610751797	-23.06677095	-37.48749504	-8.646046859	0.007856323	0.872193269
body size TL	2015	Family	Araliaceae	-2.499754466	-4.045117932	-0.954391	0.004814218	4.184574837	2.555863724	5.813285951	0.000191707	0.742820645	-7.163802982	-20.14893766	5.821331691	0.243516838	0.756402254
body size TL	2015	Family	Bignoniaceae	-0.302411631	-1.457794114	0.852970853	0.530894194	1.795599041	0.543749019	3.047449063	0.014187918	0.677331412	2.004414796	-6.274339779	10.28316937	0.538275659	0.637604148
body size TL	2015	Family	Burseraceae	-2.22548035	-3.176140356	-1.274820344	0.000647313	3.784576915	2.690013923	4.879139908	4.47E-05	0.874254414	-4.314552312	-9.274411871	0.645307248	0.078716082	0.910430728
body size TL	2015	Family	Cannabaceae	-0.683674229	-1.591880328	0.224531869	0.120794476	2.167491261	1.168341393	3.166641129	0.001049548	0.727478953	-2.380576371	-10.88063078	6.119478035	0.529002858	0.706910529
body size TL	2015	Family	Cardiopteridaceae	-2.506199752	-4.680877669	-0.331521836	0.031429536	4.138130055	1.308101208	6.968158902	0.013174313	0.686328371	-5.683622176	-36.36392218	24.99667782	0.634123369	0.632233697
body size TL	2015	Family	Celastraceae	-2.955206556	-4.1081485	-1.802264612	0.00385332	4.445948856	2.898698197	5.993199514	0.002764323	0.953823298	-4.703715446	-11.1357692	1.728338306	0.087892956	0.988359264
body size TL	2015	Family	Clusiaceae	-0.459073541	-2.161368326	1.243221245	0.561289798	2.040250717	0.239370709	3.841130725	0.030164182	0.328124952	-1.118777107	-19.05388515	16.81633093	0.890889863	0.255120211
body size TL	2015	Family	Daphniphyllaceae	-18.62493474	-49.28557511	12.03570563	0.166964462	20.47917124	-11.1668479	52.12519038	0.146796255	0.308267933	-1442.027796	-3494.72576	610.6701685	0.111407258	0.654058966
body size TL	2015	Family	Dilleniaceae	-0.761573697	-1.49212955	-0.031017844	0.042726951	2.093201791	1.368031283	2.818372299	0.000107672	0.806340723	-1.007611232	-3.549548836	1.534326372	0.387390355	0.802736446
body size TL	2015	Family	Dipterocarpaceae	-1.248152786	-2.28163327	-0.214672302	0.028485051	3.199989399	2.024944407	4.37503439	0.00163983	0.918260247	0.498217027	-22.18796043	23.18439448	0.948678797	0.891190829
body size TL	2015	Family	Ebenaceae	-1.447504232	-2.52386105	-0.371147414	0.012601472	3.210737877	1.87215961	4.549316145	0.000212562	0.66931667	1.811806397	-9.603544128	13.22715692	0.733435067	0.643212733
body size TL	2015	Family	Elaeocarpaceae	-0.838730815	-2.520974036	0.843512405	0.283465349	2.421420955	0.693245352	4.149596558	0.012038179	0.511920735	-9.067273122	-18.24196318	0.107416932	0.052079089	0.6866588
body size TL	2015	Family	Euphorbiaceae	0.267187809	-0.808017054	1.342392672	0.587742426	1.265443901	0.173903042	2.35698476	0.027694375	0.370190959	-5.56751425	-9.511034814	-1.623993686	0.011602604	0.695241194
body size TL	2015	Family	Fabaceae	-1.489989574	-3.118556954	0.138577806	0.069160215	3.234238948	1.496382208	4.972095689	0.001770949	0.568009644	-6.016293496	-25.27625227	13.24366527	0.502277403	0.546766632
body size TL	2015	Family	Fagaceae	-0.74879004	-1.59354421	0.09596413	0.077406519	2.444876437	1.73568766	3.154065215	7.13E-06	0.809995954	-2.327723089	-5.306882752	0.651436574	0.113458938	0.836642254
body size TL	2015	Family	Hypericaceae	-0.6359866	-3.327555625	2.055582424	0.570111935	1.767651533	-0.778915707	4.314218774	0.134444679	0.266844321	-7.386647804	-20.58619799	5.812902386	0.195211829	0.428480979
body size TL	2015	Family	Juglandaceae	-0.385535964	-1.182532571	0.411460643	0.312656254	1.846389165	1.162787568	2.529990762	7.42E-05	0.721222729	0.061366708	-3.430480118	3.553213535	0.969838021	0.695920701
body size TL	2015	Family	Lauraceae	-0.568660414	-2.035218582	0.897897755	0.417342021	2.261945563	0.624250624	3.899640503	0.010561836	0.360828709	-7.86633059	-23.30241294	7.569751758	0.288607479	0.372075774
body size TL	2015	Family	Magnoliaceae	-2.39788181	-4.087444015	-0.708319605	0.010120081	3.923655945	2.084629296	5.762682593	0.000775717	0.662566914	-9.562651054	-18.64227078	-0.483031331	0.041058905	0.770083309
body size TL	2015	Family	Malvaceae	-2.122974937	-3.228538217	-1.017411656	0.001267684	4.1420981	2.835901076	5.448295123	1.63E-05	0.782382676	-5.780870138	-11.26195058	-0.299789696	0.040480085	0.840658539
body size TL	2015	Family	Melastomataceae	-1.575768341	-2.695239628	-0.456297055	0.01110933	3.19665502	1.595879609	4.797430431	0.00145221	0.659943343	-6.43668259	-17.17348118	4.300115997	0.204200909	0.691205364
body size TL	2015	Family	Metteniusaceae	-1.540663704	-5.937196556	2.855869149	0.408983646	2.556979807	-1.451702967	6.56566258	0.161998077	0.21961625	-1.987413017	-22.67107745	18.69625141	0.802828909	0.04157322
body size TL	2015	Family	Moraceae	-1.509956066	-2.024535039	-0.995377093	2.58E-05	3.219398773	2.660301462	3.778496084	1.36E-08	0.916542442	1.106154533	-2.047968822	4.260277888	0.459562068	0.913782605
body size TL	2015	Family	Myrtaceae	-0.535280999	-0.960953151	-0.109608848	0.01762506	2.169555054	1.714454404	2.624655705	1.28E-07	0.882419597	-1.254050336	-4.14020774	1.632107069	0.362463376	0.881473677
body size TL	2015	Family	Oleaceae	-1.159344942	-3.137013878	0.818323994	0.225670481	2.446704338	0.261218037	4.63219064	0.031201537	0.275760317	-13.52539581	-28.54179986	1.491008228	0.072963673	0.41789519
body size TL	2015	Family	Pandaceae	-3.299549195	-5.975410251	-0.623688138	0.029442942	5.496785601	1.456909184	9.536662017	0.022713661	0.816092806	-6.441511743	-134.5165644	121.6335409	0.84874187	0.730450634
body size TL	2015	Family	Pentaphylacaceae	-0.640881725	-1.128725792	-0.153037659	0.015115345	2.29896833	1.812641851	2.785294809	9.86E-07	0.909047054	-1.046476162	-3.620308153	1.527355829	0.381691595	0.907623986
body size TL	2015	Family	Phyllanthaceae	-1.06688231	-2.927359442	0.793594823	0.237302278	2.628751648	0.520085591	4.737417705	0.01843115	0.308756673	-3.723011988	-25.38117049	17.93514651	0.714540868	0.259805732
body size TL	2015	Family	Podocarpaceae	-0.125625948	-0.59160676	0.340354864	0.495761565	1.812847489	1.490604032	2.135090946	9.81E-05	0.979836091	-0.13194077	-1.584895383	1.321013842	0.791405919	0.973842976
body size TL	2015	Family	Polygalaceae	-1.862318819	-4.239335213	0.514697574	0.100137519	3.211119848	0.620719793	5.801519903	0.024358789	0.604068023	-2.802678644	-18.64374334	13.03838605	0.649001988	0.533242117
body size TL	2015	Family	Primulaceae	-2.579899738	-3.594938938	-1.564860537	0.000103729	4.606243484	3.185734556	6.026752412	9.27E-06	0.774466894	-6.550062169	-11.65851388	-1.441610456	0.016233511	0.851957298
body size TL	2015	Family	Proteaceae	1.903768683	0.573700096	3.233837271	0.012789879	-1.258748819	-2.717578751	0.200081114	0.079228836	0.330633229	-5.985144008	-9.87600801	-2.094280006	0.010805141	0.805376988
body size TL	2015	Family	Rosaceae	-3.031714618	-6.307158757	0.243729522	0.063219602	4.55160132	1.121925781	7.981276859	0.019012864	0.639383725	-9.078604666	-19.44386057	1.286651241	0.071841074	0.81812152
body size TL	2015	Family	Rubiaceae	-1.882380795	-3.057717937	-0.707043652	0.004226425	3.833649548	2.22356853	5.443730566	0.000188673	0.64520774	-9.243422831	-20.93854135	2.451695684	0.110708778	0.691804287
body size TL	2015	Family	Rutaceae	-1.264458879	-2.453841441	-0.075076318	0.039178099	2.722605481	1.464280802	3.98093016	0.000588002	0.64369175	-4.377132416	-10.13261006	1.378345229	0.121026199	0.695497321
body size TL	2015	Family	Sabiaceae	-2.614596474	-4.497324214	-0.731868733	0.011898856	4.120622005	2.069823274	6.171420737	0.00139529	0.66284272	2.474237957	-8.486079089	13.434555	0.616763461	0.633125576
body size TL	2015	Family	Salicaceae	-3.207829715	-4.410123638	-2.005535792	0.000193855	5.351308083	3.683352866	7.019263299	4.78E-05	0.837857243	2.822345899	-14.94740545	20.59209724	0.723668218	0.820597663
body size TL	2015	Family	Sapindaceae	-2.675288613	-4.022449896	-1.328127329	0.001115919	4.415771878	2.904063333	5.927480423	4.88E-05	0.770705191	-6.876561808	-15.38669767	1.633574058	0.101980188	0.80952073
body size TL	2015	Family	Sapotaceae	-3.879444322	-6.626109908	-1.132778736	0.00958414	5.625359402	2.429560006	8.821158798	0.002372953	0.513271586	-13.71439208	-30.96238018	3.533596023	0.107910225	0.584665578
body size TL	2015	Family	Styracaceae	1.735347271	-3.150397689	6.62109223	0.379886674	0.133863026	-4.210375609	4.47810166	0.935932785	-0.247716883	24.57140174	-113.1205367	162.2633402	0.609818372	-0.502130374
body size TL	2015	Family	Symplocaceae	-2.269559741	-3.283213476	-1.255906006	0.000324582	3.91766988	2.802909733	5.032430027	3.95E-06	0.801821153	-4.027053056	-9.98267992	1.928573808	0.166421531	0.818190947
body size TL	2015	Family	Theaceae	0.351168592	-0.990503914	1.692841099	0.572680745	1.435280703	0.19780847	2.672752936	0.027214606	0.340473338	2.622631185	-6.856354821	12.10161719	0.54692953	0.297758702
body size TL	2010	Order	Apiales	-2.263244531	-3.518197838	-1.008291223	0.002198489	4.014597948	2.652235184	5.376960712	4.51E-05	0.773867165	-8.567703346	-14.67049988	-2.464906815	0.010725484	0.874274647
body size TL	2010	Order	Aquifoliales	-3.779062703	-5.679880379	-1.878245028	0.001106751	5.76553099	3.375868094	8.155193887	0.000248451	0.693872714	-18.02732583	-27.85662329	-8.198028375	0.002191446	0.873877546
body size TL	2010	Order	Celastrales	-2.849273614	-3.827315298	-1.87123193	0.002655588	4.355758212	3.028298327	5.683218097	0.001874586	0.964300148	-2.993467243	-11.24524259	5.258308106	0.258938861	0.97585824
body size TL	2010	Order	Cornales	-1.221876516	-6.018987286	3.575234255	0.518471524	2.353540521	-2.070588204	6.777669245	0.213728925	0.191141947	-8.188481458	-44.31031285	27.93334993	0.522786497	0.080963858
body size TL	2010	Order	Dilleniales	-0.713819775	-1.396055024	-0.031584527	0.042123431	2.097581639	1.400681237	2.794482041	7.83E-05	0.819363617	-1.007947689	-3.236497767	1.220602388	0.327447672	0.821108914
body size TL	2010	Order	Ericales	-2.020939888	-3.327482353	-0.714397422	0.005305463	3.980812943	2.496083046	5.46554284	6.25E-05	0.699254032	-2.123074632	-30.41284689	26.16669762	0.872835098	0.67491618
body size TL	2010	Order	Fabales	-1.177410613	-2.08915747	-0.265663755	0.015642476	2.903445778	1.927439109	3.879452447	3.02E-05	0.759307728	-3.572671719	-8.638494853	1.493151416	0.148882897	0.784606804
body size TL	2010	Order	Fagales	-0.712029624	-1.587954489	0.163895241	0.101910354	2.429658274	1.673270078	3.186046471	1.44E-05	0.786824012	-1.890047452	-4.920837558	1.140742654	0.197223284	0.801449625
body size TL	2010	Order	Gentianales	-1.465180591	-2.454828401	-0.47553278	0.006988532	3.39167995	2.044517491	4.73884241	0.000113319	0.671232042	-4.214268283	-19.47319165	11.04465508	0.558536475	0.654267383
body size TL	2010	Order	Lamiales	-0.929911423	-3.044074032	1.184251187	0.359325391	2.220191188	-0.184585869	4.624968245	0.067496438	0.17541328	-12.75173731	-29.1885213	3.685046681	0.116751167	0.278490745
body size TL	2010	Order	Laurales	-0.989184374	-2.325217627	0.346848879	0.133717568	2.734797226	1.196432323	4.27316213	0.002043817	0.495492563	-10.26512574	-27.30915026	6.778898781	0.213986988	0.522036595
body size TL	2010	Order	Magnoliales	-0.846749276	-1.563661155	-0.129837398	0.02411832	2.55411341	1.697286931	3.410939889	2.20E-05	0.742985128	-3.363525063	-9.76044839	3.033398264	0.274282891	0.749017634
body size TL	2010	Order	Malpighiales	-1.209701976	-2.155640175	-0.263763777	0.016139362	2.99819247	1.94154675	4.05483819	3.60E-05	0.723191426	-9.504114775	-16.68072286	-2.327506686	0.013691531	0.822958227
body size TL	2010	Order	Malvales	-1.523331155	-2.520203732	-0.526458579	0.006004031	3.509339186	2.342104202	4.676574169	2.73E-05	0.763255528	-3.293399832	-10.82179589	4.234996222	0.356311478	0.761808158
body size TL	2010	Order	Metteniusales	-1.431818943	-7.859487896	4.99585001	0.591688507	2.454291849	-3.800326065	8.708909763	0.359416876	0.002900146	-3.177783599	-39.86450358	33.50893638	0.82177026	-0.228609906
body size TL	2010	Order	Myrtales	-0.527708829	-0.944627851	-0.110789808	0.017036316	2.189887204	1.728418792	2.651355616	1.35E-07	0.881459442	-0.674341216	-3.634773366	2.286090934	0.628648469	0.874163993
body size TL	2010	Order	Oxalidales	-2.49062348	-4.336920105	-0.644326856	0.013213826	3.981123153	1.919478821	6.042767485	0.001554991	0.614206123	-12.63686527	-20.69381319	-4.579917354	0.00623477	0.821298779
body size TL	2010	Order	Podocarpales	-0.406499759	-0.743005769	-0.06999375	0.028464225	2.055385389	1.816661475	2.294109304	1.82E-05	0.991311041	0.141043097	-0.953900844	1.235987039	0.709365627	0.98902927
body size TL	2010	Order	Proteales	-0.675214941	-1.547703793	0.197273911	0.116556904	2.031982338	1.052173662	3.011791013	0.00081061	0.62305526	-5.525827759	-8.050715009	-3.00094051	0.000645436	0.877249735
body size TL	2010	Order	Rosales	-1.188328181	-2.234737025	-0.141919337	0.02902861	2.980039306	1.825183161	4.134895452	9.00E-05	0.68237653	-2.672463943	-14.46939723	9.124469341	0.630508594	0.662754743
body size TL	2010	Order	Sapindales	-2.016431348	-2.815133138	-1.217729557	0.000110437	3.740209227	2.873523994	4.606894459	4.03E-07	0.859889319	-3.265828545	-7.795307829	1.263650738	0.142172819	0.874104945
body size TL	2010	Order	Saxifragales	-1.76261768	-3.998194923	0.472959562	0.10655424	3.20841817	1.188496625	5.228339715	0.006375126	0.579759545	5.997271724	-6.644252972	18.63879642	0.298947881	0.592910612
body size TL	2015	Order	Apiales	-2.499754466	-4.045117932	-0.954391	0.004814218	4.184574837	2.555863724	5.813285951	0.000191707	0.742820645	-7.163802982	-20.14893766	5.821331691	0.243516838	0.756402254
body size TL	2015	Order	Aquifoliales	-3.916807249	-5.964982097	-1.868632401	0.001463148	5.801128547	3.290867507	8.311389588	0.000351441	0.674545289	-17.2598384	-30.25404869	-4.265628103	0.014298554	0.809158922
body size TL	2015	Order	Celastrales	-2.955206556	-4.1081485	-1.802264612	0.00385332	4.445948856	2.898698197	5.993199514	0.002764323	0.953823298	-4.703715446	-11.1357692	1.728338306	0.087892956	0.988359264
body size TL	2015	Order	Cornales	-1.688187302	-6.97858635	3.602211747	0.384629849	2.615986885	-2.211344635	7.443318404	0.183064464	0.330461098	-4.552783557	-57.90412123	48.79855411	0.748702635	0.059114087
body size TL	2015	Order	Dilleniales	-0.761573697	-1.49212955	-0.031017844	0.042726951	2.093201791	1.368031283	2.818372299	0.000107672	0.806340723	-1.007611232	-3.549548836	1.534326372	0.387390355	0.802736446
body size TL	2015	Order	Ericales	-1.477151111	-2.805124125	-0.149178098	0.031902093	3.322061079	1.853907268	4.79021489	0.000296168	0.620556567	-8.872171107	-30.21911389	12.47477167	0.382994166	0.615229786
body size TL	2015	Order	Fabales	-0.882761763	-2.148602306	0.38307878	0.154551051	2.569092726	1.223535895	3.914649556	0.001322698	0.556403997	-3.33277044	-12.84947277	6.183931892	0.457068165	0.54087474
body size TL	2015	Order	Fagales	-0.750592348	-1.695291526	0.194106831	0.109032522	2.437276488	1.643807021	3.230745954	2.22E-05	0.771089761	-2.27992332	-5.524412701	0.964566061	0.150218664	0.794885055
body size TL	2015	Order	Gentianales	-1.354057356	-2.222768321	-0.48534639	0.00504933	3.177369122	2.034195074	4.320543169	4.41E-05	0.714606472	-3.105202047	-14.26565514	8.055251048	0.555665193	0.700010816
body size TL	2015	Order	Lamiales	-1.016916581	-3.025682018	0.991848857	0.293953827	2.332306185	0.106364641	4.558247728	0.041355111	0.227538677	-7.991944813	-22.78270274	6.798813116	0.261904439	0.249813574
body size TL	2015	Order	Laurales	-0.568660414	-2.035218582	0.897897755	0.417342021	2.261945563	0.624250624	3.899640503	0.010561836	0.360828709	-7.86633059	-23.30241294	7.569751758	0.288607479	0.372075774
body size TL	2015	Order	Magnoliales	-0.939519481	-1.673506393	-0.205532568	0.016060646	2.652390554	1.794330669	3.510450438	1.52E-05	0.756927381	-3.359546323	-9.734437602	3.015344956	0.273249747	0.762738915
body size TL	2015	Order	Malpighiales	-0.975229646	-1.886295118	-0.064164174	0.037770724	2.721054832	1.729925597	3.712184067	4.98E-05	0.709410253	-6.710694871	-12.14486126	-1.276528482	0.019646828	0.803650541
body size TL	2015	Order	Malvales	-1.717539891	-2.781859874	-0.653219907	0.004254285	3.718938909	2.478523985	4.959353833	2.80E-05	0.762218736	-6.017884023	-13.33784872	1.302080677	0.09775736	0.800102481
body size TL	2015	Order	Metteniusales	-1.540663704	-5.937196556	2.855869149	0.408983646	2.556979807	-1.451702967	6.56566258	0.161998077	0.21961625	-1.987413017	-22.67107745	18.69625141	0.802828909	0.04157322
body size TL	2015	Order	Myrtales	-0.580383975	-1.006146153	-0.154621797	0.011382012	2.228045813	1.767301501	2.688790125	1.08E-07	0.885377449	-1.118015474	-4.274665578	2.03863463	0.455228181	0.881696397
body size TL	2015	Order	Oxalidales	-2.539375794	-4.685914156	-0.392837431	0.024908214	4.050844958	1.71904892	6.382640995	0.003105265	0.559698071	-15.39794191	-23.79480671	-7.001077109	0.002490741	0.831998698
body size TL	2015	Order	Podocarpales	-0.125625948	-0.59160676	0.340354864	0.495761565	1.812847489	1.490604032	2.135090946	9.81E-05	0.979836091	-0.13194077	-1.584895383	1.321013842	0.791405919	0.973842976
body size TL	2015	Order	Proteales	-1.256242086	-2.272963438	-0.239520734	0.019949398	2.782424642	1.694943228	3.869906056	0.000152979	0.719055106	-1.773961635	-6.541128987	2.993205718	0.426375304	0.710839463
body size TL	2015	Order	Rosales	-1.195416526	-2.27972038	-0.111112672	0.033199179	2.899946772	1.726269301	4.073624242	0.000134773	0.66259373	-0.152649373	-12.72906222	12.42376347	0.979336401	0.634497843
body size TL	2015	Order	Sapindales	-1.924825914	-2.846138034	-1.003513794	0.000582731	3.600210722	2.618864581	4.581556862	2.48E-06	0.815341302	-4.726775629	-9.502771921	0.049220662	0.052048877	0.85582101
body size TL	2015	Order	Saxifragales	-2.0014155	-4.003535111	0.00070411	0.0500612	3.399320419	1.650598113	5.148042725	0.002494303	0.715590024	4.979417466	-6.499057428	16.45789236	0.329317248	0.720648059
body size TL	2010	Superorder	Asteranae	-1.901414063	-3.169646239	-0.633181887	0.006464125	3.929639979	2.451367039	5.407912918	6.79E-05	0.695520474	-4.240162407	-34.65150295	26.17117813	0.766494351	0.672664541
body size TL	2010	Superorder	Dillenianae	-0.713819775	-1.396055024	-0.031584527	0.042123431	2.097581639	1.400681237	2.794482041	7.83E-05	0.819363617	-1.007947689	-3.236497767	1.220602388	0.327447672	0.821108914
body size TL	2010	Superorder	Magnolianae	-1.476283558	-2.229087319	-0.723479797	0.000971117	3.340204095	2.468386691	4.212021498	1.54E-06	0.828240839	-3.347122525	-11.01400183	4.319756783	0.36026781	0.826973565
body size TL	2010	Superorder	NA	-0.37358459	-0.978457175	0.231287995	0.173227729	2.065161596	1.603724606	2.526598586	8.70E-05	0.956318132	-0.719558997	-2.541518404	1.10240041	0.334433907	0.958017237
body size TL	2010	Superorder	Proteanae	-0.675214941	-1.547703793	0.197273911	0.116556904	2.031982338	1.052173662	3.011791013	0.00081061	0.62305526	-5.525827759	-8.050715009	-3.00094051	0.000645436	0.877249735
body size TL	2010	Superorder	Rosanae	-1.170515991	-2.079929711	-0.261102272	0.015597138	3.053839643	2.120088334	3.987590953	8.47E-06	0.777499772	0.115676454	-6.706714105	6.938067012	0.971138164	0.758985497
body size TL	2010	Superorder	Saxifraganae	-1.76261768	-3.998194923	0.472959562	0.10655424	3.20841817	1.188496625	5.228339715	0.006375126	0.579759545	5.997271724	-6.644252972	18.63879642	0.298947881	0.592910612
body size TL	2015	Superorder	Asteranae	-1.259192043	-2.447967058	-0.070417028	0.039504	3.145795822	1.799621376	4.491970268	0.000223061	0.636238254	-16.77101237	-38.03125333	4.489228595	0.111327062	0.68377171
body size TL	2015	Superorder	Dillenianae	-0.761573697	-1.49212955	-0.031017844	0.042726951	2.093201791	1.368031283	2.818372299	0.000107672	0.806340723	-1.007611232	-3.549548836	1.534326372	0.387390355	0.802736446
body size TL	2015	Superorder	Magnolianae	-1.332680767	-2.41643975	-0.248921784	0.019763151	3.176299159	1.954459108	4.398139209	8.39E-05	0.685679965	-1.897556452	-12.09703489	8.301921989	0.692349486	0.664086227
body size TL	2015	Superorder	NA	-0.070690189	-0.726427315	0.585046936	0.792783018	1.798901744	1.312351583	2.285451906	0.000218055	0.937059432	-0.80006851	-2.650113858	1.049976837	0.296108683	0.942168035
body size TL	2015	Superorder	Proteanae	-1.256242086	-2.272963438	-0.239520734	0.019949398	2.782424642	1.694943228	3.869906056	0.000152979	0.719055106	-1.773961635	-6.541128987	2.993205718	0.426375304	0.710839463
body size TL	2015	Superorder	Rosanae	-0.995829608	-1.95011953	-0.041539686	0.042063594	2.855621125	1.897977108	3.813265142	2.19E-05	0.743119541	0.784214094	-6.715540923	8.283969111	0.823615494	0.722911376
body size TL	2015	Superorder	Saxifraganae	-2.0014155	-4.003535111	0.00070411	0.0500612	3.399320419	1.650598113	5.148042725	0.002494303	0.715590024	4.979417466	-6.499057428	16.45789236	0.329317248	0.720648059
abundance TL	2010	Species	Acronychia pedunculata	-0.73512741	-0.945777009	-0.524477811	0.00063498	2.514652628	1.96353774	3.065767517	0.000223575	0.969603146	-2.096130617	-4.739886139	0.547624905	0.08593221	0.987019222
abundance TL	2010	Species	Adinandra hainanensis	-0.233236543	-0.719694358	0.253221272	0.294233977	1.081114269	0.042618648	2.119609889	0.043359332	0.387433092	-3.676400338	-6.271251934	-1.081548742	0.013355902	0.762026654
abundance TL	2010	Species	Aidia canthioides	-1.06659544	-1.298133566	-0.835057315	0.000688381	4.075734768	3.284112861	4.867356674	0.000494687	0.985265495	-0.519091383	-10.0569757	9.018792931	0.8366423	0.978488044
abundance TL	2010	Species	Alphonsea monogyna	-1.033432988	-1.563416175	-0.503449802	0.002011222	4.05370562	2.044961794	6.062449447	0.001637032	0.696518681	11.17669862	-23.92628033	46.27967757	0.476068146	0.679146205
abundance TL	2010	Species	Antidesma montanum	-0.78887568	-1.544561169	-0.03319019	0.044979424	3.242957001	-0.525044263	7.010958266	0.071398608	0.619123557	-25.50468717	-49.92056527	-1.088809071	0.046106385	0.948531993
abundance TL	2010	Species	Canarium album	-0.92379026	-1.278306047	-0.569274473	0.001936684	3.100544912	1.951576618	4.249513206	0.001697388	0.916854536	-1.085578992	-11.23030596	9.059147975	0.755894523	0.893265556
abundance TL	2010	Species	Cryptocarya maclurei	-0.922772445	-1.301986322	-0.543558568	0.0025029	3.805683723	2.48917182	5.122195626	0.001307681	0.926917717	-2.842422637	-12.42222807	6.737382799	0.414697203	0.924882656
abundance TL	2010	Species	Cryptocarya metcalfiana	-0.928518103	-1.302345048	-0.554691157	0.00231826	4.40428397	2.505542159	6.303025781	0.002990795	0.890051922	-20.25434688	-58.97356873	18.46487497	0.194548815	0.923798507
abundance TL	2010	Species	Cyclobalanopsis patelliformis	-1.038853467	-1.325929406	-0.751777528	0.001405564	3.591699913	2.735604692	4.447795133	0.000908139	0.977933462	2.253477161	-6.065694128	10.57264845	0.364017775	0.980288184
abundance TL	2010	Species	Dacrydium pectinatum	-0.880515389	-1.042472733	-0.718558046	0.000112266	3.078462157	2.66331979	3.493604523	3.29E-05	0.988314715	0.516376477	-2.133658517	3.16641147	0.579095356	0.986189847
abundance TL	2010	Species	Dalbergia hainanensis	-1.063916526	-1.223553952	-0.9042791	0.0002293	4.346983128	3.253470588	5.440495667	0.001065152	0.975467363	-8.794556522	-23.85950788	6.270394839	0.128622335	0.991142456
abundance TL	2010	Species	Decaspermum montanum	-0.647756334	-1.146258184	-0.149254484	0.019087166	2.710880032	1.764945782	3.656814282	0.00041943	0.873128598	0.376345926	-4.9748992	5.727591052	0.863635371	0.848743036
abundance TL	2010	Species	Dillenia turbinata	-0.447024717	-0.905092328	0.011042894	0.054532235	1.833656562	0.410920066	3.256393058	0.01781576	0.46533529	-4.201557202	-17.3643133	8.961198893	0.474998229	0.434942731
abundance TL	2010	Species	Diospyros hainanensis	-0.088661525	-1.129183387	0.951860338	0.835282462	-0.577934697	-4.845729288	3.689859894	0.741940078	-0.171606103	-33.49640973	-106.1482415	39.15542201	0.269709395	-0.03890979
abundance TL	2010	Species	Diospyros howii	-0.49758586	-1.050878769	0.055707048	0.068755448	2.032020017	0.84352326	3.220516774	0.007054615	0.753251432	-4.891863559	-9.04080551	-0.742921608	0.030684865	0.916165898
abundance TL	2010	Species	Diospyros morrisiana	-1.132236016	-1.687275139	-0.577196893	0.00742063	3.660447688	2.237572395	5.083322981	0.00381275	0.942880072	5.298932764	-4.973365758	15.57123129	0.156648135	0.975259277
abundance TL	2010	Species	Diplospora dubia	-0.674485271	-1.00737714	-0.341593402	0.001597775	2.425703235	1.539601565	3.311804905	0.000229629	0.811912248	0.786242158	-9.610224376	11.18270869	0.863139405	0.786020122
abundance TL	2010	Species	Engelhardia roxburghiana	-0.780300709	-1.108633883	-0.451967535	0.000799363	3.192141657	2.104281835	4.280001479	0.000223461	0.854925446	-7.971383424	-13.00539349	-2.93737336	0.008221002	0.951672401
abundance TL	2010	Species	Eurya hainanensis	-0.791257863	-1.402769685	-0.179746041	0.02595111	3.788368582	1.583197843	5.99353932	0.012027552	0.878386626	59.33746421	5.242862537	113.4320659	0.042079555	0.984970699
abundance TL	2010	Species	Ficus fistulosa	-0.67965888	-1.590992447	0.231674686	0.098199767	2.570001362	-0.011661772	5.151664495	0.05055572	0.693173227	-3.648358922	-27.31012799	20.01341014	0.575301377	0.62277286
abundance TL	2010	Species	Ficus vasculosa	-0.457044425	-0.956975341	0.04288649	0.062024776	2.134093897	1.044953891	3.223233902	0.00831733	0.904500355	3.99079041	-12.99088584	20.97246666	0.418382783	0.90520876
abundance TL	2010	Species	Garcinia oblongifolia	-0.844843491	-1.120740506	-0.568946476	0.000171275	3.114556951	2.031317307	4.197796595	0.000253477	0.849691933	-4.620351583	-10.70644037	1.465737201	0.112595816	0.888669212
abundance TL	2010	Species	Gironniera subaequalis	-0.747975144	-1.067383358	-0.42856693	0.000871437	2.232545733	1.589339489	2.875751977	7.74E-05	0.892420309	0.267442522	-3.056755599	3.591640644	0.850434658	0.875295838
abundance TL	2010	Species	Gonocaryum lobbianum	-0.303234637	-0.713643295	0.107174022	0.109515474	2.044605675	1.233310133	2.855901218	0.002195508	0.905588665	-2.948844851	-6.79425322	0.896563518	0.092462821	0.95783238
abundance TL	2010	Species	Helicia cochinchinensis	-0.91052362	-1.364778283	-0.456268958	0.005106036	3.276306998	1.456208094	5.096405903	0.007502114	0.827455216	-7.149107973	-51.27057695	36.972361	0.641687007	0.788671377
abundance TL	2010	Species	Heritiera parvifolia	-0.774645915	-1.157597727	-0.391694103	0.002578763	3.228954366	2.002595029	4.455313704	0.000661831	0.85265437	-3.495563153	-11.44530515	4.454178847	0.309634122	0.85916985
abundance TL	2010	Species	Liquidambar formosana	-1.009696954	-1.560107362	-0.459286546	0.007015619	3.533135686	1.403496338	5.662775034	0.009984119	0.801722104	2.360192161	-19.60504737	24.32543169	0.754936221	0.745547613
abundance TL	2010	Species	Lithocarpus handelianus	-0.9959386	-1.136473247	-0.855403954	3.94E-05	3.859244782	3.053462687	4.665026877	0.000184866	0.972349202	-2.690918097	-20.60334492	15.22150873	0.665265091	0.965742331
abundance TL	2010	Species	Lithocarpus silvicolarum	-0.819748847	-1.162514046	-0.476983648	0.001655274	3.010043389	2.129199396	3.890887381	0.000317168	0.926974631	-1.948530741	-9.27233484	5.375273359	0.501094916	0.919675662
abundance TL	2010	Species	Litsea variabilis	-0.755570235	-1.00443212	-0.506708351	0.000112496	2.429413669	1.617659343	3.241167995	0.000124353	0.838214652	-3.962280204	-9.897764801	1.973204393	0.158453898	0.863641111
abundance TL	2010	Species	Machilus chinensis	-0.804582154	-0.984540803	-0.624623505	0.000752186	3.343907696	2.890918709	3.796896682	0.00016899	0.992791412	-1.177253387	-5.33381569	2.979308917	0.347219998	0.993794722
abundance TL	2010	Species	Maclurodendron oligophlebium	-0.764510918	-1.515310195	-0.013711641	0.047482121	2.875854336	1.119657444	4.632051228	0.010444887	0.797334487	-6.732535075	-12.61433145	-0.850738699	0.035672866	0.950173355
abundance TL	2010	Species	Meliosma angustifolia	-0.873142461	-2.69846385	0.952178927	0.225293363	3.61879684	-3.406503775	10.64409745	0.199680027	0.296682082	-21.17724903	-204.6227666	162.2682686	0.668621264	0.060872104
abundance TL	2010	Species	Microdesmis caseariifolia	-0.148374843	-1.366142703	1.069393017	0.724073365	-1.398360946	-8.247825018	5.451103127	0.562188392	-0.168862222	-67.95088184	-280.2530197	144.351256	0.302347119	0.100068795
abundance TL	2010	Species	Psychotria asiatica	-0.435373926	-0.840010465	-0.030737386	0.039559315	2.41413762	1.533016109	3.295259131	0.00089126	0.890117621	0.091557864	-6.49238513	6.675500857	0.971051564	0.862698196
abundance TL	2010	Species	Reevesia thyrsoidea	-0.791423239	-1.559583617	-0.023262861	0.046467007	2.797912629	-0.860274747	6.456100005	0.092992969	0.551800325	-16.93652948	-82.70766897	48.83461002	0.383281931	0.583403675
abundance TL	2010	Species	Sarcosperma laurinum	-0.828085077	-1.264681922	-0.391488232	0.002849334	3.554286982	2.104075439	5.004498524	0.000666668	0.802890798	-6.988506989	-13.3116515	-0.665362474	0.035368795	0.896365342
abundance TL	2010	Species	Schefflera heptaphylla	-0.751261165	-1.082549794	-0.419972535	0.001447645	2.503025141	1.649348094	3.356702188	0.000370419	0.878203774	-3.199867481	-7.745266134	1.345531172	0.130133196	0.911686251
abundance TL	2010	Species	Schima crenata	-0.802460617	-1.444772146	-0.160149087	0.025613847	2.777910545	1.811136862	3.744684227	0.001337969	0.926084829	1.412062839	-2.502954923	5.327080602	0.334267406	0.931520981
abundance TL	2010	Species	Symplocos cochinchinensis	-0.816438974	-2.152590486	0.519712538	0.165028055	2.726237575	-4.114895039	9.567370188	0.330600534	0.042914209	22.54036871	-160.1009598	205.1816973	0.720743293	-0.213706633
abundance TL	2010	Species	Symplocos poilanei	-0.135247043	-0.565001756	0.29450767	0.470485855	1.755970351	0.610103819	2.901836883	0.00951265	0.65105678	-6.317880562	-16.50444915	3.868688026	0.171747743	0.722394451
abundance TL	2010	Species	Symplocos singuliflora	-1.772890952	-5.114420049	1.568638145	0.189900775	7.533898322	-7.235995663	22.30379231	0.202980895	0.290170947	150.3042608	-607.4872806	908.0958022	0.483332603	0.219484607
abundance TL	2010	Species	Syndiclis chinensis	-0.595312545	-2.005136706	0.814511616	0.271603339	2.387296842	-3.353266625	8.127860309	0.277500447	0.158171892	-48.95804156	-138.8685999	40.9525168	0.143878296	0.662777598
abundance TL	2010	Species	Syzygium championii	-0.814305053	-1.653384856	0.02477475	0.054405375	3.755423712	0.323728957	7.187118466	0.038463938	0.622117838	-12.88929929	-44.29008083	18.51148226	0.282572915	0.678840592
abundance TL	2010	Species	Syzygium hancei	-0.847330613	-1.192259191	-0.502402035	0.002415957	3.00923099	1.781460441	4.237001539	0.002436516	0.900611973	-3.17973518	-19.28648125	12.92701089	0.574404288	0.882891025
abundance TL	2010	Species	Syzygium rysopodum	-1.087032255	-1.121740922	-1.052323589	1.05E-07	4.603200068	4.357491951	4.848908185	8.18E-07	0.998154689	3.480856196	-6.838760379	13.80047277	0.36173022	0.998222374
abundance TL	2010	Species	Tabernaemontana bovina	-0.920591763	-2.131267646	0.29008412	0.094176013	3.979889288	-2.766793322	10.7265719	0.157108636	0.386915584	-24.93738307	-283.6079826	233.7332164	0.718548102	0.153221757
abundance TL	2010	Species	Triadica cochinchinensis	-0.569122232	-1.14984005	0.011595587	0.052516425	0.450012042	-3.439173798	4.339197883	0.737146239	-0.275673761	-28.14545852	-305.9525036	249.6615866	0.705437688	-0.747481149
abundance TL	2010	Species	Vatica mangachapoi	-0.620043533	-1.279210614	0.039123548	0.057965788	2.629471925	0.838532466	4.420411384	0.018512959	0.838918802	-1.829547469	-21.62439835	17.96530341	0.729300513	0.776083816
abundance TL	2010	Species	Wendlandia uvariifolia	-0.768640005	-1.258424457	-0.278855552	0.015440203	3.395360687	1.349459122	5.441262251	0.01323713	0.870528718	-16.04491079	-41.12730448	9.037482913	0.110543515	0.959436551
abundance TL	2010	Species	Xanthophyllum hainanense	-0.75629772	-1.372690628	-0.139904812	0.027111458	2.576598602	0.310323726	4.842873477	0.034294936	0.641943955	-12.06230651	-29.26120124	5.13658821	0.111790389	0.820562606
abundance TL	2015	Species	Acronychia pedunculata	-0.791481317	-1.030735051	-0.552227582	0.000780375	2.832058329	2.175993364	3.488123294	0.000277768	0.966134862	-2.787600144	-5.329767746	-0.245432542	0.039775607	0.991075184
abundance TL	2015	Species	Adinandra hainanensis	0.008011471	-0.554224453	0.570247396	0.974061611	0.255872623	-0.990036609	1.501781854	0.642065135	-0.105609165	-5.073570843	-7.695108687	-2.452032998	0.003205913	0.727739964
abundance TL	2015	Species	Aidia canthioides	-1.060638967	-1.308888146	-0.812389787	0.000860509	4.166251728	3.324746247	5.007757209	0.000555725	0.984079965	-0.939302794	-10.18546779	8.306862202	0.704706738	0.978202243
abundance TL	2015	Species	Alphonsea monogyna	-0.984168906	-1.402972976	-0.565364836	0.000631554	3.861519919	2.347374159	5.375665678	0.000369587	0.788663342	-0.321863412	-19.269433	18.62570618	0.969080827	0.758528049
abundance TL	2015	Species	Ardisia quinquegona	-1.226750939	-2.089910193	-0.363591685	0.020211408	4.99733948	0.72896572	9.265713239	0.033668577	0.763071546	12.75871946	-55.17326915	80.69070807	0.50386786	0.732086197
abundance TL	2015	Species	Canarium album	-0.818107403	-1.184841189	-0.451373618	0.003454742	2.562590916	1.473584438	3.651597393	0.002835577	0.892899339	-2.498011359	-9.342622625	4.346599908	0.32946613	0.901494091
abundance TL	2015	Species	Cryptocarya maclurei	-0.982019656	-1.148170574	-0.815868738	8.07E-05	3.800508158	3.246941863	4.354074453	4.46E-05	0.986388912	-1.632086185	-5.14662887	1.8824565	0.235964258	0.989497801
abundance TL	2015	Species	Cryptocarya metcalfiana	-0.831587393	-1.231272084	-0.431902702	0.004459589	3.604653805	1.825541691	5.383765919	0.004911138	0.859726028	-14.54250943	-36.27865715	7.193638286	0.123103597	0.92552011
abundance TL	2015	Species	Cyclobalanopsis patelliformis	-1.161963393	-1.595304708	-0.728622079	0.003380931	3.838695395	2.530494973	5.146895818	0.002600251	0.955656512	3.361706093	-15.14630058	21.86971276	0.516326094	0.949045372
abundance TL	2015	Species	Dacrydium pectinatum	-0.906958215	-1.171902208	-0.642014221	0.00165527	3.190697968	2.548056168	3.833339769	0.000551074	0.984168687	0.735222081	-4.247546542	5.717990705	0.590454713	0.980236047
abundance TL	2015	Species	Dalbergia hainanensis	-0.813449094	-1.521742419	-0.105155768	0.035370323	3.132381744	-1.4854636	7.750227089	0.119719851	0.477811802	27.6675084	-270.2584371	325.5934539	0.728102427	0.274624424
abundance TL	2015	Species	Decaspermum montanum	-0.528285404	-0.851843074	-0.204727733	0.007158268	2.470739127	1.849371589	3.092106664	6.77E-05	0.930463008	-0.323317982	-3.8619481	3.215312135	0.823625737	0.917466182
abundance TL	2015	Species	Dillenia turbinata	-0.539574338	-0.998962031	-0.080186644	0.02671925	2.222784245	0.843969531	3.60159896	0.005892478	0.587531317	-4.234810189	-18.6545751	10.18495472	0.509787369	0.558989915
abundance TL	2015	Species	Diospyros hainanensis	-0.117380796	-1.390337934	1.155576343	0.82203429	-0.469295236	-6.005734844	5.067144373	0.836124448	-0.188712421	-48.03761839	-156.75555	60.68031322	0.287173861	-0.079664607
abundance TL	2015	Species	Diospyros howii	-0.659882024	-1.07306109	-0.246702958	0.007911296	2.366896679	1.38838198	3.345411378	0.001035936	0.82939997	-4.482773219	-7.767837472	-1.197708966	0.017140975	0.940848201
abundance TL	2015	Species	Diplospora dubia	-0.682375112	-1.103261956	-0.261488267	0.007391209	2.467055985	1.350433357	3.583678614	0.0016542	0.801287862	-11.24994111	-28.08780068	5.587918455	0.146534957	0.850024421
abundance TL	2015	Species	Engelhardia roxburghiana	-1.02469814	-1.229301598	-0.820094681	6.95E-06	4.117726422	3.352724417	4.882728427	4.28E-06	0.952662627	-5.555283154	-6.517509409	-4.593056899	7.86E-06	0.998388082
abundance TL	2015	Species	Eurya hainanensis	-0.715917623	-2.849315411	1.417480164	0.363847079	3.232558595	-5.427556424	11.89267361	0.320345885	0.093203301	78.29535244	-417.8475073	574.4382122	0.567180416	-0.105385913
abundance TL	2015	Species	Ficus vasculosa	-0.476783693	-0.973237181	0.019669794	0.055151058	2.214504683	1.132963763	3.296045604	0.007342407	0.912012352	2.534487699	-20.98295747	26.05193287	0.688435609	0.880830282
abundance TL	2015	Species	Garcinia oblongifolia	-0.868713059	-1.144454405	-0.592971713	0.00014326	3.533689786	2.424617422	4.64276215	0.000133429	0.874534364	-7.020913386	-12.76809416	-1.273732615	0.024344909	0.941196134
abundance TL	2015	Species	Gironniera subaequalis	-0.71837619	-0.960169177	-0.476583203	0.000344659	2.324073321	1.850325222	2.79782142	2.03E-05	0.95336209	-1.36528654	-3.641694145	0.911121066	0.183779548	0.962067052
abundance TL	2015	Species	Gonocaryum lobbianum	-0.237630461	-0.830454756	0.355193835	0.328111745	2.044594791	0.869041825	3.220147758	0.008467639	0.816976604	-3.453701592	-8.374739176	1.467335993	0.111631262	0.908357678
abundance TL	2015	Species	Helicia cochinchinensis	-0.868347342	-1.34420059	-0.392494094	0.007147825	3.061211497	1.202069419	4.920353574	0.010248236	0.799194229	-11.5100851	-49.92699415	26.90682395	0.410683519	0.794527307
abundance TL	2015	Species	Heritiera parvifolia	-0.702059823	-1.156996706	-0.247122939	0.010668806	2.959188519	1.589622646	4.328754392	0.002600583	0.832631711	-3.509483135	-10.97246288	3.953496611	0.261707736	0.853305863
abundance TL	2015	Species	Liquidambar formosana	-1.011461383	-1.216395417	-0.806527349	0.000560894	3.974801224	3.168495856	4.781106592	0.00056289	0.983943736	-1.893357425	-10.89147817	7.104763319	0.460838775	0.982916814
abundance TL	2015	Species	Lithocarpus handelianus	-1.158236997	-1.579285233	-0.737188761	0.001578554	5.37143058	2.500724183	8.242136978	0.006538294	0.838650409	27.68795694	-164.4440455	219.8199594	0.677692191	0.798962089
abundance TL	2015	Species	Lithocarpus silvicolarum	-0.897300393	-1.054675405	-0.739925381	2.67E-05	3.074433477	2.674330693	3.474536262	6.14E-06	0.984816525	-1.552313482	-7.307105839	4.202478875	0.495539438	0.983354701
abundance TL	2015	Species	Litsea variabilis	-0.73086796	-1.023896878	-0.437839041	0.000428211	2.442187955	1.430153977	3.454221933	0.000531716	0.769030694	-6.078228675	-12.32837249	0.171915138	0.055024865	0.849630383
abundance TL	2015	Species	Machilus chinensis	-0.724847973	-1.03493104	-0.414764906	0.00502722	2.954354249	2.173818192	3.734890306	0.001231139	0.972990854	-2.92612817	-6.108651786	0.256395446	0.058359974	0.995409226
abundance TL	2015	Species	Maclurodendron oligophlebium	-0.962237213	-1.418380915	-0.506093511	0.002888907	3.131443895	1.744804423	4.518083367	0.002138994	0.844959724	0.022554908	-9.776935522	9.822045338	0.995207256	0.806201633
abundance TL	2015	Species	Psychotria asiatica	-0.519264909	-1.023106461	-0.015423356	0.045466258	2.509988963	1.445637755	3.57434017	0.001763	0.856281376	0.311727816	-6.810940171	7.434395802	0.909144675	0.821012424
abundance TL	2015	Species	Reevesia thyrsoidea	-0.791423239	-1.559583617	-0.023262861	0.046467007	2.797912629	-0.860274747	6.456100005	0.092992969	0.551800325	-16.93652948	-82.70766897	48.83461002	0.383281931	0.583403675
abundance TL	2015	Species	Sarcosperma laurinum	-0.896628213	-1.292594017	-0.500662409	0.001059078	3.609894098	2.167059228	5.052728968	0.000589791	0.809528158	-8.155475899	-15.03933339	-1.271618405	0.027373125	0.907433428
abundance TL	2015	Species	Schefflera heptaphylla	-0.824609974	-1.055511442	-0.593708507	0.000124266	2.696161612	2.083926012	3.308397211	3.78E-05	0.942677362	-2.715734654	-5.469247585	0.037778278	0.052190899	0.96990362
abundance TL	2015	Species	Schima crenata	-0.792178768	-1.503814644	-0.080542892	0.036550078	2.726990035	1.636481665	3.817498405	0.002260372	0.904222754	2.047028556	-2.630050759	6.724107871	0.257932778	0.922448891
abundance TL	2015	Species	Symplocos cochinchinensis	-0.963448337	-1.972532092	0.045635418	0.056929372	3.177266851	-2.406248969	8.760782671	0.189275476	0.23031292	-11.70994879	-144.0583421	120.6384445	0.796573504	0.000174512
abundance TL	2015	Species	Symplocos poilanei	-0.125056877	-0.420123281	0.170009527	0.339681391	1.643679843	0.840556901	2.446802785	0.002433198	0.7747662	-5.047269089	-12.773376	2.678837827	0.153931142	0.827187097
abundance TL	2015	Species	Symplocos singuliflora	-1.333281828	-6.895683331	4.229119674	0.501068913	5.454462687	-16.2873751	27.19630048	0.483001864	-0.099677023	-150.4362065	-1535.47429	1234.601877	0.686233219	-0.487121402
abundance TL	2015	Species	Syndiclis chinensis	-0.486055498	-1.200813427	0.22870243	0.119109176	1.668535794	-1.368816874	4.705888462	0.178742314	0.339535957	-7.871079524	-124.7437961	109.0016371	0.799270172	0.04922152
abundance TL	2015	Species	Syzygium championii	-0.621826896	-1.615066216	0.371412423	0.157164735	2.806000194	-1.022865056	6.634865445	0.111610497	0.385758788	-17.46966852	-54.49777861	19.55844156	0.230233346	0.532397403
abundance TL	2015	Species	Syzygium hancei	-0.801917299	-1.19023079	-0.413603807	0.004582447	2.821763946	1.457363752	4.18616414	0.004558264	0.864759942	-5.368738304	-22.21587702	11.47840041	0.385187804	0.865717503
abundance TL	2015	Species	Syzygium rysopodum	-1.103360593	-1.161600242	-1.045120944	7.82E-07	4.620165047	4.223075374	5.017254719	5.47E-06	0.995226988	5.886993899	4.495940508	7.278047291	0.000885086	0.99989646
abundance TL	2015	Species	Tabernaemontana bovina	-0.94707913	-2.03553699	0.141378729	0.069621865	3.628682672	-2.764882363	10.02224771	0.168629429	0.36126477	27.67636142	-227.8490837	283.2018065	0.687024358	0.135746924
abundance TL	2015	Species	Vatica mangachapoi	-0.634180339	-1.310414272	0.042053594	0.058384867	2.569169384	0.796770283	4.341568484	0.01916477	0.83525967	-4.043362496	-19.89294998	11.80622498	0.386860611	0.845788202
abundance TL	2015	Species	Xanthophyllum hainanense	-0.752043054	-1.364827373	-0.139258734	0.02980802	2.425995644	0.213650474	4.638340815	0.039773107	0.736470628	-9.483898815	-17.13733248	-1.830465151	0.033423933	0.974017042
abundance TL	2010	Genus	Acronychia	-0.73512741	-0.945777009	-0.524477811	0.00063498	2.514652628	1.96353774	3.065767517	0.000223575	0.969603146	-2.096130617	-4.739886139	0.547624905	0.08593221	0.987019222
abundance TL	2010	Genus	Adinandra	-0.232541346	-0.71054202	0.245459328	0.287773023	1.07376511	0.04991826	2.09761196	0.0422155	0.391633502	-3.541906395	-6.212735357	-0.871077433	0.017577123	0.742369862
abundance TL	2010	Genus	Aidia	-1.092252258	-1.320374344	-0.864130171	0.000613801	4.146105069	3.366662305	4.925547833	0.000448942	0.986186527	-0.463957578	-10.64101759	9.71310243	0.862614948	0.979670878
abundance TL	2010	Genus	Alphonsea	-0.999936966	-1.454943408	-0.544930524	0.000967704	3.798172422	2.127070412	5.469274432	0.000782138	0.746266681	7.902673313	-14.05380366	29.85915029	0.422876952	0.73721191
abundance TL	2010	Genus	Antidesma	-0.096486933	-0.856056103	0.663082237	0.766446783	0.185555005	-2.101401839	2.47251185	0.849184191	-0.159052578	-8.477442139	-20.71569699	3.76081271	0.135083063	0.148870303
abundance TL	2010	Genus	Ardisia	-1.088515638	-1.310822824	-0.866208452	7.12E-07	4.646550555	3.594565918	5.698535192	1.84E-06	0.897057832	-2.755109973	-10.14869525	4.638475302	0.421088366	0.893989687
abundance TL	2010	Genus	Beilschmiedia	-0.844727348	-1.326710878	-0.362743819	0.011377031	2.526797521	0.200702202	4.852892841	0.040727737	0.732461235	-10.47611522	-45.09581197	24.14358153	0.322681358	0.782796196
abundance TL	2010	Genus	Canarium	-0.92379026	-1.278306047	-0.569274473	0.001936684	3.100544912	1.951576618	4.249513206	0.001697388	0.916854536	-1.085578992	-11.23030596	9.059147975	0.755894523	0.893265556
abundance TL	2010	Genus	Castanopsis	-0.674305921	-1.29678312	-0.051828723	0.038690399	2.625247565	1.497576294	3.752918837	0.001867794	0.852987324	-0.898229274	-7.030238993	5.233780445	0.705049405	0.823531327
abundance TL	2010	Genus	Cinnamomum	-0.654033887	-0.960902047	-0.347165728	0.001496875	2.796120874	1.935728881	3.656512868	0.000117732	0.878885506	-2.055720831	-8.570474822	4.45903316	0.469354241	0.871470614
abundance TL	2010	Genus	Cryptocarya	-0.642696112	-0.935929259	-0.349462965	0.00063858	2.614779546	1.576142076	3.653417016	0.00022475	0.73471554	-2.151364871	-14.57972764	10.27699789	0.704476872	0.710177314
abundance TL	2010	Genus	Cyclobalanopsis	-0.854752929	-1.715280292	0.005774435	0.051222454	2.81731996	0.567073814	5.067566105	0.020288325	0.449053194	-3.484513767	-21.99147096	15.02244343	0.669606955	0.38768516
abundance TL	2010	Genus	Dacrydium	-0.880515389	-1.042472733	-0.718558046	0.000112266	3.078462157	2.66331979	3.493604523	3.29E-05	0.988314715	0.516376477	-2.133658517	3.16641147	0.579095356	0.986189847
abundance TL	2010	Genus	Dalbergia	-1.170276912	-1.331856928	-1.008696896	2.07E-06	5.273091711	4.225726335	6.320457087	1.74E-05	0.955630135	3.232684037	-17.03797058	23.50333865	0.698818671	0.948487557
abundance TL	2010	Genus	Decaspermum	-0.628953343	-1.06013364	-0.197773046	0.010702534	2.634582662	1.77300123	3.496164094	0.000172798	0.865052631	-2.168470878	-5.862644284	1.525702528	0.200929746	0.882844352
abundance TL	2010	Genus	Dillenia	-0.534824124	-0.923284545	-0.146363702	0.012428536	2.101345965	0.842680397	3.360011533	0.004371297	0.570138341	-5.10119581	-16.15324198	5.950850365	0.318232683	0.576392046
abundance TL	2010	Genus	Diospyros	-0.416330184	-0.713195479	-0.119464888	0.010346673	1.871167129	1.202311994	2.540022263	7.13E-05	0.75466956	-3.139546617	-5.679815466	-0.599277768	0.020345768	0.846522964
abundance TL	2010	Genus	Diplospora	-0.674485271	-1.00737714	-0.341593402	0.001597775	2.425703235	1.539601565	3.311804905	0.000229629	0.811912248	0.786242158	-9.610224376	11.18270869	0.863139405	0.786020122
abundance TL	2010	Genus	Engelhardia	-0.809715635	-1.093498481	-0.525932789	0.000117508	3.232888944	2.329683267	4.136094621	2.01E-05	0.865883863	-8.987867002	-11.61119976	-6.364534242	4.78E-05	0.982859442
abundance TL	2010	Genus	Eurya	-0.749687099	-1.253808017	-0.245566181	0.008964102	2.834141088	1.571210512	4.097071664	0.000848031	0.741227641	3.380844433	-2.8813118	9.643000666	0.24245219	0.760111986
abundance TL	2010	Genus	Ficus	-0.215043103	-0.490011079	0.059924872	0.110653678	1.811578055	1.192195751	2.430960359	9.74E-05	0.8105221	-1.486124343	-5.556487851	2.584239165	0.424272827	0.804187925
abundance TL	2010	Genus	Garcinia	-0.903010766	-1.177136941	-0.628884591	6.33E-05	3.232403807	2.129756606	4.335051007	0.000143569	0.832396331	-3.849919844	-10.04209757	2.342257885	0.18497594	0.85364407
abundance TL	2010	Genus	Gironniera	-0.747975144	-1.067383358	-0.42856693	0.000871437	2.232545733	1.589339489	2.875751977	7.74E-05	0.892420309	0.267442522	-3.056755599	3.591640644	0.850434658	0.875295838
abundance TL	2010	Genus	Glochidion	-0.524126407	-1.114461865	0.06620905	0.069314009	1.793324529	-0.490108271	4.07675733	0.09468963	0.42887561	6.446409709	-21.95248615	34.84530556	0.522269519	0.351338004
abundance TL	2010	Genus	Goniothalamus	-0.963194541	-1.195137153	-0.731251929	0.000124879	3.606976204	2.746293531	4.467658877	0.000119499	0.950435692	-4.096604064	-9.785131309	1.591923182	0.116187825	0.969013979
abundance TL	2010	Genus	Gonocaryum	-0.303234637	-0.713643295	0.107174022	0.109515474	2.044605675	1.233310133	2.855901218	0.002195508	0.905588665	-2.948844851	-6.79425322	0.896563518	0.092462821	0.95783238
abundance TL	2010	Genus	Helicia	-1.168688707	-1.725007301	-0.612370113	0.002941884	3.790058974	1.908492156	5.671625792	0.003531356	0.811386914	1.325261122	-13.48366833	16.13419057	0.816009066	0.767817114
abundance TL	2010	Genus	Heritiera	-0.732658877	-1.114487183	-0.350830571	0.003342835	3.072457405	1.862191855	4.282722956	0.00080334	0.843005453	-3.357150634	-12.02917013	5.314868862	0.365360138	0.84275107
abundance TL	2010	Genus	Ilex	-0.66271789	-1.436736358	0.111300578	0.076220766	2.663647788	-0.585951175	5.913246752	0.085179399	0.455296988	-20.78065519	-108.8271028	67.26579247	0.507131766	0.388691755
abundance TL	2010	Genus	Liquidambar	-1.009696954	-1.560107362	-0.459286546	0.007015619	3.533135686	1.403496338	5.662775034	0.009984119	0.801722104	2.360192161	-19.60504737	24.32543169	0.754936221	0.745547613
abundance TL	2010	Genus	Lirianthe	-0.977980917	-1.629083857	-0.326877977	0.017403178	3.920073145	0.973066546	6.867079743	0.024122583	0.808799291	9.522201822	-75.74839663	94.79280027	0.678309522	0.742878477
abundance TL	2010	Genus	Lithocarpus	-0.464116946	-0.700944682	-0.227289209	0.001228295	2.289708454	1.670836896	2.908580013	5.52E-06	0.844785206	-3.707367968	-5.38481701	-2.029918927	0.000600866	0.950150438
abundance TL	2010	Genus	Litsea	-0.868663981	-1.216245798	-0.521082164	0.000121325	3.0086707	2.098980778	3.918360621	7.53E-06	0.781429805	-2.052815725	-7.281399215	3.175767766	0.409067113	0.776824932
abundance TL	2010	Genus	Machilus	-0.588265184	-0.828966641	-0.347563727	0.000366382	2.567092813	1.970633734	3.163551892	4.47E-06	0.903652589	-2.049998866	-6.042663379	1.942665647	0.270397503	0.907770637
abundance TL	2010	Genus	Maclurodendron	-0.764510918	-1.515310195	-0.013711641	0.047482121	2.875854336	1.119657444	4.632051228	0.010444887	0.797334487	-6.732535075	-12.61433145	-0.850738699	0.035672866	0.950173355
abundance TL	2010	Genus	Mallotus	-0.782181597	-1.271059134	-0.29330406	0.00923846	2.746206831	1.320312106	4.172101555	0.004281905	0.796683415	-7.446127242	-13.27001262	-1.622241862	0.023802363	0.938764657
abundance TL	2010	Genus	Meliosma	-0.988848416	-1.659917912	-0.317778921	0.012786456	4.208675087	1.543893851	6.873456324	0.009730086	0.720706578	-6.164887179	-45.14490554	32.81513118	0.683260953	0.666938183
abundance TL	2010	Genus	Memecylon	-0.927438061	-1.293405296	-0.561470826	0.002150267	3.63845964	2.159106418	5.117812862	0.002405134	0.901245186	5.619080985	-11.96840908	23.20657105	0.384126062	0.902073163
abundance TL	2010	Genus	Microdesmis	-0.148374843	-1.366142703	1.069393017	0.724073365	-1.398360946	-8.247825018	5.451103127	0.562188392	-0.168862222	-67.95088184	-280.2530197	144.351256	0.302347119	0.100068795
abundance TL	2010	Genus	Myrsine	-0.839885742	-1.023481193	-0.656290291	0.000221322	3.031950707	2.449116564	3.614784851	0.000133577	0.976482622	-2.749112746	-3.704309504	-1.793915988	0.002751433	0.9989174
abundance TL	2010	Genus	Neolitsea	-0.813809708	-1.040625611	-0.586993805	6.25E-05	2.785297842	1.982220467	3.588375217	7.78E-05	0.892269484	-3.303936108	-7.79833641	1.190464194	0.122158524	0.918347196
abundance TL	2010	Genus	Olea	-0.803987666	-1.233105603	-0.374869729	0.003043082	2.900718735	1.162331904	4.639105565	0.005562738	0.64552132	-1.199897317	-14.81950883	12.41971419	0.836460725	0.589620099
abundance TL	2010	Genus	Ormosia	-0.912989645	-1.173087729	-0.65289156	0.000136896	3.93258412	2.870330991	4.99483725	0.000101479	0.920509621	-9.511968209	-18.06480574	-0.959130673	0.035454119	0.96379404
abundance TL	2010	Genus	Pentaphylax	-1.059199695	-1.759764623	-0.358634768	0.017095303	3.349258405	1.346286595	5.352230215	0.012963965	0.872279846	-3.284176176	-28.73868359	22.17033124	0.634604019	0.833998454
abundance TL	2010	Genus	Polyalthia	-1.078546157	-1.516386083	-0.640706231	0.000941604	4.21573273	1.287890341	7.14357512	0.01246928	0.619840094	16.85967502	-56.44853049	90.16788053	0.580104944	0.573613164
abundance TL	2010	Genus	Psychotria	-0.420090301	-0.794112802	-0.046067801	0.034298777	2.410324404	1.5815454	3.239103407	0.000676261	0.901462126	-0.077162785	-5.843256635	5.688931064	0.972141889	0.876870152
abundance TL	2010	Genus	Reevesia	-0.777849734	-1.39229182	-0.163407647	0.02456454	2.67154835	-0.591689154	5.934785855	0.085442114	0.454542941	-25.82565614	-89.18844776	37.53713548	0.285336945	0.534046762
abundance TL	2010	Genus	Sarcosperma	-0.821647091	-1.190415976	-0.452878206	0.000887349	3.538408821	2.268212544	4.808605099	0.000203885	0.817318984	-6.987477457	-12.65324353	-1.321711387	0.022459831	0.905740277
abundance TL	2010	Genus	Schefflera	-0.856550899	-1.112658102	-0.600443695	5.68E-05	2.891956859	2.146096564	3.637817153	1.94E-05	0.897662777	-2.990572614	-7.800400951	1.819255724	0.184961281	0.910638049
abundance TL	2010	Genus	Schima	-0.756384431	-1.013806931	-0.498961932	0.000221594	2.803767073	2.334133589	3.273400557	2.12E-06	0.961220033	-0.459005712	-2.742360005	1.824348581	0.64027727	0.956510424
abundance TL	2010	Genus	Symplocos	-0.671972694	-0.944962748	-0.398982641	0.000139515	2.726213935	2.084402868	3.368025002	4.83E-07	0.855981186	-1.72637816	-4.050009051	0.597252732	0.131459767	0.871943519
abundance TL	2010	Genus	Syndiclis	-0.595312545	-2.005136706	0.814511616	0.271603339	2.387296842	-3.353266625	8.127860309	0.277500447	0.158171892	-48.95804156	-138.8685999	40.9525168	0.143878296	0.662777598
abundance TL	2010	Genus	Syzygium	-0.589769709	-0.908352169	-0.271187248	0.001513956	2.324271559	1.456019623	3.192523495	6.35E-05	0.698571573	-1.003361393	-6.05102702	4.044304235	0.672625618	0.678478306
abundance TL	2010	Genus	Tabernaemontana	-0.939867816	-2.427507894	0.547772261	0.137900731	4.026437934	-4.148813822	12.20168969	0.215013208	0.266963659	-21.45205095	-433.8411252	390.9370233	0.843681294	-0.072686305
abundance TL	2010	Genus	Triadica	-0.844687009	-1.762334948	0.072960931	0.061029546	2.435925232	-3.375932651	8.247783115	0.274472574	0.163036493	-52.78397006	-314.5530238	208.9850837	0.47707655	0.087854909
abundance TL	2010	Genus	Vatica	-0.620043533	-1.279210614	0.039123548	0.057965788	2.629471925	0.838532466	4.420411384	0.018512959	0.838918802	-1.829547469	-21.62439835	17.96530341	0.729300513	0.776083816
abundance TL	2010	Genus	Wendlandia	-0.768640005	-1.258424457	-0.278855552	0.015440203	3.395360687	1.349459122	5.441262251	0.01323713	0.870528718	-16.04491079	-41.12730448	9.037482913	0.110543515	0.959436551
abundance TL	2010	Genus	Xanthophyllum	-0.75629772	-1.372690628	-0.139904812	0.027111458	2.576598602	0.310323726	4.842873477	0.034294936	0.641943955	-12.06230651	-29.26120124	5.13658821	0.111790389	0.820562606
abundance TL	2015	Genus	Acronychia	-0.791481317	-1.030735051	-0.552227582	0.000780375	2.832058329	2.175993364	3.488123294	0.000277768	0.966134862	-2.787600144	-5.329767746	-0.245432542	0.039775607	0.991075184
abundance TL	2015	Genus	Adinandra	0.008450968	-0.545546827	0.562448763	0.972232676	0.247518878	-0.981704308	1.476742063	0.64847319	-0.107003731	-5.012952257	-7.720524904	-2.30537961	0.00397368	0.707849314
abundance TL	2015	Genus	Aidia	-0.919076095	-1.320516227	-0.517635964	0.003139135	3.816226419	2.386203421	5.246249417	0.00177031	0.915108181	-1.610188033	-15.5094142	12.28903814	0.736849102	0.891716973
abundance TL	2015	Genus	Alphonsea	-1.010217009	-1.34223238	-0.678201637	0.000110807	3.838382686	2.671680141	5.005085232	6.38E-05	0.862714408	3.942567862	-10.69899561	18.58413133	0.544553713	0.851691818
abundance TL	2015	Genus	Antidesma	-0.821606355	-1.64980764	0.00659493	0.051259045	2.842006395	-0.026074175	5.710086965	0.051440216	0.477729077	1.736316983	-26.41412928	29.88676324	0.87234057	0.351912937
abundance TL	2015	Genus	Ardisia	-1.135124013	-1.285639132	-0.984608893	3.91E-09	4.882612838	4.119271693	5.645953983	2.22E-08	0.94263835	-4.21050027	-9.287060104	0.866059564	0.094350992	0.952965341
abundance TL	2015	Genus	Beilschmiedia	-0.955322519	-0.998188595	-0.912456443	6.18E-06	2.96007559	2.751808433	3.168342746	2.38E-05	0.998047741	-0.199879234	-4.741251329	4.341492862	0.86727806	0.997123195
abundance TL	2015	Genus	Canarium	-0.818107403	-1.184841189	-0.451373618	0.003454742	2.562590916	1.473584438	3.651597393	0.002835577	0.892899339	-2.498011359	-9.342622625	4.346599908	0.32946613	0.901494091
abundance TL	2015	Genus	Castanopsis	-0.709205848	-1.272169396	-0.1462423	0.022991432	2.628077672	1.559450465	3.696704878	0.001459414	0.866564791	-0.359179994	-7.438617892	6.720257904	0.894785889	0.834029323
abundance TL	2015	Genus	Cinnamomum	-0.58476656	-1.02708951	-0.142443611	0.017800454	2.687988955	1.458291665	3.917686245	0.001746781	0.797737584	-6.730420717	-11.46656337	-1.994278067	0.014702173	0.933844816
abundance TL	2015	Genus	Cryptocarya	-0.646463422	-0.989386182	-0.303540661	0.001827557	2.596209174	1.457877708	3.73454064	0.000476566	0.69294474	-1.568084129	-9.502666118	6.36649786	0.665394839	0.666239376
abundance TL	2015	Genus	Cyclobalanopsis	-1.007542643	-1.465028209	-0.550057078	0.000954754	3.525363188	2.269838645	4.78088773	0.000193136	0.819731131	1.216378745	-7.86255393	10.29531142	0.76062844	0.796890656
abundance TL	2015	Genus	Dacrydium	-0.906958215	-1.171902208	-0.642014221	0.00165527	3.190697968	2.548056168	3.833339769	0.000551074	0.984168687	0.735222081	-4.247546542	5.717990705	0.590454713	0.980236047
abundance TL	2015	Genus	Dalbergia	-1.10508311	-1.440459144	-0.769707076	0.000194832	5.065325898	2.9586286	7.172023196	0.001068941	0.827644073	-3.09059948	-40.46579296	34.284594	0.840060914	0.79502519
abundance TL	2015	Genus	Decaspermum	-0.585425776	-0.880437988	-0.290413563	0.002228267	2.412435637	1.837705562	2.987165713	2.25E-05	0.924182299	-1.178852505	-3.799062311	1.4413573	0.313140405	0.926410449
abundance TL	2015	Genus	Dillenia	-0.594764515	-0.989307915	-0.200221115	0.007747819	2.359678383	1.134681107	3.584675659	0.001830041	0.642704969	-4.967680255	-17.52744676	7.592086248	0.388385452	0.635903935
abundance TL	2015	Genus	Diospyros	-0.478776994	-0.784954462	-0.172599526	0.005507803	1.974808587	1.279825573	2.6697916	6.22E-05	0.760547518	-3.179039127	-6.31670142	-0.041376834	0.047568288	0.825522867
abundance TL	2015	Genus	Diplospora	-0.682375112	-1.103261956	-0.261488267	0.007391209	2.467055985	1.350433357	3.583678614	0.0016542	0.801287862	-11.24994111	-28.08780068	5.587918455	0.146534957	0.850024421
abundance TL	2015	Genus	Engelhardia	-0.936364557	-1.212139604	-0.660589509	3.06E-05	3.630711902	2.69653249	4.564891313	1.03E-05	0.884122528	-8.72231959	-10.68831259	-6.756326588	7.16E-06	0.99074375
abundance TL	2015	Genus	Eurya	-0.926708941	-1.513818535	-0.339599346	0.006590333	3.235920089	1.67106402	4.800776157	0.00141129	0.707210132	5.313513184	-3.638432749	14.26545912	0.203226332	0.738870154
abundance TL	2015	Genus	Ficus	-0.286352209	-0.553113531	-0.019590888	0.038089267	1.968123463	1.356119274	2.580127652	4.69E-05	0.838508157	-1.687623344	-5.252898069	1.877651381	0.306811928	0.841872336
abundance TL	2015	Genus	Garcinia	-0.925304474	-1.224868432	-0.625740515	9.97E-05	3.63044901	2.408319985	4.852578036	0.000130963	0.83614098	-6.229039776	-14.28858227	1.830502718	0.110338476	0.873223124
abundance TL	2015	Genus	Gironniera	-0.71837619	-0.960169177	-0.476583203	0.000344659	2.324073321	1.850325222	2.79782142	2.03E-05	0.95336209	-1.36528654	-3.641694145	0.911121066	0.183779548	0.962067052
abundance TL	2015	Genus	Goniothalamus	-0.853889205	-0.940690543	-0.767087867	1.81E-06	3.18998918	2.865686814	3.514291546	1.81E-06	0.990688341	-1.399960264	-3.925384231	1.125463702	0.198610202	0.992689708
abundance TL	2015	Genus	Gonocaryum	-0.237630461	-0.830454756	0.355193835	0.328111745	2.044594791	0.869041825	3.220147758	0.008467639	0.816976604	-3.453701592	-8.374739176	1.467335993	0.111631262	0.908357678
abundance TL	2015	Genus	Helicia	-1.144364003	-1.732537389	-0.556190616	0.004099853	3.717413111	1.661716001	5.77311022	0.00558966	0.774508842	0.414219244	-17.31746233	18.14590081	0.951398425	0.718432168
abundance TL	2015	Genus	Heritiera	-0.653009885	-1.10119721	-0.20482256	0.013357699	2.790778902	1.45513315	4.126424655	0.003011954	0.822742315	-3.322939079	-11.48834673	4.842468569	0.321689523	0.83203534
abundance TL	2015	Genus	Ilex	-0.767240166	-1.841547353	0.307067022	0.107645412	2.921609263	-1.256970689	7.100189215	0.11250528	0.496930223	-50.32745334	-50.32745334	-50.32745334	1.01E-29	1
abundance TL	2015	Genus	Liquidambar	-1.011461383	-1.216395417	-0.806527349	0.000560894	3.974801224	3.168495856	4.781106592	0.00056289	0.983943736	-1.893357425	-10.89147817	7.104763319	0.460838775	0.982916814
abundance TL	2015	Genus	Lirianthe	-0.85375204	-1.713957188	0.006453109	0.05092719	3.595735253	-0.348270205	7.539740712	0.0624299	0.649684068	-7.80055173	-103.3449484	87.74384491	0.758931449	0.505063516
abundance TL	2015	Genus	Lithocarpus	-0.40942144	-0.676570843	-0.142272038	0.006605413	2.17328855	1.477926135	2.868650966	3.88E-05	0.811949702	-3.402338806	-5.903634826	-0.901042787	0.01320263	0.898176531
abundance TL	2015	Genus	Litsea	-0.80389023	-1.138642323	-0.469138138	0.000174697	2.913511695	2.01237461	3.814648781	9.56E-06	0.773416532	-2.836875616	-7.615947477	1.942196245	0.220232541	0.784565417
abundance TL	2015	Genus	Machilus	-0.636330737	-0.919095927	-0.353565546	0.000653288	2.684781077	1.958221312	3.411340841	1.56E-05	0.873216804	-4.433429494	-8.304576998	-0.562281991	0.029669557	0.923801137
abundance TL	2015	Genus	Maclurodendron	-0.962237213	-1.418380915	-0.506093511	0.002888907	3.131443895	1.744804423	4.518083367	0.002138994	0.844959724	0.022554908	-9.776935522	9.822045338	0.995207256	0.806201633
abundance TL	2015	Genus	Mallotus	-0.548948704	-1.230777621	0.132880213	0.089080333	2.461509219	0.500187229	4.422831208	0.025248349	0.690245334	-9.913188143	-20.61516718	0.788790895	0.060127004	0.894010542
abundance TL	2015	Genus	Meliosma	-1.078003342	-3.138311852	0.982305168	0.194475558	4.373458945	-3.181117617	11.92803551	0.162654441	0.374444239	-155.8445146	-483.1272836	171.4382545	0.177018461	0.697198432
abundance TL	2015	Genus	Myrsine	-0.802864962	-0.971864649	-0.633865275	0.000190857	2.944342092	2.413360048	3.475324135	0.000103859	0.979255306	-2.771509344	-3.960659018	-1.582359669	0.005070316	0.998569704
abundance TL	2015	Genus	Neolitsea	-0.872614345	-1.172387763	-0.572840928	0.00015074	2.714215692	1.558005909	3.870425475	0.0006358	0.758742802	-2.616519952	-10.23758424	5.004544339	0.443609785	0.748004142
abundance TL	2015	Genus	Olea	-0.790603327	-1.319275169	-0.261931485	0.010589048	2.771936348	0.520810398	5.023062298	0.023608489	0.535756063	-0.435669051	-21.46554879	20.59421068	0.959591849	0.443223077
abundance TL	2015	Genus	Ormosia	-0.947732936	-1.264537658	-0.630928215	0.000331944	4.288387601	2.916857232	5.65991797	0.000260422	0.891531327	-15.60589629	-25.00175314	-6.210039446	0.007942054	0.971983015
abundance TL	2015	Genus	Pentaphylax	-1.054246569	-1.691640724	-0.416852414	0.013361342	3.295248801	1.46376621	5.126731392	0.010572743	0.888225522	-3.602615744	-25.51714465	18.31191316	0.552673457	0.865887566
abundance TL	2015	Genus	Polyalthia	-1.128048585	-1.348568466	-0.907528705	6.03E-06	4.638945816	3.061792868	6.216098764	0.000220175	0.855528811	15.35426397	-21.83980557	52.54833352	0.351423438	0.855947499
abundance TL	2015	Genus	Psychotria	-0.489132654	-0.971870668	-0.006394639	0.047979921	2.474622146	1.438002159	3.511242133	0.001668951	0.859341927	0.303225386	-6.371239644	6.977690417	0.905710455	0.824873983
abundance TL	2015	Genus	Reevesia	-0.777849734	-1.39229182	-0.163407647	0.02456454	2.67154835	-0.591689154	5.934785855	0.085442114	0.454542941	-25.82565614	-89.18844776	37.53713548	0.285336945	0.534046762
abundance TL	2015	Genus	Sarcosperma	-0.915373686	-1.262013925	-0.568733446	0.000292851	3.653676075	2.351698182	4.955653968	0.000193905	0.819555223	-7.771459476	-14.2939808	-1.248938148	0.025869449	0.903361858
abundance TL	2015	Genus	Schefflera	-0.94935568	-1.120708072	-0.778003289	1.33E-06	3.207370908	2.695557846	3.719183971	5.14E-07	0.958493097	-1.891915157	-5.72075334	1.936923026	0.280887843	0.960305125
abundance TL	2015	Genus	Schima	-0.766593937	-1.069101238	-0.464086636	0.000546454	2.795736508	2.22809562	3.363377395	7.77E-06	0.943912495	-0.660779254	-3.662858238	2.341299731	0.609559208	0.937582183
abundance TL	2015	Genus	Symplocos	-0.565141096	-0.823560307	-0.306721885	0.000460274	2.467463638	1.863089196	3.071838081	1.25E-06	0.857343232	-1.58149583	-3.612940399	0.44994874	0.114627432	0.877161479
abundance TL	2015	Genus	Syndiclis	-0.486055498	-1.200813427	0.22870243	0.119109176	1.668535794	-1.368816874	4.705888462	0.178742314	0.339535957	-7.871079524	-124.7437961	109.0016371	0.799270172	0.04922152
abundance TL	2015	Genus	Syzygium	-0.590684084	-0.89504177	-0.286326397	0.001053705	2.275733389	1.46944066	3.082026119	3.80E-05	0.72100611	0.255886315	-4.949739463	5.461512093	0.916478512	0.698045254
abundance TL	2015	Genus	Tabernaemontana	-0.752618469	-1.991272924	0.486035986	0.148628311	2.657801337	-4.463603182	9.779205856	0.320407162	0.093115288	88.50827527	-144.0920158	321.1085663	0.243232206	0.418728835
abundance TL	2015	Genus	Vatica	-0.634180339	-1.310414272	0.042053594	0.058384867	2.569169384	0.796770283	4.341568484	0.01916477	0.83525967	-4.043362496	-19.89294998	11.80622498	0.386860611	0.845788202
abundance TL	2015	Genus	Xanthophyllum	-0.752043054	-1.364827373	-0.139258734	0.02980802	2.425995644	0.213650474	4.638340815	0.039773107	0.736470628	-9.483898815	-17.13733248	-1.830465151	0.033423933	0.974017042
abundance TL	2010	Family	Altingiaceae	-0.989407578	-1.306252044	-0.672563111	0.000262278	3.740788055	2.450642319	5.03093379	0.000393628	0.875747217	0.992657258	-11.32760438	13.3129189	0.844091081	0.85216498
abundance TL	2010	Family	Annonaceae	-0.877553301	-1.500145265	-0.254961336	0.010062333	3.477034212	1.44414308	5.509925345	0.003129899	0.523275367	-4.559314427	-23.11827608	13.99964722	0.596122518	0.490858007
abundance TL	2010	Family	Apocynaceae	-0.730312521	-1.349011678	-0.111613364	0.027753842	2.580315533	-0.042496603	5.20312767	0.052770032	0.406524479	-2.885994424	-44.04237597	38.27038712	0.864029679	0.292427496
abundance TL	2010	Family	Aquifoliaceae	-0.66271789	-1.436736358	0.111300578	0.076220766	2.663647788	-0.585951175	5.913246752	0.085179399	0.455296988	-20.78065519	-108.8271028	67.26579247	0.507131766	0.388691755
abundance TL	2010	Family	Araliaceae	-0.856550899	-1.112658102	-0.600443695	5.68E-05	2.891956859	2.146096564	3.637817153	1.94E-05	0.897662777	-2.990572614	-7.800400951	1.819255724	0.184961281	0.910638049
abundance TL	2010	Family	Bignoniaceae	-1.084282038	-1.72964309	-0.438920986	0.012794294	4.284652641	1.658854889	6.910450393	0.013870287	0.866519349	-12.06301173	-58.23101296	34.1049895	0.37772173	0.877310641
abundance TL	2010	Family	Burseraceae	-0.92379026	-1.278306047	-0.569274473	0.001936684	3.100544912	1.951576618	4.249513206	0.001697388	0.916854536	-1.085578992	-11.23030596	9.059147975	0.755894523	0.893265556
abundance TL	2010	Family	Cannabaceae	-0.548625991	-0.87322312	-0.224028861	0.004560378	2.144371636	1.483206386	2.805536885	7.07E-05	0.859236737	-1.834520439	-4.208038664	0.538997786	0.110325362	0.891095313
abundance TL	2010	Family	Cardiopteridaceae	-0.303234637	-0.713643295	0.107174022	0.109515474	2.044605675	1.233310133	2.855901218	0.002195508	0.905588665	-2.948844851	-6.79425322	0.896563518	0.092462821	0.95783238
abundance TL	2010	Family	Clusiaceae	-0.903010766	-1.177136941	-0.628884591	6.33E-05	3.232403807	2.129756606	4.335051007	0.000143569	0.832396331	-3.849919844	-10.04209757	2.342257885	0.18497594	0.85364407
abundance TL	2010	Family	Dilleniaceae	-0.534824124	-0.923284545	-0.146363702	0.012428536	2.101345965	0.842680397	3.360011533	0.004371297	0.570138341	-5.10119581	-16.15324198	5.950850365	0.318232683	0.576392046
abundance TL	2010	Family	Dipterocarpaceae	-0.620043533	-1.279210614	0.039123548	0.057965788	2.629471925	0.838532466	4.420411384	0.018512959	0.838918802	-1.829547469	-21.62439835	17.96530341	0.729300513	0.776083816
abundance TL	2010	Family	Ebenaceae	-0.416330184	-0.713195479	-0.119464888	0.010346673	1.871167129	1.202311994	2.540022263	7.13E-05	0.75466956	-3.139546617	-5.679815466	-0.599277768	0.020345768	0.846522964
abundance TL	2010	Family	Elaeocarpaceae	-0.993827745	-2.053602635	0.065947146	0.058390742	4.711326519	-0.874912585	10.29756562	0.074793326	0.607994208	-27.64778861	-127.4300431	72.13446588	0.355463384	0.656266262
abundance TL	2010	Family	Euphorbiaceae	-0.739393375	-1.330762619	-0.148024131	0.01977424	3.138052479	1.757255119	4.51884984	0.000610422	0.717757628	4.248901947	-3.378683145	11.87648704	0.234896158	0.73677038
abundance TL	2010	Family	Fabaceae	-0.644956966	-0.892840903	-0.397073028	0.000173599	2.505581285	1.598227645	3.412934925	0.000107922	0.770149459	-4.239534939	-8.917791738	0.43872186	0.070612096	0.82590456
abundance TL	2010	Family	Fagaceae	-0.224467823	-0.499968121	0.051032476	0.101206782	1.835525386	1.369391302	2.30165947	1.82E-06	0.848149212	-1.993163868	-3.082213344	-0.904114392	0.001988047	0.933072226
abundance TL	2010	Family	Juglandaceae	-0.844610165	-1.14248671	-0.546733621	0.0001232	3.24017552	2.303553868	4.176797172	2.64E-05	0.857636425	-6.770205527	-11.84703823	-1.693372828	0.015228036	0.926602709
abundance TL	2010	Family	Lauraceae	-0.086585626	-0.4206772	0.247505948	0.58506869	1.564955466	1.068689131	2.061221802	1.24E-05	0.764357279	-1.662406171	-3.257901347	-0.066910995	0.042423691	0.821417718
abundance TL	2010	Family	Magnoliaceae	-0.958415271	-1.472822158	-0.444008383	0.003855171	3.901234388	1.128080636	6.67438814	0.013762421	0.607827844	-3.207159683	-52.18680495	45.77248559	0.872928226	0.532045006
abundance TL	2010	Family	Malvaceae	-0.548704535	-0.796323816	-0.301085254	0.000489055	2.215439533	1.468104225	2.96277484	4.28E-05	0.776001969	-2.441355898	-5.618755651	0.736043854	0.117679587	0.809450557
abundance TL	2010	Family	Melastomataceae	-1.07706221	-1.628751223	-0.525373197	0.005615327	4.30575959	2.363672408	6.247846772	0.003534091	0.880643671	0.993869755	-23.74815601	25.73589552	0.90636624	0.84172044
abundance TL	2010	Family	Moraceae	-0.582367908	-0.870830496	-0.29390532	0.000989273	2.519233363	1.829843286	3.20862344	6.21E-06	0.841459773	-4.529209116	-7.076296989	-1.982121244	0.00267752	0.932136754
abundance TL	2010	Family	Myrtaceae	-0.640109168	-1.050301186	-0.229917151	0.005011439	2.461036943	1.68270242	3.239371465	1.20E-05	0.765343113	-2.176396105	-5.452556717	1.099764507	0.173397029	0.78357303
abundance TL	2010	Family	Oleaceae	-0.825095799	-1.101791595	-0.548400003	0.000202169	3.150159918	2.15879141	4.141528426	0.00013572	0.873930752	-1.856719591	-12.97529097	9.261851791	0.697004989	0.856901342
abundance TL	2010	Family	Pandaceae	-0.148374843	-1.366142703	1.069393017	0.724073365	-1.398360946	-8.247825018	5.451103127	0.562188392	-0.168862222	-67.95088184	-280.2530197	144.351256	0.302347119	0.100068795
abundance TL	2010	Family	Pentaphylacaceae	-0.664735671	-0.988584899	-0.340886442	0.001213536	2.60013963	2.003782424	3.196496836	4.01E-06	0.905909393	-1.135807539	-4.949743487	2.678128409	0.511658576	0.900040786
abundance TL	2010	Family	Phyllanthaceae	-0.749681667	-1.111541772	-0.387821563	0.000709234	2.644211659	1.470781731	3.817641587	0.000359975	0.639945057	0.028469523	-11.7314651	11.78840415	0.995844021	0.607213803
abundance TL	2010	Family	Podocarpaceae	-1.066738267	-1.420571149	-0.712905385	0.001114096	3.979657682	2.983329102	4.975986261	0.000376046	0.96062635	-1.286212807	-13.46356173	10.89113611	0.758902564	0.9494073
abundance TL	2010	Family	Polygalaceae	-0.75629772	-1.372690628	-0.139904812	0.027111458	2.576598602	0.310323726	4.842873477	0.034294936	0.641943955	-12.06230651	-29.26120124	5.13658821	0.111790389	0.820562606
abundance TL	2010	Family	Primulaceae	-1.005840712	-1.279491651	-0.732189772	3.72E-06	4.399438392	3.180109329	5.618767455	4.49E-06	0.823849598	-3.740017201	-11.65863977	4.178605365	0.32086433	0.825025467
abundance TL	2010	Family	Proteaceae	-1.155262522	-1.715014653	-0.595510391	0.003178004	3.687480128	1.811844474	5.563115781	0.00392081	0.803538008	1.301960979	-13.70498181	16.30890377	0.821493465	0.757933777
abundance TL	2010	Family	Rosaceae	-0.855880729	-1.755312147	0.043550689	0.056384566	3.691470981	-1.079287698	8.462229659	0.090667379	0.558684893	31.05517695	-167.9213698	230.0317237	0.571056183	0.459825542
abundance TL	2010	Family	Rubiaceae	-0.549726543	-0.835383521	-0.264069565	0.001125395	2.568470314	1.978427903	3.158512726	3.65E-07	0.861984513	-0.25067028	-3.857729738	3.356389177	0.882163904	0.850768336
abundance TL	2010	Family	Rutaceae	-0.824107032	-1.100829747	-0.547384317	0.000128686	2.997869977	2.269713627	3.726026327	1.25E-05	0.908290184	-3.055896842	-4.930855986	-1.180937698	0.006260121	0.966426848
abundance TL	2010	Family	Sabiaceae	-0.988848416	-1.659917912	-0.317778921	0.012786456	4.208675087	1.543893851	6.873456324	0.009730086	0.720706578	-6.164887179	-45.14490554	32.81513118	0.683260953	0.666938183
abundance TL	2010	Family	Salicaceae	-1.06894787	-1.90301918	-0.234876561	0.023622031	4.328945746	0.46228238	8.195609112	0.035928007	0.634022987	30.56539623	-13.62336275	74.75415521	0.115032085	0.813413247
abundance TL	2010	Family	Sapindaceae	-0.921625629	-1.256846878	-0.586404379	0.000333796	2.906360503	1.635621689	4.177099317	0.000999626	0.779304106	-0.133430077	-14.10094024	13.83408008	0.982109084	0.742544902
abundance TL	2010	Family	Sapotaceae	-0.805401764	-1.197651303	-0.413152225	0.00147361	3.472503225	2.123354304	4.821652147	0.000347662	0.791800716	-7.122889748	-12.81638565	-1.429393851	0.021156633	0.894257539
abundance TL	2010	Family	Styracaceae	-0.93384927	-1.486092192	-0.381606348	0.009342988	2.807251641	0.623433849	4.991069433	0.023395384	0.701282101	-8.710363116	-24.85350595	7.432779717	0.184451468	0.79913459
abundance TL	2010	Family	Symplocaceae	-0.671972694	-0.944962748	-0.398982641	0.000139515	2.726213935	2.084402868	3.368025002	4.83E-07	0.855981186	-1.72637816	-4.050009051	0.597252732	0.131459767	0.871943519
abundance TL	2010	Family	Theaceae	-0.805876258	-1.00752342	-0.604229096	1.56E-05	2.856501561	2.482973456	3.230029667	1.09E-07	0.971785702	-0.114970912	-1.931403184	1.70146136	0.885247048	0.967857946
abundance TL	2015	Family	Altingiaceae	-0.977608511	-1.292314588	-0.662902433	0.000269935	3.816640955	2.462312113	5.170969797	0.000459382	0.869281175	0.163265918	-13.61234823	13.93888006	0.976874068	0.843166524
abundance TL	2015	Family	Annonaceae	-0.891032679	-1.429385902	-0.352679457	0.00386864	3.54703642	1.808811667	5.285261172	0.00091414	0.615041836	-2.593191985	-20.13260141	14.94621744	0.748627544	0.581092156
abundance TL	2015	Family	Apocynaceae	-0.94539624	-1.650882987	-0.239909493	0.018341348	3.764758788	0.12203349	7.407484085	0.04506227	0.502406841	25.18436886	-29.76094573	80.12968344	0.272103069	0.557261496
abundance TL	2015	Family	Aquifoliaceae	-0.767240166	-1.841547353	0.307067022	0.107645412	2.921609263	-1.256970689	7.100189215	0.11250528	0.496930223	-50.32745334	-50.32745334	-50.32745334	1.01E-29	1
abundance TL	2015	Family	Araliaceae	-0.94935568	-1.120708072	-0.778003289	1.33E-06	3.207370908	2.695557846	3.719183971	5.14E-07	0.958493097	-1.891915157	-5.72075334	1.936923026	0.280887843	0.960305125
abundance TL	2015	Family	Bignoniaceae	-1.009681025	-1.340136071	-0.679225978	0.001058546	3.35234465	1.540214083	5.164475218	0.006808827	0.835425193	9.219781262	-42.68896278	61.1285253	0.611415868	0.801687739
abundance TL	2015	Family	Burseraceae	-0.818107403	-1.184841189	-0.451373618	0.003454742	2.562590916	1.473584438	3.651597393	0.002835577	0.892899339	-2.498011359	-9.342622625	4.346599908	0.32946613	0.901494091
abundance TL	2015	Family	Cannabaceae	-0.718381624	-1.077969804	-0.358793445	0.001739669	2.434428678	1.70545313	3.163404225	5.74E-05	0.866279563	-2.441009188	-4.357220851	-0.524797525	0.019600281	0.933445629
abundance TL	2015	Family	Cardiopteridaceae	-0.237630461	-0.830454756	0.355193835	0.328111745	2.044594791	0.869041825	3.220147758	0.008467639	0.816976604	-3.453701592	-8.374739176	1.467335993	0.111631262	0.908357678
abundance TL	2015	Family	Clusiaceae	-0.925304474	-1.224868432	-0.625740515	9.97E-05	3.63044901	2.408319985	4.852578036	0.000130963	0.83614098	-6.229039776	-14.28858227	1.830502718	0.110338476	0.873223124
abundance TL	2015	Family	Dilleniaceae	-0.594764515	-0.989307915	-0.200221115	0.007747819	2.359678383	1.134681107	3.584675659	0.001830041	0.642704969	-4.967680255	-17.52744676	7.592086248	0.388385452	0.635903935
abundance TL	2015	Family	Dipterocarpaceae	-0.634180339	-1.310414272	0.042053594	0.058384867	2.569169384	0.796770283	4.341568484	0.01916477	0.83525967	-4.043362496	-19.89294998	11.80622498	0.386860611	0.845788202
abundance TL	2015	Family	Ebenaceae	-0.478776994	-0.784954462	-0.172599526	0.005507803	1.974808587	1.279825573	2.6697916	6.22E-05	0.760547518	-3.179039127	-6.31670142	-0.041376834	0.047568288	0.825522867
abundance TL	2015	Family	Elaeocarpaceae	-1.04172139	-1.624848641	-0.458594138	0.010785712	4.466324094	1.162884233	7.769763954	0.023101082	0.814070713	-13.36732802	-89.03871406	62.30405803	0.526594316	0.783609809
abundance TL	2015	Family	Euphorbiaceae	-0.687163803	-1.256756447	-0.117571158	0.02325896	3.155669477	1.77638423	4.534954723	0.000582779	0.720567143	3.408437451	-3.484725379	10.30160028	0.287170309	0.729585493
abundance TL	2015	Family	Fabaceae	-0.763885921	-1.026700433	-0.501071408	7.11E-05	2.887898467	1.94494375	3.830853183	4.60E-05	0.80553606	-5.545289147	-9.772242809	-1.318335484	0.015761267	0.890794906
abundance TL	2015	Family	Fagaceae	-0.283289263	-0.590196189	0.023617662	0.067324729	1.892315859	1.350903525	2.433728193	6.20E-06	0.814265454	-2.299449831	-3.601122358	-0.997777305	0.002527768	0.914661872
abundance TL	2015	Family	Juglandaceae	-0.954615848	-1.223409544	-0.685822152	2.14E-05	3.602257899	2.69749234	4.507023459	8.49E-06	0.889035711	-7.975828289	-10.44734719	-5.504309389	7.32E-05	0.984242713
abundance TL	2015	Family	Lauraceae	-0.243592168	-0.541168095	0.05398376	0.10042858	1.755330863	1.308798717	2.201863009	1.16E-06	0.835530338	-1.495998915	-2.991449472	-0.000548357	0.049928522	0.872357295
abundance TL	2015	Family	Magnoliaceae	-0.91946283	-1.681950331	-0.156975328	0.026859443	3.54542449	-0.261508096	7.352357077	0.062079562	0.440885006	-24.22502649	-107.4299301	58.97987716	0.464216737	0.399246122
abundance TL	2015	Family	Malvaceae	-0.557727599	-0.811576871	-0.303878327	0.000522539	2.210716843	1.421046457	3.000387228	7.09E-05	0.754938085	-2.929952363	-6.019843283	0.159938557	0.060754684	0.813627601
abundance TL	2015	Family	Melastomataceae	-1.107196333	-2.12556568	-0.088826987	0.040639147	4.504189669	0.343108104	8.665271235	0.041090187	0.73094878	10.81245743	-159.3418532	180.966768	0.810183297	0.610964197
abundance TL	2015	Family	Moraceae	-0.588973708	-0.853010572	-0.324936843	0.000464454	2.548397063	1.907561724	3.189232402	2.75E-06	0.863026591	-4.20923023	-6.847586131	-1.570874328	0.005226557	0.933438709
abundance TL	2015	Family	Myrtaceae	-0.703461659	-1.058440746	-0.348482572	0.00089389	2.537392752	1.873533941	3.201251563	1.58E-06	0.827551294	-2.145491681	-5.120187329	0.829203966	0.142056176	0.845064881
abundance TL	2015	Family	Oleaceae	-0.834837086	-1.176026694	-0.493647479	0.000975395	3.20501988	1.942842874	4.467196887	0.000802311	0.843071305	0.268198868	-16.67549398	17.21189171	0.969118358	0.811747901
abundance TL	2015	Family	Pentaphylacaceae	-0.655724492	-0.96487291	-0.346576075	0.000976184	2.556534167	1.957858045	3.155210289	4.77E-06	0.902265374	-1.282703572	-5.193193718	2.627786574	0.471091029	0.897387287
abundance TL	2015	Family	Phyllanthaceae	-0.801364314	-1.141672696	-0.461055932	0.000302379	2.832156537	1.676550361	3.987762712	0.00021859	0.700726147	0.851345573	-12.55928411	14.26197526	0.890324454	0.671456104
abundance TL	2015	Family	Podocarpaceae	-1.043877844	-1.644884117	-0.44287157	0.011666286	3.877190931	2.352537477	5.401844386	0.003942565	0.941602363	-2.037976155	-22.69585945	18.61990714	0.712522602	0.919642801
abundance TL	2015	Family	Polygalaceae	-0.752043054	-1.364827373	-0.139258734	0.02980802	2.425995644	0.213650474	4.638340815	0.039773107	0.736470628	-9.483898815	-17.13733248	-1.830465151	0.033423933	0.974017042
abundance TL	2015	Family	Primulaceae	-1.024861544	-1.245353256	-0.804369833	3.12E-07	4.466512567	3.482101095	5.450924039	4.05E-07	0.88152635	-3.582389554	-10.68611158	3.521332472	0.290694904	0.883773322
abundance TL	2015	Family	Proteaceae	-1.127050423	-1.716243032	-0.537857813	0.0044082	3.597808341	1.558907912	5.63670877	0.006191316	0.765398953	0.109802121	-17.61751328	17.83711752	0.987102921	0.706770372
abundance TL	2015	Family	Rubiaceae	-0.695391395	-0.995571441	-0.395211348	0.000240958	2.838520504	2.199199826	3.477841181	2.91E-07	0.866670561	-2.245614398	-5.407933099	0.916704302	0.147768604	0.879581809
abundance TL	2015	Family	Rutaceae	-0.795942173	-1.023766826	-0.56811752	4.15E-05	2.871085469	2.257875561	3.484295378	4.78E-06	0.927752599	-2.134747594	-4.274411606	0.004916417	0.050401245	0.954003721
abundance TL	2015	Family	Sabiaceae	-1.078003342	-3.138311852	0.982305168	0.194475558	4.373458945	-3.181117617	11.92803551	0.162654441	0.374444239	-155.8445146	-483.1272836	171.4382545	0.177018461	0.697198432
abundance TL	2015	Family	Salicaceae	-0.841193177	-1.420069815	-0.262316539	0.019036611	3.269091036	0.946805757	5.591376315	0.020737803	0.826613848	-2.195408735	-44.66906282	40.27824534	0.844649658	0.746197454
abundance TL	2015	Family	Sapindaceae	-0.917904265	-1.14793442	-0.687874109	3.13E-05	2.849894757	1.93981727	3.759972245	0.000148816	0.870614803	-3.158139074	-9.4657068	3.149428652	0.266429314	0.879256282
abundance TL	2015	Family	Sapotaceae	-0.892778193	-1.248165463	-0.537390922	0.000408421	3.599507284	2.269656345	4.929358223	0.000247941	0.80834072	-8.309050535	-14.01336026	-2.604740806	0.01077311	0.918718352
abundance TL	2015	Family	Styracaceae	-0.855903469	-1.355401156	-0.356405781	0.008921454	2.653918646	0.575682245	4.732155046	0.023894229	0.698264724	-13.65179325	-23.57188538	-3.731701116	0.022035256	0.945586596
abundance TL	2015	Family	Symplocaceae	-0.565141096	-0.823560307	-0.306721885	0.000460274	2.467463638	1.863089196	3.071838081	1.25E-06	0.857343232	-1.58149583	-3.612940399	0.44994874	0.114627432	0.877161479
abundance TL	2015	Family	Theaceae	-0.849607415	-1.12876807	-0.570446761	0.000110616	2.883366993	2.354357282	3.412376705	1.51E-06	0.945775484	0.062451944	-2.746289645	2.871193532	0.959537865	0.938053587
abundance TL	2010	Order	Apiales	-0.856550899	-1.112658102	-0.600443695	5.68E-05	2.891956859	2.146096564	3.637817153	1.94E-05	0.897662777	-2.990572614	-7.800400951	1.819255724	0.184961281	0.910638049
abundance TL	2010	Order	Aquifoliales	-0.568353235	-0.847283643	-0.289422827	0.001273369	2.613676749	1.895241608	3.33211189	1.76E-05	0.869671048	-2.108063726	-6.772533202	2.55640575	0.32779733	0.87090652
abundance TL	2010	Order	Dilleniales	-0.534824124	-0.923284545	-0.146363702	0.012428536	2.101345965	0.842680397	3.360011533	0.004371297	0.570138341	-5.10119581	-16.15324198	5.950850365	0.318232683	0.576392046
abundance TL	2010	Order	Ericales	-0.219929663	-0.678926996	0.23906767	0.319473663	1.757544219	1.246449042	2.268639397	4.98E-06	0.794692948	-1.088497142	-3.438566708	1.261572424	0.332807155	0.794983665
abundance TL	2010	Order	Fabales	-0.430720311	-0.607193713	-0.25424691	0.000226106	1.728971482	1.176373336	2.281569628	2.63E-05	0.794602216	0.072233735	-2.846414134	2.990881604	0.957109692	0.774131122
abundance TL	2010	Order	Fagales	-0.147768292	-0.419269908	0.123733324	0.258632829	1.726806412	1.304582713	2.149030112	1.23E-06	0.857774151	-1.695382363	-2.46417254	-0.926592186	0.000507715	0.950614367
abundance TL	2010	Order	Gentianales	-0.342296716	-0.713047099	0.028453667	0.067493349	2.124425211	1.398235799	2.850614623	2.66E-05	0.735563802	2.463406708	-2.267422487	7.194235902	0.278724421	0.741279044
abundance TL	2010	Order	Lamiales	-0.879018006	-1.231482312	-0.526553701	0.000316958	3.228162932	2.095267078	4.361058787	0.0001187	0.802178099	-4.920348748	-11.84915892	2.008461428	0.140148436	0.833321181
abundance TL	2010	Order	Laurales	-0.086585626	-0.4206772	0.247505948	0.58506869	1.564955466	1.068689131	2.061221802	1.24E-05	0.764357279	-1.662406171	-3.257901347	-0.066910995	0.042423691	0.821417718
abundance TL	2010	Order	Magnoliales	-0.912380967	-1.362135926	-0.462626008	0.000741095	3.441736595	2.024776623	4.858696566	0.000157559	0.654625272	-3.963712116	-16.1651507	8.237726467	0.492587953	0.640838494
abundance TL	2010	Order	Malpighiales	-0.638158422	-1.05386025	-0.222456594	0.005568594	2.388119798	1.666958867	3.109280728	7.43E-06	0.781864827	1.339664401	-1.970388795	4.649717598	0.395193382	0.778068261
abundance TL	2010	Order	Malvales	-0.556787482	-0.764732532	-0.348842432	8.04E-05	2.240981318	1.724096783	2.757865853	6.60E-07	0.871584354	-1.7640919	-3.476498401	-0.051685398	0.044508906	0.90453067
abundance TL	2010	Order	Myrtales	-0.606310381	-1.010197559	-0.202423202	0.006412611	2.356627872	1.61972475	3.093530994	1.07E-05	0.76948208	-1.236643341	-4.489113923	2.015827242	0.423603098	0.763781605
abundance TL	2010	Order	Oxalidales	-1.104370662	-1.647108343	-0.56163298	0.00337989	5.377077528	2.692856301	8.061298755	0.003616605	0.809624509	-9.486766734	-55.12019519	36.14666172	0.594736152	0.780327013
abundance TL	2010	Order	Podocarpales	-1.066738267	-1.420571149	-0.712905385	0.001114096	3.979657682	2.983329102	4.975986261	0.000376046	0.96062635	-1.286212807	-13.46356173	10.89113611	0.758902564	0.9494073
abundance TL	2010	Order	Proteales	-0.855303704	-1.065540397	-0.645067011	7.11E-06	3.022270122	2.330569242	3.713971001	3.94E-06	0.90627551	-1.936129424	-9.347711729	5.475452881	0.563589879	0.899135218
abundance TL	2010	Order	Rosales	-0.368113587	-0.595920145	-0.140307028	0.003982578	1.886063785	1.4817808	2.29034677	1.64E-07	0.877811971	-1.239745701	-2.42894775	-0.050543652	0.042329538	0.907429727
abundance TL	2010	Order	Sapindales	-0.570671456	-0.787497925	-0.353844987	0.000120548	2.29831054	1.845137203	2.751483877	2.44E-07	0.911505343	-0.761426852	-3.128553423	1.60569972	0.489948033	0.907411996
abundance TL	2010	Order	Saxifragales	-0.994772038	-1.290223588	-0.699320488	9.40E-05	3.797552451	2.690006411	4.90509849	8.37E-05	0.89001434	-1.812189018	-12.89784777	9.273469735	0.703008025	0.875016301
abundance TL	2015	Order	Apiales	-0.94935568	-1.120708072	-0.778003289	1.33E-06	3.207370908	2.695557846	3.719183971	5.14E-07	0.958493097	-1.891915157	-5.72075334	1.936923026	0.280887843	0.960305125
abundance TL	2015	Order	Aquifoliales	-0.490175765	-0.975313004	-0.005038525	0.048165165	2.516889546	1.34950511	3.684273981	0.00109069	0.724925579	-4.510648698	-10.39399364	1.372696245	0.112732952	0.786072722
abundance TL	2015	Order	Dilleniales	-0.594764515	-0.989307915	-0.200221115	0.007747819	2.359678383	1.134681107	3.584675659	0.001830041	0.642704969	-4.967680255	-17.52744676	7.592086248	0.388385452	0.635903935
abundance TL	2015	Order	Ericales	-0.313596971	-0.752662817	0.125468874	0.146812645	1.858681866	1.35736964	2.359994093	2.21E-06	0.818553597	-1.370356927	-3.947957005	1.207243152	0.26925691	0.823201548
abundance TL	2015	Order	Fabales	-0.467969563	-0.669564533	-0.266374592	0.000339125	1.844183322	1.21562496	2.472741683	4.69E-05	0.772302295	-0.78031104	-4.209530463	2.648908383	0.623141486	0.75580961
abundance TL	2015	Order	Fagales	-0.27604044	-0.594070358	0.041989477	0.082985327	1.873463983	1.356556096	2.39037187	4.29E-06	0.82517419	-2.138730176	-3.08503909	-1.192421263	0.000419136	0.941308338
abundance TL	2015	Order	Gentianales	-0.351336742	-0.695773028	-0.006900456	0.046186844	2.099712184	1.408887181	2.790537188	1.81E-05	0.750517101	1.717033412	-2.78548438	6.219551203	0.422260634	0.74443016
abundance TL	2015	Order	Lamiales	-0.979739252	-1.262284942	-0.697193562	2.59E-05	3.326884351	2.353710792	4.300057909	2.90E-05	0.854662557	-1.530248387	-8.300965943	5.240469169	0.616357212	0.841864628
abundance TL	2015	Order	Laurales	-0.243592168	-0.541168095	0.05398376	0.10042858	1.755330863	1.308798717	2.201863009	1.16E-06	0.835530338	-1.495998915	-2.991449472	-0.000548357	0.049928522	0.872357295
abundance TL	2015	Order	Magnoliales	-0.895470522	-1.318319534	-0.472621509	0.000520833	3.351863545	2.049322257	4.654404833	9.24E-05	0.681138317	-6.114770526	-17.74274618	5.513205126	0.274227743	0.688629882
abundance TL	2015	Order	Malpighiales	-0.71545492	-1.082510244	-0.348399595	0.001018596	2.597748734	1.937596878	3.25790059	1.14E-06	0.835817012	0.094757901	-2.565234051	2.754749853	0.939412147	0.822224345
abundance TL	2015	Order	Malvales	-0.5496207	-0.759424175	-0.339817225	9.79E-05	2.197041922	1.666614049	2.727469796	1.07E-06	0.860880573	-1.842318947	-3.533843514	-0.15079438	0.035407773	0.900311823
abundance TL	2015	Order	Myrtales	-0.687343365	-1.060621513	-0.314065217	0.001575951	2.466946414	1.795732049	3.13816078	2.43E-06	0.815899196	-1.905823401	-5.065055531	1.253408728	0.213287112	0.825656981
abundance TL	2015	Order	Oxalidales	-1.13147411	-1.533605843	-0.729342378	0.000788301	5.220762732	3.052183472	7.389341992	0.001606696	0.861426623	-7.36008528	-54.52194369	39.80177313	0.687144838	0.834548824
abundance TL	2015	Order	Podocarpales	-1.043877844	-1.644884117	-0.44287157	0.011666286	3.877190931	2.352537477	5.401844386	0.003942565	0.941602363	-2.037976155	-22.69585945	18.61990714	0.712522602	0.919642801
abundance TL	2015	Order	Proteales	-0.867066264	-1.159842377	-0.574290152	0.000133771	2.890070183	1.947771248	3.832369119	0.000104793	0.844885957	1.43995819	-9.745474421	12.6253908	0.76966584	0.82504288
abundance TL	2015	Order	Rosales	-0.503605207	-0.719622319	-0.287588095	0.000227796	2.096416065	1.709391924	2.483440205	2.82E-08	0.906630155	-1.338742461	-2.197359225	-0.480125696	0.005297317	0.948438075
abundance TL	2015	Order	Sapindales	-0.623316712	-0.839504974	-0.407128449	5.48E-05	2.388150563	1.927960603	2.848340523	1.93E-07	0.915171444	-0.735649351	-3.129214026	1.657915324	0.509026561	0.9108685
abundance TL	2015	Order	Saxifragales	-1.010570134	-1.34898339	-0.672156878	0.000335201	3.898041874	2.628320632	5.167763117	0.000288022	0.887875079	0.552872591	-15.84234458	16.94808976	0.934287016	0.865651997
abundance TL	2010	Superorder	Asteranae	-0.099492749	-0.545622476	0.346636977	0.637964353	1.531780454	1.125675391	1.937885517	1.83E-06	0.823678904	-0.265979928	-2.245880848	1.713920993	0.774749678	0.810339565
abundance TL	2010	Superorder	Dillenianae	-0.534824124	-0.923284545	-0.146363702	0.012428536	2.101345965	0.842680397	3.360011533	0.004371297	0.570138341	-5.10119581	-16.15324198	5.950850365	0.318232683	0.576392046
abundance TL	2010	Superorder	Magnolianae	0.08447196	-0.491908517	0.660852438	0.756562674	1.301988223	0.542190246	2.061786201	0.002659867	0.475750222	-2.041733408	-5.749237643	1.665770828	0.253340154	0.492902168
abundance TL	2010	Superorder	NA	-1.031182944	-1.417764376	-0.644601512	0.001773333	3.898761315	2.904790995	4.892731634	0.000403604	0.959216962	-1.370561487	-10.13934227	7.398219292	0.653067306	0.949765666
abundance TL	2010	Superorder	Proteanae	-0.855303704	-1.065540397	-0.645067011	7.11E-06	3.022270122	2.330569242	3.713971001	3.94E-06	0.90627551	-1.936129424	-9.347711729	5.475452881	0.563589879	0.899135218
abundance TL	2010	Superorder	Rosanae	-0.310781497	-0.862521625	0.240958631	0.245280202	1.645697458	1.200202827	2.091192089	2.30E-06	0.817446702	-0.245712827	-2.06601175	1.574586097	0.773701565	0.803649269
abundance TL	2010	Superorder	Saxifraganae	-0.994772038	-1.290223588	-0.699320488	9.40E-05	3.797552451	2.690006411	4.90509849	8.37E-05	0.89001434	-1.812189018	-12.89784777	9.273469735	0.703008025	0.875016301
abundance TL	2015	Superorder	Asteranae	-0.128994824	-0.505687591	0.247697943	0.47257196	1.559249326	1.21017699	1.908321663	2.72E-07	0.868077353	-0.040543975	-1.799621898	1.718533947	0.960774714	0.857113827
abundance TL	2015	Superorder	Dillenianae	-0.594764515	-0.989307915	-0.200221115	0.007747819	2.359678383	1.134681107	3.584675659	0.001830041	0.642704969	-4.967680255	-17.52744676	7.592086248	0.388385452	0.635903935
abundance TL	2015	Superorder	Magnolianae	-0.04393485	-0.578488532	0.490618833	0.861805152	1.458719027	0.74856882	2.168869235	0.000669686	0.571765883	-2.01020985	-5.373516029	1.353096328	0.217270971	0.593523606
abundance TL	2015	Superorder	NA	-0.954781828	-1.754347616	-0.155216041	0.031999369	3.741565317	1.851637003	5.63149363	0.008078209	0.906312689	-2.321344728	-20.00590502	15.36321556	0.629120204	0.878799324
abundance TL	2015	Superorder	Proteanae	-0.867066264	-1.159842377	-0.574290152	0.000133771	2.890070183	1.947771248	3.832369119	0.000104793	0.844885957	1.43995819	-9.745474421	12.6253908	0.76966584	0.82504288
abundance TL	2015	Superorder	Rosanae	-0.389721451	-0.972919644	0.193476742	0.172497748	1.695439702	1.21885494	2.172024464	3.46E-06	0.805734574	-0.337618766	-2.351480125	1.676242592	0.721265095	0.791860027
abundance TL	2015	Superorder	Saxifraganae	-1.010570134	-1.34898339	-0.672156878	0.000335201	3.898041874	2.628320632	5.167763117	0.000288022	0.887875079	0.552872591	-15.84234458	16.94808976	0.934287016	0.865651997
ASR	2010	Species	Acronychia pedunculata	0.537103628	-2.204248764	3.278456021	0.615357047	-0.265185373	-3.300141718	2.769770972	0.820248885	-0.231874957	-9.457360291	-81.89749177	62.98277119	0.705718403	-0.553130262
ASR	2010	Species	Adinandra hainanensis	0.965778297	0.162080038	1.769476556	0.0249911	-0.602540138	-1.437146235	0.232065959	0.13155788	0.193084125	0.82289487	-3.813314143	5.459103883	0.679247049	0.087291428
ASR	2010	Species	Aidia canthioides	0.807626687	0.123351903	1.49190147	0.032977258	-0.773414509	-1.706642231	0.159813212	0.077825299	0.598239955	2.438688252	-9.607648683	14.48502519	0.475573486	0.563099914
ASR	2010	Species	Alphonsea monogyna	0.432335399	0.113555173	0.751115624	0.014069513	-0.22181839	-0.600935042	0.157298261	0.214204456	0.083541447	1.681621024	-0.152187382	3.51542943	0.066776113	0.373462972
ASR	2010	Species	Antidesma montanum	0.34298378	-1.234015506	1.919983065	0.538601787	-0.191628011	-2.117303431	1.73404741	0.772235394	-0.290200313	-8.914334965	-49.14312296	31.31445303	0.4409966	-0.330548486
ASR	2010	Species	Canarium album	-0.42191425	-2.256117861	1.412289362	0.557782896	0.895928714	-1.518227847	3.310085274	0.361055666	0.012185961	-2.063389718	-40.83559191	36.70881247	0.876286256	-0.304611444
ASR	2010	Species	Cryptocarya maclurei	0.368557786	-2.095469912	2.832585484	0.699240902	-0.140436605	-2.834379012	2.553505803	0.89191804	-0.243487561	54.96515275	-55.58117469	165.5114802	0.211719417	0.096278113
ASR	2010	Species	Cryptocarya metcalfiana	0.525526839	-0.034437511	1.085491189	0.059689461	-0.410854147	-1.06288683	0.241178537	0.155111545	0.2918507	-0.890301395	-12.62386742	10.84326463	0.824752699	0.073802837
ASR	2010	Species	Cyclobalanopsis patelliformis	0.591577796	-0.580919718	1.76407531	0.20669154	-0.240455255	-1.167293417	0.686382908	0.469539599	-0.086459442	-1.334083941	-9.211999459	6.543831578	0.541994948	-0.287831504
ASR	2010	Species	Dacrydium pectinatum	1.083635853	0.38678116	1.780490547	0.012472186	-0.527058733	-0.987071734	-0.067045732	0.033499782	0.645878025	1.433068285	1.006554002	1.859582568	0.001748557	0.987928091
ASR	2010	Species	Dalbergia hainanensis	0.340040254	-0.36638902	1.046469527	0.223071074	-0.206211668	-0.900204853	0.487781517	0.414102524	-0.027166675	2.122560668	-8.539233016	12.78435435	0.481929501	-0.127217267
ASR	2010	Species	Decaspermum montanum	0.156754285	-1.331936266	1.645444835	0.805284664	0.333841426	-1.176375409	1.844058261	0.60805496	-0.112422028	0.386173893	-13.65375209	14.42609988	0.946373499	-0.333573079
ASR	2010	Species	Dillenia turbinata	0.478441175	0.154705003	0.802177347	0.009250669	-0.19719979	-0.557773377	0.163373797	0.242781551	0.061575491	-0.500326276	-2.55791664	1.557264087	0.583301331	-0.024116458
ASR	2010	Species	Diospyros hainanensis	0.373938879	-0.098082989	0.845960747	0.097310145	-0.165121636	-0.691043836	0.360800564	0.456282809	-0.061689446	0.702499494	-4.354500938	5.759499925	0.719358271	-0.279526432
ASR	2010	Species	Diospyros howii	-1.179909015	-2.692879001	0.33306097	0.101329393	2.103515531	0.107624104	4.099406957	0.042316828	0.513765968	8.200009955	-26.51669044	42.91671035	0.54776355	0.451210681
ASR	2010	Species	Diospyros morrisiana	3.639016774	-1.293746818	8.571780366	0.100509523	-4.100705201	-10.21860159	2.017191187	0.122647173	0.470216052	65.40388804	-533.2137128	664.0214889	0.684560066	0.284396202
ASR	2010	Species	Diplospora dubia	0.252664147	-0.80149441	1.306822704	0.595563225	0.12873524	-1.487249548	1.744720029	0.858815941	-0.120274205	2.206111213	-18.59335193	23.00557435	0.809166944	-0.268910673
ASR	2010	Species	Engelhardia roxburghiana	0.039162729	-1.102288537	1.180613995	0.937610035	0.203624281	-0.896443242	1.303691803	0.674794019	-0.112412387	-3.196616565	-9.319353124	2.926119993	0.248625552	-0.020291146
ASR	2010	Species	Eurya hainanensis	0.461647578	-0.597141369	1.520436525	0.259367197	-0.255320504	-1.634866187	1.124225178	0.597276398	-0.195130924	-12.34628928	-26.48226745	1.789688885	0.064080506	0.777607586
ASR	2010	Species	Ficus fistulosa	-0.496789858	-4.544936821	3.551357106	0.722210601	1.067597684	-4.349912168	6.485107536	0.575047813	-0.178789085	3.793063511	-225.2630791	232.8492062	0.949682508	-0.763706851
ASR	2010	Species	Ficus vasculosa	1.992178187	0.377431452	3.606924921	0.029401874	-1.77419004	-3.565405013	0.017024932	0.051178397	0.690793848	-8.967852422	-38.44783791	20.51213307	0.320755182	0.75018007
ASR	2010	Species	Garcinia oblongifolia	0.915906094	0.093093685	1.738718503	0.033806343	-0.782173834	-1.700746017	0.136398348	0.083931025	0.276292622	1.176903534	-8.420044427	10.77385149	0.774246616	0.168158374
ASR	2010	Species	Gironniera subaequalis	1.061548412	-0.40064092	2.523737745	0.129735746	-0.795935532	-2.487059514	0.895188449	0.30249463	0.02896059	7.10264722	-1.378957394	15.58425183	0.086351022	0.333519407
ASR	2010	Species	Gonocaryum lobbianum	1.127047845	-1.276334122	3.530429811	0.262832952	-0.86030415	-3.959561333	2.238953033	0.48388323	-0.088382448	9.515854163	-70.61837836	89.65008668	0.730650242	-0.385231478
ASR	2010	Species	Helicia cochinchinensis	-0.059485927	-0.772359295	0.653387442	0.828155144	0.396573512	-0.552138595	1.34528562	0.310355568	0.064890296	0.058593793	-10.48039366	10.59758124	0.986994319	-0.246682844
ASR	2010	Species	Heritiera parvifolia	0.211814178	-0.392689	0.816317356	0.42415072	0.070520729	-0.649440208	0.790481665	0.818558704	-0.15560273	1.117593348	-2.4454346	4.680621296	0.456691081	-0.227163164
ASR	2010	Species	Liquidambar formosana	0.741811666	0.060751094	1.422872239	0.039005574	-0.442756526	-0.999933222	0.11442017	0.092006248	0.43615482	0.021197973	-3.150059519	3.192455464	0.984363854	0.248319813
ASR	2010	Species	Lithocarpus handelianus	0.290441101	-0.225668312	0.806550515	0.193215901	-0.112071849	-0.558419801	0.334276102	0.524115912	-0.114582054	2.57234437	-0.225477644	5.370166384	0.061199654	0.614375168
ASR	2010	Species	Lithocarpus silvicolarum	-0.170492802	-1.41851333	1.077527726	0.739774675	0.472073515	-0.705454201	1.649601231	0.349998462	0.010233775	0.134319936	-6.098910952	6.367550824	0.955161206	-0.236101598
ASR	2010	Species	Litsea variabilis	0.551819067	-0.28883463	1.392472764	0.168561097	-0.384706153	-1.48643496	0.717022654	0.443964194	-0.040657432	-2.10413471	-10.69920247	6.490933049	0.58081268	-0.134989424
ASR	2010	Species	Machilus chinensis	-0.965656078	-3.146777719	1.215465562	0.253605597	1.422865824	-0.948881025	3.794612674	0.152242327	0.398055707	5.901079099	-29.80917223	41.61133043	0.550815515	0.279262032
ASR	2010	Species	Maclurodendron oligophlebium	0.080232489	-3.178959648	3.339424625	0.948788406	0.313393535	-3.106350876	3.733137946	0.811700777	-0.230091056	-5.782524057	-100.3090007	88.74395263	0.858080298	-0.619659199
ASR	2010	Species	Meliosma angustifolia	0.157859261	-0.294499241	0.610217763	0.347757113	0.108175511	-0.406299864	0.622650886	0.551289154	-0.160171618	-1.931763828	-8.591724806	4.72819715	0.338325852	0.021649337
ASR	2010	Species	Microdesmis caseariifolia	0.010966838	-0.620051478	0.641985154	0.959369239	0.252364245	-0.723463516	1.228192006	0.470815608	-0.08773135	1.220825072	-28.88853016	31.3301803	0.877568348	-0.607140186
ASR	2010	Species	Psychotria asiatica	0.843591601	-1.264498235	2.951681437	0.350802525	-0.615055066	-3.761940477	2.531830344	0.636714673	-0.142329919	-27.92857289	-78.22613443	22.36898866	0.198012057	0.104299542
ASR	2010	Species	Reevesia thyrsoidea	0.360204679	-1.371474901	2.09188426	0.555294204	-0.201785065	-2.29684835	1.89327822	0.779254149	-0.29284489	3.154453262	-50.35474412	56.66365065	0.823460615	-0.878827829
ASR	2010	Species	Sarcosperma laurinum	0.49608287	-0.377648466	1.369814205	0.221313678	-0.254071739	-1.256003691	0.747860213	0.567649317	-0.087022831	1.613302259	-7.266421222	10.49302574	0.672221369	-0.227751683
ASR	2010	Species	Schefflera heptaphylla	-0.049864234	-1.02375454	0.924026072	0.904390676	0.447595005	-0.667265553	1.562455562	0.363847021	-0.005012718	-2.966502293	-10.51841684	4.585412252	0.358949318	-0.00173713
ASR	2010	Species	Schima crenata	2.169335307	0.467172792	3.871497822	0.024046626	-1.463623944	-3.04857871	0.121330823	0.062379752	0.527124277	0.862135415	-19.38520585	21.10947668	0.900790789	0.373334796
ASR	2010	Species	Symplocos cochinchinensis	0.339131337	-0.450995468	1.129258143	0.299257072	-0.151213965	-0.934362378	0.631934447	0.620320005	-0.166210284	0.423304036	-9.624530193	10.47113826	0.901833892	-0.545685532
ASR	2010	Species	Symplocos poilanei	1.023193101	0.582276087	1.464110116	0.001285328	-0.762102743	-1.258751415	-0.26545407	0.009456598	0.651710932	3.134707752	-1.553769547	7.823185051	0.146309554	0.737268665
ASR	2010	Species	Symplocos singuliflora	0.170221779	-0.13946514	0.479908698	0.178559426	0.091314554	-0.423187288	0.605816396	0.611671366	-0.20517225	2.731385624	-3.471452732	8.93422398	0.198626925	0.353181893
ASR	2010	Species	Syndiclis chinensis	0.209505331	-1.424214853	1.843225516	0.710572191	0.037397416	-2.151856886	2.226651717	0.960063418	-0.332021125	-2.858324741	-79.80147912	74.08482963	0.887693055	-0.972830814
ASR	2010	Species	Syzygium championii	0.547234748	-0.62395097	1.718420465	0.264295147	-0.400690136	-1.841776401	1.040396128	0.483201099	-0.087912507	10.28842625	-0.207412808	20.7842653	0.052489627	0.65820175
ASR	2010	Species	Syzygium hancei	0.375584903	-0.453861278	1.205031085	0.277076898	-0.138108772	-1.041533131	0.765315587	0.69307683	-0.196128987	-4.747043977	-14.49537634	5.001288389	0.218981956	0.11424764
ASR	2010	Species	Syzygium rysopodum	0.202905761	-0.220435654	0.626247177	0.254065471	-0.108240489	-0.599540843	0.383059865	0.573801131	-0.143075227	0.622774885	-4.723003324	5.968553094	0.735455681	-0.457327679
ASR	2010	Species	Tabernaemontana bovina	0.485646579	-0.264976082	1.23626924	0.131620057	-0.475870711	-1.612656341	0.66091492	0.274951847	0.162263952	-8.926718806	-62.02086838	44.16743077	0.544597124	0.004005283
ASR	2010	Species	Triadica cochinchinensis	-0.210282131	-0.84178213	0.421217869	0.367038889	0.309263197	-0.240432566	0.85895896	0.171308202	0.355439727	2.604232951	-1.513661171	6.722127072	0.112683532	0.794382547
ASR	2010	Species	Vatica mangachapoi	-0.278294743	-3.268439784	2.711850299	0.786403586	0.700272835	-2.835392912	4.235938582	0.57322981	-0.177406931	-12.15660186	-78.1136489	53.80044517	0.510896138	-0.343616896
ASR	2010	Species	Wendlandia uvariifolia	-0.205553041	-2.091091693	1.67998561	0.751549761	0.505459745	-1.826295303	2.837214793	0.539853918	-0.1507761	-3.605689291	-41.92694419	34.7155656	0.724788468	-0.595422082
ASR	2010	Species	Xanthophyllum hainanense	-0.008924475	-1.117533459	1.09968451	0.983238633	0.278844903	-0.899022606	1.456712413	0.546894185	-0.128152015	-3.853898807	-12.73832847	5.030530852	0.261313425	0.080137156
ASR	2015	Species	Acronychia pedunculata	0.41146039	-2.266643428	3.089564207	0.691648569	-0.134095825	-2.999808548	2.731616899	0.902902095	-0.244747517	-32.98678495	-105.1287301	39.15516017	0.24162503	0.027068749
ASR	2015	Species	Adinandra hainanensis	0.946183707	0.078856004	1.813511409	0.036492948	-0.588490599	-1.477254534	0.300273336	0.161394175	0.153572796	-0.08181864	-5.820779572	5.657142292	0.973303138	0.012701845
ASR	2015	Species	Aidia canthioides	0.519194777	-0.398091131	1.436480685	0.169458767	-0.391603205	-1.734196977	0.950990566	0.421749108	-0.035829583	-3.41712833	-10.6810999	3.846843242	0.180268249	0.490309918
ASR	2015	Species	Alphonsea monogyna	0.505213936	0.137670331	0.872757541	0.0131994	-0.297825002	-0.727717564	0.132067559	0.148804644	0.147101043	1.551219963	-0.570207323	3.672647249	0.127426421	0.316971266
ASR	2015	Species	Ardisia quinquegona	0.825488759	-0.978276979	2.629254497	0.24130441	-1.189138887	-4.531280511	2.153002736	0.33982161	0.065889024	-33.2000604	-102.7019999	36.30187916	0.176179875	0.54977663
ASR	2015	Species	Canarium album	-0.560018892	-2.837622683	1.717584899	0.532299613	1.071820317	-1.843671508	3.987312143	0.365104539	0.008297363	-2.396529794	-44.89539187	40.10233228	0.869013451	-0.308226054
ASR	2015	Species	Cryptocarya maclurei	0.351077824	-2.990382377	3.692538025	0.785009052	-0.119286833	-3.623517681	3.384944014	0.929247288	-0.247214783	-36.714186	-106.5427817	33.1144097	0.19287093	0.139818724
ASR	2015	Species	Cryptocarya metcalfiana	0.51984731	0.000482092	1.039212527	0.049868348	-0.356734288	-0.914920599	0.201452023	0.150662247	0.300556699	0.906851087	-3.442585478	5.256287651	0.554422579	0.18675983
ASR	2015	Species	Cyclobalanopsis patelliformis	0.558436967	-0.762234025	1.879107959	0.271072211	-0.209518416	-1.225954307	0.806917474	0.558647461	-0.166066897	-1.297844986	-11.77978794	9.184097967	0.647477445	-0.531735882
ASR	2015	Species	Dacrydium pectinatum	1.208526717	0.251882002	2.165171431	0.027638214	-0.624516098	-1.286397351	0.037365155	0.057540981	0.667130868	1.569837196	0.569835656	2.569838735	0.021223634	0.97903083
ASR	2015	Species	Dalbergia hainanensis	0.372487534	-0.119428596	0.864403665	0.09503373	-0.223024753	-0.700193687	0.25414418	0.233618315	0.232614436	1.439238197	-6.851826578	9.730302971	0.53299542	0.099964103
ASR	2015	Species	Decaspermum montanum	-0.101612719	-1.943302012	1.740076573	0.89702303	0.559901207	-1.256149359	2.375951772	0.479160737	-0.065591795	0.277934843	-18.77507305	19.33094273	0.971538838	-0.278350651
ASR	2015	Species	Dillenia turbinata	0.540005138	0.196458708	0.883551568	0.006736516	-0.249223695	-0.618192016	0.119744625	0.157939455	0.136787266	-0.046980783	-2.144120738	2.050159171	0.959233446	0.01386648
ASR	2015	Species	Diospyros hainanensis	0.297948059	-0.109757124	0.705653243	0.119096281	-0.085661535	-0.527885151	0.35656208	0.639651938	-0.143305242	-0.220747693	-4.120804987	3.679309601	0.882740029	-0.420362197
ASR	2015	Species	Diospyros howii	-1.292712903	-2.249480552	-0.335945255	0.016283951	2.186309269	0.925914946	3.446703591	0.005413022	0.708521904	2.079855818	-21.38975537	25.54946701	0.828822122	0.653819229
ASR	2015	Species	Diplospora dubia	0.317465459	-0.566560719	1.201491636	0.41335617	0.042444785	-1.232943667	1.317833238	0.937746136	-0.165378666	-2.012994726	-16.22242568	12.19643623	0.730628406	-0.362321373
ASR	2015	Species	Engelhardia roxburghiana	0.365815779	-0.70219762	1.433829177	0.44463647	-0.146019005	-1.083245874	0.791207864	0.723459436	-0.121119745	-6.439848988	-13.52578379	0.646085813	0.067841663	0.282995488
ASR	2015	Species	Eurya hainanensis	0.257636061	-0.414037233	0.929309354	0.309391781	-0.021426124	-0.870290711	0.827438464	0.94103507	-0.330471681	-3.677593954	-14.35551397	7.000326062	0.276569003	0.048750814
ASR	2015	Species	Ficus vasculosa	2.028571537	0.522243092	3.534899982	0.023344876	-1.780848073	-3.423007172	-0.138688973	0.040900345	0.731740298	-3.923287711	-36.99081169	29.14423627	0.660473877	0.643997105
ASR	2015	Species	Garcinia oblongifolia	1.004804022	0.28413111	1.725476933	0.013176857	-0.858756279	-1.638320971	-0.079191587	0.035176827	0.419665598	1.303047557	-6.178228671	8.784323785	0.68483565	0.342837438
ASR	2015	Species	Gironniera subaequalis	2.510656208	0.587367613	4.433944803	0.018736869	-2.502132678	-4.730550524	-0.273714833	0.033403721	0.483339895	27.78599077	6.946211617	48.62576993	0.018688093	0.814895004
ASR	2015	Species	Gonocaryum lobbianum	1.136784993	-2.048805301	4.322375286	0.377877345	-0.857371566	-4.873348882	3.158605751	0.585239548	-0.149069988	21.94338264	-57.72576179	101.6125271	0.445259483	-0.219711997
ASR	2015	Species	Helicia cochinchinensis	-0.061308556	-0.765946406	0.643329293	0.820991458	0.392454532	-0.514208731	1.299117796	0.295725928	0.081612456	0.321444428	-9.391781352	10.03467021	0.922770228	-0.220005986
ASR	2015	Species	Heritiera parvifolia	0.237155274	-0.504372977	0.978683525	0.448422039	0.05452374	-0.807977569	0.917025049	0.87727418	-0.19369568	0.751335186	-4.395147083	5.897817455	0.705975507	-0.43325058
ASR	2015	Species	Liquidambar formosana	0.768887027	-0.59525914	2.133033195	0.170745151	-0.487339687	-1.674413901	0.699734528	0.28251447	0.150199319	-2.018289843	-12.60224822	8.565668529	0.498170638	0.046310388
ASR	2015	Species	Lithocarpus handelianus	0.108152604	-0.293494473	0.509799682	0.496244815	0.02779314	-0.307454571	0.363040852	0.829247004	-0.233659806	2.198322855	1.622266176	2.774379535	0.001201735	0.967210417
ASR	2015	Species	Lithocarpus silvicolarum	-0.274071534	-1.747978496	1.199835427	0.652819044	0.549922157	-0.807639584	1.907483898	0.345447645	0.013853984	-0.182808768	-7.57264213	7.207024594	0.948538051	-0.231230468
ASR	2015	Species	Litsea variabilis	0.631817448	-0.175397008	1.439031904	0.108728796	-0.493321871	-1.517571081	0.530927339	0.298974775	0.025297489	-0.784113076	-10.02370684	8.45548069	0.846660611	-0.107574095
ASR	2015	Species	Machilus chinensis	-1.020949117	-3.990106466	1.948208231	0.353821394	1.41699705	-1.674104196	4.508098296	0.240691686	0.220014994	10.36693299	-31.02756194	51.76142792	0.393931787	0.259777084
ASR	2015	Species	Maclurodendron oligophlebium	-0.086240768	-0.955744296	0.783262761	0.808908592	0.397729031	-0.520902317	1.316360379	0.316352454	0.038256249	-0.867640837	-4.675678125	2.940396452	0.561353792	-0.092845831
ASR	2015	Species	Psychotria asiatica	1.184501036	-1.063729827	3.432731899	0.233616755	-1.072436785	-4.337513364	2.192639794	0.437009872	-0.050257428	-30.59339142	-92.00403889	30.81725605	0.238806958	0.111928724
ASR	2015	Species	Reevesia thyrsoidea	0.293040367	-1.370882688	1.956963422	0.614288677	-0.118105242	-2.094743406	1.858532922	0.861328701	-0.31745443	5.019918176	-42.98534721	53.02518357	0.696825693	-0.79454158
ASR	2015	Species	Sarcosperma laurinum	0.60248683	-0.092538889	1.29751255	0.079555352	-0.395527568	-1.167128073	0.376072937	0.264785755	0.055405226	-1.54805027	-7.520126136	4.424025596	0.549304175	-0.032778468
ASR	2015	Species	Schefflera heptaphylla	-0.283089031	-1.455920875	0.889742812	0.576331941	0.680195165	-0.608528408	1.968918738	0.244050975	0.08710986	-1.296844235	-19.18493055	16.59124208	0.859486789	-0.087911431
ASR	2015	Species	Schima crenata	2.120744011	0.142821761	4.098666262	0.040862978	-1.388278993	-3.184060626	0.407502639	0.098377347	0.419082094	0.359163753	-21.54640881	22.26473631	0.96166585	0.226145115
ASR	2015	Species	Symplocos cochinchinensis	0.459727528	-0.295806845	1.215261901	0.166407747	-0.280024655	-1.007203676	0.447154366	0.345224175	0.027825585	-1.303480084	-12.3411495	9.734189332	0.732047487	-0.237947503
ASR	2015	Species	Symplocos poilanei	1.128083236	0.669134228	1.587032245	0.000952444	-0.880697398	-1.389019128	-0.372375667	0.005443254	0.708000881	2.007457463	-4.300846447	8.315761373	0.450553813	0.690960472
ASR	2015	Species	Symplocos singuliflora	0.208143265	-0.066946027	0.483232558	0.095190959	0.075613692	-0.367117761	0.518345145	0.624554884	-0.213805224	-2.15122317	-6.71057148	2.40812514	0.179467296	0.405127263
ASR	2015	Species	Syndiclis chinensis	0.009470901	-2.045458855	2.064400656	0.989218378	0.28022216	-2.382798129	2.94324245	0.759763591	-0.285287343	-19.37766382	-139.6587194	100.9033918	0.559879022	-0.554478292
ASR	2015	Species	Syzygium championii	0.499132811	-0.428391577	1.4266572	0.209454951	-0.318939944	-1.457192894	0.819313006	0.480039456	-0.085722762	7.518415473	2.723983515	12.31284743	0.015472275	0.844373174
ASR	2015	Species	Syzygium hancei	0.373143243	-0.504084545	1.250371031	0.303025055	-0.131314321	-1.067907379	0.805278736	0.716912255	-0.204375064	-4.884989506	-16.09365513	6.323676118	0.259534027	0.02157285
ASR	2015	Species	Syzygium rysopodum	0.219300866	-0.291279506	0.729881238	0.298963328	-0.118664264	-0.717770274	0.480441746	0.611631955	-0.162136616	2.529363873	-3.573037421	8.631765168	0.278788573	0.019289035
ASR	2015	Species	Tabernaemontana bovina	0.439518934	-0.528019035	1.407056902	0.244036264	-0.412987112	-1.844423038	1.018448815	0.426238279	-0.040841005	11.99584111	-58.8781014	82.86978363	0.542184709	-0.234029151
ASR	2015	Species	Vatica mangachapoi	-0.538697441	-3.723906482	2.6465116	0.627787425	1.015388971	-2.71504847	4.745826412	0.450088098	-0.06656533	-15.6057213	-88.63468503	57.42324243	0.454926387	-0.124524767
ASR	2015	Species	Xanthophyllum hainanense	-0.156404716	-1.639241121	1.326431689	0.759221259	0.429158479	-1.107838767	1.966155724	0.439675362	-0.055518221	-3.531089111	-18.40162648	11.33944825	0.414392082	-0.040313534
ASR	2010	Genus	Acronychia	0.537103628	-2.204248764	3.278456021	0.615357047	-0.265185373	-3.300141718	2.769770972	0.820248885	-0.231874957	-9.457360291	-81.89749177	62.98277119	0.705718403	-0.553130262
ASR	2010	Genus	Adinandra	0.960435798	0.158098478	1.762773117	0.025385533	-0.600280918	-1.432962526	0.232400689	0.132031346	0.192397623	0.809769455	-3.923059933	5.542598843	0.690039172	0.084539965
ASR	2010	Genus	Aidia	0.796228842	0.002448664	1.590009019	0.049624921	-0.769865929	-1.862847993	0.323116136	0.110794383	0.501550613	4.96003698	-7.763728855	17.68380282	0.235485852	0.689327873
ASR	2010	Genus	Alphonsea	0.418281046	0.04946259	0.787099502	0.030876745	-0.196426714	-0.634784262	0.241930833	0.331680582	0.00747011	1.917807326	-0.348611491	4.184226142	0.085504852	0.278398182
ASR	2010	Genus	Antidesma	0.973771637	-0.815254388	2.762797662	0.231264349	-0.871975367	-3.153432022	1.409481289	0.38577311	-0.018237731	10.90847587	-34.16038191	55.97733365	0.561091001	-0.134081692
ASR	2010	Genus	Ardisia	0.163766469	-0.124877852	0.452410789	0.234841231	0.025409847	-0.367906316	0.41872601	0.888401895	-0.097725433	0.146250496	-1.782380007	2.074880998	0.867592466	-0.215719961
ASR	2010	Genus	Beilschmiedia	-0.083143141	-0.889473561	0.723187278	0.764366219	0.310972975	-0.607265612	1.229211562	0.360075943	0.038831086	-5.702841651	-19.11993436	7.714251064	0.208932756	0.460477699
ASR	2010	Genus	Canarium	-0.42191425	-2.256117861	1.412289362	0.557782896	0.895928714	-1.518227847	3.310085274	0.361055666	0.012185961	-2.063389718	-40.83559191	36.70881247	0.876286256	-0.304611444
ASR	2010	Genus	Castanopsis	0.211108667	-1.10762583	1.529843165	0.697744117	0.300108868	-0.970032517	1.570250253	0.570125384	-0.117545988	-2.4914808	-15.32938298	10.34642138	0.618592504	-0.302398281
ASR	2010	Genus	Cinnamomum	0.813984057	0.094821787	1.533146327	0.03170418	-0.545585446	-1.321478069	0.230307177	0.140316743	0.180721636	2.097062916	-1.840855795	6.034981628	0.240325543	0.25500359
ASR	2010	Genus	Cryptocarya	-0.042167976	-0.804856539	0.720520588	0.90439691	0.337128377	-0.541015958	1.215272712	0.412353113	-0.024999048	-4.986145567	-20.22680597	10.25451484	0.478106829	-0.07355242
ASR	2010	Genus	Cyclobalanopsis	0.727035413	0.247126682	1.206944144	0.008156801	-0.309018042	-0.697933876	0.079897793	0.104274542	0.207550817	-0.97722231	-2.673628225	0.719183606	0.21535678	0.284103383
ASR	2010	Genus	Dacrydium	1.083635853	0.38678116	1.780490547	0.012472186	-0.527058733	-0.987071734	-0.067045732	0.033499782	0.645878025	1.433068285	1.006554002	1.859582568	0.001748557	0.987928091
ASR	2010	Genus	Dalbergia	0.301677296	-0.186543345	0.789897937	0.181296329	-0.175892035	-0.688680502	0.336896431	0.433452734	-0.044082074	1.083846972	-5.793655652	7.961349597	0.702150339	-0.213082491
ASR	2010	Genus	Decaspermum	0.447316573	-1.08281604	1.977449185	0.511662081	-0.004394768	-1.567814057	1.55902452	0.994882003	-0.14284993	-0.272658776	-17.01769854	16.47238099	0.969510996	-0.332972244
ASR	2010	Genus	Dillenia	0.469675645	0.245854993	0.693496297	0.001048568	-0.189550791	-0.418182634	0.039081052	0.093478559	0.201112857	-0.055059289	-0.833008271	0.722889694	0.874402764	0.104234485
ASR	2010	Genus	Diospyros	0.042947433	-1.360697199	1.446592065	0.947516547	0.43960654	-1.307451129	2.186664209	0.590777494	-0.061315355	1.983632971	-16.43904286	20.4063088	0.815245178	-0.160765815
ASR	2010	Genus	Diplospora	0.252664147	-0.80149441	1.306822704	0.595563225	0.12873524	-1.487249548	1.744720029	0.858815941	-0.120274205	2.206111213	-18.59335193	23.00557435	0.809166944	-0.268910673
ASR	2010	Genus	Engelhardia	0.192096226	-0.849820428	1.23401288	0.686399784	0.050864725	-0.970917099	1.072646549	0.912810619	-0.109547726	-1.32572947	-6.202209102	3.550750163	0.548184176	-0.189789472
ASR	2010	Genus	Eurya	0.396094176	-1.213303329	2.005491681	0.585918316	-0.035621651	-2.050581821	1.979338519	0.968480783	-0.124766338	-2.617192034	-36.09015281	30.85576874	0.858561238	-0.279200585
ASR	2010	Genus	Ficus	0.969741063	0.282131018	1.657351108	0.011000645	-0.599399111	-1.3300523	0.131254078	0.096458736	0.196395788	0.316330178	-4.439823648	5.072484004	0.88190338	0.09859571
ASR	2010	Genus	Garcinia	0.924831818	0.152727843	1.696935792	0.024593025	-0.789303158	-1.642775608	0.064169291	0.065524652	0.282759237	1.108098073	-7.672142578	9.888338724	0.774043311	0.190593878
ASR	2010	Genus	Gironniera	1.061548412	-0.40064092	2.523737745	0.129735746	-0.795935532	-2.487059514	0.895188449	0.30249463	0.02896059	7.10264722	-1.378957394	15.58425183	0.086351022	0.333519407
ASR	2010	Genus	Glochidion	0.232258674	-0.83542046	1.299937807	0.578439911	0.007099689	-1.383582649	1.397782027	0.989369748	-0.249937219	10.28784099	-20.82408891	41.39977089	0.369918875	-0.217244706
ASR	2010	Genus	Goniothalamus	0.006529456	-0.476680453	0.489739365	0.973634763	0.30521178	-0.320744947	0.931168507	0.265477989	0.086897296	-1.746264982	-5.174106489	1.681576525	0.230143361	0.239155261
ASR	2010	Genus	Gonocaryum	1.127047845	-1.276334122	3.530429811	0.262832952	-0.86030415	-3.959561333	2.238953033	0.48388323	-0.088382448	9.515854163	-70.61837836	89.65008668	0.730650242	-0.385231478
ASR	2010	Genus	Helicia	-0.501401618	-1.588417651	0.585614415	0.289006533	0.983323132	-0.403864786	2.370511049	0.128048715	0.278877099	10.05429863	-17.63343345	37.74203071	0.370388202	0.281248841
ASR	2010	Genus	Heritiera	0.233422298	-0.374288726	0.841133321	0.383568074	0.049682956	-0.671527296	0.770893207	0.871678699	-0.161167822	1.244660065	-2.26940188	4.758722009	0.404322356	-0.195235446
ASR	2010	Genus	Ilex	0.406224423	-0.327226958	1.139675804	0.198931639	-0.21148642	-1.053239237	0.630266398	0.523867396	-0.114429109	-3.867658252	-11.27859509	3.543278582	0.195323683	0.225888574
ASR	2010	Genus	Liquidambar	0.741811666	0.060751094	1.422872239	0.039005574	-0.442756526	-0.999933222	0.11442017	0.092006248	0.43615482	0.021197973	-3.150059519	3.192455464	0.984363854	0.248319813
ASR	2010	Genus	Lirianthe	0.250950217	-0.24829067	0.750191103	0.207969003	-0.055615553	-0.755751742	0.644520636	0.816755913	-0.305522579	-3.354365613	-12.58007604	5.871344815	0.258182863	0.119345379
ASR	2010	Genus	Lithocarpus	1.518875196	0.441732432	2.596017961	0.01003942	-1.072494703	-2.038336982	-0.106652424	0.032589169	0.293005986	3.43935232	-2.272729989	9.151434629	0.209394535	0.340932324
ASR	2010	Genus	Litsea	0.643726105	-0.237925185	1.525377395	0.138725979	-0.374484662	-1.474546879	0.725577555	0.475134262	-0.03390732	5.364609705	-7.612286589	18.341506	0.385460295	-0.049137008
ASR	2010	Genus	Machilus	0.015017564	-1.244265008	1.274300137	0.979066524	0.400694072	-1.054036222	1.855424366	0.548685138	-0.065161751	9.001642487	-5.231394841	23.23467981	0.182836543	0.053377008
ASR	2010	Genus	Maclurodendron	0.080232489	-3.178959648	3.339424625	0.948788406	0.313393535	-3.106350876	3.733137946	0.811700777	-0.230091056	-5.782524057	-100.3090007	88.74395263	0.858080298	-0.619659199
ASR	2010	Genus	Mallotus	0.241029817	-1.012926123	1.494985757	0.642171018	0.072532576	-1.653428573	1.798493724	0.918175118	-0.197205746	-8.079033078	-20.01644665	3.858380498	0.133427695	0.205129994
ASR	2010	Genus	Meliosma	0.091192159	-0.153207967	0.335592284	0.381532477	0.18773303	-0.104816643	0.480282704	0.15994302	0.222908975	-1.452564013	-3.876300435	0.971172409	0.171455801	0.425968418
ASR	2010	Genus	Memecylon	0.272883521	-1.715995959	2.261763	0.722615002	-0.113039684	-3.250535942	3.024456574	0.925132358	-0.246880833	11.80708458	-52.5921824	76.20635156	0.600541708	-0.493071984
ASR	2010	Genus	Microdesmis	0.010966838	-0.620051478	0.641985154	0.959369239	0.252364245	-0.723463516	1.228192006	0.470815608	-0.08773135	1.220825072	-28.88853016	31.3301803	0.877568348	-0.607140186
ASR	2010	Genus	Myrsine	0.595184694	-0.21583214	1.406201529	0.111251475	-0.448705284	-1.501009533	0.603598966	0.302005232	0.074344919	3.55405854	-0.523299359	7.63141644	0.069336515	0.653801827
ASR	2010	Genus	Neolitsea	0.799224429	-0.099158913	1.69760777	0.073476388	-0.602057998	-1.559762936	0.355646939	0.180734202	0.131352643	1.061469619	-8.924932141	11.04787138	0.803492522	-0.002123857
ASR	2010	Genus	Olea	-0.063701258	-1.025477976	0.898075459	0.879968894	0.319922499	-0.759157893	1.399002892	0.505897095	-0.067879714	-4.437551191	-14.93015384	6.055051459	0.34063363	-0.057169111
ASR	2010	Genus	Ormosia	0.084629192	-0.844175565	1.01343395	0.83096815	0.132205635	-0.863943947	1.128355217	0.756397382	-0.146514773	-1.322275333	-8.726679779	6.082129113	0.665461869	-0.320177522
ASR	2010	Genus	Pentaphylax	0.862264584	0.064496118	1.66003305	0.041243995	-0.602559435	-1.467431337	0.262312467	0.113336021	0.494698988	-2.409822395	-7.181790069	2.362145279	0.161887945	0.774457744
ASR	2010	Genus	Polyalthia	0.074046165	-0.247080089	0.395172418	0.593055784	0.096256633	-0.367100868	0.559614135	0.629375558	-0.118499603	-2.381202793	-8.267872825	3.505467239	0.346068921	-0.10356008
ASR	2010	Genus	Psychotria	0.843210812	-1.295777833	2.982199456	0.357391464	-0.628630972	-3.815773503	2.55851156	0.633703675	-0.141320159	-24.52888578	-80.57528356	31.51751201	0.291137699	-0.042012821
ASR	2010	Genus	Reevesia	0.998370625	0.013619064	1.983122186	0.048079475	-1.019260808	-2.238976066	0.20045445	0.081123386	0.467126697	7.029545838	-24.72828468	38.78737636	0.531925282	0.390343668
ASR	2010	Genus	Sarcosperma	0.488625256	-0.342770611	1.320021124	0.212351244	-0.258192391	-1.211817126	0.695432344	0.549786049	-0.072730004	2.193013356	-5.682869749	10.06889646	0.531318169	-0.154478765
ASR	2010	Genus	Schefflera	-0.01722786	-0.742966471	0.70851075	0.957687339	0.355144392	-0.44423239	1.154521175	0.335575472	0.005481756	-1.710953356	-6.755442764	3.333536051	0.448909629	-0.040940297
ASR	2010	Genus	Schima	2.093830841	0.358640261	3.829021422	0.024569971	-1.517937366	-3.118633143	0.082758411	0.059868229	0.334897505	8.229049383	-6.34445834	22.8025571	0.216317995	0.411339912
ASR	2010	Genus	Symplocos	0.54862468	-0.129273553	1.226522914	0.103954594	-0.19720223	-0.969788575	0.575384114	0.590689734	-0.052308906	-3.371304585	-7.473553862	0.730944693	0.098599289	0.10036641
ASR	2010	Genus	Syndiclis	0.209505331	-1.424214853	1.843225516	0.710572191	0.037397416	-2.151856886	2.226651717	0.960063418	-0.332021125	-2.858324741	-79.80147912	74.08482963	0.887693055	-0.972830814
ASR	2010	Genus	Syzygium	0.550734468	0.112697657	0.988771278	0.017640831	-0.269353558	-0.792350551	0.253643434	0.286018407	0.016712315	2.523118684	-0.76340556	5.809642927	0.120232378	0.136182301
ASR	2010	Genus	Tabernaemontana	0.40339808	-0.368077248	1.174873408	0.194685763	-0.348493507	-1.531680345	0.83469333	0.417726703	-0.031292587	-0.642359154	-46.77595373	45.49123542	0.957675427	-0.544167742
ASR	2010	Genus	Triadica	0.025514726	-0.859729963	0.910759416	0.932698078	0.11069959	-0.668836652	0.890235832	0.681994712	-0.2483458	3.868433587	0.294558476	7.442308698	0.043142117	0.84191637
ASR	2010	Genus	Vatica	-0.278294743	-3.268439784	2.711850299	0.786403586	0.700272835	-2.835392912	4.235938582	0.57322981	-0.177406931	-12.15660186	-78.1136489	53.80044517	0.510896138	-0.343616896
ASR	2010	Genus	Wendlandia	-0.205553041	-2.091091693	1.67998561	0.751549761	0.505459745	-1.826295303	2.837214793	0.539853918	-0.1507761	-3.605689291	-41.92694419	34.7155656	0.724788468	-0.595422082
ASR	2010	Genus	Xanthophyllum	-0.008924475	-1.117533459	1.09968451	0.983238633	0.278844903	-0.899022606	1.456712413	0.546894185	-0.128152015	-3.853898807	-12.73832847	5.030530852	0.261313425	0.080137156
ASR	2015	Genus	Acronychia	0.41146039	-2.266643428	3.089564207	0.691648569	-0.134095825	-2.999808548	2.731616899	0.902902095	-0.244747517	-32.98678495	-105.1287301	39.15516017	0.24162503	0.027068749
ASR	2015	Genus	Adinandra	0.931996609	0.060556567	1.80343665	0.039293614	-0.575692874	-1.469747343	0.318361596	0.171671716	0.141478431	-0.184665599	-5.954045579	5.584714382	0.940119801	-0.000585549
ASR	2015	Genus	Aidia	0.540307444	-0.188910862	1.269525751	0.108799916	-0.434625251	-1.482052071	0.612801569	0.313461002	0.061433738	-2.58960024	-8.174732881	2.995532401	0.236530045	0.274862102
ASR	2015	Genus	Alphonsea	0.501244206	0.09493028	0.907558132	0.021652383	-0.283755701	-0.758614762	0.19110336	0.205523887	0.090799155	2.000808225	-0.347956478	4.349572928	0.08383006	0.34220021
ASR	2015	Genus	Antidesma	0.673645797	-1.309720213	2.657011808	0.422554494	-0.522706884	-2.983369648	1.937955881	0.608498091	-0.132464854	22.06316178	-11.63283824	55.7591618	0.143220193	0.224858358
ASR	2015	Genus	Ardisia	0.178307286	-0.110714903	0.467329476	0.201708522	-0.022559482	-0.414182565	0.369063601	0.901396154	-0.089317184	-0.542431543	-2.14584049	1.060977404	0.468359845	-0.133827138
ASR	2015	Genus	Beilschmiedia	-0.143324467	-1.261430453	0.97478152	0.710683804	0.351760413	-0.895022248	1.598543074	0.435419173	-0.050921132	-7.243743182	-25.43725935	10.94977298	0.228826993	0.361104805
ASR	2015	Genus	Canarium	-0.560018892	-2.837622683	1.717584899	0.532299613	1.071820317	-1.843671508	3.987312143	0.365104539	0.008297363	-2.396529794	-44.89539187	40.10233228	0.869013451	-0.308226054
ASR	2015	Genus	Castanopsis	0.195402892	-1.29878165	1.689587434	0.750391909	0.277779841	-1.126414826	1.681974507	0.632727234	-0.14099053	-1.071597453	-14.19662647	12.05343156	0.831782973	-0.408148542
ASR	2015	Genus	Cinnamomum	0.836614637	0.11845194	1.554777334	0.029162522	-0.551763076	-1.308511438	0.204985285	0.124666869	0.237723277	1.830598522	-2.038083241	5.699280284	0.278131618	0.294136761
ASR	2015	Genus	Cryptocarya	-0.014752298	-0.672193747	0.642689151	0.961109237	0.316604064	-0.411050131	1.044258258	0.355174832	-0.005496487	-0.814244862	-6.488231621	4.859741898	0.752879049	-0.104287718
ASR	2015	Genus	Cyclobalanopsis	0.740920251	0.220681355	1.261159148	0.011117978	-0.326904779	-0.739681716	0.085872158	0.105236113	0.206018492	-0.982039835	-2.908540805	0.944461135	0.267219773	0.24856189
ASR	2015	Genus	Dacrydium	1.208526717	0.251882002	2.165171431	0.027638214	-0.624516098	-1.286397351	0.037365155	0.057540981	0.667130868	1.569837196	0.569835656	2.569838735	0.021223634	0.97903083
ASR	2015	Genus	Dalbergia	0.255394999	-0.180621303	0.691411302	0.201764314	-0.115982807	-0.566363294	0.33439768	0.551834405	-0.094251325	-0.245604709	-6.136103011	5.644893593	0.918813515	-0.310091609
ASR	2015	Genus	Decaspermum	0.217137675	-1.65690638	2.09118173	0.792009246	0.224527147	-1.627992555	2.07704685	0.782719656	-0.129602624	0.534680696	-21.63672831	22.7060897	0.954861069	-0.317105349
ASR	2015	Genus	Dillenia	0.52254336	0.272278076	0.772808643	0.001084068	-0.228378467	-0.476798902	0.020041969	0.067303161	0.249528212	0.055256824	-0.858766281	0.96927993	0.892573165	0.15776531
ASR	2015	Genus	Diospyros	-0.185665497	-1.654040749	1.282709755	0.785944786	0.709272852	-1.08706468	2.505610385	0.403385907	-0.020821348	0.410489348	-21.07247068	21.89344938	0.966878781	-0.122699983
ASR	2015	Genus	Diplospora	0.317465459	-0.566560719	1.201491636	0.41335617	0.042444785	-1.232943667	1.317833238	0.937746136	-0.165378666	-2.012994726	-16.22242568	12.19643623	0.730628406	-0.362321373
ASR	2015	Genus	Engelhardia	0.417031988	-0.477695213	1.311759189	0.319186379	-0.18735243	-1.003847494	0.629142635	0.616231366	-0.078814183	-2.129865799	-6.30361138	2.043879783	0.273116978	-0.034585181
ASR	2015	Genus	Eurya	0.564608863	-0.759468192	1.888685918	0.354250273	-0.256794817	-1.849085609	1.335495976	0.719626446	-0.105880951	-4.722255012	-32.28352457	22.83901455	0.697465466	-0.234906465
ASR	2015	Genus	Ficus	0.973791517	0.239999406	1.707583627	0.014907099	-0.598298006	-1.357488712	0.160892701	0.108305491	0.178859437	0.733168955	-4.887761199	6.354099108	0.771247356	0.086547051
ASR	2015	Genus	Garcinia	0.999621063	0.367873928	1.631368198	0.006505471	-0.845022985	-1.523651439	-0.166394532	0.020783589	0.445984945	0.870525732	-5.797309298	7.538360761	0.766522817	0.375344662
ASR	2015	Genus	Gironniera	2.510656208	0.587367613	4.433944803	0.018736869	-2.502132678	-4.730550524	-0.273714833	0.033403721	0.483339895	27.78599077	6.946211617	48.62576993	0.018688093	0.814895004
ASR	2015	Genus	Goniothalamus	0.037107256	-0.40644008	0.480654591	0.838220739	0.267740808	-0.303325882	0.838807498	0.28204872	0.070128923	-1.716408053	-5.06183493	1.629018824	0.227420788	0.228855135
ASR	2015	Genus	Gonocaryum	1.136784993	-2.048805301	4.322375286	0.377877345	-0.857371566	-4.873348882	3.158605751	0.585239548	-0.149069988	21.94338264	-57.72576179	101.6125271	0.445259483	-0.219711997
ASR	2015	Genus	Helicia	-0.431702185	-1.509587131	0.646182761	0.350429776	0.864656879	-0.479233431	2.20854719	0.159052433	0.224346471	8.052527855	-13.96316544	30.06822115	0.367288965	0.229169273
ASR	2015	Genus	Heritiera	0.256903405	-0.483241123	0.997047934	0.413136645	0.037116508	-0.821243454	0.89547647	0.915817539	-0.197042004	0.820487588	-4.249645379	5.890620555	0.676480819	-0.424413952
ASR	2015	Genus	Ilex	0.372774011	-0.649233968	1.394781991	0.329704021	-0.152170262	-1.332597986	1.028257462	0.709159962	-0.2625038	-4.942292956	-15.16400352	5.279417606	0.172992165	0.401463285
ASR	2015	Genus	Liquidambar	0.768887027	-0.59525914	2.133033195	0.170745151	-0.487339687	-1.674413901	0.699734528	0.28251447	0.150199319	-2.018289843	-12.60224822	8.565668529	0.498170638	0.046310388
ASR	2015	Genus	Lirianthe	0.173261672	-0.208217399	0.554740744	0.24410239	0.044976091	-0.439484817	0.529437	0.786918764	-0.295634377	-1.299787652	-3.479458197	0.879882892	0.124222566	0.547148798
ASR	2015	Genus	Lithocarpus	1.311752107	0.090718295	2.532785919	0.037720658	-0.86220358	-1.926657745	0.202250584	0.10125991	0.170264915	0.633635365	-6.248503479	7.515774209	0.839650729	0.082494382
ASR	2015	Genus	Litsea	0.489956508	-0.258389168	1.238302184	0.180736124	-0.192877583	-1.111012231	0.725257065	0.657427501	-0.060126498	-2.565415751	-12.21747496	7.086643459	0.57322834	-0.117246752
ASR	2015	Genus	Machilus	0.067644153	-1.091304231	1.226592537	0.897861308	0.306706403	-0.988958916	1.602371722	0.605287551	-0.076802808	5.116055218	-5.569353267	15.8014637	0.301653478	-0.05122156
ASR	2015	Genus	Maclurodendron	-0.086240768	-0.955744296	0.783262761	0.808908592	0.397729031	-0.520902317	1.316360379	0.316352454	0.038256249	-0.867640837	-4.675678125	2.940396452	0.561353792	-0.092845831
ASR	2015	Genus	Mallotus	-0.159540513	-2.248190743	1.929109716	0.842414976	0.649597057	-2.288894659	3.588088773	0.572552319	-0.142408317	-21.0065569	-57.67243886	15.65932506	0.165776716	0.277454876
ASR	2015	Genus	Meliosma	0.181721221	-0.037798018	0.401240459	0.078024771	0.093310161	-0.130858939	0.317479261	0.277142177	0.158745509	0.394768822	-1.534158211	2.323695855	0.471432537	0.090667279
ASR	2015	Genus	Myrsine	0.636589667	-0.147307988	1.420487323	0.087189996	-0.479214144	-1.473718533	0.515290246	0.251936592	0.136424313	3.412726752	-0.187285072	7.012738576	0.056899652	0.714557983
ASR	2015	Genus	Neolitsea	0.113945468	-0.49957396	0.727464895	0.679743896	0.118386142	-0.531981367	0.768753651	0.685706076	-0.100755944	-1.595670134	-4.904166099	1.712825831	0.291612974	-0.060890772
ASR	2015	Genus	Olea	0.101680361	-0.627011624	0.830372345	0.744414249	0.124035325	-0.679466093	0.927536744	0.718635356	-0.139568292	-0.464292416	-8.079193832	7.150609	0.881587866	-0.360796347
ASR	2015	Genus	Ormosia	0.245281608	-0.401005714	0.891568929	0.388897131	-0.046496959	-0.741076229	0.648082311	0.875264912	-0.161472692	0.617350017	-5.096717425	6.331417459	0.792339812	-0.372593037
ASR	2015	Genus	Pentaphylax	0.844961199	-0.059671814	1.749594212	0.058948758	-0.570755125	-1.528679631	0.38716938	0.154211208	0.393525851	-2.759010706	-7.552000873	2.03397946	0.131594491	0.776327598
ASR	2015	Genus	Polyalthia	0.107237462	-0.268136929	0.482611854	0.52102314	0.0264255	-0.511485792	0.564336792	0.910784301	-0.140658236	-3.558676395	-7.896225954	0.778873165	0.091466802	0.20394196
ASR	2015	Genus	Psychotria	1.173569842	-1.120085546	3.46722523	0.245506218	-1.069281969	-4.3935971	2.255033163	0.445978617	-0.055656976	-24.1519055	-91.49547627	43.19166527	0.375735372	-0.057456591
ASR	2015	Genus	Reevesia	1.003006361	-0.062063763	2.068076485	0.059130092	-1.007091081	-2.303390874	0.289208712	0.097214205	0.422145494	16.39037481	-11.50844955	44.28919916	0.158305832	0.644159172
ASR	2015	Genus	Sarcosperma	0.586183956	-0.06384024	1.236208153	0.071167531	-0.38621196	-1.109840365	0.337416446	0.253372001	0.054100014	-1.169667963	-6.622321967	4.282986041	0.627569653	-0.042702344
ASR	2015	Genus	Schefflera	-0.222785983	-1.051808049	0.606236083	0.552691549	0.557470791	-0.320845279	1.435786861	0.18144795	0.11261974	-0.918010905	-8.905326667	7.069304858	0.793636251	-0.003559662
ASR	2015	Genus	Schima	1.762920976	-0.406251392	3.932093343	0.096079474	-1.203015368	-3.176520431	0.770489695	0.19265994	0.11872289	8.878931817	-7.963515204	25.72137884	0.244551065	0.19507345
ASR	2015	Genus	Symplocos	1.012897067	0.18670262	1.839091513	0.020366333	-0.693649211	-1.582109422	0.194811	0.114674631	0.127143882	-4.68659528	-11.58031022	2.207119661	0.162702936	0.208828404
ASR	2015	Genus	Syndiclis	0.009470901	-2.045458855	2.064400656	0.989218378	0.28022216	-2.382798129	2.94324245	0.759763591	-0.285287343	-19.37766382	-139.6587194	100.9033918	0.559879022	-0.554478292
ASR	2015	Genus	Syzygium	0.675736945	0.265166904	1.086306985	0.00351818	-0.391788861	-0.869135926	0.085558205	0.099618308	0.1328082	2.96726012	-0.051894287	5.986414527	0.05346097	0.320277451
ASR	2015	Genus	Tabernaemontana	0.350504688	-0.555462624	1.256472001	0.305953755	-0.274705941	-1.630901203	1.081489321	0.565070412	-0.171117565	9.680075425	-39.18282168	58.54297253	0.48378779	-0.288565938
ASR	2015	Genus	Vatica	-0.538697441	-3.723906482	2.6465116	0.627787425	1.015388971	-2.71504847	4.745826412	0.450088098	-0.06656533	-15.6057213	-88.63468503	57.42324243	0.454926387	-0.124524767
ASR	2015	Genus	Xanthophyllum	-0.156404716	-1.639241121	1.326431689	0.759221259	0.429158479	-1.107838767	1.966155724	0.439675362	-0.055518221	-3.531089111	-18.40162648	11.33944825	0.414392082	-0.040313534
ASR	2010	Family	Altingiaceae	0.564539253	0.155519755	0.973558751	0.014907576	-0.303292061	-0.653954304	0.047370181	0.078677755	0.331997104	-0.651337525	-2.664664703	1.361989653	0.443514827	0.29579959
ASR	2010	Family	Annonaceae	0.1860099	-0.120563025	0.492582825	0.208713182	0.142053943	-0.25808338	0.542191266	0.451070228	-0.033542587	-1.682003721	-4.032325855	0.668318414	0.141894121	0.093573993
ASR	2010	Family	Apocynaceae	-0.033751796	-0.274113689	0.206610098	0.742869526	0.323868602	0.02725095	0.620486253	0.036941958	0.46719694	1.252369999	-2.538672932	5.043412929	0.43453859	0.441225606
ASR	2010	Family	Aquifoliaceae	0.406224423	-0.327226958	1.139675804	0.198931639	-0.21148642	-1.053239237	0.630266398	0.523867396	-0.114429109	-3.867658252	-11.27859509	3.543278582	0.195323683	0.225888574
ASR	2010	Family	Araliaceae	-0.01722786	-0.742966471	0.70851075	0.957687339	0.355144392	-0.44423239	1.154521175	0.335575472	0.005481756	-1.710953356	-6.755442764	3.333536051	0.448909629	-0.040940297
ASR	2010	Family	Bignoniaceae	0.096006198	-1.973780425	2.165792821	0.892008426	0.156335471	-2.31070186	2.623372802	0.853074532	-0.315499074	-11.26893489	-82.31453257	59.7766628	0.565383289	-0.600518355
ASR	2010	Family	Burseraceae	-0.42191425	-2.256117861	1.412289362	0.557782896	0.895928714	-1.518227847	3.310085274	0.361055666	0.012185961	-2.063389718	-40.83559191	36.70881247	0.876286256	-0.304611444
ASR	2010	Family	Cannabaceae	1.594761204	0.509094236	2.680428172	0.009537399	-1.394201513	-2.636589587	-0.151813439	0.032223834	0.387614976	9.085391988	1.979139154	16.19164482	0.019299249	0.696457144
ASR	2010	Family	Cardiopteridaceae	1.127047845	-1.276334122	3.530429811	0.262832952	-0.86030415	-3.959561333	2.238953033	0.48388323	-0.088382448	9.515854163	-70.61837836	89.65008668	0.730650242	-0.385231478
ASR	2010	Family	Clusiaceae	0.924831818	0.152727843	1.696935792	0.024593025	-0.789303158	-1.642775608	0.064169291	0.065524652	0.282759237	1.108098073	-7.672142578	9.888338724	0.774043311	0.190593878
ASR	2010	Family	Dilleniaceae	0.469675645	0.245854993	0.693496297	0.001048568	-0.189550791	-0.418182634	0.039081052	0.093478559	0.201112857	-0.055059289	-0.833008271	0.722889694	0.874402764	0.104234485
ASR	2010	Family	Dipterocarpaceae	-0.278294743	-3.268439784	2.711850299	0.786403586	0.700272835	-2.835392912	4.235938582	0.57322981	-0.177406931	-12.15660186	-78.1136489	53.80044517	0.510896138	-0.343616896
ASR	2010	Family	Ebenaceae	0.042947433	-1.360697199	1.446592065	0.947516547	0.43960654	-1.307451129	2.186664209	0.590777494	-0.061315355	1.983632971	-16.43904286	20.4063088	0.815245178	-0.160765815
ASR	2010	Family	Elaeocarpaceae	0.178730191	-0.400190601	0.757650984	0.398294962	0.000347666	-0.670475821	0.671171152	0.99878755	-0.333332124	-0.308088665	-6.479370212	5.863192883	0.849834893	-0.954899108
ASR	2010	Family	Euphorbiaceae	0.677366378	0.067479136	1.287253619	0.033177294	-0.296187214	-0.932854915	0.340480488	0.320054983	0.01063786	2.514427319	-1.072950071	6.101804709	0.144691774	0.160959217
ASR	2010	Family	Fabaceae	0.507255	-0.127260155	1.141770155	0.105211938	-0.284661144	-0.962972408	0.393650119	0.371785134	-0.011555179	-0.258965735	-6.912043999	6.394112528	0.931762956	-0.122982778
ASR	2010	Family	Fagaceae	1.275650571	0.275958941	2.275342202	0.016642336	-0.651800455	-1.509903801	0.206302892	0.123825182	0.117985518	0.475004911	-3.362460472	4.312470295	0.790330019	0.044251385
ASR	2010	Family	Juglandaceae	0.197511278	-0.833961931	1.228984487	0.675088441	0.049268472	-0.956518404	1.055055349	0.914197401	-0.10959722	-1.450861317	-6.384423578	3.482700944	0.516808126	-0.1804384
ASR	2010	Family	Lauraceae	2.492866801	0.920602706	4.065130896	0.004517163	-2.131698403	-3.942069438	-0.321327367	0.024477152	0.280982342	4.608132186	-16.6436829	25.85994727	0.645087206	0.235287961
ASR	2010	Family	Magnoliaceae	0.124802255	-0.144531745	0.394136255	0.300125173	0.054268199	-0.230187506	0.338723904	0.6570985	-0.125778297	-0.051980469	-1.873605963	1.769645026	0.944369958	-0.349481771
ASR	2010	Family	Malvaceae	0.19909177	-0.4861737	0.88435724	0.535615389	0.112058055	-0.720110223	0.944226334	0.772460659	-0.082266586	0.148875884	-4.1880097	4.485761468	0.940540165	-0.189797179
ASR	2010	Family	Melastomataceae	2.388026002	0.241133357	4.534918648	0.036635199	-3.441489466	-6.881048278	-0.001930653	0.049920341	0.573280669	41.93965106	-153.5932438	237.4725459	0.543844338	0.507528638
ASR	2010	Family	Moraceae	0.63308292	-0.295612976	1.561778817	0.161658434	-0.290944451	-1.288296695	0.706407792	0.53398326	-0.051501975	-0.547134003	-7.694623865	6.60035586	0.867969685	-0.153297068
ASR	2010	Family	Myrtaceae	0.669042271	0.051315947	1.286768594	0.035899544	-0.20249336	-0.876951052	0.471964333	0.52788203	-0.043165012	-0.081480698	-4.255303914	4.092342519	0.966772213	-0.129925077
ASR	2010	Family	Oleaceae	-0.062089873	-1.349956324	1.225776579	0.912437184	0.345401269	-1.126403244	1.817205782	0.596222626	-0.094699125	-5.247540624	-18.84930322	8.354221973	0.38160566	-0.111988235
ASR	2010	Family	Pandaceae	0.010966838	-0.620051478	0.641985154	0.959369239	0.252364245	-0.723463516	1.228192006	0.470815608	-0.08773135	1.220825072	-28.88853016	31.3301803	0.877568348	-0.607140186
ASR	2010	Family	Pentaphylacaceae	1.40167282	0.809877864	1.993467776	0.000457548	-0.963909301	-1.574540534	-0.353278068	0.006015592	0.540260714	1.805938371	-0.859279375	4.471156118	0.156787635	0.603730796
ASR	2010	Family	Phyllanthaceae	0.614462971	0.064183716	1.164742225	0.031562153	-0.37965766	-1.015933111	0.256617791	0.217993757	0.050414478	0.995012198	-4.197951643	6.187976039	0.681348939	-0.019428917
ASR	2010	Family	Podocarpaceae	1.067832095	0.615894276	1.519769914	0.002792844	-0.584927118	-0.905540605	-0.26431363	0.007153695	0.831409851	0.220614333	-1.235174833	1.676403499	0.662609278	0.791386964
ASR	2010	Family	Polygalaceae	-0.008924475	-1.117533459	1.09968451	0.983238633	0.278844903	-0.899022606	1.456712413	0.546894185	-0.128152015	-3.853898807	-12.73832847	5.030530852	0.261313425	0.080137156
ASR	2010	Family	Primulaceae	0.131067232	-0.129726269	0.391860732	0.295004626	0.104604189	-0.261022508	0.470230887	0.544721433	-0.0493549	-0.413001865	-2.242246314	1.416242583	0.629018724	-0.119616241
ASR	2010	Family	Proteaceae	-0.54018335	-1.649365244	0.568998545	0.265978708	1.037396096	-0.380550568	2.45534276	0.118772095	0.297175142	13.14425054	-15.56526134	41.85376242	0.272563878	0.374247735
ASR	2010	Family	Rosaceae	0.623829029	0.171554317	1.076103742	0.021901479	-0.562352372	-1.127473901	0.002769157	0.050603191	0.69299141	4.508785172	-1.430042918	10.44761326	0.082310137	0.927310199
ASR	2010	Family	Rubiaceae	0.822454303	-0.18876412	1.833672726	0.102411943	-0.52447263	-1.946067592	0.897122332	0.439748308	-0.026749971	-5.116376085	-19.87966537	9.646913195	0.464757138	-0.061859766
ASR	2010	Family	Rutaceae	0.215718321	-1.024050922	1.455487565	0.698746165	0.104781362	-1.278391797	1.487954521	0.865663456	-0.120724921	-0.461405976	-10.6719346	9.749122644	0.917901551	-0.278742649
ASR	2010	Family	Sabiaceae	0.091192159	-0.153207967	0.335592284	0.381532477	0.18773303	-0.104816643	0.480282704	0.15994302	0.222908975	-1.452564013	-3.876300435	0.971172409	0.171455801	0.425968418
ASR	2010	Family	Salicaceae	0.702660657	0.071533885	1.33378743	0.036533997	-0.72642058	-1.626576677	0.173735516	0.08856549	0.445686995	3.077802168	-11.72057496	17.87617929	0.555341295	0.3550942
ASR	2010	Family	Sapindaceae	0.127194104	-0.509522753	0.76391096	0.6510345	0.126667175	-0.561303939	0.81463829	0.676404127	-0.112726903	-0.785855714	-5.356074998	3.784363569	0.688591718	-0.260976171
ASR	2010	Family	Sapotaceae	0.504711034	-0.30934134	1.318763409	0.190665519	-0.276171059	-1.21232319	0.659981072	0.515523876	-0.06347911	2.121925622	-5.520243744	9.764094988	0.532445024	-0.144899581
ASR	2010	Family	Styracaceae	1.046573555	-2.476892033	4.570039144	0.455887736	-0.755649866	-3.969715383	2.458415651	0.549524946	-0.129663079	-18.14703228	-97.47145861	61.17739405	0.519263945	-0.280052163
ASR	2010	Family	Symplocaceae	0.54862468	-0.129273553	1.226522914	0.103954594	-0.19720223	-0.969788575	0.575384114	0.590689734	-0.052308906	-3.371304585	-7.473553862	0.730944693	0.098599289	0.10036641
ASR	2010	Family	Theaceae	1.027699792	-0.6186638	2.674063385	0.187975402	-0.558457507	-2.147322545	1.03040753	0.441084556	-0.039628193	-3.160011691	-15.84810666	9.528083275	0.574421014	-0.132057313
ASR	2015	Family	Altingiaceae	0.56709649	0.153505133	0.980687846	0.015322521	-0.309060078	-0.65675433	0.038634174	0.072557625	0.347667393	-0.550835179	-2.715034063	1.613363706	0.541833154	0.278933816
ASR	2015	Family	Annonaceae	0.284080551	-0.027504327	0.59566543	0.069995645	0.016239135	-0.385022304	0.417500574	0.93062392	-0.090122792	-1.696121747	-4.301366582	0.909123087	0.177521362	0.00932888
ASR	2015	Family	Apocynaceae	0.036780376	-0.217470402	0.291031155	0.725232418	0.191105274	-0.129617019	0.511827566	0.186161937	0.183242127	1.556952718	-1.565382499	4.679287936	0.238436728	0.309794119
ASR	2015	Family	Aquifoliaceae	0.372774011	-0.649233968	1.394781991	0.329704021	-0.152170262	-1.332597986	1.028257462	0.709159962	-0.2625038	-4.942292956	-15.16400352	5.279417606	0.172992165	0.401463285
ASR	2015	Family	Araliaceae	-0.222785983	-1.051808049	0.606236083	0.552691549	0.557470791	-0.320845279	1.435786861	0.18144795	0.11261974	-0.918010905	-8.905326667	7.069304858	0.793636251	-0.003559662
ASR	2015	Family	Bignoniaceae	0.082456056	-1.144171547	1.30908366	0.861028489	0.09500104	-1.33113418	1.52113626	0.862266465	-0.239400989	1.919261654	-43.51445949	47.35298279	0.90156985	-0.642638765
ASR	2015	Family	Burseraceae	-0.560018892	-2.837622683	1.717584899	0.532299613	1.071820317	-1.843671508	3.987312143	0.365104539	0.008297363	-2.396529794	-44.89539187	40.10233228	0.869013451	-0.308226054
ASR	2015	Family	Cannabaceae	1.787239826	0.740984655	2.833494998	0.004300876	-1.565417506	-2.716440075	-0.414394937	0.013884254	0.495398928	7.193870846	-0.587784452	14.97552614	0.065060565	0.657277595
ASR	2015	Family	Cardiopteridaceae	1.136784993	-2.048805301	4.322375286	0.377877345	-0.857371566	-4.873348882	3.158605751	0.585239548	-0.149069988	21.94338264	-57.72576179	101.6125271	0.445259483	-0.219711997
ASR	2015	Family	Clusiaceae	0.999621063	0.367873928	1.631368198	0.006505471	-0.845022985	-1.523651439	-0.166394532	0.020783589	0.445984945	0.870525732	-5.797309298	7.538360761	0.766522817	0.375344662
ASR	2015	Family	Dilleniaceae	0.52254336	0.272278076	0.772808643	0.001084068	-0.228378467	-0.476798902	0.020041969	0.067303161	0.249528212	0.055256824	-0.858766281	0.96927993	0.892573165	0.15776531
ASR	2015	Family	Dipterocarpaceae	-0.538697441	-3.723906482	2.6465116	0.627787425	1.015388971	-2.71504847	4.745826412	0.450088098	-0.06656533	-15.6057213	-88.63468503	57.42324243	0.454926387	-0.124524767
ASR	2015	Family	Ebenaceae	-0.185665497	-1.654040749	1.282709755	0.785944786	0.709272852	-1.08706468	2.505610385	0.403385907	-0.020821348	0.410489348	-21.07247068	21.89344938	0.966878781	-0.122699983
ASR	2015	Family	Elaeocarpaceae	0.181901628	-0.476109057	0.839912313	0.44376364	-0.020926005	-0.762885384	0.721033375	0.934137163	-0.329762354	0.569768605	-6.639295695	7.778832906	0.766205158	-0.88561626
ASR	2015	Family	Euphorbiaceae	0.617857514	0.006490585	1.229224443	0.048074633	-0.247419828	-0.868075487	0.373235831	0.390662004	-0.019032524	2.132173294	-0.811906194	5.076252781	0.133455143	0.149949327
ASR	2015	Family	Fabaceae	0.413511643	-0.443531437	1.270554723	0.307607662	-0.171393399	-1.076204153	0.733417355	0.681908386	-0.080747749	0.741559915	-9.353780596	10.83690043	0.871697616	-0.197157966
ASR	2015	Family	Fagaceae	1.121196181	-0.033539037	2.275931399	0.055978429	-0.532694934	-1.502119279	0.436729411	0.254325429	0.03226328	-0.016175369	-4.603405157	4.57105442	0.993946602	-0.055707004
ASR	2015	Family	Juglandaceae	0.407358674	-0.494917392	1.30963474	0.333771871	-0.176974446	-1.000504009	0.646555117	0.638490965	-0.082681783	-2.134853121	-6.343081012	2.073374769	0.275732385	-0.040091144
ASR	2015	Family	Lauraceae	1.858003497	0.372755936	3.343251057	0.018105324	-1.36404835	-3.022613599	0.294516898	0.099002443	0.133492979	5.621607009	-10.40929152	21.65250554	0.459596912	0.104832074
ASR	2015	Family	Magnoliaceae	0.200725289	-0.16513367	0.566584247	0.217515094	-0.010609751	-0.366466621	0.345247119	0.941881371	-0.198591931	-0.292800385	-2.841299275	2.255698506	0.765697705	-0.461072333
ASR	2015	Family	Malvaceae	0.193689535	-0.497520317	0.884899387	0.54994752	0.102529166	-0.722001314	0.927059646	0.789394235	-0.083530657	-0.120623225	-4.327221472	4.085975022	0.950315851	-0.191397382
ASR	2015	Family	Melastomataceae	-0.550252036	-2.287060379	1.186556307	0.387602433	1.192377065	-1.468590376	3.853344506	0.249103688	0.205343621	-9.537702043	-111.2723579	92.19695379	0.725708922	-0.1023049
ASR	2015	Family	Moraceae	0.681140125	-0.257350876	1.619631126	0.138474536	-0.340626551	-1.318994091	0.63774099	0.45963221	-0.035625384	-0.064125307	-8.033858641	7.905608027	0.986049078	-0.13915131
ASR	2015	Family	Myrtaceae	0.729919339	0.113384181	1.346454498	0.023843911	-0.25353162	-0.912690437	0.405627198	0.421007058	-0.022609746	-0.118114415	-4.451026887	4.214798056	0.953615911	-0.107501651
ASR	2015	Family	Oleaceae	0.039481107	-1.007036049	1.085998264	0.929454697	0.220416603	-0.955534496	1.396367701	0.662635535	-0.127150273	-2.713790945	-11.66616443	6.238582543	0.4710941	-0.206108038
ASR	2015	Family	Pentaphylacaceae	1.42599433	0.811527307	2.040461353	0.000527844	-0.989293013	-1.609638488	-0.368947538	0.005680852	0.545754372	1.506011751	-1.70328649	4.715309991	0.31073217	0.554224092
ASR	2015	Family	Phyllanthaceae	0.290641977	-0.451437973	1.032721928	0.407068588	-0.025204843	-0.887047218	0.836637533	0.949831695	-0.09049834	4.265912707	-3.088494866	11.62032028	0.225273736	-0.027857755
ASR	2015	Family	Podocarpaceae	1.169068643	0.479648729	1.858488557	0.01247037	-0.655650362	-1.169895448	-0.141405275	0.026978926	0.794488842	0.219831718	-2.625314243	3.06497768	0.771162457	0.707876151
ASR	2015	Family	Polygalaceae	-0.156404716	-1.639241121	1.326431689	0.759221259	0.429158479	-1.107838767	1.966155724	0.439675362	-0.055518221	-3.531089111	-18.40162648	11.33944825	0.414392082	-0.040313534
ASR	2015	Family	Primulaceae	0.137900424	-0.164721729	0.440522578	0.340380578	0.08498068	-0.332310544	0.502271905	0.665145821	-0.065846342	-0.879462304	-2.719413566	0.960488957	0.315347908	-0.056446904
ASR	2015	Family	Proteaceae	-0.467995239	-1.574943204	0.638952726	0.326722442	0.914191373	-0.468326164	2.29670891	0.149915375	0.239478286	10.48357211	-12.63810984	33.60525406	0.27653881	0.319107274
ASR	2015	Family	Rubiaceae	0.531533106	-0.382355805	1.445422017	0.231042242	-0.141509427	-1.393435478	1.110416625	0.810892424	-0.07200582	-6.8271233	-16.02984771	2.375601114	0.131982624	0.046301092
ASR	2015	Family	Rutaceae	0.10402608	-0.965831018	1.173883179	0.828205712	0.232083495	-0.940929323	1.405096312	0.660342222	-0.096469478	-0.281497266	-8.657170256	8.094175724	0.938881088	-0.251978356
ASR	2015	Family	Sabiaceae	0.181721221	-0.037798018	0.401240459	0.078024771	0.093310161	-0.130858939	0.317479261	0.277142177	0.158745509	0.394768822	-1.534158211	2.323695855	0.471432537	0.090667279
ASR	2015	Family	Salicaceae	0.978158782	0.069421513	1.88689605	0.041672948	-1.047907015	-2.275129844	0.179315813	0.072706069	0.614810358	5.043883462	-10.89328466	20.98105158	0.306386818	0.700187207
ASR	2015	Family	Sapindaceae	0.137295729	-0.628110427	0.902701885	0.684181653	0.090550568	-0.71418637	0.895287505	0.797850312	-0.131414601	0.338042685	-5.168470812	5.844556181	0.885517582	-0.315038165
ASR	2015	Family	Sapotaceae	0.603323127	-0.040816104	1.247462357	0.062800806	-0.405384785	-1.124219991	0.313450421	0.229652326	0.071322961	-1.038864432	-6.467665944	4.38993708	0.664600256	-0.031182394
ASR	2015	Family	Styracaceae	1.599366382	-1.876061307	5.074794071	0.270470536	-1.246479031	-4.336711404	1.843753342	0.325452203	0.048379854	-28.67313914	-117.2688204	59.92254208	0.378795238	0.062635826
ASR	2015	Family	Symplocaceae	1.012897067	0.18670262	1.839091513	0.020366333	-0.693649211	-1.582109422	0.194811	0.114674631	0.127143882	-4.68659528	-11.58031022	2.207119661	0.162702936	0.208828404
ASR	2015	Family	Theaceae	0.966102909	-0.88850022	2.820706037	0.264009331	-0.490742359	-2.243778823	1.262294106	0.536649176	-0.069300032	0.318456585	-15.16001959	15.79693276	0.962557097	-0.221644117
ASR	2010	Order	Apiales	-0.01722786	-0.742966471	0.70851075	0.957687339	0.355144392	-0.44423239	1.154521175	0.335575472	0.005481756	-1.710953356	-6.755442764	3.333536051	0.448909629	-0.040940297
ASR	2010	Order	Aquifoliales	1.105137034	0.259913557	1.950360512	0.016016912	-0.923924059	-1.938356795	0.090508676	0.069443564	0.244994712	-1.163867521	-11.97157567	9.643840624	0.810134506	0.157116421
ASR	2010	Order	Dilleniales	0.469675645	0.245854993	0.693496297	0.001048568	-0.189550791	-0.418182634	0.039081052	0.093478559	0.201112857	-0.055059289	-0.833008271	0.722889694	0.874402764	0.104234485
ASR	2010	Order	Ericales	1.262216097	-0.751242346	3.275674539	0.198709841	-0.445460926	-2.733516634	1.842594781	0.68091567	-0.062464917	-29.02504571	-68.66828868	10.61819727	0.136644433	0.050376825
ASR	2010	Order	Fabales	0.259755623	-0.378964048	0.898475294	0.389899755	0.028161935	-0.648638721	0.704962592	0.928675246	-0.090077897	-2.596032307	-5.934498326	0.742433713	0.113831312	0.077768316
ASR	2010	Order	Fagales	1.50314241	0.468817052	2.537467769	0.008124058	-0.806904859	-1.700076778	0.08626706	0.072563871	0.181075981	0.759127202	-3.081209906	4.599464309	0.671922259	0.12174147
ASR	2010	Order	Gentianales	1.081421747	0.372171083	1.79067241	0.005814488	-0.813814796	-1.7792854	0.151655807	0.091689963	0.141952284	-5.437472105	-15.99681639	5.121872182	0.283825291	0.15870122
ASR	2010	Order	Lamiales	0.206802809	-0.956058915	1.369664533	0.69684977	0.0851476	-1.263755179	1.434050379	0.889597475	-0.108599449	-5.655642196	-20.04784226	8.736557869	0.391315899	-0.13107472
ASR	2010	Order	Laurales	2.492866801	0.920602706	4.065130896	0.004517163	-2.131698403	-3.942069438	-0.321327367	0.024477152	0.280982342	4.608132186	-16.6436829	25.85994727	0.645087206	0.235287961
ASR	2010	Order	Magnoliales	0.391515581	0.053122934	0.729908229	0.026613039	-0.114627662	-0.519062001	0.289806676	0.550894981	-0.046735236	1.308082962	-1.76392787	4.380093793	0.371820432	-0.058070752
ASR	2010	Order	Malpighiales	0.487104761	-0.457456848	1.43166637	0.285415364	0.064561661	-0.99054636	1.119669683	0.896856431	-0.075477407	-3.563600579	-12.61678546	5.489584306	0.407891595	-0.097808958
ASR	2010	Order	Malvales	0.326931134	-0.810742218	1.464604486	0.542961649	0.003488206	-1.328609966	1.335586377	0.99554153	-0.083330395	0.81956251	-8.110348854	9.749473873	0.843603748	-0.177447275
ASR	2010	Order	Myrtales	0.683760908	0.07057229	1.296949526	0.031548417	-0.193757724	-0.872467889	0.484952442	0.548055156	-0.046308965	-0.415784982	-4.806554147	3.974984183	0.839997604	-0.129494565
ASR	2010	Order	Oxalidales	0.285792256	-0.148139599	0.719724111	0.151232849	-0.117116465	-0.631554694	0.397321764	0.583816491	-0.12307441	0.088933066	-3.403953006	3.581819139	0.94703641	-0.402091343
ASR	2010	Order	Podocarpales	1.067832095	0.615894276	1.519769914	0.002792844	-0.584927118	-0.905540605	-0.26431363	0.007153695	0.831409851	0.220614333	-1.235174833	1.676403499	0.662609278	0.791386964
ASR	2010	Order	Proteales	0.209744133	-0.356843589	0.776331856	0.424033251	0.06477185	-0.598042551	0.727586251	0.829976808	-0.105110473	-2.470880392	-7.98877333	3.047012546	0.331988044	-0.09702972
ASR	2010	Order	Rosales	1.400808645	0.069304034	2.732313255	0.040656199	-1.015833392	-2.485331946	0.453665162	0.159197382	0.080779481	12.31907115	-0.714319079	25.35246139	0.061836516	0.264221694
ASR	2010	Order	Sapindales	0.286923954	-0.548200422	1.12204833	0.465420073	0.172948808	-0.737405786	1.083303403	0.683889643	-0.073840592	-2.821707354	-8.053420429	2.410005722	0.257151057	-0.03216211
ASR	2010	Order	Saxifragales	0.677691034	0.291924091	1.063457976	0.004273551	-0.392382759	-0.734640134	-0.050125383	0.030158174	0.442476586	-0.710399983	-2.862362663	1.441562697	0.45005376	0.413352805
ASR	2015	Order	Apiales	-0.222785983	-1.051808049	0.606236083	0.552691549	0.557470791	-0.320845279	1.435786861	0.18144795	0.11261974	-0.918010905	-8.905326667	7.069304858	0.793636251	-0.003559662
ASR	2015	Order	Aquifoliales	1.038297536	0.105363287	1.971231785	0.033311607	-0.795231695	-1.910082134	0.319618744	0.138612408	0.15932373	-3.434760321	-14.17744809	7.307927446	0.47429338	0.111758242
ASR	2015	Order	Dilleniales	0.52254336	0.272278076	0.772808643	0.001084068	-0.228378467	-0.476798902	0.020041969	0.067303161	0.249528212	0.055256824	-0.858766281	0.96927993	0.892573165	0.15776531
ASR	2015	Order	Ericales	1.304476826	-0.569348035	3.178301686	0.156494049	-0.503005344	-2.574631109	1.568620421	0.60872309	-0.054601576	-23.84637082	-51.12900065	3.436259014	0.081105613	0.122667102
ASR	2015	Order	Fabales	0.094534313	-0.661244933	0.850313559	0.788185774	0.209337474	-0.585952685	1.004627632	0.574028259	-0.058607836	-2.66491353	-7.844088816	2.514261757	0.2782908	-0.029191123
ASR	2015	Order	Fagales	1.44869614	0.236815493	2.660576787	0.023030716	-0.767817516	-1.785697401	0.250062369	0.126195224	0.115720717	0.945508264	-3.603837625	5.494854153	0.656257862	0.053339812
ASR	2015	Order	Gentianales	1.016462096	0.358696925	1.674227268	0.005337697	-0.722975097	-1.58855652	0.142606325	0.094368934	0.138780386	-4.906531342	-12.91105886	3.097996175	0.206477615	0.187745741
ASR	2015	Order	Lamiales	0.599308272	-0.208824065	1.407440609	0.127735455	-0.38729386	-1.281552765	0.506965046	0.352826261	-0.004031886	-2.970203989	-10.18570163	4.245293651	0.370284414	-0.015190711
ASR	2015	Order	Laurales	1.858003497	0.372755936	3.343251057	0.018105324	-1.36404835	-3.022613599	0.294516898	0.099002443	0.133492979	5.621607009	-10.40929152	21.65250554	0.459596912	0.104832074
ASR	2015	Order	Magnoliales	0.501181339	0.185269539	0.817093139	0.004499712	-0.233305447	-0.602618902	0.136008009	0.195484035	0.05803711	1.648585538	-1.049620454	4.34679153	0.207848363	0.110852442
ASR	2015	Order	Malpighiales	0.605818666	-0.276067537	1.487704869	0.161624784	-0.095226737	-1.05461245	0.864158977	0.833535658	-0.07312735	-3.383697835	-9.694950459	2.92755479	0.265433952	-0.043854648
ASR	2015	Order	Malvales	0.218084391	-0.920890659	1.357059441	0.683908538	0.121488624	-1.205933272	1.448910519	0.845281185	-0.079755359	-0.435865831	-9.354576904	8.482845243	0.916278212	-0.17667728
ASR	2015	Order	Myrtales	0.777395121	0.189223897	1.365566346	0.013516484	-0.278643204	-0.915140667	0.357854259	0.361520503	-0.007596077	-0.298970162	-4.762672377	4.164732052	0.886397283	-0.089628658
ASR	2015	Order	Oxalidales	0.27595797	-0.157019346	0.708935286	0.162272393	-0.121650753	-0.622216071	0.378914565	0.559552984	-0.113115708	1.011387636	-2.14821125	4.170986522	0.424359366	-0.161950396
ASR	2015	Order	Podocarpales	1.169068643	0.479648729	1.858488557	0.01247037	-0.655650362	-1.169895448	-0.141405275	0.026978926	0.794488842	0.219831718	-2.625314243	3.06497768	0.771162457	0.707876151
ASR	2015	Order	Proteales	0.285982204	-0.145985943	0.717950351	0.165357192	-0.006385011	-0.47929713	0.466527108	0.975925048	-0.124863701	0.050804407	-1.976365558	2.077974372	0.954400083	-0.284913867
ASR	2015	Order	Rosales	1.182642832	-0.205169874	2.570455537	0.088553473	-0.774182778	-2.276385781	0.728020225	0.285709359	0.016827089	13.56613479	-0.083480126	27.2157497	0.051206517	0.234166762
ASR	2015	Order	Sapindales	0.234271806	-0.55979052	1.028334132	0.529434088	0.219901396	-0.631522241	1.071325032	0.58114244	-0.059776143	-3.346990001	-8.482366498	1.788386496	0.177090892	0.037272471
ASR	2015	Order	Saxifragales	0.714819399	0.344047813	1.085590985	0.003266578	-0.415267101	-0.736462078	-0.094072124	0.01947678	0.562722993	-1.207668303	-3.320861963	0.905525358	0.201758058	0.633471536
ASR	2010	Superorder	Asteranae	2.197869388	-0.023904493	4.419643269	0.05216765	-1.304097003	-3.893834331	1.285640324	0.296405195	0.012936778	22.59186263	-28.96698185	74.1507071	0.35856464	0.006168011
ASR	2010	Superorder	Dillenianae	0.469675645	0.245854993	0.693496297	0.001048568	-0.189550791	-0.418182634	0.039081052	0.093478559	0.201112857	-0.055059289	-0.833008271	0.722889694	0.874402764	0.104234485
ASR	2010	Superorder	Magnolianae	1.790738627	0.737978675	2.843498579	0.00280165	-1.218756878	-2.437951701	0.000437945	0.050070989	0.207420372	1.838382456	-9.219952277	12.89671719	0.723490215	0.150658171
ASR	2010	Superorder	NA	1.070779105	0.786602328	1.354955881	0.000471789	-0.563500886	-0.771379725	-0.355622047	0.00166877	0.917550355	-0.054065565	-1.0210481	0.91291697	0.870110149	0.891215223
ASR	2010	Superorder	Proteanae	0.209744133	-0.356843589	0.776331856	0.424033251	0.06477185	-0.598042551	0.727586251	0.829976808	-0.105110473	-2.470880392	-7.98877333	3.047012546	0.331988044	-0.09702972
ASR	2010	Superorder	Rosanae	2.964619948	2.399336923	3.529902972	4.15E-08	-1.798566425	-2.378977467	-1.218155383	1.48E-05	0.757854346	1.667808017	-2.441385186	5.77700122	0.393896977	0.753724914
ASR	2010	Superorder	Saxifraganae	0.677691034	0.291924091	1.063457976	0.004273551	-0.392382759	-0.734640134	-0.050125383	0.030158174	0.442476586	-0.710399983	-2.862362663	1.441562697	0.45005376	0.413352805
ASR	2015	Superorder	Asteranae	2.377500818	0.334560956	4.42044068	0.025887854	-1.493486144	-3.806920901	0.819948612	0.186490192	0.063238591	7.861918325	-32.6234183	48.34725495	0.67970061	9.21E-05
ASR	2015	Superorder	Dillenianae	0.52254336	0.272278076	0.772808643	0.001084068	-0.228378467	-0.476798902	0.020041969	0.067303161	0.249528212	0.055256824	-0.858766281	0.96927993	0.892573165	0.15776531
ASR	2015	Superorder	Magnolianae	1.789672648	0.785754523	2.793590773	0.002002729	-1.190893188	-2.322719906	-0.059066471	0.040633866	0.229373459	-0.116642518	-9.628904709	9.395619672	0.979124366	0.165204238
ASR	2015	Superorder	NA	1.10246507	0.607150324	1.597779816	0.005786587	-0.580392952	-0.965084142	-0.195701762	0.017194125	0.846471353	-0.035695849	-2.020447967	1.949056268	0.945363414	0.77039449
ASR	2015	Superorder	Proteanae	0.285982204	-0.145985943	0.717950351	0.165357192	-0.006385011	-0.47929713	0.466527108	0.975925048	-0.124863701	0.050804407	-1.976365558	2.077974372	0.954400083	-0.284913867
ASR	2015	Superorder	Rosanae	3.058805448	2.48125983	3.636351065	3.69E-08	-1.86779872	-2.447374269	-1.288223171	9.88E-06	0.772256033	2.116611653	-2.23294466	6.466167967	0.309896834	0.774410771
ASR	2015	Superorder	Saxifraganae	0.714819399	0.344047813	1.085590985	0.003266578	-0.415267101	-0.736462078	-0.094072124	0.01947678	0.562722993	-1.207668303	-3.320861963	0.905525358	0.201758058	0.633471536
ASVR	2010	Species	Acronychia pedunculata	-0.022736438	-2.651789897	2.60631702	0.981993835	0.038516082	-2.347314448	2.424346612	0.966397534	-0.249372498	-3.202207386	-11.31502464	4.910609864	0.297983853	-0.091657106
ASVR	2010	Species	Adinandra hainanensis	1.212398784	0.415387862	2.009409706	0.008774553	-0.695133689	-1.220623541	-0.169643837	0.016656335	0.523365712	-0.40905223	-1.446712232	0.628607772	0.372002063	0.518581143
ASVR	2010	Species	Aidia canthioides	0.505176808	-0.121470706	1.131824322	0.08281273	-0.986364074	-1.793977481	-0.178750667	0.030185358	0.779095794	0.291501053	-2.907314632	3.490316738	0.732827956	0.692296203
ASVR	2010	Species	Alphonsea monogyna	0.285481325	-0.382493201	0.953455851	0.353219755	-0.288114779	-0.844699264	0.268469705	0.266789662	0.045084255	0.523330046	-0.438380537	1.48504063	0.23909821	0.117424526
ASVR	2010	Species	Antidesma montanum	-0.014259268	-1.48664314	1.458124604	0.977348597	-0.150900213	-1.38248786	1.080687433	0.722624548	-0.269017544	0.490983048	-15.40356182	16.38552792	0.906431389	-0.886860782
ASVR	2010	Species	Canarium album	-0.641361506	-1.720259565	0.437536553	0.17418849	0.608730734	-0.461543768	1.679005236	0.189450765	0.230018913	-0.031118537	-2.998261839	2.936024764	0.97547078	-0.026260366
ASVR	2010	Species	Cryptocarya maclurei	-1.272663859	-4.584048449	2.038720731	0.346062287	1.008740585	-1.560687203	3.578168374	0.336972182	0.036261811	-4.40664985	-18.70455598	9.891256282	0.399001887	0.027028986
ASVR	2010	Species	Cryptocarya metcalfiana	0.224690029	-0.79189696	1.241277018	0.5726203	-0.37526477	-1.280030884	0.529501344	0.313645484	0.061229396	-1.048201417	-5.63728384	3.540881005	0.519868787	-0.064246155
ASVR	2010	Species	Cyclobalanopsis patelliformis	0.081501133	-2.94033006	3.103332325	0.937006754	-0.030824111	-1.48229229	1.420644068	0.950368982	-0.331306374	-0.801644865	-4.196632711	2.593342981	0.416552489	-0.317172564
ASVR	2010	Species	Dacrydium pectinatum	1.644653674	-0.48666185	3.775969198	0.098812721	-0.640758728	-1.464519861	0.183002405	0.096927671	0.422903722	0.860987463	0.501743279	1.220231648	0.004678681	0.96226587
ASVR	2010	Species	Dalbergia hainanensis	0.259113905	-1.063721126	1.581948936	0.577220524	-0.483423267	-1.309486751	0.342640217	0.159448424	0.381625271	0.891145242	-2.336575427	4.11886591	0.356812637	0.456161054
ASVR	2010	Species	Decaspermum montanum	-0.13133089	-2.401288066	2.138626286	0.892054369	0.636000412	-1.128217757	2.400218582	0.411658563	-0.032734663	1.657515736	-5.601849555	8.916881027	0.582746852	-0.159400439
ASVR	2010	Species	Dillenia turbinata	0.42511697	0.059382676	0.790851264	0.027907836	-0.271340404	-0.557212036	0.014531228	0.060034423	0.296368619	-0.237538656	-0.713310166	0.238232853	0.27632319	0.329378752
ASVR	2010	Species	Diospyros hainanensis	-0.482794399	-1.02381759	0.058228792	0.070304442	0.225596676	-0.159690857	0.61088421	0.192625766	0.17417595	-0.000403926	-0.532165584	0.531357733	0.998418262	-0.032278914
ASVR	2010	Species	Diospyros howii	-0.620446965	-2.257759872	1.016865942	0.374743774	1.013538341	-0.659879438	2.686956119	0.180219271	0.191811475	1.562549332	-6.862094798	9.987193463	0.63373225	0.052574193
ASVR	2010	Species	Diospyros morrisiana	3.348102651	-2.906917265	9.603122566	0.187032706	-2.697166834	-7.825171083	2.430837414	0.192750585	0.310561788	7.796982133	-29.25027209	44.84423636	0.460759766	0.266554978
ASVR	2010	Species	Diplospora dubia	0.161249289	-0.39530472	0.717803298	0.522865263	-0.061239167	-1.296560672	1.174082338	0.911803809	-0.123165269	-0.570809145	-6.022571831	4.880953541	0.811564232	-0.27247493
ASVR	2010	Species	Engelhardia roxburghiana	0.044975578	-2.20342194	2.293373097	0.963594932	-0.019285638	-1.348265842	1.309694565	0.973584348	-0.142664933	-2.200513923	-5.732820116	1.33179227	0.178260685	0.039043277
ASVR	2010	Species	Eurya hainanensis	0.328717369	-1.073980466	1.731415204	0.50991037	-0.128909352	-1.677558441	1.419739738	0.808240161	-0.302857154	-2.455006328	-8.199834985	3.289822329	0.207339728	0.273612137
ASVR	2010	Species	Ficus fistulosa	-0.022939461	-2.616355945	2.570477024	0.979310736	0.12669749	-2.621734712	2.875129691	0.892669081	-0.323836013	-6.29175528	-14.08408785	1.500577294	0.073800081	0.717717699
ASVR	2010	Species	Ficus vasculosa	3.011710009	0.955118981	5.068301037	0.018642944	-2.049390906	-3.643661772	-0.45512004	0.026403624	0.79732306	-0.857261616	-14.88521346	13.17069023	0.817206487	0.7061428
ASVR	2010	Species	Garcinia oblongifolia	0.989849084	-0.147522537	2.127220705	0.078605936	-0.836459864	-1.637547813	-0.035371914	0.042893662	0.389132433	0.621369543	-1.523345742	2.766084828	0.504971979	0.342402708
ASVR	2010	Species	Gironniera subaequalis	2.480281655	0.60362211	4.356941199	0.016721622	-2.144843272	-3.797629027	-0.492057518	0.018102953	0.512680756	4.674834733	-0.934082047	10.28375151	0.087515275	0.664222549
ASVR	2010	Species	Gonocaryum lobbianum	1.440018504	0.541934071	2.338102938	0.011230718	-1.019088072	-2.075923723	0.037747578	0.05538511	0.552284795	1.833125446	-4.98418138	8.650432272	0.455048121	0.520170557
ASVR	2010	Species	Helicia cochinchinensis	-0.333227627	-0.782468546	0.116013291	0.10852049	0.273280419	-0.183182189	0.729743028	0.171800497	0.26068585	0.051828633	-0.779115765	0.882773031	0.855344908	0.027026815
ASVR	2010	Species	Heritiera parvifolia	-0.069073186	-0.921346441	0.78320007	0.849349656	0.142539106	-0.440124228	0.72520244	0.571332381	-0.100919985	0.059887219	-1.112441361	1.232215799	0.900645873	-0.316563477
ASVR	2010	Species	Liquidambar formosana	0.985559937	-1.311640969	3.282760844	0.299437204	-0.624916215	-1.733122933	0.483290504	0.192491102	0.224951389	0.642938273	-2.497398791	3.783275337	0.561147831	0.094709461
ASVR	2010	Species	Lithocarpus handelianus	-0.027280969	-0.89496284	0.840400902	0.934632636	-0.19540497	-0.662201052	0.271391112	0.309755022	0.065562428	0.121571189	-0.984508172	1.22765055	0.749612893	-0.197094479
ASVR	2010	Species	Lithocarpus silvicolarum	-0.394848906	-3.765539215	2.975841402	0.77544124	0.32805434	-1.656950989	2.313059668	0.688621954	-0.158193649	1.751810344	-4.308526786	7.812147473	0.467201983	-0.246949483
ASVR	2010	Species	Litsea variabilis	-0.233224558	-0.820442807	0.353993692	0.38650888	0.137238053	-0.447001542	0.721477648	0.602793373	-0.085197877	0.091362613	-1.084094609	1.266819834	0.859388191	-0.234270075
ASVR	2010	Species	Machilus chinensis	-1.241100643	-4.735754626	2.25355334	0.340578934	1.288634737	-1.491278032	4.068547506	0.23661439	0.227247815	-3.69358769	-32.62286731	25.23569193	0.637911327	-0.007157047
ASVR	2010	Species	Maclurodendron oligophlebium	1.536210393	-6.871350798	9.943771583	0.638631404	-0.90183679	-7.114626437	5.310952857	0.707542913	-0.201221992	24.96144889	-23.27491162	73.1978094	0.198142177	0.158829281
ASVR	2010	Species	Meliosma angustifolia	-0.147454331	-1.297290589	1.002381926	0.710569629	0.169908661	-0.730292462	1.070109785	0.590407768	-0.190190582	-1.02557433	-1.565118194	-0.486030465	0.014623066	0.948169047
ASVR	2010	Species	Microdesmis caseariifolia	-0.410946434	-0.727793247	-0.094099621	0.025790486	0.102060933	-0.619995285	0.824117151	0.683347654	-0.24908343	0.851163501	-3.435704444	5.138031447	0.482938944	-0.372707462
ASVR	2010	Species	Psychotria asiatica	0.639477516	-0.006529388	1.285484419	0.051603991	-0.059207724	-0.993848	0.875432553	0.877020024	-0.193669403	-0.166117108	-2.481842247	2.149608031	0.851846793	-0.477435278
ASVR	2010	Species	Reevesia thyrsoidea	0.284165094	-4.103101616	4.671431805	0.849886673	-0.36286196	-3.331902824	2.606178905	0.723281096	-0.269326717	-6.478958697	-49.86459732	36.90667992	0.586352448	-0.578209192
ASVR	2010	Species	Sarcosperma laurinum	0.193670324	-0.886398767	1.273739415	0.684285954	-0.03395027	-0.871252925	0.803352384	0.926303923	-0.141358253	0.469444415	-0.649313898	1.588202729	0.344137265	-0.132585101
ASVR	2010	Species	Schefflera heptaphylla	-0.20970865	-1.105638834	0.686221534	0.587622688	0.24007755	-0.372953695	0.853108796	0.3749318	-0.011812369	-0.079199178	-0.941679399	0.783281044	0.822758868	-0.200793361
ASVR	2010	Species	Schima crenata	3.033675984	-2.07026534	8.137617308	0.174234359	-1.338841654	-4.484445975	1.806762667	0.302772195	0.07346664	-5.360627487	-22.95585131	12.23459634	0.403774702	0.059375589
ASVR	2010	Species	Symplocos cochinchinensis	-0.762691887	-1.886656247	0.361272473	0.132663478	0.296473158	-0.391833899	0.984780215	0.297782738	0.079216746	0.46786459	-1.849402798	2.785131977	0.566249433	-0.0791903
ASVR	2010	Species	Symplocos poilanei	0.886010864	0.412656024	1.359365703	0.003770311	-0.372820964	-0.778395709	0.032753781	0.065504025	0.36705192	0.487839209	-0.8319979	1.807676319	0.385672682	0.356625702
ASVR	2010	Species	Symplocos singuliflora	-0.087135111	-0.674475025	0.500204803	0.669050637	-0.039724259	-1.144341203	1.064892685	0.916113187	-0.327537234	1.231181864	-1.06948975	3.531853477	0.147892148	0.454557017
ASVR	2010	Species	Syndiclis chinensis	0.088744779	-1.195597729	1.373087287	0.84006339	-0.122408137	-1.37659207	1.131775797	0.776429452	-0.291790964	-2.16830378	-9.875219086	5.538611527	0.349720437	-0.118309555
ASVR	2010	Species	Syzygium championii	0.121601842	-1.170815788	1.414019473	0.806812474	-0.092705494	-1.186548153	1.001137164	0.825524435	-0.232932933	0.907484684	-0.713374854	2.528344223	0.172807831	0.201307112
ASVR	2010	Species	Syzygium hancei	-0.483735452	-2.021852839	1.054381935	0.431846769	0.269387917	-0.72478251	1.263558343	0.49370487	-0.09505153	-1.246717926	-2.265424393	-0.228011459	0.030025843	0.758920323
ASVR	2010	Species	Syzygium rysopodum	-0.341164889	-1.229766045	0.547436266	0.346502308	-0.191225285	-0.814229412	0.431778841	0.442119278	-0.057920876	0.360281366	-1.166193578	1.886756309	0.507127512	-0.187277311
ASVR	2010	Species	Tabernaemontana bovina	-0.234267067	-0.743350189	0.274816055	0.239284941	0.009382612	-1.069059768	1.087824992	0.979650047	-0.332992704	0.457307068	-5.295908211	6.210522347	0.764941243	-0.889012049
ASVR	2010	Species	Triadica cochinchinensis	-0.59947105	-1.178240855	-0.020701245	0.045861414	0.071828471	-0.350050299	0.493707242	0.625584002	-0.214480543	-0.176746017	-2.603786292	2.250294257	0.783684471	-0.736478111
ASVR	2010	Species	Vatica mangachapoi	-0.939667027	-5.026079798	3.146745744	0.5172744	0.800949573	-2.011430837	3.613329983	0.431569134	-0.046721416	-0.334926767	-23.56000101	22.89014748	0.95616748	-0.567065541
ASVR	2010	Species	Wendlandia uvariifolia	-0.438602708	-1.48558099	0.608375574	0.274664164	0.486347226	-0.629269372	1.601963823	0.25942792	0.187783919	-0.538635727	-5.813413438	4.736141983	0.703309464	-0.111080807
ASVR	2010	Species	Xanthophyllum hainanense	-0.501047136	-1.960893987	0.958799715	0.394588346	0.296703182	-0.761876469	1.355282832	0.479918035	-0.085638285	-0.76328858	-4.553027909	3.026450748	0.567143533	-0.273159439
ASVR	2015	Species	Acronychia pedunculata	0.002032572	-2.915298664	2.919363808	0.998549191	0.017229135	-2.464476934	2.498935204	0.985544608	-0.249883905	-1.985176184	-9.761992529	5.791640162	0.476051707	-0.366008845
ASVR	2015	Species	Adinandra hainanensis	0.808746197	-0.102199807	1.7196922	0.073943762	-0.466488094	-1.049579034	0.116602846	0.100414996	0.243767845	-0.869806279	-1.888521636	0.148909079	0.081684266	0.489274739
ASVR	2015	Species	Aidia canthioides	0.020563546	-1.044663675	1.085790767	0.954876546	-0.095728803	-1.381341718	1.189884113	0.827939885	-0.30883422	-0.827635658	-1.741139356	0.08586804	0.059949929	0.771662359
ASVR	2015	Species	Alphonsea monogyna	0.358662019	-0.350316112	1.067640149	0.276977829	-0.338525339	-0.93576559	0.258714913	0.227502016	0.072973308	0.765464429	-0.122131006	1.653059864	0.080801354	0.335379672
ASVR	2015	Species	Ardisia quinquegona	-0.652756647	-1.592297543	0.286784249	0.11399092	-0.686484349	-2.082270623	0.709301925	0.215501161	0.266039487	-2.979175867	-11.41214567	5.453793941	0.267869241	0.489180491
ASVR	2015	Species	Canarium album	-0.73571406	-1.665181055	0.193752936	0.092892809	0.732800914	-0.201125431	1.666727258	0.094900893	0.428308085	0.313646016	-2.438794435	3.066086467	0.740912816	0.269756094
ASVR	2015	Species	Cryptocarya maclurei	-2.127757429	-6.032298358	1.776783499	0.204827993	1.591829068	-1.38036723	4.564025367	0.211222418	0.194994684	2.840514223	-12.66681467	18.34784312	0.600861664	0.035868277
ASVR	2015	Species	Cryptocarya metcalfiana	0.13325548	-0.906553157	1.173064117	0.739953198	-0.206116749	-0.914989616	0.502756117	0.464762111	-0.074868805	0.191351677	-1.348272025	1.73097538	0.718900488	-0.36212646
ASVR	2015	Species	Cyclobalanopsis patelliformis	-0.04945274	-3.574665027	3.475759548	0.967196259	0.004012357	-1.659604178	1.667628892	0.994357764	-0.33330715	-0.684828168	-5.496162743	4.126506407	0.602612001	-0.684132484
ASVR	2015	Species	Dacrydium pectinatum	2.939510906	-0.186100519	6.065122332	0.05799339	-1.279701333	-2.673085753	0.113683087	0.061357006	0.653462022	1.352842682	0.523720117	2.181965247	0.019692123	0.979729365
ASVR	2015	Species	Dalbergia hainanensis	0.299888442	-0.524054757	1.123831641	0.330573319	-0.408028097	-0.90198337	0.085927175	0.078403469	0.596399067	0.008962572	-2.459783847	2.477708992	0.988955375	0.39467245
ASVR	2015	Species	Decaspermum montanum	-0.725913255	-2.9727846	1.52095809	0.459308395	1.04657937	-0.662082651	2.755241391	0.184590421	0.151134927	0.865595829	-6.725290526	8.456482183	0.781201998	-0.001428981
ASVR	2015	Species	Dillenia turbinata	0.682847558	0.386876958	0.978818159	0.000710788	-0.453227369	-0.681971751	-0.224482988	0.001828069	0.688324693	-0.020397184	-0.431387813	0.390593445	0.909875242	0.644499078
ASVR	2015	Species	Diospyros hainanensis	-0.519888557	-1.106628706	0.066851593	0.071744481	0.243955253	-0.166065216	0.653975721	0.186701706	0.182475075	-0.020047562	-0.631008216	0.590913093	0.931789899	-0.019790108
ASVR	2015	Species	Diospyros howii	-0.873087441	-2.617645573	0.871470692	0.266624085	1.112873171	-0.654068287	2.879814629	0.174217098	0.164190052	2.779399225	-4.474885277	10.03368373	0.369906374	0.159991206
ASVR	2015	Species	Diplospora dubia	0.228092187	-0.355824998	0.812009373	0.376070383	-0.142717054	-1.236717509	0.9512834	0.760388233	-0.147184581	0.203947815	-3.995161457	4.403057087	0.905505578	-0.372343118
ASVR	2015	Species	Engelhardia roxburghiana	0.316726706	-2.270248365	2.903701776	0.780582679	-0.300062065	-1.764683636	1.164559505	0.64285756	-0.1057833	-1.924096978	-5.285263323	1.437069368	0.210832956	0.027828136
ASVR	2015	Species	Eurya hainanensis	0.24954096	-0.899075476	1.398157395	0.539015708	-0.226712048	-1.472015435	1.018591338	0.602975947	-0.199157026	-1.848079914	-6.74978245	3.053622623	0.246220223	0.223277127
ASVR	2015	Species	Ficus vasculosa	3.138473546	1.16575603	5.111191062	0.014871913	-2.102296402	-3.608346634	-0.596246169	0.021211659	0.824057716	-0.296463271	-14.72659598	14.13366943	0.937615726	0.737113672
ASVR	2015	Species	Garcinia oblongifolia	1.139217939	-0.217096174	2.495532053	0.087387887	-0.873679727	-1.798636409	0.051276954	0.060653565	0.332704082	0.268059538	-2.659853669	3.195972745	0.830173285	0.227945817
ASVR	2015	Species	Gironniera subaequalis	3.691755638	1.119146882	6.264364395	0.012650233	-3.241693269	-5.544404796	-0.938981742	0.013721816	0.608192582	6.673071624	-4.054637195	17.40078044	0.170713569	0.688910957
ASVR	2015	Species	Gonocaryum lobbianum	1.456013846	0.281717388	2.630310304	0.02623313	-0.964609093	-2.346026457	0.416808271	0.124560146	0.355557399	0.772770508	-7.146800329	8.692341344	0.776478877	0.16750291
ASVR	2015	Species	Helicia cochinchinensis	-0.320342765	-0.767403079	0.12671755	0.11752154	0.2626766	-0.180534933	0.705888132	0.175210856	0.254586836	0.077146452	-0.733038935	0.887331838	0.781661637	0.035635039
ASVR	2015	Species	Heritiera parvifolia	-0.049299748	-1.008927808	0.910328312	0.900086099	0.165964826	-0.501881272	0.833810924	0.551057622	-0.109451645	-0.064649677	-1.489358626	1.360059272	0.905820148	-0.381333086
ASVR	2015	Species	Liquidambar formosana	2.813090402	-2.085746961	7.711927764	0.165084603	-1.631413509	-4.297082135	1.034255118	0.146605034	0.41120027	0.651337099	-26.96600232	28.26867652	0.928430145	0.121324369
ASVR	2015	Species	Lithocarpus handelianus	-0.118139405	-0.995512956	0.759234146	0.727486801	-0.157498567	-0.620310556	0.305313422	0.398237401	-0.021923478	0.197037645	-1.105820358	1.499895649	0.663229727	-0.264894986
ASVR	2015	Species	Lithocarpus silvicolarum	-0.738588339	-4.170488928	2.69331225	0.603936072	0.494722941	-1.546063205	2.535509086	0.560501968	-0.113519204	0.660006959	-5.808653192	7.128667109	0.791015285	-0.364523164
ASVR	2015	Species	Litsea variabilis	-0.195386377	-0.844238399	0.453465645	0.507093343	0.080086229	-0.576882683	0.737055142	0.785761206	-0.113996269	-0.396237901	-2.071187301	1.278711498	0.593332347	-0.218661014
ASVR	2015	Species	Machilus chinensis	-2.624429249	-9.32257298	4.073714483	0.300907362	2.104863687	-2.737705914	6.947433287	0.260547194	0.185908989	-13.74266974	-112.7927555	85.30741607	0.611106659	-0.036454235
ASVR	2015	Species	Maclurodendron oligophlebium	-0.534846164	-1.978083683	0.908391355	0.384527063	0.398084485	-0.742370647	1.538539617	0.410688545	-0.03357157	-1.355048936	-5.3784556	2.668357728	0.402683391	-0.060208214
ASVR	2015	Species	Psychotria asiatica	0.655074321	-0.029519703	1.339668345	0.057247019	-0.098790913	-1.092080418	0.894498592	0.808393462	-0.184514841	0.014191548	-2.425914045	2.454297142	0.987889894	-0.480547039
ASVR	2015	Species	Reevesia thyrsoidea	0.026049526	-4.658572431	4.710671483	0.986992147	-0.183830183	-3.301088889	2.933428522	0.863108105	-0.317860907	-3.503611591	-55.25518242	48.24795924	0.798260383	-0.896338179
ASVR	2015	Species	Sarcosperma laurinum	0.547681756	-0.332347596	1.427711108	0.184600451	-0.442574898	-1.100668706	0.215518909	0.155807339	0.160443902	-0.037807977	-0.911538134	0.83592218	0.919126786	0.022344654
ASVR	2015	Species	Schefflera heptaphylla	-0.380916405	-1.486058901	0.724226092	0.431341494	0.331060495	-0.414261582	1.076382572	0.318812884	0.025247305	-0.204285107	-1.548741617	1.140171403	0.712187106	-0.135069818
ASVR	2015	Species	Schima crenata	2.59855111	-3.124651933	8.321754153	0.275970552	-1.056336861	-4.472721273	2.360047552	0.439031489	-0.05552714	-9.354743908	-21.37753045	2.668042637	0.089569876	0.537638941
ASVR	2015	Species	Symplocos cochinchinensis	-0.563912068	-1.953580732	0.825756597	0.322904734	0.088853207	-0.742987618	0.920694031	0.781558809	-0.223106446	-0.29730429	-3.268255422	2.673646842	0.771012861	-0.577478103
ASVR	2015	Species	Symplocos poilanei	0.882131824	0.435242941	1.329020707	0.002910091	-0.399529797	-0.770609207	-0.028450387	0.038824301	0.459069663	0.318487504	-0.866738955	1.503713962	0.520471387	0.407431147
ASVR	2015	Species	Symplocos singuliflora	0.067124618	-0.57093073	0.705179965	0.759818642	0.130916163	-1.076974873	1.338807199	0.752915883	-0.282472891	0.826771952	-1.794758732	3.448302635	0.307650047	-0.001582235
ASVR	2015	Species	Syndiclis chinensis	-0.112114184	-0.919964514	0.695736147	0.688629553	0.002031324	-0.756890377	0.760953026	0.993738392	-0.333301086	-1.478772453	-3.326098363	0.368553456	0.074943625	0.711465574
ASVR	2015	Species	Syzygium championii	0.061603295	-1.153628003	1.276834593	0.894874361	-0.005272357	-1.015779034	1.005234319	0.989135818	-0.249934425	0.895122077	-0.677803341	2.468047495	0.167810979	0.20386017
ASVR	2015	Species	Syzygium hancei	-0.479274596	-2.054640436	1.096091244	0.445850444	0.261927417	-0.737851178	1.261706012	0.50727775	-0.103973674	-1.346045475	-2.317493245	-0.374597704	0.02163637	0.803255036
ASVR	2015	Species	Syzygium rysopodum	-0.358781902	-1.301192824	0.58362902	0.35011701	-0.162160776	-0.84858998	0.524268427	0.547698516	-0.128615224	0.246962753	-1.661778193	2.155703699	0.708166062	-0.424323521
ASVR	2015	Species	Tabernaemontana bovina	-0.301584137	-0.737415067	0.134246792	0.114938289	-0.376353843	-1.362708315	0.610000629	0.311501399	0.106048127	0.267755472	-4.473487297	5.00899824	0.830663804	-0.302477044
ASVR	2015	Species	Vatica mangachapoi	-1.343978519	-5.708284609	3.02032757	0.399343573	1.052520215	-1.871096333	3.976136762	0.335027604	0.072491671	-1.676165917	-26.61139873	23.2590669	0.799632532	-0.335407308
ASVR	2015	Species	Xanthophyllum hainanense	-0.78762199	-3.14124264	1.56599866	0.364995339	0.457504065	-1.155903626	2.070911756	0.433346308	-0.048664898	-3.44447651	-10.03142748	3.142474457	0.153355318	0.554538504
ASVR	2010	Genus	Acronychia	-0.022736438	-2.651789897	2.60631702	0.981993835	0.038516082	-2.347314448	2.424346612	0.966397534	-0.249372498	-3.202207386	-11.31502464	4.910609864	0.297983853	-0.091657106
ASVR	2010	Genus	Adinandra	1.214827939	0.430040358	1.99961552	0.008066386	-0.70112131	-1.218842195	-0.183400425	0.015018127	0.536355852	-0.387039375	-1.415699067	0.641620316	0.392737222	0.526038697
ASVR	2010	Genus	Aidia	0.466792563	-0.230628213	1.164213338	0.12300517	-1.09580576	-2.086749063	-0.104862456	0.038939184	0.740004429	0.988427447	-1.134140233	3.110995127	0.183009071	0.870317138
ASVR	2010	Genus	Alphonsea	0.30499189	-0.34806743	0.95805121	0.312903319	-0.311269945	-0.857061158	0.234521269	0.224907018	0.07498607	0.456219663	-0.52984178	1.442281106	0.310150277	0.097208045
ASVR	2010	Genus	Antidesma	-0.411121215	-1.623334148	0.801091718	0.438377194	0.358776516	-0.771534115	1.489087148	0.466850698	-0.060085898	-0.301849379	-5.248223389	4.644524631	0.881486297	-0.265873054
ASVR	2010	Genus	Ardisia	-0.326190305	-0.867169301	0.214788692	0.20880621	0.109315531	-0.41930376	0.637934821	0.654823745	-0.077131847	-0.177156938	-0.864143389	0.509829512	0.573979957	-0.153208701
ASVR	2010	Genus	Beilschmiedia	-0.732463446	-1.552873025	0.087946133	0.065576658	0.273111211	-0.292207207	0.838429629	0.221779172	0.254263238	-0.626243709	-6.086693742	4.834206324	0.670551142	0.002804401
ASVR	2010	Genus	Canarium	-0.641361506	-1.720259565	0.437536553	0.17418849	0.608730734	-0.461543768	1.679005236	0.189450765	0.230018913	-0.031118537	-2.998261839	2.936024764	0.97547078	-0.026260366
ASVR	2010	Genus	Castanopsis	0.101772988	-2.22468883	2.428234805	0.91484004	0.366991967	-1.044159196	1.77814313	0.533420076	-0.101540136	-3.678035583	-6.490574943	-0.865496222	0.022143526	0.679467227
ASVR	2010	Genus	Cinnamomum	1.043437259	-0.943084072	3.02995859	0.254218665	-0.601110643	-2.036807314	0.834586028	0.355133347	-0.002483117	-0.886064112	-6.423171515	4.651043291	0.70891011	-0.140421906
ASVR	2010	Genus	Cryptocarya	-0.65089056	-1.318773554	0.016992433	0.055034969	0.564443773	0.025948412	1.102939133	0.041657472	0.288237248	-0.368241563	-1.802547037	1.066063912	0.57563911	0.23772175
ASVR	2010	Genus	Cyclobalanopsis	1.104148245	-0.332732271	2.54102876	0.114334802	-0.430931753	-1.048680075	0.186816568	0.146363136	0.149957065	-0.502155886	-1.417388892	0.413077119	0.235616762	0.216839826
ASVR	2010	Genus	Dacrydium	1.644653674	-0.48666185	3.775969198	0.098812721	-0.640758728	-1.464519861	0.183002405	0.096927671	0.422903722	0.860987463	0.501743279	1.220231648	0.004678681	0.96226587
ASVR	2010	Genus	Dalbergia	0.160677392	-1.42641956	1.747774344	0.81260702	-0.403514453	-1.41804172	0.611012813	0.368026863	-0.007604707	0.223290769	-2.960167344	3.406748881	0.863994651	-0.201314894
ASVR	2010	Genus	Decaspermum	1.255874	-0.961020512	3.472768511	0.222242732	-0.51297125	-2.046570622	1.020628122	0.454937822	-0.049099808	-1.084372385	-4.557099878	2.388355108	0.473798484	-0.115422185
ASVR	2010	Genus	Dillenia	0.446443591	0.129302257	0.763584925	0.011104839	-0.293485356	-0.518608295	-0.068362418	0.016244679	0.434938519	-0.175960514	-0.51230866	0.160387632	0.262130577	0.462151674
ASVR	2010	Genus	Diospyros	0.37056569	-0.836668943	1.577800323	0.513245983	-0.041519618	-1.042893358	0.959854123	0.928927697	-0.090083784	1.057270854	-1.91327571	4.027817417	0.44616511	-0.128142819
ASVR	2010	Genus	Diplospora	0.161249289	-0.39530472	0.717803298	0.522865263	-0.061239167	-1.296560672	1.174082338	0.911803809	-0.123165269	-0.570809145	-6.022571831	4.880953541	0.811564232	-0.27247493
ASVR	2010	Genus	Engelhardia	-0.127676092	-2.388090565	2.132738382	0.901136878	0.068010177	-1.358412646	1.494433	0.91647533	-0.109676775	-2.118254703	-5.665230171	1.428720765	0.205768508	-0.009150587
ASVR	2010	Genus	Eurya	0.837384041	-1.159444433	2.834212516	0.361845682	-0.547778712	-2.514834662	1.419277238	0.538726442	-0.069851881	-4.68002455	-15.76646197	6.406412868	0.351429101	-0.07033267
ASVR	2010	Genus	Ficus	1.040947279	0.545276105	1.536618453	0.001043164	-0.348543805	-0.662264345	-0.034823265	0.033133124	0.34710801	-0.108883991	-0.463795227	0.246027246	0.499365597	0.308743696
ASVR	2010	Genus	Garcinia	1.087213733	0.041450574	2.132976891	0.043351834	-0.913183495	-1.629037142	-0.197329849	0.01866192	0.459570469	0.820795316	-1.00041004	2.642000672	0.321927896	0.468586748
ASVR	2010	Genus	Gironniera	2.480281655	0.60362211	4.356941199	0.016721622	-2.144843272	-3.797629027	-0.492057518	0.018102953	0.512680756	4.674834733	-0.934082047	10.28375151	0.087515275	0.664222549
ASVR	2010	Genus	Glochidion	-0.146755241	-0.752577411	0.45906693	0.538074989	0.066489941	-0.615631633	0.748611515	0.800062883	-0.227523111	1.168706082	-0.609443827	2.94685599	0.127570809	0.334241102
ASVR	2010	Genus	Goniothalamus	-0.338702858	-0.920847534	0.243441818	0.194999058	0.35525758	-0.216022356	0.926537517	0.170814332	0.205861514	-0.411361902	-1.753112255	0.930388452	0.442606093	0.159566081
ASVR	2010	Genus	Gonocaryum	1.440018504	0.541934071	2.338102938	0.011230718	-1.019088072	-2.075923723	0.037747578	0.05538511	0.552284795	1.833125446	-4.98418138	8.650432272	0.455048121	0.520170557
ASVR	2010	Genus	Helicia	-1.267524331	-2.964517703	0.42946904	0.112924598	1.188196632	-0.562804143	2.939197408	0.141549378	0.25398687	6.048101696	-4.26441991	16.3606233	0.178785163	0.43921178
ASVR	2010	Genus	Heritiera	-0.010109678	-0.859708013	0.839488657	0.977715851	0.100581607	-0.474686652	0.675849866	0.683708152	-0.132130186	0.201661742	-0.855272622	1.258596105	0.644570059	-0.296195058
ASVR	2010	Genus	Ilex	0.000996297	-1.316417121	1.318409714	0.998425232	-0.05329166	-1.047232037	0.940648717	0.888864897	-0.243113054	-1.077954013	-3.719496021	1.563587994	0.284863345	-0.060997475
ASVR	2010	Genus	Liquidambar	0.985559937	-1.311640969	3.282760844	0.299437204	-0.624916215	-1.733122933	0.483290504	0.192491102	0.224951389	0.642938273	-2.497398791	3.783275337	0.561147831	0.094709461
ASVR	2010	Genus	Lirianthe	-0.108126943	-0.654494703	0.438240817	0.573518617	-0.078304036	-0.680566807	0.523958735	0.706843779	-0.26134987	-0.577042566	-1.15669756	0.002612429	0.050420009	0.814018047
ASVR	2010	Genus	Lithocarpus	1.049951986	-0.418541528	2.5184455	0.143865333	-0.396761901	-1.144877137	0.351353335	0.267774078	0.029327633	0.165552434	-1.147717054	1.478821923	0.784526575	-0.059381642
ASVR	2010	Genus	Litsea	0.310128089	-0.709073334	1.329329512	0.522413192	-0.132636158	-1.0487717	0.783499385	0.759413632	-0.068879568	0.930044631	-1.762272307	3.622361568	0.466164656	-0.105752706
ASVR	2010	Genus	Machilus	1.260999447	-0.779538363	3.301537258	0.195622125	-0.697751964	-2.213583664	0.818079737	0.324903016	0.00835861	-2.39338048	-9.148136775	4.361375814	0.437539432	-0.029669103
ASVR	2010	Genus	Maclurodendron	1.536210393	-6.871350798	9.943771583	0.638631404	-0.90183679	-7.114626437	5.310952857	0.707542913	-0.201221992	24.96144889	-23.27491162	73.1978094	0.198142177	0.158829281
ASVR	2010	Genus	Mallotus	-0.024671341	-0.980200223	0.930857542	0.949654364	0.084047093	-1.218532596	1.386626782	0.874762812	-0.193433591	-1.984061915	-5.093375847	1.125252016	0.151147159	0.164118182
ASVR	2010	Genus	Meliosma	-0.083381148	-0.692705142	0.525942845	0.739354806	0.128873202	-0.417172007	0.674918411	0.570547825	-0.117720063	-0.952236544	-1.319917569	-0.58455552	0.00198189	0.899673545
ASVR	2010	Genus	Memecylon	0.327338939	-0.701212726	1.355890605	0.426817234	-1.19481868	-3.148847873	0.759210514	0.164799238	0.273485313	1.056200452	-8.375738423	10.48813933	0.745150167	0.070656779
ASVR	2010	Genus	Microdesmis	-0.410946434	-0.727793247	-0.094099621	0.025790486	0.102060933	-0.619995285	0.824117151	0.683347654	-0.24908343	0.851163501	-3.435704444	5.138031447	0.482938944	-0.372707462
ASVR	2010	Genus	Myrsine	0.153707589	-0.570204081	0.877619259	0.587200316	-0.30510872	-0.897864858	0.287647417	0.226179011	0.172510692	0.404016906	-0.02615122	0.834185032	0.058178187	0.722644224
ASVR	2010	Genus	Neolitsea	-0.17523877	-1.960499508	1.610021969	0.823093608	0.020619113	-1.268855222	1.310093448	0.970894019	-0.142623773	-4.622522796	-9.191562758	-0.053482834	0.048094225	0.340524116
ASVR	2010	Genus	Olea	-0.160411085	-1.103766872	0.782944703	0.699613666	-0.004915856	-0.798905229	0.789073516	0.988727766	-0.14282215	0.965831227	-1.699821503	3.631483956	0.409432811	-0.178858665
ASVR	2010	Genus	Ormosia	-0.137471094	-1.715484591	1.440542403	0.838255488	0.024590763	-0.954827565	1.00400909	0.953007434	-0.165933223	-0.092125453	-2.872175081	2.687924176	0.935420789	-0.397092315
ASVR	2010	Genus	Pentaphylax	0.667783499	-1.186641683	2.522208681	0.334918438	-0.518474911	-1.844922551	0.80797273	0.30186254	0.120372926	-1.272481257	-3.104578687	0.559616173	0.09610476	0.758577472
ASVR	2010	Genus	Polyalthia	-0.422204415	-0.810119169	-0.034289661	0.037363763	-0.092556112	-0.487368851	0.302256628	0.587059539	-0.106010821	-0.005579798	-0.537825586	0.526665991	0.979543165	-0.32702024
ASVR	2010	Genus	Psychotria	0.627648494	-0.031002725	1.286299713	0.057966017	-0.058097413	-1.01967643	0.903481605	0.882651114	-0.194238606	-0.140610687	-2.534476558	2.253255185	0.878361066	-0.482938226
ASVR	2010	Genus	Reevesia	1.402859148	-1.223743231	4.029461527	0.212248466	-1.166350858	-2.95264562	0.619943904	0.144066851	0.313797156	-4.487783812	-23.72905814	14.75349051	0.511759736	0.227022256
ASVR	2010	Genus	Sarcosperma	0.167203249	-0.84459117	1.178997668	0.713067106	-0.042868946	-0.829691145	0.743953253	0.9031173	-0.122784565	0.510356078	-0.486197701	1.506909857	0.26519873	-0.060925054
ASVR	2010	Genus	Schefflera	-0.360767797	-1.165562557	0.444026963	0.331501981	0.268516934	-0.243515228	0.780549097	0.261069562	0.048868064	0.188979221	-0.551972278	0.92993072	0.565464922	-0.033316124
ASVR	2010	Genus	Schima	4.71986748	2.970987151	6.468747808	0.000373763	-2.278150385	-3.213802316	-1.342498454	0.000693091	0.800738443	0.293156193	-2.051817413	2.6381298	0.770016695	0.771098091
ASVR	2010	Genus	Symplocos	0.322152287	-0.353235821	0.997540396	0.321580535	0.031473845	-0.468169083	0.531116774	0.89383698	-0.075391076	-0.463450745	-0.909615066	-0.017286424	0.042959804	0.183511687
ASVR	2010	Genus	Syndiclis	0.088744779	-1.195597729	1.373087287	0.84006339	-0.122408137	-1.37659207	1.131775797	0.776429452	-0.291790964	-2.16830378	-9.875219086	5.538611527	0.349720437	-0.118309555
ASVR	2010	Genus	Syzygium	0.441778094	-0.207878068	1.091434256	0.165588475	-0.212685453	-0.693973486	0.26860258	0.357152773	-0.006367032	-0.623851594	-1.548236124	0.300532936	0.167170073	0.076219389
ASVR	2010	Genus	Tabernaemontana	-0.225159862	-0.718756711	0.268436987	0.242500558	-0.011118779	-1.051386047	1.029148488	0.975001663	-0.332819294	0.405720381	-5.109854199	5.92129496	0.781603857	-0.903871967
ASVR	2010	Genus	Triadica	-0.645447316	-2.041283361	0.750388728	0.237514507	0.124572799	-0.881135641	1.130281239	0.719786219	-0.267671947	-2.128904878	-7.360785304	3.102975548	0.222083084	0.249198589
ASVR	2010	Genus	Vatica	-0.939667027	-5.026079798	3.146745744	0.5172744	0.800949573	-2.011430837	3.613329983	0.431569134	-0.046721416	-0.334926767	-23.56000101	22.89014748	0.95616748	-0.567065541
ASVR	2010	Genus	Wendlandia	-0.438602708	-1.48558099	0.608375574	0.274664164	0.486347226	-0.629269372	1.601963823	0.25942792	0.187783919	-0.538635727	-5.813413438	4.736141983	0.703309464	-0.111080807
ASVR	2010	Genus	Xanthophyllum	-0.501047136	-1.960893987	0.958799715	0.394588346	0.296703182	-0.761876469	1.355282832	0.479918035	-0.085638285	-0.76328858	-4.553027909	3.026450748	0.567143533	-0.273159439
ASVR	2015	Genus	Acronychia	0.002032572	-2.915298664	2.919363808	0.998549191	0.017229135	-2.464476934	2.498935204	0.985544608	-0.249883905	-1.985176184	-9.761992529	5.791640162	0.476051707	-0.366008845
ASVR	2015	Genus	Adinandra	0.804907689	-0.090158892	1.699974269	0.071042817	-0.466283795	-1.039540917	0.106973327	0.095853089	0.252291374	-0.857736342	-1.861315214	0.14584253	0.081449378	0.495454881
ASVR	2015	Genus	Aidia	0.029536697	-0.717579596	0.776652989	0.917882439	-0.099140827	-1.010310516	0.812028862	0.777636345	-0.222117124	-0.815517879	-1.342823959	-0.288211799	0.01607041	0.820441855
ASVR	2015	Genus	Alphonsea	0.369332106	-0.346587033	1.085251245	0.268296591	-0.35045771	-0.954355086	0.253439666	0.217606174	0.080776683	0.751815879	-0.223753612	1.72738537	0.111196223	0.287472751
ASVR	2015	Genus	Antidesma	-0.114311866	-2.138264836	1.909641104	0.890235806	0.012410444	-1.770952543	1.79577343	0.986419522	-0.199923204	2.319344123	-7.821716282	12.46040453	0.559938094	-0.362552024
ASVR	2015	Genus	Ardisia	-0.381608016	-0.920218736	0.157002704	0.147188999	0.052752189	-0.480042624	0.585547002	0.831481081	-0.086219659	-0.366811966	-0.968161845	0.234537912	0.203968434	-0.008542346
ASVR	2015	Genus	Beilschmiedia	-0.927822469	-2.122089356	0.266444418	0.08987031	0.348252999	-0.455715992	1.15222199	0.261851209	0.183731561	-0.460622458	-7.290468453	6.369223536	0.798998076	-0.17493462
ASVR	2015	Genus	Canarium	-0.73571406	-1.665181055	0.193752936	0.092892809	0.732800914	-0.201125431	1.666727258	0.094900893	0.428308085	0.313646016	-2.438794435	3.066086467	0.740912816	0.269756094
ASVR	2015	Genus	Castanopsis	0.023779274	-2.631626335	2.679184882	0.982525008	0.338747079	-1.255436338	1.932930496	0.608392856	-0.132426351	-3.057625733	-8.141956201	2.026704734	0.170300228	0.165850924
ASVR	2015	Genus	Cinnamomum	0.703227696	-1.513318992	2.919774384	0.467053437	-0.308507224	-1.887247157	1.270232708	0.649459887	-0.123841415	-3.358389112	-9.628217828	2.911439604	0.226993298	0.022164397
ASVR	2015	Genus	Cryptocarya	-0.508098037	-1.167889836	0.151693762	0.116948525	0.440007096	-0.041679164	0.921693356	0.069183969	0.222209311	-0.402939057	-0.951657433	0.145779318	0.13104779	0.338583407
ASVR	2015	Genus	Cyclobalanopsis	1.056178306	-0.435566307	2.54792292	0.141178248	-0.383408764	-1.010811504	0.243993976	0.196437768	0.098726747	-0.616992658	-1.527414336	0.29342902	0.15307808	0.246428942
ASVR	2015	Genus	Dacrydium	2.939510906	-0.186100519	6.065122332	0.05799339	-1.279701333	-2.673085753	0.113683087	0.061357006	0.653462022	1.352842682	0.523720117	2.181965247	0.019692123	0.979729365
ASVR	2015	Genus	Dalbergia	0.045797767	-1.534029064	1.625624598	0.945755693	-0.267839531	-1.250421706	0.714742644	0.529574423	-0.086132564	0.023428572	-3.116964701	3.163821844	0.985441215	-0.303263215
ASVR	2015	Genus	Decaspermum	0.891009814	-1.448212203	3.230231831	0.397682988	-0.285898804	-1.871888975	1.300091367	0.682720204	-0.113942833	-1.743511985	-5.074723433	1.587699463	0.247580712	-0.020608941
ASVR	2015	Genus	Dillenia	0.66819913	0.410077731	0.926320529	0.000241929	-0.436376514	-0.618156923	-0.254596104	0.000416119	0.740191963	0.013669453	-0.27943341	0.306772316	0.917004673	0.708137917
ASVR	2015	Genus	Diospyros	0.097638517	-1.104522273	1.299799306	0.861374336	0.168955239	-0.827931468	1.165841947	0.716215041	-0.077281395	0.536522138	-2.744328896	3.817373171	0.723168065	-0.169482783
ASVR	2015	Genus	Diplospora	0.228092187	-0.355824998	0.812009373	0.376070383	-0.142717054	-1.236717509	0.9512834	0.760388233	-0.147184581	0.203947815	-3.995161457	4.403057087	0.905505578	-0.372343118
ASVR	2015	Genus	Engelhardia	0.318684413	-1.962950051	2.600318877	0.759234401	-0.291596008	-1.644496877	1.061304861	0.637509876	-0.08251749	-1.888578673	-4.812639424	1.035482078	0.174711937	0.04654681
ASVR	2015	Genus	Eurya	1.247129402	-0.654819414	3.149078218	0.168966505	-0.98898863	-2.771600018	0.793622759	0.236624549	0.066077759	-5.286196113	-14.2797216	3.707329375	0.207164011	0.163503448
ASVR	2015	Genus	Ficus	1.035929003	0.474010525	1.597847481	0.002410127	-0.35446984	-0.701108371	-0.00783131	0.045990131	0.303193724	-0.134973223	-0.609538348	0.339591903	0.530319702	0.256092281
ASVR	2015	Genus	Garcinia	1.290708194	0.147133132	2.434283256	0.031485609	-0.973847788	-1.734762051	-0.212933526	0.018388708	0.461408584	0.642489159	-1.628703403	2.913681722	0.524985615	0.421449051
ASVR	2015	Genus	Gironniera	3.691755638	1.119146882	6.264364395	0.012650233	-3.241693269	-5.544404796	-0.938981742	0.013721816	0.608192582	6.673071624	-4.054637195	17.40078044	0.170713569	0.688910957
ASVR	2015	Genus	Goniothalamus	-0.263862776	-0.712686756	0.184961204	0.191123928	0.290936479	-0.157823539	0.739696497	0.156483617	0.228529188	-0.378888095	-1.353782995	0.596006805	0.341288301	0.253080806
ASVR	2015	Genus	Gonocaryum	1.456013846	0.281717388	2.630310304	0.02623313	-0.964609093	-2.346026457	0.416808271	0.124560146	0.355557399	0.772770508	-7.146800329	8.692341344	0.776478877	0.16750291
ASVR	2015	Genus	Helicia	-1.229295973	-3.012773041	0.554181096	0.136626363	1.109798126	-0.716324329	2.935920582	0.178992146	0.193610034	4.671016483	-5.129798096	14.47183106	0.256324972	0.298908588
ASVR	2015	Genus	Heritiera	-0.000148828	-0.931552614	0.931254957	0.999688152	0.132936833	-0.509657026	0.775530693	0.617641583	-0.135761201	0.039089914	-1.244812647	1.322992475	0.936695118	-0.417169842
ASVR	2015	Genus	Ilex	0.00646568	-1.890122553	1.903053914	0.992024822	-0.055690981	-1.598084016	1.486702055	0.915777283	-0.327490655	-2.125059902	-5.733162149	1.483042345	0.126775354	0.527123834
ASVR	2015	Genus	Liquidambar	2.813090402	-2.085746961	7.711927764	0.165084603	-1.631413509	-4.297082135	1.034255118	0.146605034	0.41120027	0.651337099	-26.96600232	28.26867652	0.928430145	0.121324369
ASVR	2015	Genus	Lirianthe	-0.195439315	-0.71986567	0.328987039	0.320992691	0.137533388	-0.277339386	0.552406161	0.368877616	0.027481995	-0.28153902	-0.489085055	-0.073992985	0.028122394	0.919105097
ASVR	2015	Genus	Lithocarpus	1.556598055	0.009129641	3.104066468	0.048897582	-0.62638396	-1.385653251	0.13288533	0.095884545	0.177809238	-0.105818904	-1.530449455	1.318811647	0.870275875	0.089311608
ASVR	2015	Genus	Litsea	0.087470924	-0.71060632	0.885548169	0.816516964	0.081711972	-0.648087568	0.811511512	0.812642612	-0.072097924	-0.27801947	-1.889182019	1.33314308	0.713500018	-0.147917417
ASVR	2015	Genus	Machilus	1.736027104	-0.571293983	4.043348191	0.122953722	-1.07164586	-2.744092251	0.600800531	0.18112876	0.099187189	-4.175454745	-11.44104055	3.09013106	0.221689451	0.169013206
ASVR	2015	Genus	Maclurodendron	-0.534846164	-1.978083683	0.908391355	0.384527063	0.398084485	-0.742370647	1.538539617	0.410688545	-0.03357157	-1.355048936	-5.3784556	2.668357728	0.402683391	-0.060208214
ASVR	2015	Genus	Mallotus	-0.040251526	-1.110847105	1.030344053	0.921887048	0.402892657	-1.09663227	1.902417583	0.49713513	-0.097338313	-2.018689761	-7.082391195	3.045011674	0.294043437	0.047785514
ASVR	2015	Genus	Meliosma	0.067246986	-0.697297337	0.83179131	0.797731318	0.022379	-0.38683476	0.43159276	0.872914992	-0.320005561	0.026635808	-0.802138401	0.855410017	0.902683906	-0.961256826
ASVR	2015	Genus	Myrsine	0.22503072	-0.449799089	0.89986053	0.406930323	-0.306908121	-0.842470904	0.228654662	0.186806024	0.234476488	0.401371104	-0.000276656	0.803018863	0.050084239	0.766502205
ASVR	2015	Genus	Neolitsea	-0.823563387	-1.951248915	0.304122141	0.130656004	0.420431978	-0.397227758	1.238091714	0.269752965	0.043157714	-1.790254284	-3.584955601	0.004447034	0.050432836	0.390729311
ASVR	2015	Genus	Olea	-0.163324636	-1.754105834	1.427456562	0.810024249	-0.029036915	-1.26618236	1.20810853	0.956066554	-0.166025674	0.518558561	-5.672080803	6.709197925	0.838021881	-0.386375036
ASVR	2015	Genus	Ormosia	0.181394629	-1.073219086	1.436008343	0.735603808	-0.183983193	-1.002119867	0.634153481	0.602006724	-0.110619302	-0.269402946	-3.756240036	3.217434145	0.850390722	-0.322311155
ASVR	2015	Genus	Pentaphylax	0.657006109	-1.233200255	2.547212473	0.349388081	-0.505575309	-1.820110763	0.808960145	0.308317716	0.11074142	-1.317673537	-3.233537746	0.598190671	0.097738533	0.751997905
ASVR	2015	Genus	Polyalthia	-0.488422246	-0.851708005	-0.125136486	0.015509272	-0.086892198	-0.457577076	0.283792679	0.596634824	-0.094804779	-0.168774017	-0.5846292	0.247081167	0.359019177	-0.096967876
ASVR	2015	Genus	Psychotria	0.643068327	-0.05301751	1.339154163	0.063573809	-0.097782261	-1.115907769	0.920343247	0.814815492	-0.185547948	0.040463867	-2.466171423	2.547099158	0.966399565	-0.481191092
ASVR	2015	Genus	Reevesia	1.890269679	-1.38363292	5.164172278	0.184186223	-1.485589074	-3.69527187	0.724093721	0.135358054	0.331934969	-6.731287004	-34.94344797	21.48087396	0.502877002	0.252841009
ASVR	2015	Genus	Sarcosperma	0.521131745	-0.305451738	1.347715229	0.184063871	-0.447588264	-1.06869621	0.173519683	0.135133858	0.163684532	0.008972746	-0.784753291	0.802698782	0.979420309	0.044308449
ASVR	2015	Genus	Schefflera	-0.516289331	-1.513357399	0.480778736	0.266653539	0.351844435	-0.269544792	0.973233663	0.227945555	0.072631606	0.133232026	-1.056965503	1.323429555	0.798866352	-0.049346329
ASVR	2015	Genus	Schima	5.38869599	3.382153353	7.395238628	0.000385101	-2.611388517	-3.667629588	-1.555147447	0.000633066	0.805719464	-0.062264408	-3.635355443	3.510826628	0.967372316	0.773408038
ASVR	2015	Genus	Symplocos	1.234805865	0.338288253	2.131323476	0.01104703	-0.636816056	-1.253619568	-0.020012544	0.04403641	0.237995903	-0.16982309	-1.649833982	1.310187802	0.805272326	0.17351506
ASVR	2015	Genus	Syndiclis	-0.112114184	-0.919964514	0.695736147	0.688629553	0.002031324	-0.756890377	0.760953026	0.993738392	-0.333301086	-1.478772453	-3.326098363	0.368553456	0.074943625	0.711465574
ASVR	2015	Genus	Syzygium	0.249786606	-0.215542684	0.715115896	0.267037425	-0.045745755	-0.382216289	0.290724778	0.77360967	-0.069823507	-0.368127451	-0.639231726	-0.097023175	0.011952382	0.329850309
ASVR	2015	Genus	Tabernaemontana	-0.253045966	-0.564209045	0.058117112	0.08121119	-0.357552591	-1.066627054	0.351521871	0.206889566	0.282542578	-0.181780557	-3.594029591	3.230468476	0.840008377	-0.048638652
ASVR	2015	Genus	Vatica	-1.343978519	-5.708284609	3.02032757	0.399343573	1.052520215	-1.871096333	3.976136762	0.335027604	0.072491671	-1.676165917	-26.61139873	23.2590669	0.799632532	-0.335407308
ASVR	2015	Genus	Xanthophyllum	-0.78762199	-3.14124264	1.56599866	0.364995339	0.457504065	-1.155903626	2.070911756	0.433346308	-0.048664898	-3.44447651	-10.03142748	3.142474457	0.153355318	0.554538504
ASVR	2010	Family	Altingiaceae	0.278682961	-0.951929366	1.509295288	0.599521831	-0.2292123	-0.818462683	0.360038083	0.377938263	-0.013616085	-0.135168674	-1.107514396	0.837177049	0.735422141	-0.186048825
ASVR	2010	Family	Annonaceae	0.066492733	-0.504847229	0.637832695	0.802561127	0.077134996	-0.442999725	0.597269716	0.750246189	-0.080444668	-0.401842634	-1.444190994	0.640505726	0.41046685	-0.106821787
ASVR	2010	Family	Apocynaceae	-0.269658843	-0.640526184	0.101208499	0.125522943	0.143859009	-0.184255879	0.471973896	0.324590726	0.021109971	0.121232186	-0.477550945	0.720015318	0.624965396	-0.114302015
ASVR	2010	Family	Aquifoliaceae	0.000996297	-1.316417121	1.318409714	0.998425232	-0.05329166	-1.047232037	0.940648717	0.888864897	-0.243113054	-1.077954013	-3.719496021	1.563587994	0.284863345	-0.060997475
ASVR	2010	Family	Araliaceae	-0.360767797	-1.165562557	0.444026963	0.331501981	0.268516934	-0.243515228	0.780549097	0.261069562	0.048868064	0.188979221	-0.551972278	0.92993072	0.565464922	-0.033316124
ASVR	2010	Family	Bignoniaceae	0.684989162	-2.748810451	4.118788775	0.570635289	-0.688673039	-3.586146882	2.208800803	0.504384474	-0.119774061	2.551762822	-15.08686491	20.19039056	0.597149396	-0.407071229
ASVR	2010	Family	Burseraceae	-0.641361506	-1.720259565	0.437536553	0.17418849	0.608730734	-0.461543768	1.679005236	0.189450765	0.230018913	-0.031118537	-2.998261839	2.936024764	0.97547078	-0.026260366
ASVR	2010	Family	Cannabaceae	2.337715711	1.606984166	3.068447257	7.79E-05	-1.683637729	-2.259382919	-1.107892538	0.00014604	0.83169182	1.079423402	-0.949798712	3.108645516	0.248784809	0.843108684
ASVR	2010	Family	Cardiopteridaceae	1.440018504	0.541934071	2.338102938	0.011230718	-1.019088072	-2.075923723	0.037747578	0.05538511	0.552284795	1.833125446	-4.98418138	8.650432272	0.455048121	0.520170557
ASVR	2010	Family	Clusiaceae	1.087213733	0.041450574	2.132976891	0.043351834	-0.913183495	-1.629037142	-0.197329849	0.01866192	0.459570469	0.820795316	-1.00041004	2.642000672	0.321927896	0.468586748
ASVR	2010	Family	Dilleniaceae	0.446443591	0.129302257	0.763584925	0.011104839	-0.293485356	-0.518608295	-0.068362418	0.016244679	0.434938519	-0.175960514	-0.51230866	0.160387632	0.262130577	0.462151674
ASVR	2010	Family	Dipterocarpaceae	-0.939667027	-5.026079798	3.146745744	0.5172744	0.800949573	-2.011430837	3.613329983	0.431569134	-0.046721416	-0.334926767	-23.56000101	22.89014748	0.95616748	-0.567065541
ASVR	2010	Family	Ebenaceae	0.37056569	-0.836668943	1.577800323	0.513245983	-0.041519618	-1.042893358	0.959854123	0.928927697	-0.090083784	1.057270854	-1.91327571	4.027817417	0.44616511	-0.128142819
ASVR	2010	Family	Elaeocarpaceae	-0.209530168	-1.269593515	0.850533179	0.573962643	0.057278311	-0.760059421	0.874616044	0.837840098	-0.311587527	-0.049945176	-1.899116511	1.799226159	0.918101434	-0.954185327
ASVR	2010	Family	Euphorbiaceae	1.035113274	-0.668163436	2.738389984	0.202462599	-0.371065602	-1.539864489	0.797733285	0.49086777	-0.050885626	2.362761673	-0.316099102	5.041622447	0.076393441	0.220716634
ASVR	2010	Family	Fabaceae	0.000920158	-0.827100153	0.828940468	0.998073081	-0.023538266	-0.537044742	0.48996821	0.920669221	-0.098853744	0.237520539	-1.114789081	1.58983016	0.700384856	-0.199901198
ASVR	2010	Family	Fagaceae	1.825526325	0.506830523	3.144222127	0.010738033	-0.519245401	-1.133617263	0.095126461	0.090395948	0.155348276	-0.119768937	-1.050642633	0.811104758	0.782293281	0.085230744
ASVR	2010	Family	Juglandaceae	-0.165292907	-2.474248876	2.143663061	0.874928349	0.08040734	-1.394483523	1.555298203	0.904558305	-0.109236553	-1.789585783	-5.420528663	1.841357098	0.288618299	-0.074405115
ASVR	2010	Family	Lauraceae	2.292322156	1.091196327	3.493447984	0.001200285	-0.991359749	-1.852102928	-0.13061657	0.027186744	0.270496966	-0.602193263	-4.040107154	2.835720629	0.709395859	0.219182463
ASVR	2010	Family	Magnoliaceae	-0.291109808	-0.943182209	0.360962592	0.316569378	0.010583771	-0.402936281	0.424103823	0.952097654	-0.165904524	-0.40221932	-1.100130559	0.295691918	0.198570554	0.027706172
ASVR	2010	Family	Malvaceae	0.012014728	-0.574360425	0.598389881	0.964837631	0.064224723	-0.344877781	0.473327228	0.736212486	-0.079195718	0.086458155	-0.464015523	0.636931834	0.73363132	-0.172752798
ASVR	2010	Family	Melastomataceae	0.862439779	0.115216174	1.609663384	0.032758413	-2.092256395	-3.551077809	-0.63343498	0.016373697	0.748191619	2.937179327	-1.288857826	7.163216481	0.113903512	0.872378313
ASVR	2010	Family	Moraceae	0.511206493	-0.801459867	1.823872854	0.409645569	-0.115292151	-0.949499227	0.718914924	0.766661318	-0.081809038	-0.142721649	-1.653311619	1.36786832	0.837492418	-0.184739524
ASVR	2010	Family	Myrtaceae	1.178855482	-0.037284283	2.394995247	0.056409544	-0.432832443	-1.251463763	0.385798877	0.273954421	0.02130233	-0.888526878	-2.846002388	1.068948631	0.342188524	0.019651679
ASVR	2010	Family	Oleaceae	-0.253358454	-1.392357678	0.88564077	0.615144793	0.169905332	-0.826014213	1.165824876	0.698685955	-0.116891287	-0.587018403	-3.672322102	2.498285296	0.657952351	-0.25761022
ASVR	2010	Family	Pandaceae	-0.410946434	-0.727793247	-0.094099621	0.025790486	0.102060933	-0.619995285	0.824117151	0.683347654	-0.24908343	0.851163501	-3.435704444	5.138031447	0.482938944	-0.372707462
ASVR	2010	Family	Pentaphylacaceae	2.635690505	1.674399544	3.596981466	0.000158402	-1.325370199	-1.928317739	-0.72242266	0.000767205	0.703496374	0.010762594	-1.573457492	1.59498268	0.987884409	0.666443654
ASVR	2010	Family	Phyllanthaceae	0.400255245	-0.299612713	1.100123204	0.236518773	-0.305828372	-0.833102828	0.221446084	0.230318669	0.043911143	-0.264241538	-1.30580256	0.777319484	0.587767326	-0.014257054
ASVR	2010	Family	Podocarpaceae	2.813953823	1.46807362	4.159834027	0.004380976	-1.170773937	-1.707499179	-0.634048694	0.003751696	0.877087158	0.448289251	-0.501438706	1.398017208	0.230062722	0.906468388
ASVR	2010	Family	Polygalaceae	-0.501047136	-1.960893987	0.958799715	0.394588346	0.296703182	-0.761876469	1.355282832	0.479918035	-0.085638285	-0.76328858	-4.553027909	3.026450748	0.567143533	-0.273159439
ASVR	2010	Family	Primulaceae	-0.221554208	-0.611207566	0.16809915	0.239083677	0.154149916	-0.224300585	0.532600417	0.392265756	-0.016609472	-0.077387391	-0.692477727	0.537702945	0.786978886	-0.101350838
ASVR	2010	Family	Proteaceae	-1.243771284	-2.949911801	0.462369233	0.119804598	1.156674912	-0.604863583	2.918213407	0.152230095	0.235577016	6.030250265	-4.466723961	16.52722449	0.185941519	0.415937807
ASVR	2010	Family	Rosaceae	0.129501813	-0.055932749	0.314936375	0.112778025	-0.35709156	-0.509445109	-0.204738011	0.004988804	0.931785547	-0.072646987	-0.429215389	0.283921415	0.473144153	0.926080474
ASVR	2010	Family	Rubiaceae	0.817282814	0.068972853	1.565592775	0.03460799	-0.229571954	-0.994151769	0.535007861	0.527844683	-0.043158999	-0.764329211	-2.565423402	1.036764979	0.373382804	-0.054931647
ASVR	2010	Family	Rutaceae	0.144609211	-1.28778221	1.577000633	0.82175772	-0.036711128	-1.148325253	1.074902997	0.941165121	-0.124185004	-0.707418606	-3.101191179	1.686353967	0.507220086	-0.200999777
ASVR	2010	Family	Sabiaceae	-0.083381148	-0.692705142	0.525942845	0.739354806	0.128873202	-0.417172007	0.674918411	0.570547825	-0.117720063	-0.952236544	-1.319917569	-0.58455552	0.00198189	0.899673545
ASVR	2010	Family	Salicaceae	0.292583634	-0.337610626	0.922777894	0.266880558	-0.682734439	-1.374409061	0.008940184	0.051875698	0.565620054	0.578861666	-1.507476404	2.665199736	0.442270345	0.540296706
ASVR	2010	Family	Sapindaceae	-0.637528454	-1.413696313	0.138639406	0.093225037	0.276928645	-0.201492241	0.755349531	0.213385417	0.098433072	0.13556433	-0.576783623	0.847912283	0.657880267	-0.015140585
ASVR	2010	Family	Sapotaceae	0.199491578	-0.793499534	1.19248269	0.65550949	-0.067870276	-0.843444429	0.707703878	0.845111731	-0.119302423	0.516152874	-0.451930969	1.484236717	0.247795235	-0.042486799
ASVR	2010	Family	Styracaceae	-1.506055073	-6.980024398	3.967914252	0.48750798	0.647716585	-2.32398738	3.619420551	0.577728158	-0.145156396	5.617901596	-11.80584654	23.04164973	0.380346421	-0.130209289
ASVR	2010	Family	Symplocaceae	0.322152287	-0.353235821	0.997540396	0.321580535	0.031473845	-0.468169083	0.531116774	0.89383698	-0.075391076	-0.463450745	-0.909615066	-0.017286424	0.042959804	0.183511687
ASVR	2010	Family	Theaceae	4.133458844	1.498503187	6.768414501	0.006807892	-2.018954253	-3.458499823	-0.579408684	0.011982079	0.512453393	0.785209501	-2.594903686	4.165322688	0.599870568	0.465829672
ASVR	2015	Family	Altingiaceae	0.284515468	-1.031032078	1.600063014	0.615666361	-0.233508566	-0.849605217	0.382588085	0.389495903	-0.020394574	-0.074775832	-1.244102103	1.094550439	0.875868331	-0.217891569
ASVR	2015	Family	Annonaceae	0.186327869	-0.327615887	0.700271625	0.441781784	-0.027197955	-0.493044835	0.438648925	0.900070979	-0.089273914	-0.050260247	-0.921195204	0.820674709	0.900237441	-0.19622354
ASVR	2015	Family	Apocynaceae	-0.299782372	-0.71546827	0.115903526	0.122940343	0.078993296	-0.33830104	0.496287633	0.647115307	-0.145740639	0.327683415	-0.4238963	1.07926313	0.292718001	-0.048188795
ASVR	2015	Family	Aquifoliaceae	0.00646568	-1.890122553	1.903053914	0.992024822	-0.055690981	-1.598084016	1.486702055	0.915777283	-0.327490655	-2.125059902	-5.733162149	1.483042345	0.126775354	0.527123834
ASVR	2015	Family	Araliaceae	-0.516289331	-1.513357399	0.480778736	0.266653539	0.351844435	-0.269544792	0.973233663	0.227945555	0.072631606	0.133232026	-1.056965503	1.323429555	0.798866352	-0.049346329
ASVR	2015	Family	Bignoniaceae	-0.342087321	-2.83293862	2.148763978	0.722361949	-0.09640053	-2.09880171	1.906000651	0.900122714	-0.244441605	3.012457416	-15.95501184	21.97992667	0.648044089	-0.529045465
ASVR	2015	Family	Burseraceae	-0.73571406	-1.665181055	0.193752936	0.092892809	0.732800914	-0.201125431	1.666727258	0.094900893	0.428308085	0.313646016	-2.438794435	3.066086467	0.740912816	0.269756094
ASVR	2015	Family	Cannabaceae	2.709353762	1.692574004	3.726133521	0.0002756	-1.979449976	-2.753964883	-1.204935069	0.000364398	0.789392836	0.983444066	-1.938210468	3.9050986	0.452206897	0.779281967
ASVR	2015	Family	Cardiopteridaceae	1.456013846	0.281717388	2.630310304	0.02623313	-0.964609093	-2.346026457	0.416808271	0.124560146	0.355557399	0.772770508	-7.146800329	8.692341344	0.776478877	0.16750291
ASVR	2015	Family	Clusiaceae	1.290708194	0.147133132	2.434283256	0.031485609	-0.973847788	-1.734762051	-0.212933526	0.018388708	0.461408584	0.642489159	-1.628703403	2.913681722	0.524985615	0.421449051
ASVR	2015	Family	Dilleniaceae	0.66819913	0.410077731	0.926320529	0.000241929	-0.436376514	-0.618156923	-0.254596104	0.000416119	0.740191963	0.013669453	-0.27943341	0.306772316	0.917004673	0.708137917
ASVR	2015	Family	Dipterocarpaceae	-1.343978519	-5.708284609	3.02032757	0.399343573	1.052520215	-1.871096333	3.976136762	0.335027604	0.072491671	-1.676165917	-26.61139873	23.2590669	0.799632532	-0.335407308
ASVR	2015	Family	Ebenaceae	0.097638517	-1.104522273	1.299799306	0.861374336	0.168955239	-0.827931468	1.165841947	0.716215041	-0.077281395	0.536522138	-2.744328896	3.817373171	0.723168065	-0.169482783
ASVR	2015	Family	Elaeocarpaceae	-0.2185098	-1.542251557	1.105231957	0.635709556	-0.073936006	-1.027956741	0.880084729	0.821102392	-0.306835033	0.427687269	-2.333404051	3.18877859	0.573700495	-0.604013368
ASVR	2015	Family	Euphorbiaceae	1.198222818	-0.610917802	3.007363438	0.168292909	-0.463150619	-1.641967524	0.715666286	0.39724914	-0.021456107	2.414923736	-0.356307077	5.186154549	0.079338063	0.236335239
ASVR	2015	Family	Fabaceae	-0.109903707	-1.201891427	0.982084013	0.827076476	0.047144103	-0.631283354	0.72557156	0.880032744	-0.097369216	-0.132923658	-2.170627037	1.904779721	0.885938867	-0.216356155
ASVR	2015	Family	Fagaceae	1.615616556	0.002665331	3.228567781	0.049678649	-0.452606156	-1.191661281	0.28644897	0.206863617	0.056633826	-0.207681814	-1.471221991	1.055858364	0.724380982	-0.017026533
ASVR	2015	Family	Juglandaceae	0.308951463	-1.928085497	2.545988422	0.761838201	-0.300763678	-1.642254356	1.040727	0.624223231	-0.080236787	-1.799357371	-4.790883428	1.192168685	0.202853049	0.020325906
ASVR	2015	Family	Lauraceae	1.755332598	0.396201166	3.11446403	0.015316056	-0.603691475	-1.529387445	0.322004495	0.182337938	0.06572914	1.400099488	-2.019385167	4.819584142	0.38987285	0.050824111
ASVR	2015	Family	Magnoliaceae	-0.423317477	-1.450894131	0.604259178	0.338067229	0.102050636	-0.454053899	0.658155172	0.656989368	-0.148869265	0.48618035	-0.537514847	1.509875546	0.257729934	-0.000979014
ASVR	2015	Family	Malvaceae	-0.081936933	-0.713156563	0.549282697	0.780413183	0.105468825	-0.326068183	0.537005834	0.601341536	-0.062947274	0.056213524	-0.496557912	0.60898496	0.825308519	-0.163269513
ASVR	2015	Family	Melastomataceae	-0.076771791	-1.846086076	1.692542494	0.89891806	-0.02524828	-2.812612092	2.762115532	0.978813046	-0.332964104	0.970365146	-29.38143547	31.32216576	0.90318844	-0.980706391
ASVR	2015	Family	Moraceae	0.583125775	-0.68475893	1.851010481	0.333154059	-0.168580082	-0.953666583	0.616506418	0.645727398	-0.069198219	-0.064162833	-1.552444984	1.424119317	0.92537109	-0.175033786
ASVR	2015	Family	Myrtaceae	1.156836043	-0.017927913	2.3316	0.0531004	-0.410988841	-1.187650124	0.365672442	0.273567747	0.021453272	-1.151987819	-2.868446103	0.564470465	0.16935185	0.100237982
ASVR	2015	Family	Oleaceae	-0.074855918	-1.758299478	1.608587643	0.916905294	-0.008260875	-1.366174664	1.349652914	0.988605924	-0.166623582	-1.017968826	-6.036646244	4.000708591	0.624346159	-0.327754319
ASVR	2015	Family	Pentaphylacaceae	2.399730438	1.328347531	3.471113346	0.000674718	-1.178697763	-1.830095586	-0.52729994	0.002703452	0.611733689	0.2701929	-1.307478156	1.847863957	0.703216985	0.571553388
ASVR	2015	Family	Phyllanthaceae	-0.119848049	-0.943848325	0.704152227	0.754871433	0.063339191	-0.550849253	0.677527635	0.824602305	-0.085823487	-0.10670211	-1.287535033	1.074130812	0.844470327	-0.189583599
ASVR	2015	Family	Podocarpaceae	3.586118628	1.996931321	5.175305935	0.005563198	-1.529981757	-2.220935602	-0.839027911	0.005872931	0.924039349	0.293875232	-2.044405354	2.632155819	0.642845872	0.900593229
ASVR	2015	Family	Polygalaceae	-0.78762199	-3.14124264	1.56599866	0.364995339	0.457504065	-1.155903626	2.070911756	0.433346308	-0.048664898	-3.44447651	-10.03142748	3.142474457	0.153355318	0.554538504
ASVR	2015	Family	Primulaceae	-0.246933472	-0.671167518	0.177300574	0.228772296	0.14630635	-0.259685823	0.552298524	0.447577159	-0.030396958	-0.322162253	-0.914949987	0.270625481	0.256777767	0.00531396
ASVR	2015	Family	Proteaceae	-1.199577	-2.988074252	0.588920252	0.145285594	1.072087687	-0.759729961	2.903905335	0.192797035	0.173939213	4.575449881	-5.38451298	14.53541274	0.271186926	0.265956774
ASVR	2015	Family	Rubiaceae	0.437082082	-0.366150118	1.240314281	0.260846683	0.095460253	-0.715294348	0.906214854	0.803191138	-0.071589639	-1.06619317	-2.537095112	0.404708771	0.140245414	0.038884935
ASVR	2015	Family	Rutaceae	0.097008812	-1.104812987	1.29883061	0.85697106	0.005313959	-0.887048829	0.897676747	0.989379999	-0.124973483	-0.387692417	-2.199944493	1.424559659	0.628491903	-0.240341536
ASVR	2015	Family	Sabiaceae	0.067246986	-0.697297337	0.83179131	0.797731318	0.022379	-0.38683476	0.43159276	0.872914992	-0.320005561	0.026635808	-0.802138401	0.855410017	0.902683906	-0.961256826
ASVR	2015	Family	Salicaceae	0.400201177	-0.59078023	1.391182583	0.288952794	-0.739742222	-1.847177839	0.367693396	0.123501167	0.468017065	0.423160198	-3.73838716	4.584707555	0.704454671	0.2717263
ASVR	2015	Family	Sapindaceae	-0.735699926	-1.684997354	0.213597502	0.109531905	0.286123806	-0.284745898	0.85699351	0.274622288	0.048142359	0.244291116	-0.675766753	1.164348986	0.539948784	-0.037510639
ASVR	2015	Family	Sapotaceae	0.560922947	-0.243340272	1.365186167	0.146437755	-0.471021597	-1.077398505	0.135355311	0.111025951	0.197045612	-0.000472145	-0.772750533	0.771806243	0.998886873	0.082338116
ASVR	2015	Family	Styracaceae	-0.882159069	-7.358256015	5.593937878	0.724496161	0.294074249	-3.127061832	3.715210329	0.823099292	-0.232450651	9.786904202	-12.37571951	31.94952792	0.254572276	0.009087983
ASVR	2015	Family	Symplocaceae	1.234805865	0.338288253	2.131323476	0.01104703	-0.636816056	-1.253619568	-0.020012544	0.04403641	0.237995903	-0.16982309	-1.649833982	1.310187802	0.805272326	0.17351506
ASVR	2015	Family	Theaceae	5.072269892	2.240681928	7.903857856	0.003294903	-2.495810254	-4.009599706	-0.982020802	0.005222153	0.599194979	0.826822714	-3.879751171	5.533396599	0.690284372	0.552957339
ASVR	2010	Order	Apiales	-0.360767797	-1.165562557	0.444026963	0.331501981	0.268516934	-0.243515228	0.780549097	0.261069562	0.048868064	0.188979221	-0.551972278	0.92993072	0.565464922	-0.033316124
ASVR	2010	Order	Aquifoliales	1.495801507	0.888548077	2.103054936	0.000346401	-1.084478424	-1.613357257	-0.555599591	0.001221674	0.672310222	0.261614424	-1.092190187	1.615419035	0.667683622	0.640278115
ASVR	2010	Order	Dilleniales	0.446443591	0.129302257	0.763584925	0.011104839	-0.293485356	-0.518608295	-0.068362418	0.016244679	0.434938519	-0.175960514	-0.51230866	0.160387632	0.262130577	0.462151674
ASVR	2010	Order	Ericales	1.634243048	0.209394473	3.059091622	0.027721793	-0.219208583	-1.169919263	0.731502097	0.62671736	-0.056753151	-4.555430052	-8.043095381	-1.067764723	0.0147354	0.316492289
ASVR	2010	Order	Fabales	-0.190936538	-0.798381833	0.416508756	0.503385637	0.165838786	-0.213056292	0.544733863	0.356071883	-0.006032515	-0.748734095	-1.565500556	0.068032366	0.06835557	0.219139118
ASVR	2010	Order	Fagales	1.992648097	0.696881405	3.288414789	0.005773636	-0.550842011	-1.161453967	0.059769945	0.072923848	0.180500642	-0.068485457	-1.073669714	0.9366988	0.883511968	0.107824584
ASVR	2010	Order	Gentianales	1.062746488	0.410070508	1.715422467	0.003783392	-0.365703708	-0.977777734	0.246370318	0.219262676	0.045419037	-0.982874468	-2.383178582	0.417429645	0.152110915	0.134546741
ASVR	2010	Order	Lamiales	-0.030275822	-1.342450044	1.281898399	0.959513617	0.050303212	-1.104866585	1.20547301	0.923687823	-0.109914392	0.034012089	-4.364946218	4.432970396	0.986211383	-0.248604075
ASVR	2010	Order	Laurales	2.292322156	1.091196327	3.493447984	0.001200285	-0.991359749	-1.852102928	-0.13061657	0.027186744	0.270496966	-0.602193263	-4.040107154	2.835720629	0.709395859	0.219182463
ASVR	2010	Order	Magnoliales	0.585356027	-0.135533456	1.30624551	0.102922407	-0.379311668	-0.918598653	0.159975318	0.152575126	0.085500281	0.102391641	-1.351827625	1.556610907	0.880624299	0.011231171
ASVR	2010	Order	Malpighiales	0.758361174	-0.459559105	1.976281452	0.201559474	-0.066134903	-0.876909695	0.744639889	0.862835658	-0.074356692	0.069975411	-2.338310973	2.478261796	0.950563724	-0.16349782
ASVR	2010	Order	Malvales	0.211929748	-0.999202653	1.423062148	0.709675486	-0.020317711	-0.821161353	0.780525931	0.956827213	-0.083057552	0.554998844	-0.632926087	1.742923776	0.325889318	-0.077901353
ASVR	2010	Order	Myrtales	1.053170691	-0.070702185	2.177043567	0.063970925	-0.320256848	-1.085040853	0.444527157	0.382102936	-0.013140603	-0.856346892	-2.684396362	0.971702578	0.32755166	-0.009897297
ASVR	2010	Order	Oxalidales	0.009034861	-0.845402725	0.863472447	0.979366531	-0.094909675	-0.773450363	0.583631013	0.733866313	-0.169754771	-0.225746	-1.286787842	0.835295841	0.58647423	-0.344872801
ASVR	2010	Order	Podocarpales	2.813953823	1.46807362	4.159834027	0.004380976	-1.170773937	-1.707499179	-0.634048694	0.003751696	0.877087158	0.448289251	-0.501438706	1.398017208	0.230062722	0.906468388
ASVR	2010	Order	Proteales	-0.225488541	-0.976020334	0.525043251	0.513832049	0.15467318	-0.455269637	0.764615997	0.580253398	-0.071917421	-1.095483509	-2.174964004	-0.016003014	0.047401625	0.284141701
ASVR	2010	Order	Rosales	1.259279597	-0.052304845	2.570864039	0.058482197	-0.475056476	-1.326477286	0.376364333	0.249534653	0.031341199	1.920469801	0.276731138	3.564208463	0.025671364	0.318592026
ASVR	2010	Order	Sapindales	0.266841834	-0.446818341	0.980502008	0.428010462	0.132293551	-0.342711866	0.607298967	0.552342366	-0.054874262	-0.276912601	-0.802969697	0.249144496	0.268026563	-0.020040973
ASVR	2010	Order	Saxifragales	0.165854387	-0.694986866	1.026695641	0.662486577	-0.137508034	-0.580895383	0.305879316	0.487176971	-0.061318842	-0.253940153	-0.721562565	0.213682258	0.232217385	0.043323386
ASVR	2015	Order	Apiales	-0.516289331	-1.513357399	0.480778736	0.266653539	0.351844435	-0.269544792	0.973233663	0.227945555	0.072631606	0.133232026	-1.056965503	1.323429555	0.798866352	-0.049346329
ASVR	2015	Order	Aquifoliales	1.78470149	1.272405115	2.296997865	4.24E-05	-1.294917941	-1.769455446	-0.820380435	0.000234645	0.81091292	-0.220407082	-1.752573198	1.311759033	0.743716189	0.78741446
ASVR	2015	Order	Dilleniales	0.66819913	0.410077731	0.926320529	0.000241929	-0.436376514	-0.618156923	-0.254596104	0.000416119	0.740191963	0.013669453	-0.27943341	0.306772316	0.917004673	0.708137917
ASVR	2015	Order	Ericales	1.63521834	0.057954482	3.212482199	0.043217319	-0.241934244	-1.265421757	0.781553269	0.618141267	-0.055744307	-4.640392239	-8.487088569	-0.793695909	0.022041822	0.274146794
ASVR	2015	Order	Fabales	-0.279270172	-1.038004476	0.479464132	0.435044364	0.225919568	-0.250689729	0.702528865	0.319196808	0.007318635	-0.71240713	-2.064339347	0.639525087	0.267547183	0.04034621
ASVR	2015	Order	Fagales	1.928923881	0.273809222	3.584038539	0.025973666	-0.559076369	-1.321753438	0.2036007	0.136211658	0.106587108	-0.129432107	-1.502278687	1.243414473	0.839403981	0.029168122
ASVR	2015	Order	Gentianales	0.974105044	0.317484337	1.63072575	0.006901721	-0.322014914	-0.917124071	0.273094243	0.263400524	0.025511762	-1.25476191	-2.639448998	0.129925178	0.071806544	0.203156197
ASVR	2015	Order	Lamiales	0.568506831	-1.067118502	2.204132164	0.451910911	-0.55715421	-1.809198914	0.694890494	0.340399236	0.001332577	-0.964265558	-4.400502404	2.471971287	0.535687157	-0.067618655
ASVR	2015	Order	Laurales	1.755332598	0.396201166	3.11446403	0.015316056	-0.603691475	-1.529387445	0.322004495	0.182337938	0.06572914	1.400099488	-2.019385167	4.819584142	0.38987285	0.050824111
ASVR	2015	Order	Magnoliales	0.628428601	-0.018565238	1.27542244	0.055977167	-0.388944573	-0.857568424	0.079679278	0.096251688	0.136602469	0.16474337	-1.089298791	1.418785532	0.779583111	0.070995287
ASVR	2015	Order	Malpighiales	0.545801524	-0.776741031	1.868344078	0.388830303	0.058015949	-0.792901614	0.908933513	0.885159126	-0.075128787	-0.494155865	-2.684173068	1.695861337	0.631852039	-0.141726781
ASVR	2015	Order	Malvales	0.059473467	-1.067501196	1.18644813	0.910361144	0.067155756	-0.674973128	0.80928464	0.847000588	-0.0798353	0.41571069	-0.615842372	1.447263752	0.394065999	-0.099372612
ASVR	2015	Order	Myrtales	1.03982847	-0.060478592	2.140135532	0.062025962	-0.300513843	-1.035174313	0.434146626	0.392907056	-0.015896704	-1.016754841	-2.756067669	0.722557987	0.226896369	0.030508162
ASVR	2015	Order	Oxalidales	0.090448509	-0.824557542	1.005454559	0.809535256	-0.268669371	-0.955843131	0.418504388	0.361008996	0.001681154	0.428563261	-1.204901015	2.062027537	0.506699156	-0.101744856
ASVR	2015	Order	Podocarpales	3.586118628	1.996931321	5.175305935	0.005563198	-1.529981757	-2.220935602	-0.839027911	0.005872931	0.924039349	0.293875232	-2.044405354	2.632155819	0.642845872	0.900593229
ASVR	2015	Order	Proteales	-0.175339276	-0.763137179	0.412458627	0.510978004	0.089640682	-0.276645713	0.455927076	0.587988332	-0.081927788	-0.031107913	-0.371084187	0.308868361	0.834874395	-0.228274681
ASVR	2015	Order	Rosales	0.7759485	-0.707449448	2.259346448	0.278868907	-0.197047453	-1.175476748	0.781381842	0.670639974	-0.061466917	1.897683141	-0.474064412	4.269430693	0.106818289	0.08245602
ASVR	2015	Order	Sapindales	0.221073524	-0.489078953	0.931226	0.507414405	0.141880272	-0.321946671	0.605707215	0.514677859	-0.047734821	-0.244485058	-0.761272464	0.272302347	0.31663878	-0.037255606
ASVR	2015	Order	Saxifragales	0.576894674	-0.618751365	1.772540714	0.282429022	-0.322250134	-0.892291663	0.247791396	0.215854181	0.115426488	-0.112868563	-1.229318393	1.003581267	0.805321539	-0.047341719
ASVR	2010	Superorder	Asteranae	2.244459065	0.861019162	3.627898968	0.003877227	-0.470031892	-1.405070204	0.46500642	0.297211039	0.012650352	-0.440880272	-6.673762954	5.792002411	0.880078772	-0.067515801
ASVR	2010	Superorder	Dillenianae	0.446443591	0.129302257	0.763584925	0.011104839	-0.293485356	-0.518608295	-0.068362418	0.016244679	0.434938519	-0.175960514	-0.51230866	0.160387632	0.262130577	0.462151674
ASVR	2010	Superorder	Magnolianae	1.988147853	1.158416045	2.817879661	0.000178228	-0.670527172	-1.254629645	-0.086424698	0.027608976	0.268948583	-0.312600917	-1.904706742	1.279504909	0.676375439	0.219924479
ASVR	2010	Superorder	NA	2.750387514	1.51518989	3.985585138	0.00347832	-1.05956035	-1.558104667	-0.561016034	0.004126821	0.871198623	-0.103376043	-1.181963661	0.975211575	0.780289644	0.833430485
ASVR	2010	Superorder	Proteanae	-0.225488541	-0.976020334	0.525043251	0.513832049	0.15467318	-0.455269637	0.764615997	0.580253398	-0.071917421	-1.095483509	-2.174964004	-0.016003014	0.047401625	0.284141701
ASVR	2010	Superorder	Rosanae	3.346352706	2.738608611	3.954096802	2.32E-08	-0.92046499	-1.254361381	-0.5865686	4.78E-05	0.711154559	-0.281098793	-1.010013769	0.447816183	0.41720258	0.704471034
ASVR	2010	Superorder	Saxifraganae	0.165854387	-0.694986866	1.026695641	0.662486577	-0.137508034	-0.580895383	0.305879316	0.487176971	-0.061318842	-0.253940153	-0.721562565	0.213682258	0.232217385	0.043323386
ASVR	2015	Superorder	Asteranae	2.329348055	0.773502273	3.885193837	0.006520948	-0.531213484	-1.55075017	0.488323202	0.280676095	0.018716841	-1.415120359	-7.996616223	5.166375505	0.647838535	-0.043963437
ASVR	2015	Superorder	Dillenianae	0.66819913	0.410077731	0.926320529	0.000241929	-0.436376514	-0.618156923	-0.254596104	0.000416119	0.740191963	0.013669453	-0.27943341	0.306772316	0.917004673	0.708137917
ASVR	2015	Superorder	Magnolianae	1.895439976	1.046611651	2.744268301	0.000332174	-0.585952197	-1.152179495	-0.019724898	0.043547067	0.222136912	-0.769081628	-2.510108569	0.971945313	0.354808272	0.217704733
ASVR	2015	Superorder	NA	3.07344354	0.804541731	5.342345348	0.022984415	-1.193319876	-2.195085229	-0.191554522	0.032201478	0.76973858	-0.173632924	-3.423492218	3.07622637	0.839555184	0.663499141
ASVR	2015	Superorder	Proteanae	-0.175339276	-0.763137179	0.412458627	0.510978004	0.089640682	-0.276645713	0.455927076	0.587988332	-0.081927788	-0.031107913	-0.371084187	0.308868361	0.834874395	-0.228274681
ASVR	2015	Superorder	Rosanae	3.51036992	2.779204625	4.241535215	1.18E-07	-1.010046539	-1.402385045	-0.617708034	9.20E-05	0.681330147	-0.368640842	-1.280037893	0.542756209	0.395473165	0.675759725
ASVR	2015	Superorder	Saxifraganae	0.576894674	-0.618751365	1.772540714	0.282429022	-0.322250134	-0.892291663	0.247791396	0.215854181	0.115426488	-0.112868563	-1.229318393	1.003581267	0.805321539	-0.047341719
