# Supplementary material for: Individual size variation reduces spatial variation in abundance of tree community assemblage, not of tree populations
Source: Ecol Evol. 2017 Nov 9;7(24):10815–28. doi: 10.1002/ece3.3594 (PMC5743614; doi:10.1002/ece3.3594)
Supplement: Supplementary file 8 [file ECE3-7-10815-s008.csv]

Relationship	Year	Rank	Name	lm_intercept	lm_intercept_lb	lm_intercept_ub	lm_intercept_p	lm_slope	lm_slope_lb	lm_slope_ub	lm_slope_p	lm_adjr2	qm_qcoef	qm_qcoef_lb	qm_qcoef_ub	qm_qcoef_p	qm_adjr2
body size TL	2010	Species	Acronychia pedunculata	0.259242596	-1.158088125	1.676573316	0.711057963	0.594434382	-0.947897468	2.136766232	0.436942444	-0.012783008	-6.094599728	-16.90979396	4.720594506	0.258125412	-0.00130391
body size TL	2010	Species	Actinodaphne glaucina	-3.72665629	-7.236760845	-0.216551735	0.040778629	5.838944716	1.182153543	10.49573589	0.021996227	0.54584035	19.45895883	-34.21471314	73.13263081	0.394143058	0.535665168
body size TL	2010	Species	Adinandra hainanensis	-1.806428035	-2.365893545	-1.246962524	1.62E-08	2.987920307	2.330876633	3.64496398	3.55E-13	0.552491491	-2.802483826	-4.813546789	-0.791420864	0.007053765	0.594592262
body size TL	2010	Species	Aidia canthioides	-0.654598154	-2.542308683	1.233112374	0.464495809	0.965034874	-1.803139299	3.733209047	0.462171412	-0.033636837	-13.02656312	-35.20091726	9.14779101	0.222509924	0.021164063
body size TL	2010	Species	Alniphyllum fortunei	-1.461562371	-11.83072931	8.907604569	0.715492705	2.498587842	-6.676326814	11.6735025	0.491672845	-0.093686584	3.86595037	-64.02867459	71.76057533	0.867754208	-0.442460075
body size TL	2010	Species	Alphonsea monogyna	-2.278688431	-3.10623551	-1.451141351	2.50E-06	3.489258075	2.448463377	4.530052773	6.03E-08	0.550035754	-1.361302125	-5.020830344	2.298226094	0.455195107	0.544599944
body size TL	2010	Species	Alseodaphne hainanensis	-2.113071997	-8.251459632	4.025315638	0.393316577	2.917174781	-4.611924847	10.44627441	0.34260077	0.03048595	3.70210972	-52.56786377	59.97208321	0.847564239	-0.27406717
body size TL	2010	Species	Alseodaphne rugosa	-0.400327711	-6.668660866	5.868005444	0.867875536	0.311366419	-8.563044824	9.185777661	0.927083591	-0.247041555	7.586578494	-63.57794193	78.75109892	0.756768677	-0.60128447
body size TL	2010	Species	Alstonia rostrata	-0.386390145	-2.510097534	1.737317244	0.603188548	1.922111009	-0.35034723	4.194569249	0.074300277	0.609596723	-0.189910992	-29.16071302	28.78089103	0.980060029	0.414627923
body size TL	2010	Species	Altingia obovata	-1.86527581	-6.407975556	2.677423935	0.282446992	3.131282611	-1.182568968	7.44513419	0.104027873	0.520168038	5.67467604	-27.22026081	38.56961289	0.535271808	0.43569767
body size TL	2010	Species	Amesiodendron chinense	-1.953309836	-2.731461727	-1.175157945	0.00014316	3.481926191	2.597399212	4.36645317	1.83E-06	0.848064377	-2.391230191	-4.338807551	-0.443652831	0.020569684	0.900385156
body size TL	2010	Species	Antidesma bunius	-2.701384547	-6.313406418	0.910637323	0.112566564	3.863393095	-0.775319254	8.502105444	0.085216786	0.373929825	-3.702012948	-35.1274123	27.7233864	0.760012261	0.237796925
body size TL	2010	Species	Antidesma maclurei	0.014653639	-4.286913259	4.316220536	0.993619468	0.297274306	-5.255110372	5.849658984	0.900051651	-0.163338943	-8.408852558	-54.5991442	37.78143908	0.65949536	-0.337428597
body size TL	2010	Species	Antidesma montanum	-2.729901332	-5.131087038	-0.328715626	0.030096803	4.158490753	1.430598506	6.886383001	0.007291864	0.521352718	-0.82974477	-19.78801655	18.12852701	0.922092294	0.462206566
body size TL	2010	Species	Aphananthe cuspidata	-2.936032497	-5.030657823	-0.84140717	0.011350249	4.39993248	1.39637405	7.403490909	0.009028362	0.499539438	-16.64700056	-35.12712248	1.833121358	0.071418506	0.634255873
body size TL	2010	Species	Aporosa dioica	-2.991520037	-5.369948202	-0.613091873	0.01987868	4.264964775	1.160806646	7.369122904	0.013227697	0.501063687	-8.598690603	-31.6693422	14.47196099	0.407384552	0.486739116
body size TL	2010	Species	Ardisia obtusa	1.098657152	-5.547775343	7.745089647	0.670103654	-2.751957316	-14.3921909	8.888276268	0.547408968	-0.128448599	-116.8954392	-217.4839793	-16.30689912	0.034316764	0.729355196
body size TL	2010	Species	Ardisia quinquegona	-1.408288238	-10.35585154	7.539275061	0.702503972	1.509933568	-15.6870122	18.70687934	0.830367782	-0.18789723	64.3971117	-569.3758115	698.1700349	0.79185233	-0.455903688
body size TL	2010	Species	Baccaurea ramiflora	-2.818688819	-8.410750844	2.773373206	0.251664931	3.376704447	-2.367480681	9.120889576	0.191155935	0.176214929	0.692750829	-37.6467441	39.03224576	0.962394324	-0.029083853
body size TL	2010	Species	Beilschmiedia intermedia	0.689279281	-4.305460758	5.68401932	0.6902391	0.710449276	-4.211594806	5.632493357	0.677219845	-0.245715042	-9.440185114	-25.55728821	6.676917985	0.127924845	0.552505041
body size TL	2010	Species	Bridelia balansae	-1.038852691	-4.528497592	2.450792211	0.454951628	2.063972474	-2.156359829	6.284304777	0.246063323	0.144379218	-9.961302689	-48.37142103	28.44881565	0.46968794	0.07027603
body size TL	2010	Species	Canarium album	-2.9071232	-4.230219005	-1.584027394	0.000144584	4.446459602	2.728881817	6.164037386	1.94E-05	0.535600129	-7.554878211	-14.36335158	-0.746404844	0.031227408	0.6086851
body size TL	2010	Species	Castanopsis chinensis	0.158283755	-1.184279669	1.500847179	0.810682486	1.091837128	-0.056120056	2.239794312	0.061440352	0.091158186	1.679282155	-4.473240891	7.831805202	0.579573701	0.067492043
body size TL	2010	Species	Castanopsis fabri	0.358773298	-1.946003112	2.663549707	0.654335884	1.55864278	-0.469160519	3.586446079	0.091994964	0.554744986	-9.584819155	-30.87882195	11.70918364	0.19239657	0.767726021
body size TL	2010	Species	Castanopsis hainanensis	-1.892379962	-3.707093224	-0.077666701	0.041742861	2.948167888	1.115495419	4.780840357	0.003066353	0.316596245	3.819592146	-4.583891406	12.2230757	0.354383649	0.313291404
body size TL	2010	Species	Castanopsis jianfenglingensis	-3.518144945	-5.559078434	-1.477211456	0.002973821	4.611082295	2.538751876	6.683412713	0.000473614	0.656986244	3.952897932	-9.849750271	17.75554613	0.537739769	0.637447434
body size TL	2010	Species	Castanopsis jucunda	-2.667664689	-4.707628755	-0.627700624	0.018604024	4.384951938	2.110322669	6.659581207	0.003267887	0.752219158	-6.42026265	-12.2557518	-0.5847735	0.036753298	0.885627286
body size TL	2010	Species	Castanopsis kawakamii	-1.203123566	-3.639097031	1.232849899	0.300254974	2.50852811	-0.465046132	5.482102351	0.090304234	0.169411184	-3.881688451	-26.81004072	19.04666382	0.713894936	0.099170378
body size TL	2010	Species	Cinnamomum burmannii	-2.152998728	-2.676285823	-1.629711632	1.99E-08	3.670346767	2.983011759	4.357681776	1.83E-10	0.840987453	-2.000629787	-5.233008117	1.231748542	0.212050851	0.845596676
body size TL	2010	Species	Cinnamomum liangii	-0.770935979	-2.498922048	0.957050091	0.303340791	2.219938509	0.141952379	4.29792464	0.040493314	0.521589476	-10.00029298	-19.3825772	-0.61800875	0.041582132	0.812500196
body size TL	2010	Species	Cinnamomum parthenoxylon	-2.360589378	-4.677813889	-0.043364868	0.047172377	3.388486633	1.000132513	5.776840754	0.014794286	0.672145052	-6.155858289	-9.027593193	-3.284123385	0.003999454	0.958416713
body size TL	2010	Species	Cleistanthus sumatranus	0.291757282	-1.991636078	2.575150642	0.740685922	0.747676293	-1.821342606	3.316695193	0.464378368	-0.074590257	-2.669382943	-22.93657868	17.59781279	0.703303938	-0.353518697
body size TL	2010	Species	Cleyera obscurinervia	-4.165161941	-6.60541289	-1.724910991	0.007103706	6.114824982	2.235351314	9.994298649	0.009808452	0.719844523	-25.19807344	-54.58148479	4.185337914	0.075909006	0.855127349
body size TL	2010	Species	Cratoxylum cochinchinense	-3.177372248	-4.239718238	-2.115026257	0.000198432	4.702092333	3.484658084	5.919526583	3.88E-05	0.91151373	3.755769205	-5.25227602	12.76381443	0.346992225	0.912026671
body size TL	2010	Species	Cryptocarya chinensis	-1.738709049	-5.656158285	2.178740187	0.252672717	3.308478899	-1.309973187	7.926930984	0.106956889	0.512040318	-12.68092079	-31.89745434	6.535612765	0.104887999	0.854509083
body size TL	2010	Species	Cryptocarya maclurei	-2.192287063	-4.255844359	-0.128729767	0.039469722	3.473916992	1.032608019	5.915225966	0.009977788	0.451442376	-0.60795831	-17.846455	16.63053838	0.938157587	0.390922279
body size TL	2010	Species	Cryptocarya metcalfiana	-2.351035785	-4.6157449	-0.08632667	0.044069987	3.65060031	0.874829826	6.426370793	0.018180695	0.572026289	-6.004819642	-24.22617728	12.216538	0.435583449	0.550890542
body size TL	2010	Species	Cyclobalanopsis bella	-5.769288228	-16.27489311	4.736316648	0.178843353	6.176896091	-2.849826171	15.20361835	0.117600766	0.483367551	36.80476687	-60.25219765	133.8617314	0.244347672	0.667555111
body size TL	2010	Species	Cyclobalanopsis championii	-0.17767421	-1.682392002	1.327043583	0.792295889	1.755953401	0.552857382	2.959049421	0.009848466	0.534349476	-0.499427822	-6.047567723	5.04871208	0.837504759	0.471250343
body size TL	2010	Species	Cyclobalanopsis neglecta	-2.371468253	-4.496772258	-0.246164248	0.034171215	2.776153077	0.590656295	4.961649858	0.020896248	0.553030481	-3.537501326	-10.09351924	3.018516588	0.224081467	0.612670814
body size TL	2010	Species	Cyclobalanopsis patelliformis	-1.520950975	-2.785338914	-0.256563036	0.020345738	2.654937514	1.579982536	3.729892493	2.98E-05	0.488936038	-1.187523375	-3.6159117	1.240864951	0.322907492	0.489316997
body size TL	2010	Species	Dacrycarpus imbricatus	1.154346792	-2.257862888	4.566556472	0.450029945	-0.45232941	-4.25968476	3.35502594	0.7868885	-0.130115893	-17.75847247	-33.52103847	-1.995906476	0.032995699	0.418308057
body size TL	2010	Species	Dacrydium pectinatum	-0.733511715	-1.997916528	0.530893098	0.242875473	1.965641021	0.897210437	3.034071605	0.000878526	0.349256318	-1.214343449	-3.521728903	1.093042005	0.287560901	0.354241504
body size TL	2010	Species	Dalbergia hainanensis	-1.818381906	-2.986950992	-0.649812821	0.006049869	3.245128307	2.094579561	4.395677052	9.09E-05	0.77775373	-0.280015734	-5.057172461	4.497140992	0.897428871	0.753541174
body size TL	2010	Species	Daphniphyllum oldhamii	-0.762945786	-3.204506194	1.678614621	0.48399876	1.74684829	-0.836786502	4.330483082	0.153903994	0.162835596	-4.541387726	-20.21105996	11.1282845	0.504832082	0.098842372
body size TL	2010	Species	Daphniphyllum paxianum	-3.238386267	-4.52169873	-1.955073805	0.001298632	4.727599502	3.154522665	6.300676339	0.000580397	0.907238684	-1.719364906	-11.20651621	7.767786399	0.641283824	0.890950832
body size TL	2010	Species	Daphniphyllum paxianum�	2.813163783	-6.161489484	11.78781705	0.392012956	-2.779950166	-12.10068929	6.540788954	0.41255522	-0.025394088	-6.48995107	-114.428038	101.4481359	0.820054763	-0.488287298
body size TL	2010	Species	Decaspermum gracilentum	-3.281684781	-4.604807539	-1.958562022	0.000198119	5.111414313	3.427435097	6.795393529	3.46E-05	0.784295451	-11.91387106	-17.60524174	-6.222500379	0.000888599	0.925279183
body size TL	2010	Species	Decaspermum hainanense	0.827526763	-2.724386038	4.379439565	0.614975499	0.056639076	-3.778444892	3.891723044	0.974396584	-0.0998809	-7.784931511	-34.49061318	18.92075016	0.526126705	-0.165763025
body size TL	2010	Species	Decaspermum montanum	-0.979833566	-1.927285662	-0.03238147	0.042950618	2.092540705	1.138891252	3.046190159	5.78E-05	0.273688916	-4.909135565	-8.759885105	-1.058386024	0.01358149	0.349299488
body size TL	2010	Species	Dillenia turbinata	-2.046890411	-2.726283167	-1.367497655	2.47E-07	3.258260859	2.461642237	4.054879481	1.56E-10	0.592426927	-5.460235838	-8.295588755	-2.624882922	0.000344468	0.689471787
body size TL	2010	Species	Diospyros hainanensis	-1.833148519	-3.089502598	-0.576794439	0.007387095	3.029228464	1.625338537	4.433118391	0.000391162	0.576479007	3.222808188	-2.42512952	8.870745896	0.239500375	0.591636708
body size TL	2010	Species	Diospyros howii	-1.695516141	-2.57805344	-0.812978841	0.000349248	2.897924203	1.761881768	4.033966639	5.81E-06	0.355711872	-4.814301927	-11.02934089	1.400737032	0.125653715	0.375651875
body size TL	2010	Species	Diospyros morrisiana	-2.771441464	-4.194752957	-1.348129971	0.00060894	4.196005985	2.267552289	6.124459682	0.000199906	0.482758581	3.454302881	-10.45729663	17.36590239	0.609270781	0.463166692
body size TL	2010	Species	Diospyros tutcheri	-1.267831256	-1.756717905	-0.778944608	1.71E-05	2.778489047	2.202324411	3.354653682	5.39E-10	0.796848028	-2.368317269	-5.550292708	0.813658169	0.137283431	0.80782315
body size TL	2010	Species	Diplospora dubia	-3.151351842	-4.073738946	-2.228964737	9.09E-09	4.708623827	3.219408789	6.197838865	5.83E-08	0.430400139	-9.590545932	-21.28427098	2.103179114	0.105765886	0.448916824
body size TL	2010	Species	Endospermum chinense	-0.648679012	-17.9262627	16.62890467	0.921996203	1.388214044	-11.28246249	14.05889058	0.776150864	-0.221737578	126.6892911	46.38897492	206.9896073	0.01521717	0.826763405
body size TL	2010	Species	Engelhardia hainanensis	-1.554747474	-3.410780234	0.301285286	0.09441699	2.781779205	0.687455474	4.876102936	0.01264066	0.304803598	-9.288065107	-28.73434481	10.15821459	0.323018596	0.307086108
body size TL	2010	Species	Engelhardia roxburghiana	-1.819049537	-2.891281476	-0.746817599	0.002060997	3.048274469	2.008271536	4.088277402	5.64E-06	0.634026013	-2.855751231	-6.529952745	0.818450283	0.12025239	0.661862307
body size TL	2010	Species	Eurya acuminatissima	-0.777380911	-1.788019562	0.23325774	0.114028332	1.709904738	0.401885564	3.017923913	0.01669826	0.473293617	-10.49175339	-19.27667305	-1.706833737	0.025623926	0.718625845
body size TL	2010	Species	Eurya ciliata	-2.598620944	-4.177800236	-1.019441653	0.004752251	4.08095798	1.887655812	6.274260147	0.002275926	0.625696577	8.048337556	-19.66173963	35.75841474	0.521860093	0.601267462
body size TL	2010	Species	Eurya cuneata	0.276171195	-1.582456138	2.134798529	0.756836882	0.255583619	-1.907483318	2.418650556	0.805401336	-0.058349807	-7.242550413	-24.44977388	9.964673058	0.38382228	-0.07141818
body size TL	2010	Species	Eurya hainanensis	-3.275575909	-6.007492793	-0.543659024	0.024488556	4.940092819	1.269852224	8.610333414	0.014580558	0.489618899	-20.40026686	-47.45471371	6.654179992	0.117771603	0.598883366
body size TL	2010	Species	Eurya loquaiana	-4.953945988	-10.79900823	0.891116253	0.073957332	6.673466561	-0.131575989	13.47850911	0.052434283	0.686030745	-19.57179278	-90.47535428	51.33176873	0.35689078	0.723827684
body size TL	2010	Species	Eurya nitida	-1.768035567	-5.318896598	1.782825465	0.211230948	3.39462191	-1.596429067	8.385672888	0.119068681	0.479513847	-9.078401215	-105.1911884	87.03438595	0.723803241	0.278828427
body size TL	2010	Species	Ficus fistulosa	-2.018483224	-3.708693611	-0.328272837	0.021896018	3.418040667	1.219716801	5.616364533	0.004285756	0.337301444	12.398244	-4.523741143	29.32022915	0.14056486	0.384792024
body size TL	2010	Species	Ficus langkokensis	2.09925263	-0.251323499	4.44982876	0.072595353	-0.73750562	-2.922073892	1.447062651	0.450930091	-0.047494674	11.74774656	-13.34379342	36.83928654	0.295576574	-0.002733325
body size TL	2010	Species	Ficus nervosa	-2.02679689	-4.16458207	0.110988289	0.060790119	3.137152507	0.967249923	5.307055092	0.009154204	0.460177888	-2.288342396	-11.85504142	7.27835663	0.601569498	0.419096059
body size TL	2010	Species	Ficus vasculosa	-1.288444096	-2.210795778	-0.366092414	0.007133542	2.581141581	1.473151365	3.689131797	2.23E-05	0.290620278	-6.334592467	-12.50157526	-0.167609675	0.044314664	0.334051958
body size TL	2010	Species	Garcinia oblongifolia	-2.341114034	-3.342267243	-1.339960826	2.40E-05	3.595767095	2.426133211	4.765400979	1.62E-07	0.448041021	-12.67192745	-17.26421209	-8.079642808	1.48E-06	0.668501481
body size TL	2010	Species	Gironniera subaequalis	-1.205662443	-1.890742121	-0.520582765	0.000784823	2.326006225	1.449304628	3.202707822	1.29E-06	0.272625813	-0.068910272	-4.974966234	4.837145691	0.977730869	0.262243024
body size TL	2010	Species	Glochidion wrightii	-2.824876875	-5.990524852	0.340771101	0.074284481	4.061554069	0.126393542	7.996714596	0.044395649	0.308023759	-5.881904947	-29.36754026	17.60373036	0.579467284	0.252684442
body size TL	2010	Species	Goniothalamus chinensis	-1.647198617	-2.475503545	-0.81889369	0.002202382	2.857457763	1.964977812	3.749937714	0.00012939	0.87561699	-1.239223716	-6.142201732	3.6637543	0.559006385	0.863582781
body size TL	2010	Species	Goniothalamus howii	-1.86993243	-4.060563289	0.320698428	0.076822097	3.476582942	0.958136698	5.995029186	0.018574543	0.732475424	2.927576839	-25.07735269	30.93250637	0.761262714	0.655992179
body size TL	2010	Species	Gonocaryum lobbianum	-2.8453975	-3.909362787	-1.781432213	6.33E-06	4.243412934	2.83497136	5.651854509	9.10E-07	0.543176936	-12.22415607	-21.72370871	-2.724603431	0.013464888	0.618535591
body size TL	2010	Species	Helicia cochinchinensis	-3.63429483	-5.118142333	-2.150447326	0.000146056	5.268416304	3.402497978	7.134334629	3.78E-05	0.721157271	-3.994622983	-14.1250991	6.135853132	0.407096484	0.71542479
body size TL	2010	Species	Helicia formosana	-0.125052449	-3.224545945	2.974441047	0.924573591	1.285958131	-2.216205239	4.7881215	0.403542352	-0.028312746	-16.10862228	-47.42764887	15.21040431	0.243369443	0.085685163
body size TL	2010	Species	Helicia hainanensis	-4.583030102	-7.459088922	-1.706971283	0.007991535	6.487638925	2.646754725	10.32852312	0.00612585	0.696737957	-9.014523305	-29.62234829	11.59330168	0.311885308	0.709537609
body size TL	2010	Species	Heritiera parvifolia	-2.243843938	-2.966927352	-1.520760523	2.82E-07	3.66844394	2.697330525	4.639557356	4.54E-09	0.609271271	-2.237406494	-5.736712117	1.261899129	0.202768791	0.616565702
body size TL	2010	Species	Ixonanthes reticulata	-0.863676168	-3.887839561	2.160487226	0.538847466	1.72986747	-0.757482864	4.217217805	0.152281896	0.112992196	-7.330944707	-21.15383878	6.491949365	0.260872753	0.150323052
body size TL	2010	Species	Lannea coromandelica	-3.476662791	-5.039205737	-1.914119845	0.002284691	5.270873872	3.100833303	7.440914441	0.001543668	0.863588433	-6.499505908	-19.50417563	6.505163814	0.237552258	0.884894182
body size TL	2010	Species	Lindera kwangtungensis	0.624122531	-5.837785074	7.086030136	0.82103429	-0.002399485	-6.799663805	6.794864835	0.999338808	-0.166666522	-3.559983192	-57.63177272	50.51180633	0.87224011	-0.392025491
body size TL	2010	Species	Lindera robusta	1.11233512	-2.791378847	5.016049087	0.473136017	-0.884283706	-5.423902409	3.655334998	0.617334523	-0.164822949	-25.10959968	-74.54726562	24.32806625	0.204432494	0.169862928
body size TL	2010	Species	Liquidambar formosana	-2.509904873	-3.440842353	-1.578967392	3.19E-05	3.729629449	2.847851335	4.611407563	1.23E-07	0.823647934	-1.881669093	-4.063810093	0.300471908	0.085955246	0.846467543
body size TL	2010	Species	Lirianthe albosericea	-3.702180762	-5.831661112	-1.572700412	0.008480035	5.107982194	2.195206339	8.02075805	0.008226185	0.819535282	2.935094187	-15.43997523	21.31016361	0.646237659	0.778462806
body size TL	2010	Species	Litchi chinensis	-1.947283791	-9.066361749	5.171794167	0.489882786	2.894507785	-5.456971782	11.24598735	0.390403058	-0.015026814	-15.18974865	-83.33434409	52.9548468	0.529250027	-0.158963395
body size TL	2010	Species	Lithocarpus amygdalifolius	-1.165549279	-3.902694643	1.571596084	0.302571757	2.714968109	0.604097655	4.825838563	0.023354427	0.70153141	0.25239156	-10.01943701	10.52422014	0.942595202	0.602851363
body size TL	2010	Species	Lithocarpus corneus	1.661289602	-5.588282162	8.910861366	0.518610156	-0.815886508	-6.852586219	5.220813203	0.696132908	-0.255885156	-12.31547639	-76.80570891	52.17475613	0.497632938	-0.40840111
body size TL	2010	Species	Lithocarpus elmerrillii	-0.838325849	-9.218676229	7.542024531	0.771091021	2.473800079	-5.458372031	10.40597219	0.394112194	-0.003746474	25.36039398	-60.54848578	111.2692737	0.331804245	0.16661776
body size TL	2010	Species	Lithocarpus handelianus	-1.019114474	-2.474855162	0.436626214	0.155443283	2.01843942	0.639676775	3.397202065	0.007236012	0.371299107	0.549442857	-5.742862299	6.841748013	0.853285705	0.32478583
body size TL	2010	Species	Lithocarpus longipedicellatus	-2.009979887	-3.887024621	-0.132935153	0.038222796	3.306949875	1.266550665	5.347349085	0.004758413	0.522589256	-2.286470631	-10.95907037	6.386129112	0.565603776	0.489711106
body size TL	2010	Species	Lithocarpus silvicolarum	-2.405045646	-3.734722856	-1.075368435	0.001031369	3.307078323	1.930196392	4.683960253	4.63E-05	0.485319209	-5.178496813	-8.220752569	-2.136241057	0.001830695	0.651055858
body size TL	2010	Species	Lithocarpus silvicolarum�	2.383869601	-2.542112474	7.309851676	0.29010303	-0.976723395	-5.504437439	3.550990649	0.625668125	-0.101897821	-35.43810086	-56.05147766	-14.82472406	0.005643857	0.674492324
body size TL	2010	Species	Lithocarpus skanianus	0.075853449	-3.766669368	3.918376267	0.96304222	1.20642084	-1.965386335	4.378228015	0.387922423	-0.019485998	-5.859030687	-23.43951486	11.72145348	0.430748195	-0.066793525
body size TL	2010	Species	Litsea acutivena	-1.193648362	-6.071236321	3.683939597	0.556917841	2.315297539	-3.336572929	7.967168007	0.340526768	0.017826329	1.912471203	-35.26659348	39.09153588	0.893338611	-0.221488346
body size TL	2010	Species	Litsea baviensis	-1.187220441	-3.506980678	1.132539795	0.276770228	2.312741543	-0.402359468	5.027842554	0.086096411	0.213405094	0.292385437	-18.98549293	19.57026381	0.972956677	0.115216019
body size TL	2010	Species	Litsea coreana	-2.795719107	-4.03226465	-1.559173563	0.000112207	4.109817865	2.370838923	5.848796808	6.69E-05	0.500246035	-4.620411685	-15.30270737	6.061884004	0.378588116	0.495871375
body size TL	2010	Species	Litsea cubeba	-7.971901154	-15.08851752	-0.855284789	0.035867653	9.13110922	1.527635625	16.73458281	0.028990088	0.669254142	-51.90157282	-148.7051069	44.90196123	0.18649728	0.776197673
body size TL	2010	Species	Litsea variabilis	-2.429354451	-3.209724389	-1.648984513	2.01E-07	3.835887609	2.82806745	4.843707769	2.40E-09	0.592952404	-3.981733762	-9.347760105	1.384292581	0.141322501	0.605656993
body size TL	2010	Species	Machilus chinensis	-0.387377613	-3.295103699	2.520348474	0.772662299	1.467540041	-1.845802178	4.780882261	0.34697585	-0.002374793	1.297815022	-25.52630941	28.12193945	0.915248257	-0.112269341
body size TL	2010	Species	Machilus microcarpa	-0.193053424	-2.164051131	1.777944284	0.775667135	0.784189525	-1.826809516	3.395188566	0.409677587	-0.022079757	-9.370499833	-21.94647452	3.20547485	0.085063411	0.750268551
body size TL	2010	Species	Machilus monticola	-2.257205107	-3.91020568	-0.604204533	0.009432427	3.533675766	1.431975508	5.635376024	0.001937972	0.297124382	-6.684674315	-16.90182407	3.532475437	0.189508325	0.319535667
body size TL	2010	Species	Machilus nanmu	-2.610844079	-3.966862083	-1.254826076	0.002627356	3.97089353	2.418982022	5.522805038	0.00051576	0.816544179	-0.977096146	-9.135727626	7.181535334	0.779356771	0.788988382
body size TL	2010	Species	Machilus pomifera	-3.088336074	-5.346798713	-0.829873436	0.011498163	4.597154955	1.773279045	7.421030864	0.004018617	0.471143569	-4.830231187	-35.20022182	25.53975944	0.732905682	0.429421993
body size TL	2010	Species	Maclurodendron oligophlebium	-0.857672554	-2.302775467	0.58743036	0.236088739	2.049245218	0.466844632	3.631645804	0.012677902	0.144806066	-9.764981084	-19.66392891	0.133966744	0.053000797	0.214739815
body size TL	2010	Species	Mallotus hookerianus	-2.647464448	-3.98461661	-1.310312287	0.000328568	3.872540265	2.054595154	5.690485376	0.000139048	0.358394054	1.782160776	-8.389316144	11.9536377	0.722976082	0.339824864
body size TL	2010	Species	Meliosma angustifolia	-0.898793761	-2.718625587	0.921038065	0.31424605	1.788564137	-0.051814	3.628942273	0.056144206	0.135604277	-6.767013358	-15.34139772	1.807371003	0.11462696	0.208475018
body size TL	2010	Species	Meliosma squamulata	-4.617437516	-12.45071305	3.215838013	0.157325795	7.509725385	-4.375371839	19.39482261	0.137868368	0.432106041	-173.8492362	-373.0617628	25.36329035	0.064175326	0.894173944
body size TL	2010	Species	Michelia shiluensis	-1.235609379	-3.718926262	1.247707505	0.293535302	1.931793952	-0.086099459	3.949687363	0.058716915	0.24398531	3.305731258	-4.54707411	11.15853663	0.365827011	0.236876096
body size TL	2010	Species	Microdesmis caseariifolia	-3.267846966	-6.021030474	-0.514663459	0.024537196	4.70896223	0.287019495	9.130904966	0.03909244	0.29622538	-26.26175259	-51.97906137	-0.544443821	0.046232887	0.509096765
body size TL	2010	Species	Myrsine linearis	-3.180944531	-10.73892073	4.377031664	0.272871437	4.743471875	-9.207387942	18.69433169	0.358437926	0.040970076	51.86281867	-679.0094026	782.73504	0.788970253	-0.374481369
body size TL	2010	Species	Neolitsea hainanensis	0.02533476	-1.384384722	1.435054242	0.957987437	0.783016177	-0.544235866	2.11026822	0.157084034	0.386971436	-1.713250628	-13.49429716	10.0677959	0.59538972	0.230995034
body size TL	2010	Species	Neolitsea oblongifolia	-2.875116702	-7.082006551	1.331773147	0.11790314	4.51321162	-1.192075634	10.21849887	0.086366298	0.571633578	-20.02788746	-34.01202943	-6.043745488	0.025338098	0.967850559
body size TL	2010	Species	Neolitsea obtusifolia	-1.209600611	-3.210216023	0.791014801	0.200746312	2.182411985	0.006897546	4.357926424	0.049432581	0.325914809	-0.568465249	-14.89095204	13.75402155	0.9278559	0.230585108
body size TL	2010	Species	Neolitsea pulchella	-0.764701735	-4.704572594	3.175169125	0.666327913	1.454202446	-3.247893137	6.156298029	0.496013934	-0.057751782	-11.73208574	-52.01133379	28.54716231	0.513158985	-0.132138318
body size TL	2010	Species	Nephelium topengii	-1.49645441	-2.848030115	-0.144878705	0.034005404	2.891491636	1.579465686	4.203517587	0.000950706	0.733942791	-2.294859504	-7.440766251	2.851047242	0.326674957	0.737616816
body size TL	2010	Species	Olea brachiata	-2.436536066	-5.79536411	0.922291978	0.137097417	3.58087212	0.094686969	7.067057271	0.04511667	0.278118051	-25.36025712	-54.48669128	3.766177033	0.080387339	0.439511847
body size TL	2010	Species	Olea dioica	-0.473540733	-9.846124845	8.89904338	0.882476269	0.827605769	-9.73983032	11.39504186	0.819266523	-0.306284628	27.39603397	-213.8342061	268.6262741	0.673421755	-0.750447494
body size TL	2010	Species	Olea europaea	-2.2230843	-4.195308031	-0.250860569	0.037095455	4.040370849	1.589589481	6.491152216	0.013482398	0.868967531	-6.751534065	-44.85390357	31.35083544	0.525462489	0.847711283
body size TL	2010	Species	Olea hainanensis	-1.858029562	-2.851889619	-0.864169504	0.002209478	3.201344977	2.050774079	4.351915875	0.000141956	0.79431146	-0.820724438	-8.313855702	6.672406826	0.806963548	0.770431068
body size TL	2010	Species	Ormosia balansae	-0.329877987	-3.135947421	2.476191447	0.783287305	1.380244437	-1.013474314	3.773963189	0.207955305	0.12397992	-1.65566306	-13.86534585	10.55401973	0.741604421	-0.026284143
body size TL	2010	Species	Ormosia howii	-3.790392147	-5.411696186	-2.169088109	0.002904973	5.356807062	3.395748	7.317866123	0.00162107	0.918723862	-2.527095313	-16.5907126	11.53652197	0.607459802	0.902283494
body size TL	2010	Species	Ormosia pinnata	-3.43546628	-4.10625956	-2.764673001	0.000142044	5.976393952	4.990699644	6.962088261	7.30E-05	0.982601549	0.250455548	-9.645034311	10.14594541	0.940873993	0.976852126
body size TL	2010	Species	Ostodes paniculata	1.520286016	-0.100491226	3.141063257	0.06150399	-0.022014302	-1.488625666	1.444597063	0.971892647	-0.166404417	-4.141057823	-12.67726798	4.395152333	0.267614503	-0.067632561
body size TL	2010	Species	Pentaphylax euryoides	-2.380866297	-3.318971629	-1.442760965	1.14E-05	3.446320875	2.268337758	4.624303991	1.11E-06	0.503132453	-2.873966712	-7.623831531	1.875898107	0.226751355	0.510825666
body size TL	2010	Species	Pertusadina hainanensis	-1.753947559	-3.463419767	-0.04447535	0.046116951	3.140660823	1.075028661	5.206292985	0.011313139	0.704078163	8.980060237	-15.607861	33.56798147	0.367923936	0.705739943
body size TL	2010	Species	Polyalthia cerasoides	-2.927424858	-9.704388789	3.849539073	0.296583506	3.904219515	-6.997983652	14.80642268	0.376363394	-0.002286358	-116.2335925	-172.3168218	-60.15036313	0.007093673	0.913787429
body size TL	2010	Species	Polyspora hainanensis	-1.615371758	-2.879331873	-0.351411643	0.017852492	3.09087623	1.731132786	4.450619674	0.000609506	0.717849137	2.427266906	-5.571647582	10.42618139	0.503915546	0.700888106
body size TL	2010	Species	Psychotria asiatica	-3.802894748	-4.680297328	-2.925492169	2.20E-11	5.772828115	4.447504176	7.098152054	1.90E-11	0.612231274	-2.904780987	-11.9260152	6.11645323	0.520116843	0.607386974
body size TL	2010	Species	Pterospermum heterophyllum	-0.476386271	-2.082848603	1.130076061	0.513398191	2.029057402	0.412357828	3.645756977	0.020070137	0.450423989	-6.327634259	-9.444691541	-3.210576978	0.001965849	0.853650582
body size TL	2010	Species	Radermachera frondosa	-1.826142178	-5.006284895	1.35400054	0.199941433	2.932957332	-0.572214677	6.43812934	0.084145202	0.376722665	-8.633764666	-34.84619305	17.57866372	0.412195329	0.355626365
body size TL	2010	Species	Reevesia longipetiolata	-4.940722198	-11.84531194	1.963867548	0.107204852	7.467865119	-4.188645775	19.12437601	0.134192862	0.44110506	-72.09031534	-291.2267607	147.04613	0.292580996	0.581199047
body size TL	2010	Species	Reevesia thyrsoidea	-3.563253334	-5.110390484	-2.016116184	0.000443086	4.952865393	2.856478812	7.049251974	0.000365877	0.70830921	4.981431873	-6.701538397	16.66440214	0.35997144	0.7062634
body size TL	2010	Species	Rhodamnia dumetorum	-0.584059756	-1.893945044	0.725825531	0.355128701	1.470894502	-0.067927759	3.009716762	0.059567351	0.175957794	-8.944375594	-19.84867719	1.959925996	0.099804781	0.285227162
body size TL	2010	Species	Sarcosperma laurinum	-2.229875745	-3.22008222	-1.239669269	3.94E-05	3.523309425	2.323670375	4.722948476	3.50E-07	0.408720924	-4.196905839	-9.213368164	0.819556487	0.098992718	0.430466926
body size TL	2010	Species	Schefflera heptaphylla	-2.469925221	-3.026181267	-1.913669175	4.11E-12	3.963139363	3.357579661	4.568699066	2.74E-18	0.760332803	-3.808615643	-5.53503101	-2.082200276	4.93E-05	0.822584835
body size TL	2010	Species	Schefflera minutistellata	0.128666311	-2.001465155	2.258797778	0.898174275	1.171912743	-0.983728262	3.327553748	0.261267766	0.026385654	1.87253373	-8.120394092	11.86546155	0.690260066	-0.04029813
body size TL	2010	Species	Schima argentea	-2.405484753	-6.520135908	1.709166403	0.159750022	3.353828174	-0.440411981	7.148068329	0.067123206	0.633472624	-6.690265167	-15.58359243	2.203062093	0.083646835	0.91187021
body size TL	2010	Species	Schima crenata	-0.582969913	-1.609962449	0.444022624	0.257890105	1.859437957	0.835334437	2.883541477	0.000718905	0.237915258	1.435818207	-4.572388275	7.444024689	0.631316936	0.222648168
body size TL	2010	Species	Schima superba	-2.790475032	-6.409310158	0.828360094	0.111021235	4.049591701	-0.057720581	8.156903982	0.052506027	0.356675166	-9.678065188	-31.7018679	12.34573752	0.323582991	0.370716263
body size TL	2010	Species	Streblus zeylanicus	-1.575293614	-7.228299464	4.077712235	0.482293127	2.982173484	-4.613587788	10.57793476	0.336953986	0.036280635	-33.25814898	-117.6829748	51.16667684	0.298760142	0.156801174
body size TL	2010	Species	Styrax agrestis	-2.236933091	-4.212007137	-0.261859045	0.033345587	3.325777256	1.412912424	5.238642088	0.006583472	0.759757031	2.213437222	-6.305494074	10.73236852	0.510582322	0.734268378
body size TL	2010	Species	Symplocos anomala	-1.766008591	-6.021160428	2.489143245	0.334814223	3.132837592	-1.780568448	8.046243631	0.162132426	0.219402159	-70.38188006	-245.7040887	104.9403285	0.327477517	0.255481345
body size TL	2010	Species	Symplocos cochinchinensis	-1.853101358	-3.329818479	-0.376384238	0.018126784	2.737862217	1.145640073	4.330084362	0.002788617	0.500699002	-3.850974171	-9.244225602	1.542277261	0.144348384	0.55518413
body size TL	2010	Species	Symplocos crassilimba	-2.738675548	-6.364287495	0.886936398	0.103976663	4.34460481	-0.420547305	9.109756926	0.0645677	0.519602145	4.125221711	-58.09735989	66.34780332	0.846414819	0.368835269
body size TL	2010	Species	Symplocos heishanensis	-3.07777724	-6.801031671	0.645477192	0.083386514	4.43349242	0.248395993	8.618588847	0.042337064	0.604769891	27.26466876	3.15991049	51.36942703	0.036771676	0.900928546
body size TL	2010	Species	Symplocos lancifolia	-2.545053795	-3.641178806	-1.448928784	0.000417023	4.108884446	2.740606326	5.477162567	5.42E-05	0.799158801	-2.035550622	-7.288874759	3.217773516	0.40352698	0.794395309
body size TL	2010	Species	Symplocos poilanei	-2.102857995	-3.032993715	-1.172722275	7.21E-05	3.224354531	2.164793576	4.283915487	8.63E-07	0.557105841	-2.157349823	-7.223630947	2.908931302	0.390483447	0.553423015
body size TL	2010	Species	Symplocos singuliflora	-3.889188259	-6.817014148	-0.961362371	0.014836935	5.290299521	0.85131628	9.729282763	0.024554114	0.385311553	12.17665902	-42.59465348	66.94797153	0.622036129	0.330471768
body size TL	2010	Species	Symplocos viridissima	-0.604055133	-1.936736718	0.728626451	0.352322827	1.671969175	0.15493384	3.189004509	0.032691248	0.196678609	-6.930550166	-13.23832724	-0.62277309	0.033275202	0.362598048
body size TL	2010	Species	Syndiclis chinensis	-4.097803569	-5.110519395	-3.085087744	8.36E-07	6.357061264	4.970489825	7.743632702	2.01E-07	0.873991247	-7.137782595	-14.36048883	0.08492364	0.052343835	0.901533454
body size TL	2010	Species	Syzygium acuminatissimum�	-3.246951583	-5.047421687	-1.446481478	0.005654262	5.171135508	3.021917783	7.320353232	0.001610919	0.861283665	0.465240256	-15.0523479	15.98282841	0.937658512	0.826904436
body size TL	2010	Species	Syzygium championii	-0.793399562	-2.773298753	1.186499629	0.406467575	1.333226656	-1.143456719	3.80991003	0.269195081	0.019396859	-21.47312074	-33.58375892	-9.362482556	0.00193976	0.483201681
body size TL	2010	Species	Syzygium chunianum	-0.510101245	-6.731283383	5.711080893	0.831079313	1.375283779	-4.496008039	7.246575597	0.550930313	-0.130465614	22.25938116	-27.71919888	72.23796119	0.25137563	0.097252938
body size TL	2010	Species	Syzygium hancei	-2.004772145	-2.857250798	-1.152293493	3.85E-05	3.305659931	2.332410558	4.278909304	9.05E-08	0.594868698	-3.513254564	-7.601354684	0.574845556	0.089451052	0.620346793
body size TL	2010	Species	Syzygium hancei�	-5.3390572	-7.181358802	-3.496755597	3.86E-05	9.347242009	5.799269558	12.89521446	9.31E-05	0.710785336	-54.52355407	-138.0747467	29.02763853	0.178738379	0.734319951
body size TL	2010	Species	Syzygium odoratum	-4.760611792	-6.737195977	-2.784027607	0.000105788	7.267324552	4.052353432	10.48229567	0.000199569	0.563688186	6.777002838	-16.61367057	30.16767625	0.546135603	0.546139803
body size TL	2010	Species	Syzygium rysopodum	-0.914207831	-2.042650192	0.21423453	0.091763247	1.853872205	0.634923623	3.072820787	0.011300198	0.704207875	-2.216346397	-12.37785124	7.945158445	0.577476137	0.661311047
body size TL	2010	Species	Syzygium tephrodes	-2.705935944	-3.56570941	-1.846162478	0.000945068	4.547800317	3.417860766	5.677739867	0.000365067	0.961202286	-3.264662936	-9.033241353	2.503915482	0.169498207	0.975145021
body size TL	2010	Species	Tabernaemontana bovina	-1.975222613	-4.047782855	0.097337629	0.05984679	2.736318164	-0.323321553	5.795957881	0.074735584	0.193255598	-19.64793658	-59.05298612	19.75711296	0.292573642	0.21007966
body size TL	2010	Species	Triadica cochinchinensis	-4.501074523	-8.713499295	-0.28864975	0.038558482	4.49136507	0.836441237	8.146288903	0.020902388	0.371318965	1.884735358	-12.11936279	15.88883351	0.767706182	0.30858636
body size TL	2010	Species	Vatica mangachapoi	-2.743563635	-3.666752335	-1.820374935	5.87E-07	4.392043535	3.296337659	5.487749411	9.61E-10	0.630938805	-4.807232411	-10.11636763	0.501902809	0.074572352	0.653175352
body size TL	2010	Species	Wendlandia uvariifolia	-2.545034961	-6.16383681	1.073766889	0.148182474	3.78628821	-0.578996151	8.151572572	0.082079635	0.199124392	3.626933048	-29.71921679	36.97308289	0.811166065	0.116083897
body size TL	2010	Species	Xanthophyllum hainanense	-0.462843189	-1.486499949	0.560813572	0.366046175	1.576066904	0.517016542	2.635117267	0.004561709	0.167723986	-1.578224144	-5.930355865	2.773907578	0.467386873	0.157766605
body size TL	2015	Species	Acronychia pedunculata	0.259242596	-1.158088125	1.676573316	0.711057963	0.594434382	-0.947897468	2.136766232	0.436942444	-0.012783008	-6.094599728	-16.90979396	4.720594506	0.258125412	-0.00130391
body size TL	2015	Species	Actinodaphne glaucina	-3.72665629	-7.236760845	-0.216551735	0.040778629	5.838944716	1.182153543	10.49573589	0.021996227	0.54584035	19.45895883	-34.21471314	73.13263081	0.394143058	0.535665168
body size TL	2015	Species	Adinandra hainanensis	-1.806428035	-2.365893545	-1.246962524	1.62E-08	2.987920307	2.330876633	3.64496398	3.55E-13	0.552491491	-2.802483826	-4.813546789	-0.791420864	0.007053765	0.594592262
body size TL	2015	Species	Aidia canthioides	-0.654598154	-2.542308683	1.233112374	0.464495809	0.965034874	-1.803139299	3.733209047	0.462171412	-0.033636837	-13.02656312	-35.20091726	9.14779101	0.222509924	0.021164063
body size TL	2015	Species	Alniphyllum fortunei	-1.461562371	-11.83072931	8.907604569	0.715492705	2.498587842	-6.676326814	11.6735025	0.491672845	-0.093686584	3.86595037	-64.02867459	71.76057533	0.867754208	-0.442460075
body size TL	2015	Species	Alphonsea monogyna	-2.278688431	-3.10623551	-1.451141351	2.50E-06	3.489258075	2.448463377	4.530052773	6.03E-08	0.550035754	-1.361302125	-5.020830344	2.298226094	0.455195107	0.544599944
body size TL	2015	Species	Alseodaphne hainanensis	-2.113071997	-8.251459632	4.025315638	0.393316577	2.917174781	-4.611924847	10.44627441	0.34260077	0.03048595	3.70210972	-52.56786377	59.97208321	0.847564239	-0.27406717
body size TL	2015	Species	Alseodaphne rugosa	-0.400327711	-6.668660866	5.868005444	0.867875536	0.311366419	-8.563044824	9.185777661	0.927083591	-0.247041555	7.586578494	-63.57794193	78.75109892	0.756768677	-0.60128447
body size TL	2015	Species	Alstonia rostrata	-0.386390145	-2.510097534	1.737317244	0.603188548	1.922111009	-0.35034723	4.194569249	0.074300277	0.609596723	-0.189910992	-29.16071302	28.78089103	0.980060029	0.414627923
body size TL	2015	Species	Altingia obovata	-1.86527581	-6.407975556	2.677423935	0.282446992	3.131282611	-1.182568968	7.44513419	0.104027873	0.520168038	5.67467604	-27.22026081	38.56961289	0.535271808	0.43569767
body size TL	2015	Species	Amesiodendron chinense	-1.953309836	-2.731461727	-1.175157945	0.00014316	3.481926191	2.597399212	4.36645317	1.83E-06	0.848064377	-2.391230191	-4.338807551	-0.443652831	0.020569684	0.900385156
body size TL	2015	Species	Antidesma bunius	-2.701384547	-6.313406418	0.910637323	0.112566564	3.863393095	-0.775319254	8.502105444	0.085216786	0.373929825	-3.702012948	-35.1274123	27.7233864	0.760012261	0.237796925
body size TL	2015	Species	Antidesma maclurei	0.014653639	-4.286913259	4.316220536	0.993619468	0.297274306	-5.255110372	5.849658984	0.900051651	-0.163338943	-8.408852558	-54.5991442	37.78143908	0.65949536	-0.337428597
body size TL	2015	Species	Antidesma montanum	-2.729901332	-5.131087038	-0.328715626	0.030096803	4.158490753	1.430598506	6.886383001	0.007291864	0.521352718	-0.82974477	-19.78801655	18.12852701	0.922092294	0.462206566
body size TL	2015	Species	Aphananthe cuspidata	-2.936032497	-5.030657823	-0.84140717	0.011350249	4.39993248	1.39637405	7.403490909	0.009028362	0.499539438	-16.64700056	-35.12712248	1.833121358	0.071418506	0.634255873
body size TL	2015	Species	Aporosa dioica	-2.991520037	-5.369948202	-0.613091873	0.01987868	4.264964775	1.160806646	7.369122904	0.013227697	0.501063687	-8.598690603	-31.6693422	14.47196099	0.407384552	0.486739116
body size TL	2015	Species	Ardisia obtusa	1.098657152	-5.547775343	7.745089647	0.670103654	-2.751957316	-14.3921909	8.888276268	0.547408968	-0.128448599	-116.8954392	-217.4839793	-16.30689912	0.034316764	0.729355196
body size TL	2015	Species	Ardisia quinquegona	-1.408288238	-10.35585154	7.539275061	0.702503972	1.509933568	-15.6870122	18.70687934	0.830367782	-0.18789723	64.3971117	-569.3758115	698.1700349	0.79185233	-0.455903688
body size TL	2015	Species	Baccaurea ramiflora	-2.818688819	-8.410750844	2.773373206	0.251664931	3.376704447	-2.367480681	9.120889576	0.191155935	0.176214929	0.692750829	-37.6467441	39.03224576	0.962394324	-0.029083853
body size TL	2015	Species	Beilschmiedia intermedia	0.689279281	-4.305460758	5.68401932	0.6902391	0.710449276	-4.211594806	5.632493357	0.677219845	-0.245715042	-9.440185114	-25.55728821	6.676917985	0.127924845	0.552505041
body size TL	2015	Species	Bridelia balansae	-1.038852691	-4.528497592	2.450792211	0.454951628	2.063972474	-2.156359829	6.284304777	0.246063323	0.144379218	-9.961302689	-48.37142103	28.44881565	0.46968794	0.07027603
body size TL	2015	Species	Canarium album	-2.9071232	-4.230219005	-1.584027394	0.000144584	4.446459602	2.728881817	6.164037386	1.94E-05	0.535600129	-7.554878211	-14.36335158	-0.746404844	0.031227408	0.6086851
body size TL	2015	Species	Castanopsis chinensis	0.158283755	-1.184279669	1.500847179	0.810682486	1.091837128	-0.056120056	2.239794312	0.061440352	0.091158186	1.679282155	-4.473240891	7.831805202	0.579573701	0.067492043
body size TL	2015	Species	Castanopsis fabri	0.358773298	-1.946003112	2.663549707	0.654335884	1.55864278	-0.469160519	3.586446079	0.091994964	0.554744986	-9.584819155	-30.87882195	11.70918364	0.19239657	0.767726021
body size TL	2015	Species	Castanopsis hainanensis	-1.892379962	-3.707093224	-0.077666701	0.041742861	2.948167888	1.115495419	4.780840357	0.003066353	0.316596245	3.819592146	-4.583891406	12.2230757	0.354383649	0.313291404
body size TL	2015	Species	Castanopsis jianfenglingensis	-3.518144945	-5.559078434	-1.477211456	0.002973821	4.611082295	2.538751876	6.683412713	0.000473614	0.656986244	3.952897932	-9.849750271	17.75554613	0.537739769	0.637447434
body size TL	2015	Species	Castanopsis jucunda	-2.667664689	-4.707628755	-0.627700624	0.018604024	4.384951938	2.110322669	6.659581207	0.003267887	0.752219158	-6.42026265	-12.2557518	-0.5847735	0.036753298	0.885627286
body size TL	2015	Species	Castanopsis kawakamii	-1.203123566	-3.639097031	1.232849899	0.300254974	2.50852811	-0.465046132	5.482102351	0.090304234	0.169411184	-3.881688451	-26.81004072	19.04666382	0.713894936	0.099170378
body size TL	2015	Species	Cinnamomum burmannii	-2.152998728	-2.676285823	-1.629711632	1.99E-08	3.670346767	2.983011759	4.357681776	1.83E-10	0.840987453	-2.000629787	-5.233008117	1.231748542	0.212050851	0.845596676
body size TL	2015	Species	Cinnamomum liangii	-0.770935979	-2.498922048	0.957050091	0.303340791	2.219938509	0.141952379	4.29792464	0.040493314	0.521589476	-10.00029298	-19.3825772	-0.61800875	0.041582132	0.812500196
body size TL	2015	Species	Cinnamomum parthenoxylon	-2.360589378	-4.677813889	-0.043364868	0.047172377	3.388486633	1.000132513	5.776840754	0.014794286	0.672145052	-6.155858289	-9.027593193	-3.284123385	0.003999454	0.958416713
body size TL	2015	Species	Cleistanthus sumatranus	0.291757282	-1.991636078	2.575150642	0.740685922	0.747676293	-1.821342606	3.316695193	0.464378368	-0.074590257	-2.669382943	-22.93657868	17.59781279	0.703303938	-0.353518697
body size TL	2015	Species	Cleyera obscurinervia	-4.165161941	-6.60541289	-1.724910991	0.007103706	6.114824982	2.235351314	9.994298649	0.009808452	0.719844523	-25.19807344	-54.58148479	4.185337914	0.075909006	0.855127349
body size TL	2015	Species	Cratoxylum cochinchinense	-3.177372248	-4.239718238	-2.115026257	0.000198432	4.702092333	3.484658084	5.919526583	3.88E-05	0.91151373	3.755769205	-5.25227602	12.76381443	0.346992225	0.912026671
body size TL	2015	Species	Cryptocarya chinensis	-1.738709049	-5.656158285	2.178740187	0.252672717	3.308478899	-1.309973187	7.926930984	0.106956889	0.512040318	-12.68092079	-31.89745434	6.535612765	0.104887999	0.854509083
body size TL	2015	Species	Cryptocarya maclurei	-2.192287063	-4.255844359	-0.128729767	0.039469722	3.473916992	1.032608019	5.915225966	0.009977788	0.451442376	-0.60795831	-17.846455	16.63053838	0.938157587	0.390922279
body size TL	2015	Species	Cryptocarya metcalfiana	-2.351035785	-4.6157449	-0.08632667	0.044069987	3.65060031	0.874829826	6.426370793	0.018180695	0.572026289	-6.004819642	-24.22617728	12.216538	0.435583449	0.550890542
body size TL	2015	Species	Cyclobalanopsis bella	-5.769288228	-16.27489311	4.736316648	0.178843353	6.176896091	-2.849826171	15.20361835	0.117600766	0.483367551	36.80476687	-60.25219765	133.8617314	0.244347672	0.667555111
body size TL	2015	Species	Cyclobalanopsis championii	-0.17767421	-1.682392002	1.327043583	0.792295889	1.755953401	0.552857382	2.959049421	0.009848466	0.534349476	-0.499427822	-6.047567723	5.04871208	0.837504759	0.471250343
body size TL	2015	Species	Cyclobalanopsis neglecta	-2.371468253	-4.496772258	-0.246164248	0.034171215	2.776153077	0.590656295	4.961649858	0.020896248	0.553030481	-3.537501326	-10.09351924	3.018516588	0.224081467	0.612670814
body size TL	2015	Species	Cyclobalanopsis patelliformis	-1.520950975	-2.785338914	-0.256563036	0.020345738	2.654937514	1.579982536	3.729892493	2.98E-05	0.488936038	-1.187523375	-3.6159117	1.240864951	0.322907492	0.489316997
body size TL	2015	Species	Dacrycarpus imbricatus	1.154346792	-2.257862888	4.566556472	0.450029945	-0.45232941	-4.25968476	3.35502594	0.7868885	-0.130115893	-17.75847247	-33.52103847	-1.995906476	0.032995699	0.418308057
body size TL	2015	Species	Dacrydium pectinatum	-0.733511715	-1.997916528	0.530893098	0.242875473	1.965641021	0.897210437	3.034071605	0.000878526	0.349256318	-1.214343449	-3.521728903	1.093042005	0.287560901	0.354241504
body size TL	2015	Species	Dalbergia hainanensis	-1.818381906	-2.986950992	-0.649812821	0.006049869	3.245128307	2.094579561	4.395677052	9.09E-05	0.77775373	-0.280015734	-5.057172461	4.497140992	0.897428871	0.753541174
body size TL	2015	Species	Daphniphyllum oldhamii	-0.762945786	-3.204506194	1.678614621	0.48399876	1.74684829	-0.836786502	4.330483082	0.153903994	0.162835596	-4.541387726	-20.21105996	11.1282845	0.504832082	0.098842372
body size TL	2015	Species	Daphniphyllum paxianum	-3.238386267	-4.52169873	-1.955073805	0.001298632	4.727599502	3.154522665	6.300676339	0.000580397	0.907238684	-1.719364906	-11.20651621	7.767786399	0.641283824	0.890950832
body size TL	2015	Species	Daphniphyllum paxianum�	2.813163783	-6.161489484	11.78781705	0.392012956	-2.779950166	-12.10068929	6.540788954	0.41255522	-0.025394088	-6.48995107	-114.428038	101.4481359	0.820054763	-0.488287298
body size TL	2015	Species	Decaspermum gracilentum	-3.281684781	-4.604807539	-1.958562022	0.000198119	5.111414313	3.427435097	6.795393529	3.46E-05	0.784295451	-11.91387106	-17.60524174	-6.222500379	0.000888599	0.925279183
body size TL	2015	Species	Decaspermum hainanense	0.827526763	-2.724386038	4.379439565	0.614975499	0.056639076	-3.778444892	3.891723044	0.974396584	-0.0998809	-7.784931511	-34.49061318	18.92075016	0.526126705	-0.165763025
body size TL	2015	Species	Decaspermum montanum	-0.979833566	-1.927285662	-0.03238147	0.042950618	2.092540705	1.138891252	3.046190159	5.78E-05	0.273688916	-4.909135565	-8.759885105	-1.058386024	0.01358149	0.349299488
body size TL	2015	Species	Dillenia turbinata	-2.046890411	-2.726283167	-1.367497655	2.47E-07	3.258260859	2.461642237	4.054879481	1.56E-10	0.592426927	-5.460235838	-8.295588755	-2.624882922	0.000344468	0.689471787
body size TL	2015	Species	Diospyros hainanensis	-1.833148519	-3.089502598	-0.576794439	0.007387095	3.029228464	1.625338537	4.433118391	0.000391162	0.576479007	3.222808188	-2.42512952	8.870745896	0.239500375	0.591636708
body size TL	2015	Species	Diospyros howii	-1.695516141	-2.57805344	-0.812978841	0.000349248	2.897924203	1.761881768	4.033966639	5.81E-06	0.355711872	-4.814301927	-11.02934089	1.400737032	0.125653715	0.375651875
body size TL	2015	Species	Diospyros morrisiana	-2.771441464	-4.194752957	-1.348129971	0.00060894	4.196005985	2.267552289	6.124459682	0.000199906	0.482758581	3.454302881	-10.45729663	17.36590239	0.609270781	0.463166692
body size TL	2015	Species	Diospyros tutcheri	-1.267831256	-1.756717905	-0.778944608	1.71E-05	2.778489047	2.202324411	3.354653682	5.39E-10	0.796848028	-2.368317269	-5.550292708	0.813658169	0.137283431	0.80782315
body size TL	2015	Species	Diplospora dubia	-3.151351842	-4.073738946	-2.228964737	9.09E-09	4.708623827	3.219408789	6.197838865	5.83E-08	0.430400139	-9.590545932	-21.28427098	2.103179114	0.105765886	0.448916824
body size TL	2015	Species	Endospermum chinense	-0.648679012	-17.9262627	16.62890467	0.921996203	1.388214044	-11.28246249	14.05889058	0.776150864	-0.221737578	126.6892911	46.38897492	206.9896073	0.01521717	0.826763405
body size TL	2015	Species	Engelhardia hainanensis	-1.554747474	-3.410780234	0.301285286	0.09441699	2.781779205	0.687455474	4.876102936	0.01264066	0.304803598	-9.288065107	-28.73434481	10.15821459	0.323018596	0.307086108
body size TL	2015	Species	Engelhardia roxburghiana	-1.819049537	-2.891281476	-0.746817599	0.002060997	3.048274469	2.008271536	4.088277402	5.64E-06	0.634026013	-2.855751231	-6.529952745	0.818450283	0.12025239	0.661862307
body size TL	2015	Species	Eurya acuminatissima	-0.777380911	-1.788019562	0.23325774	0.114028332	1.709904738	0.401885564	3.017923913	0.01669826	0.473293617	-10.49175339	-19.27667305	-1.706833737	0.025623926	0.718625845
body size TL	2015	Species	Eurya ciliata	-2.598620944	-4.177800236	-1.019441653	0.004752251	4.08095798	1.887655812	6.274260147	0.002275926	0.625696577	8.048337556	-19.66173963	35.75841474	0.521860093	0.601267462
body size TL	2015	Species	Eurya cuneata	0.276171195	-1.582456138	2.134798529	0.756836882	0.255583619	-1.907483318	2.418650556	0.805401336	-0.058349807	-7.242550413	-24.44977388	9.964673058	0.38382228	-0.07141818
body size TL	2015	Species	Eurya hainanensis	-3.275575909	-6.007492793	-0.543659024	0.024488556	4.940092819	1.269852224	8.610333414	0.014580558	0.489618899	-20.40026686	-47.45471371	6.654179992	0.117771603	0.598883366
body size TL	2015	Species	Eurya loquaiana	-4.953945988	-10.79900823	0.891116253	0.073957332	6.673466561	-0.131575989	13.47850911	0.052434283	0.686030745	-19.57179278	-90.47535428	51.33176873	0.35689078	0.723827684
body size TL	2015	Species	Eurya nitida	-1.768035567	-5.318896598	1.782825465	0.211230948	3.39462191	-1.596429067	8.385672888	0.119068681	0.479513847	-9.078401215	-105.1911884	87.03438595	0.723803241	0.278828427
body size TL	2015	Species	Ficus fistulosa	-2.018483224	-3.708693611	-0.328272837	0.021896018	3.418040667	1.219716801	5.616364533	0.004285756	0.337301444	12.398244	-4.523741143	29.32022915	0.14056486	0.384792024
body size TL	2015	Species	Ficus langkokensis	2.09925263	-0.251323499	4.44982876	0.072595353	-0.73750562	-2.922073892	1.447062651	0.450930091	-0.047494674	11.74774656	-13.34379342	36.83928654	0.295576574	-0.002733325
body size TL	2015	Species	Ficus nervosa	-2.02679689	-4.16458207	0.110988289	0.060790119	3.137152507	0.967249923	5.307055092	0.009154204	0.460177888	-2.288342396	-11.85504142	7.27835663	0.601569498	0.419096059
body size TL	2015	Species	Ficus vasculosa	-1.288444096	-2.210795778	-0.366092414	0.007133542	2.581141581	1.473151365	3.689131797	2.23E-05	0.290620278	-6.334592467	-12.50157526	-0.167609675	0.044314664	0.334051958
body size TL	2015	Species	Garcinia oblongifolia	-2.341114034	-3.342267243	-1.339960826	2.40E-05	3.595767095	2.426133211	4.765400979	1.62E-07	0.448041021	-12.67192745	-17.26421209	-8.079642808	1.48E-06	0.668501481
body size TL	2015	Species	Gironniera subaequalis	-1.205662443	-1.890742121	-0.520582765	0.000784823	2.326006225	1.449304628	3.202707822	1.29E-06	0.272625813	-0.068910272	-4.974966234	4.837145691	0.977730869	0.262243024
body size TL	2015	Species	Glochidion wrightii	-2.824876875	-5.990524852	0.340771101	0.074284481	4.061554069	0.126393542	7.996714596	0.044395649	0.308023759	-5.881904947	-29.36754026	17.60373036	0.579467284	0.252684442
body size TL	2015	Species	Goniothalamus chinensis	-1.647198617	-2.475503545	-0.81889369	0.002202382	2.857457763	1.964977812	3.749937714	0.00012939	0.87561699	-1.239223716	-6.142201732	3.6637543	0.559006385	0.863582781
body size TL	2015	Species	Goniothalamus howii	-1.86993243	-4.060563289	0.320698428	0.076822097	3.476582942	0.958136698	5.995029186	0.018574543	0.732475424	2.927576839	-25.07735269	30.93250637	0.761262714	0.655992179
body size TL	2015	Species	Gonocaryum lobbianum	-2.8453975	-3.909362787	-1.781432213	6.33E-06	4.243412934	2.83497136	5.651854509	9.10E-07	0.543176936	-12.22415607	-21.72370871	-2.724603431	0.013464888	0.618535591
body size TL	2015	Species	Helicia cochinchinensis	-3.63429483	-5.118142333	-2.150447326	0.000146056	5.268416304	3.402497978	7.134334629	3.78E-05	0.721157271	-3.994622983	-14.1250991	6.135853132	0.407096484	0.71542479
body size TL	2015	Species	Helicia formosana	-0.125052449	-3.224545945	2.974441047	0.924573591	1.285958131	-2.216205239	4.7881215	0.403542352	-0.028312746	-16.10862228	-47.42764887	15.21040431	0.243369443	0.085685163
body size TL	2015	Species	Helicia hainanensis	-4.583030102	-7.459088922	-1.706971283	0.007991535	6.487638925	2.646754725	10.32852312	0.00612585	0.696737957	-9.014523305	-29.62234829	11.59330168	0.311885308	0.709537609
body size TL	2015	Species	Heritiera parvifolia	-2.243843938	-2.966927352	-1.520760523	2.82E-07	3.66844394	2.697330525	4.639557356	4.54E-09	0.609271271	-2.237406494	-5.736712117	1.261899129	0.202768791	0.616565702
body size TL	2015	Species	Ixonanthes reticulata	-0.863676168	-3.887839561	2.160487226	0.538847466	1.72986747	-0.757482864	4.217217805	0.152281896	0.112992196	-7.330944707	-21.15383878	6.491949365	0.260872753	0.150323052
body size TL	2015	Species	Lannea coromandelica	-3.476662791	-5.039205737	-1.914119845	0.002284691	5.270873872	3.100833303	7.440914441	0.001543668	0.863588433	-6.499505908	-19.50417563	6.505163814	0.237552258	0.884894182
body size TL	2015	Species	Lindera kwangtungensis	0.624122531	-5.837785074	7.086030136	0.82103429	-0.002399485	-6.799663805	6.794864835	0.999338808	-0.166666522	-3.559983192	-57.63177272	50.51180633	0.87224011	-0.392025491
body size TL	2015	Species	Lindera robusta	1.11233512	-2.791378847	5.016049087	0.473136017	-0.884283706	-5.423902409	3.655334998	0.617334523	-0.164822949	-25.10959968	-74.54726562	24.32806625	0.204432494	0.169862928
body size TL	2015	Species	Liquidambar formosana	-2.509904873	-3.440842353	-1.578967392	3.19E-05	3.729629449	2.847851335	4.611407563	1.23E-07	0.823647934	-1.881669093	-4.063810093	0.300471908	0.085955246	0.846467543
body size TL	2015	Species	Lirianthe albosericea	-3.702180762	-5.831661112	-1.572700412	0.008480035	5.107982194	2.195206339	8.02075805	0.008226185	0.819535282	2.935094187	-15.43997523	21.31016361	0.646237659	0.778462806
body size TL	2015	Species	Litchi chinensis	-1.947283791	-9.066361749	5.171794167	0.489882786	2.894507785	-5.456971782	11.24598735	0.390403058	-0.015026814	-15.18974865	-83.33434409	52.9548468	0.529250027	-0.158963395
body size TL	2015	Species	Lithocarpus amygdalifolius	-1.165549279	-3.902694643	1.571596084	0.302571757	2.714968109	0.604097655	4.825838563	0.023354427	0.70153141	0.25239156	-10.01943701	10.52422014	0.942595202	0.602851363
body size TL	2015	Species	Lithocarpus corneus	1.661289602	-5.588282162	8.910861366	0.518610156	-0.815886508	-6.852586219	5.220813203	0.696132908	-0.255885156	-12.31547639	-76.80570891	52.17475613	0.497632938	-0.40840111
body size TL	2015	Species	Lithocarpus elmerrillii	-0.838325849	-9.218676229	7.542024531	0.771091021	2.473800079	-5.458372031	10.40597219	0.394112194	-0.003746474	25.36039398	-60.54848578	111.2692737	0.331804245	0.16661776
body size TL	2015	Species	Lithocarpus handelianus	-1.019114474	-2.474855162	0.436626214	0.155443283	2.01843942	0.639676775	3.397202065	0.007236012	0.371299107	0.549442857	-5.742862299	6.841748013	0.853285705	0.32478583
body size TL	2015	Species	Lithocarpus longipedicellatus	-2.009979887	-3.887024621	-0.132935153	0.038222796	3.306949875	1.266550665	5.347349085	0.004758413	0.522589256	-2.286470631	-10.95907037	6.386129112	0.565603776	0.489711106
body size TL	2015	Species	Lithocarpus silvicolarum	-2.405045646	-3.734722856	-1.075368435	0.001031369	3.307078323	1.930196392	4.683960253	4.63E-05	0.485319209	-5.178496813	-8.220752569	-2.136241057	0.001830695	0.651055858
body size TL	2015	Species	Lithocarpus silvicolarum�	2.383869601	-2.542112474	7.309851676	0.29010303	-0.976723395	-5.504437439	3.550990649	0.625668125	-0.101897821	-35.43810086	-56.05147766	-14.82472406	0.005643857	0.674492324
body size TL	2015	Species	Lithocarpus skanianus	0.075853449	-3.766669368	3.918376267	0.96304222	1.20642084	-1.965386335	4.378228015	0.387922423	-0.019485998	-5.859030687	-23.43951486	11.72145348	0.430748195	-0.066793525
body size TL	2015	Species	Litsea acutivena	-1.193648362	-6.071236321	3.683939597	0.556917841	2.315297539	-3.336572929	7.967168007	0.340526768	0.017826329	1.912471203	-35.26659348	39.09153588	0.893338611	-0.221488346
body size TL	2015	Species	Litsea baviensis	-1.187220441	-3.506980678	1.132539795	0.276770228	2.312741543	-0.402359468	5.027842554	0.086096411	0.213405094	0.292385437	-18.98549293	19.57026381	0.972956677	0.115216019
body size TL	2015	Species	Litsea coreana	-2.795719107	-4.03226465	-1.559173563	0.000112207	4.109817865	2.370838923	5.848796808	6.69E-05	0.500246035	-4.620411685	-15.30270737	6.061884004	0.378588116	0.495871375
body size TL	2015	Species	Litsea cubeba	-7.971901154	-15.08851752	-0.855284789	0.035867653	9.13110922	1.527635625	16.73458281	0.028990088	0.669254142	-51.90157282	-148.7051069	44.90196123	0.18649728	0.776197673
body size TL	2015	Species	Litsea variabilis	-2.429354451	-3.209724389	-1.648984513	2.01E-07	3.835887609	2.82806745	4.843707769	2.40E-09	0.592952404	-3.981733762	-9.347760105	1.384292581	0.141322501	0.605656993
body size TL	2015	Species	Machilus chinensis	-0.387377613	-3.295103699	2.520348474	0.772662299	1.467540041	-1.845802178	4.780882261	0.34697585	-0.002374793	1.297815022	-25.52630941	28.12193945	0.915248257	-0.112269341
body size TL	2015	Species	Machilus microcarpa	-0.193053424	-2.164051131	1.777944284	0.775667135	0.784189525	-1.826809516	3.395188566	0.409677587	-0.022079757	-9.370499833	-21.94647452	3.20547485	0.085063411	0.750268551
body size TL	2015	Species	Machilus monticola	-2.257205107	-3.91020568	-0.604204533	0.009432427	3.533675766	1.431975508	5.635376024	0.001937972	0.297124382	-6.684674315	-16.90182407	3.532475437	0.189508325	0.319535667
body size TL	2015	Species	Machilus nanmu	-2.610844079	-3.966862083	-1.254826076	0.002627356	3.97089353	2.418982022	5.522805038	0.00051576	0.816544179	-0.977096146	-9.135727626	7.181535334	0.779356771	0.788988382
body size TL	2015	Species	Machilus pomifera	-3.088336074	-5.346798713	-0.829873436	0.011498163	4.597154955	1.773279045	7.421030864	0.004018617	0.471143569	-4.830231187	-35.20022182	25.53975944	0.732905682	0.429421993
body size TL	2015	Species	Maclurodendron oligophlebium	-0.857672554	-2.302775467	0.58743036	0.236088739	2.049245218	0.466844632	3.631645804	0.012677902	0.144806066	-9.764981084	-19.66392891	0.133966744	0.053000797	0.214739815
body size TL	2015	Species	Mallotus hookerianus	-2.647464448	-3.98461661	-1.310312287	0.000328568	3.872540265	2.054595154	5.690485376	0.000139048	0.358394054	1.782160776	-8.389316144	11.9536377	0.722976082	0.339824864
body size TL	2015	Species	Meliosma angustifolia	-0.898793761	-2.718625587	0.921038065	0.31424605	1.788564137	-0.051814	3.628942273	0.056144206	0.135604277	-6.767013358	-15.34139772	1.807371003	0.11462696	0.208475018
body size TL	2015	Species	Meliosma squamulata	-4.617437516	-12.45071305	3.215838013	0.157325795	7.509725385	-4.375371839	19.39482261	0.137868368	0.432106041	-173.8492362	-373.0617628	25.36329035	0.064175326	0.894173944
body size TL	2015	Species	Michelia shiluensis	-1.235609379	-3.718926262	1.247707505	0.293535302	1.931793952	-0.086099459	3.949687363	0.058716915	0.24398531	3.305731258	-4.54707411	11.15853663	0.365827011	0.236876096
body size TL	2015	Species	Microdesmis caseariifolia	-3.267846966	-6.021030474	-0.514663459	0.024537196	4.70896223	0.287019495	9.130904966	0.03909244	0.29622538	-26.26175259	-51.97906137	-0.544443821	0.046232887	0.509096765
body size TL	2015	Species	Myrsine linearis	-3.180944531	-10.73892073	4.377031664	0.272871437	4.743471875	-9.207387942	18.69433169	0.358437926	0.040970076	51.86281867	-679.0094026	782.73504	0.788970253	-0.374481369
body size TL	2015	Species	Neolitsea hainanensis	0.02533476	-1.384384722	1.435054242	0.957987437	0.783016177	-0.544235866	2.11026822	0.157084034	0.386971436	-1.713250628	-13.49429716	10.0677959	0.59538972	0.230995034
body size TL	2015	Species	Neolitsea oblongifolia	-2.875116702	-7.082006551	1.331773147	0.11790314	4.51321162	-1.192075634	10.21849887	0.086366298	0.571633578	-20.02788746	-34.01202943	-6.043745488	0.025338098	0.967850559
body size TL	2015	Species	Neolitsea obtusifolia	-1.209600611	-3.210216023	0.791014801	0.200746312	2.182411985	0.006897546	4.357926424	0.049432581	0.325914809	-0.568465249	-14.89095204	13.75402155	0.9278559	0.230585108
body size TL	2015	Species	Neolitsea pulchella	-0.764701735	-4.704572594	3.175169125	0.666327913	1.454202446	-3.247893137	6.156298029	0.496013934	-0.057751782	-11.73208574	-52.01133379	28.54716231	0.513158985	-0.132138318
body size TL	2015	Species	Nephelium topengii	-1.49645441	-2.848030115	-0.144878705	0.034005404	2.891491636	1.579465686	4.203517587	0.000950706	0.733942791	-2.294859504	-7.440766251	2.851047242	0.326674957	0.737616816
body size TL	2015	Species	Olea brachiata	-2.436536066	-5.79536411	0.922291978	0.137097417	3.58087212	0.094686969	7.067057271	0.04511667	0.278118051	-25.36025712	-54.48669128	3.766177033	0.080387339	0.439511847
body size TL	2015	Species	Olea dioica	-0.473540733	-9.846124845	8.89904338	0.882476269	0.827605769	-9.73983032	11.39504186	0.819266523	-0.306284628	27.39603397	-213.8342061	268.6262741	0.673421755	-0.750447494
body size TL	2015	Species	Olea europaea	-2.2230843	-4.195308031	-0.250860569	0.037095455	4.040370849	1.589589481	6.491152216	0.013482398	0.868967531	-6.751534065	-44.85390357	31.35083544	0.525462489	0.847711283
body size TL	2015	Species	Olea hainanensis	-1.858029562	-2.851889619	-0.864169504	0.002209478	3.201344977	2.050774079	4.351915875	0.000141956	0.79431146	-0.820724438	-8.313855702	6.672406826	0.806963548	0.770431068
body size TL	2015	Species	Ormosia balansae	-0.329877987	-3.135947421	2.476191447	0.783287305	1.380244437	-1.013474314	3.773963189	0.207955305	0.12397992	-1.65566306	-13.86534585	10.55401973	0.741604421	-0.026284143
body size TL	2015	Species	Ormosia howii	-3.790392147	-5.411696186	-2.169088109	0.002904973	5.356807062	3.395748	7.317866123	0.00162107	0.918723862	-2.527095313	-16.5907126	11.53652197	0.607459802	0.902283494
body size TL	2015	Species	Ormosia pinnata	-3.43546628	-4.10625956	-2.764673001	0.000142044	5.976393952	4.990699644	6.962088261	7.30E-05	0.982601549	0.250455548	-9.645034311	10.14594541	0.940873993	0.976852126
body size TL	2015	Species	Ostodes paniculata	1.520286016	-0.100491226	3.141063257	0.06150399	-0.022014302	-1.488625666	1.444597063	0.971892647	-0.166404417	-4.141057823	-12.67726798	4.395152333	0.267614503	-0.067632561
body size TL	2015	Species	Pentaphylax euryoides	-2.380866297	-3.318971629	-1.442760965	1.14E-05	3.446320875	2.268337758	4.624303991	1.11E-06	0.503132453	-2.873966712	-7.623831531	1.875898107	0.226751355	0.510825666
body size TL	2015	Species	Pertusadina hainanensis	-1.753947559	-3.463419767	-0.04447535	0.046116951	3.140660823	1.075028661	5.206292985	0.011313139	0.704078163	8.980060237	-15.607861	33.56798147	0.367923936	0.705739943
body size TL	2015	Species	Polyalthia cerasoides	-2.927424858	-9.704388789	3.849539073	0.296583506	3.904219515	-6.997983652	14.80642268	0.376363394	-0.002286358	-116.2335925	-172.3168218	-60.15036313	0.007093673	0.913787429
body size TL	2015	Species	Polyspora hainanensis	-1.615371758	-2.879331873	-0.351411643	0.017852492	3.09087623	1.731132786	4.450619674	0.000609506	0.717849137	2.427266906	-5.571647582	10.42618139	0.503915546	0.700888106
body size TL	2015	Species	Psychotria asiatica	-3.802894748	-4.680297328	-2.925492169	2.20E-11	5.772828115	4.447504176	7.098152054	1.90E-11	0.612231274	-2.904780987	-11.9260152	6.11645323	0.520116843	0.607386974
body size TL	2015	Species	Pterospermum heterophyllum	-0.476386271	-2.082848603	1.130076061	0.513398191	2.029057402	0.412357828	3.645756977	0.020070137	0.450423989	-6.327634259	-9.444691541	-3.210576978	0.001965849	0.853650582
body size TL	2015	Species	Radermachera frondosa	-1.826142178	-5.006284895	1.35400054	0.199941433	2.932957332	-0.572214677	6.43812934	0.084145202	0.376722665	-8.633764666	-34.84619305	17.57866372	0.412195329	0.355626365
body size TL	2015	Species	Reevesia longipetiolata	-4.940722198	-11.84531194	1.963867548	0.107204852	7.467865119	-4.188645775	19.12437601	0.134192862	0.44110506	-72.09031534	-291.2267607	147.04613	0.292580996	0.581199047
body size TL	2015	Species	Reevesia thyrsoidea	-3.563253334	-5.110390484	-2.016116184	0.000443086	4.952865393	2.856478812	7.049251974	0.000365877	0.70830921	4.981431873	-6.701538397	16.66440214	0.35997144	0.7062634
body size TL	2015	Species	Rhodamnia dumetorum	-0.584059756	-1.893945044	0.725825531	0.355128701	1.470894502	-0.067927759	3.009716762	0.059567351	0.175957794	-8.944375594	-19.84867719	1.959925996	0.099804781	0.285227162
body size TL	2015	Species	Sarcosperma laurinum	-2.229875745	-3.22008222	-1.239669269	3.94E-05	3.523309425	2.323670375	4.722948476	3.50E-07	0.408720924	-4.196905839	-9.213368164	0.819556487	0.098992718	0.430466926
body size TL	2015	Species	Schefflera heptaphylla	-2.469925221	-3.026181267	-1.913669175	4.11E-12	3.963139363	3.357579661	4.568699066	2.74E-18	0.760332803	-3.808615643	-5.53503101	-2.082200276	4.93E-05	0.822584835
body size TL	2015	Species	Schefflera minutistellata	0.128666311	-2.001465155	2.258797778	0.898174275	1.171912743	-0.983728262	3.327553748	0.261267766	0.026385654	1.87253373	-8.120394092	11.86546155	0.690260066	-0.04029813
body size TL	2015	Species	Schima argentea	-2.405484753	-6.520135908	1.709166403	0.159750022	3.353828174	-0.440411981	7.148068329	0.067123206	0.633472624	-6.690265167	-15.58359243	2.203062093	0.083646835	0.91187021
body size TL	2015	Species	Schima crenata	-0.582969913	-1.609962449	0.444022624	0.257890105	1.859437957	0.835334437	2.883541477	0.000718905	0.237915258	1.435818207	-4.572388275	7.444024689	0.631316936	0.222648168
body size TL	2015	Species	Schima superba	-2.790475032	-6.409310158	0.828360094	0.111021235	4.049591701	-0.057720581	8.156903982	0.052506027	0.356675166	-9.678065188	-31.7018679	12.34573752	0.323582991	0.370716263
body size TL	2015	Species	Streblus zeylanicus	-1.575293614	-7.228299464	4.077712235	0.482293127	2.982173484	-4.613587788	10.57793476	0.336953986	0.036280635	-33.25814898	-117.6829748	51.16667684	0.298760142	0.156801174
body size TL	2015	Species	Styrax agrestis	-2.236933091	-4.212007137	-0.261859045	0.033345587	3.325777256	1.412912424	5.238642088	0.006583472	0.759757031	2.213437222	-6.305494074	10.73236852	0.510582322	0.734268378
body size TL	2015	Species	Symplocos anomala	-1.766008591	-6.021160428	2.489143245	0.334814223	3.132837592	-1.780568448	8.046243631	0.162132426	0.219402159	-70.38188006	-245.7040887	104.9403285	0.327477517	0.255481345
body size TL	2015	Species	Symplocos cochinchinensis	-1.853101358	-3.329818479	-0.376384238	0.018126784	2.737862217	1.145640073	4.330084362	0.002788617	0.500699002	-3.850974171	-9.244225602	1.542277261	0.144348384	0.55518413
body size TL	2015	Species	Symplocos crassilimba	-2.738675548	-6.364287495	0.886936398	0.103976663	4.34460481	-0.420547305	9.109756926	0.0645677	0.519602145	4.125221711	-58.09735989	66.34780332	0.846414819	0.368835269
body size TL	2015	Species	Symplocos heishanensis	-3.07777724	-6.801031671	0.645477192	0.083386514	4.43349242	0.248395993	8.618588847	0.042337064	0.604769891	27.26466876	3.15991049	51.36942703	0.036771676	0.900928546
body size TL	2015	Species	Symplocos lancifolia	-2.545053795	-3.641178806	-1.448928784	0.000417023	4.108884446	2.740606326	5.477162567	5.42E-05	0.799158801	-2.035550622	-7.288874759	3.217773516	0.40352698	0.794395309
body size TL	2015	Species	Symplocos poilanei	-2.102857995	-3.032993715	-1.172722275	7.21E-05	3.224354531	2.164793576	4.283915487	8.63E-07	0.557105841	-2.157349823	-7.223630947	2.908931302	0.390483447	0.553423015
body size TL	2015	Species	Symplocos singuliflora	-3.889188259	-6.817014148	-0.961362371	0.014836935	5.290299521	0.85131628	9.729282763	0.024554114	0.385311553	12.17665902	-42.59465348	66.94797153	0.622036129	0.330471768
body size TL	2015	Species	Symplocos viridissima	-0.604055133	-1.936736718	0.728626451	0.352322827	1.671969175	0.15493384	3.189004509	0.032691248	0.196678609	-6.930550166	-13.23832724	-0.62277309	0.033275202	0.362598048
body size TL	2015	Species	Syndiclis chinensis	-4.097803569	-5.110519395	-3.085087744	8.36E-07	6.357061264	4.970489825	7.743632702	2.01E-07	0.873991247	-7.137782595	-14.36048883	0.08492364	0.052343835	0.901533454
body size TL	2015	Species	Syzygium acuminatissimum�	-3.246951583	-5.047421687	-1.446481478	0.005654262	5.171135508	3.021917783	7.320353232	0.001610919	0.861283665	0.465240256	-15.0523479	15.98282841	0.937658512	0.826904436
body size TL	2015	Species	Syzygium championii	-0.793399562	-2.773298753	1.186499629	0.406467575	1.333226656	-1.143456719	3.80991003	0.269195081	0.019396859	-21.47312074	-33.58375892	-9.362482556	0.00193976	0.483201681
body size TL	2015	Species	Syzygium chunianum	-0.510101245	-6.731283383	5.711080893	0.831079313	1.375283779	-4.496008039	7.246575597	0.550930313	-0.130465614	22.25938116	-27.71919888	72.23796119	0.25137563	0.097252938
body size TL	2015	Species	Syzygium hancei	-2.004772145	-2.857250798	-1.152293493	3.85E-05	3.305659931	2.332410558	4.278909304	9.05E-08	0.594868698	-3.513254564	-7.601354684	0.574845556	0.089451052	0.620346793
body size TL	2015	Species	Syzygium hancei�	-5.3390572	-7.181358802	-3.496755597	3.86E-05	9.347242009	5.799269558	12.89521446	9.31E-05	0.710785336	-54.52355407	-138.0747467	29.02763853	0.178738379	0.734319951
body size TL	2015	Species	Syzygium odoratum	-4.760611792	-6.737195977	-2.784027607	0.000105788	7.267324552	4.052353432	10.48229567	0.000199569	0.563688186	6.777002838	-16.61367057	30.16767625	0.546135603	0.546139803
body size TL	2015	Species	Syzygium rysopodum	-0.914207831	-2.042650192	0.21423453	0.091763247	1.853872205	0.634923623	3.072820787	0.011300198	0.704207875	-2.216346397	-12.37785124	7.945158445	0.577476137	0.661311047
body size TL	2015	Species	Syzygium tephrodes	-2.705935944	-3.56570941	-1.846162478	0.000945068	4.547800317	3.417860766	5.677739867	0.000365067	0.961202286	-3.264662936	-9.033241353	2.503915482	0.169498207	0.975145021
body size TL	2015	Species	Tabernaemontana bovina	-1.975222613	-4.047782855	0.097337629	0.05984679	2.736318164	-0.323321553	5.795957881	0.074735584	0.193255598	-19.64793658	-59.05298612	19.75711296	0.292573642	0.21007966
body size TL	2015	Species	Triadica cochinchinensis	-4.501074523	-8.713499295	-0.28864975	0.038558482	4.49136507	0.836441237	8.146288903	0.020902388	0.371318965	1.884735358	-12.11936279	15.88883351	0.767706182	0.30858636
body size TL	2015	Species	Vatica mangachapoi	-2.743563635	-3.666752335	-1.820374935	5.87E-07	4.392043535	3.296337659	5.487749411	9.61E-10	0.630938805	-4.807232411	-10.11636763	0.501902809	0.074572352	0.653175352
body size TL	2015	Species	Wendlandia uvariifolia	-2.545034961	-6.16383681	1.073766889	0.148182474	3.78628821	-0.578996151	8.151572572	0.082079635	0.199124392	3.626933048	-29.71921679	36.97308289	0.811166065	0.116083897
body size TL	2015	Species	Xanthophyllum hainanense	-0.462843189	-1.486499949	0.560813572	0.366046175	1.576066904	0.517016542	2.635117267	0.004561709	0.167723986	-1.578224144	-5.930355865	2.773907578	0.467386873	0.157766605
body size TL	2010	Genus	Acronychia	0.259242596	-1.158088125	1.676573316	0.711057963	0.594434382	-0.947897468	2.136766232	0.436942444	-0.012783008	-6.094599728	-16.90979396	4.720594506	0.258125412	-0.00130391
body size TL	2010	Genus	Actinodaphne	-3.72665629	-7.236760845	-0.216551735	0.040778629	5.838944716	1.182153543	10.49573589	0.021996227	0.54584035	19.45895883	-34.21471314	73.13263081	0.394143058	0.535665168
body size TL	2010	Genus	Adinandra	-1.814972487	-2.373888048	-1.256056927	1.39E-08	2.996352256	2.339801654	3.652902857	3.12E-13	0.554277098	-2.813399145	-4.818121521	-0.80867677	0.006682077	0.596827842
body size TL	2010	Genus	Aidia	0.070779333	-1.693695359	1.835254025	0.93265694	0.064335798	-2.54082288	2.669494476	0.958506845	-0.07121391	-9.168048675	-34.0856635	15.74956615	0.440957898	-0.100145802
body size TL	2010	Genus	Alniphyllum	-1.825001863	-7.91488493	4.264881203	0.509081105	2.721045571	-2.593356911	8.035448053	0.271631176	0.041948256	6.903335369	-24.34429503	38.15096577	0.617511088	-0.053831479
body size TL	2010	Genus	Alphonsea	-2.20185408	-3.017959889	-1.385748271	3.11E-06	3.379729755	2.360520559	4.39893895	6.03E-08	0.53048117	-1.509706717	-5.134922157	2.115508723	0.404203797	0.526895514
body size TL	2010	Genus	Alseodaphne	-1.496936337	-4.426299844	1.43242717	0.284648404	1.983273454	-1.855494633	5.822041542	0.27965063	0.023838757	7.237557863	-12.28017136	26.75528708	0.427942254	-0.005158348
body size TL	2010	Genus	Alstonia	1.225052536	-2.810840193	5.260945265	0.470536758	-0.0396855	-3.936769068	3.857398069	0.980128626	-0.199835563	-5.206859165	-27.03476139	16.62104306	0.543992093	-0.351580907
body size TL	2010	Genus	Altingia	-2.739640042	-5.676244388	0.196964304	0.06316686	3.814438363	1.049338677	6.579538049	0.013826442	0.546499287	-1.426789438	-13.68400533	10.83042645	0.785349817	0.47797435
body size TL	2010	Genus	Amesiodendron	-1.953309836	-2.731461727	-1.175157945	0.00014316	3.481926191	2.597399212	4.36645317	1.83E-06	0.848064377	-2.391230191	-4.338807551	-0.443652831	0.020569684	0.900385156
body size TL	2010	Genus	Antidesma	-2.780587769	-4.310468422	-1.250707116	0.000878497	4.162062588	2.320465598	6.003659578	7.63E-05	0.413334251	-3.964535446	-14.45239261	6.523321713	0.44471636	0.404865938
body size TL	2010	Genus	Aphananthe	-2.936032497	-5.030657823	-0.84140717	0.011350249	4.39993248	1.39637405	7.403490909	0.009028362	0.499539438	-16.64700056	-35.12712248	1.833121358	0.071418506	0.634255873
body size TL	2010	Genus	Aporosa	-2.902370016	-4.335160885	-1.469579146	0.000965073	4.115211398	2.26367272	5.966750075	0.000477749	0.656461325	-5.960692356	-15.53355408	3.612169366	0.19546339	0.683104693
body size TL	2010	Genus	Ardisia	-2.410990147	-3.220640023	-1.60134027	7.38E-07	3.548420167	2.405651237	4.691189096	3.42E-07	0.525876039	-3.614511013	-7.128964864	-0.100057163	0.04416969	0.568727966
body size TL	2010	Genus	Baccaurea	-2.94850707	-8.066513921	2.169499781	0.20830352	3.627273722	-1.588766462	8.843313907	0.13973047	0.21308048	-0.706483097	-33.87745153	32.46448534	0.958458835	0.056262335
body size TL	2010	Genus	Beilschmiedia	-0.67687489	-3.222622994	1.868873213	0.562367271	1.825350861	-1.049239207	4.699940929	0.184707281	0.096119895	-6.572919351	-19.06640081	5.920562112	0.259653692	0.141149542
body size TL	2010	Genus	Bridelia	-1.038852691	-4.528497592	2.450792211	0.454951628	2.063972474	-2.156359829	6.284304777	0.246063323	0.144379218	-9.961302689	-48.37142103	28.44881565	0.46968794	0.07027603
body size TL	2010	Genus	Canarium	-2.9071232	-4.230219005	-1.584027394	0.000144584	4.446459602	2.728881817	6.164037386	1.94E-05	0.535600129	-7.554878211	-14.36335158	-0.746404844	0.031227408	0.6086851
body size TL	2010	Genus	Casearia	-7.481972827	-14.69326359	-0.270682064	0.04566828	13.13736698	-0.308950645	26.5836846	0.052909356	0.684241245	-65.58028682	-253.4612584	122.3006847	0.271971043	0.777402469
body size TL	2010	Genus	Castanopsis	-1.364941143	-2.104026043	-0.625856243	0.000426507	2.519821607	1.800580384	3.239062829	7.68E-10	0.367242108	-2.996089468	-5.77000252	-0.222176416	0.03461988	0.394312363
body size TL	2010	Genus	Cinnamomum	-2.051701035	-2.591219412	-1.512182658	8.51E-10	3.531785	2.879531116	4.184038884	1.89E-14	0.710247399	-4.437388553	-6.680301959	-2.194475147	0.000240836	0.779847726
body size TL	2010	Genus	Cleistanthus	0.291757282	-1.991636078	2.575150642	0.740685922	0.747676293	-1.821342606	3.316695193	0.464378368	-0.074590257	-2.669382943	-22.93657868	17.59781279	0.703303938	-0.353518697
body size TL	2010	Genus	Cleyera	-4.165161941	-6.60541289	-1.724910991	0.007103706	6.114824982	2.235351314	9.994298649	0.009808452	0.719844523	-25.19807344	-54.58148479	4.185337914	0.075909006	0.855127349
body size TL	2010	Genus	Cratoxylum	-3.177372248	-4.239718238	-2.115026257	0.000198432	4.702092333	3.484658084	5.919526583	3.88E-05	0.91151373	3.755769205	-5.25227602	12.76381443	0.346992225	0.912026671
body size TL	2010	Genus	Cryptocarya	-2.465820392	-3.507067629	-1.424573155	3.00E-05	3.98393145	2.685764868	5.282098033	4.25E-07	0.51986972	-6.320175024	-13.2452923	0.604942252	0.07228663	0.552113238
body size TL	2010	Genus	Cyclobalanopsis	-1.156908794	-1.837535831	-0.476281757	0.001170253	2.434542159	1.83869876	3.030385558	1.38E-11	0.494523897	-1.218626223	-2.630730549	0.193478103	0.089551825	0.509177616
body size TL	2010	Genus	Dacrycarpus	-1.062492905	-3.412420402	1.287434591	0.341050354	1.789132613	-1.14991687	4.728182096	0.207319133	0.062146081	-19.79568058	-28.00717827	-11.58418289	0.000313887	0.734471581
body size TL	2010	Genus	Dacrydium	-0.733511715	-1.997916528	0.530893098	0.242875473	1.965641021	0.897210437	3.034071605	0.000878526	0.349256318	-1.214343449	-3.521728903	1.093042005	0.287560901	0.354241504
body size TL	2010	Genus	Dalbergia	-1.840183821	-2.795035706	-0.885331936	0.000931577	3.30170375	2.328194725	4.275212775	2.93E-06	0.762107347	-0.210823974	-4.330493415	3.908845467	0.914157996	0.745334157
body size TL	2010	Genus	Daphniphyllum	-0.326178381	-2.328459523	1.676102762	0.736874584	1.038020394	-1.165994976	3.242035765	0.336644708	-0.001417143	-11.64171857	-21.75308832	-1.530348817	0.026382273	0.202260581
body size TL	2010	Genus	Decaspermum	-0.734135408	-1.452809666	-0.01546115	0.045395886	1.929215232	1.185815134	2.67261533	2.03E-06	0.263621153	-3.793727115	-6.878342626	-0.709111605	0.016664127	0.31221982
body size TL	2010	Genus	Dillenia	-1.689556721	-2.329662239	-1.049451203	3.05E-06	2.794440579	2.064624376	3.524256781	8.01E-10	0.554090582	-4.148342601	-5.974568864	-2.322116337	3.73E-05	0.688892491
body size TL	2010	Genus	Diospyros	-1.848434578	-2.264874483	-1.431994674	1.17E-14	3.232032633	2.71756879	3.746496476	1.95E-23	0.555421612	-1.458860021	-3.623133651	0.70541361	0.184549669	0.558249034
body size TL	2010	Genus	Diplospora	-3.151351842	-4.073738946	-2.228964737	9.09E-09	4.708623827	3.219408789	6.197838865	5.83E-08	0.430400139	-9.590545932	-21.28427098	2.103179114	0.105765886	0.448916824
body size TL	2010	Genus	Elaeocarpus	-4.027505933	-6.218014478	-1.836997388	0.00336454	5.212249221	2.917009132	7.50748931	0.001041722	0.776753919	-0.452048353	-12.4391549	11.53505819	0.92948261	0.739915337
body size TL	2010	Genus	Endospermum	-0.648679012	-17.9262627	16.62890467	0.921996203	1.388214044	-11.28246249	14.05889058	0.776150864	-0.221737578	126.6892911	46.38897492	206.9896073	0.01521717	0.826763405
body size TL	2010	Genus	Engelhardia	-1.89181751	-2.73674019	-1.04689483	5.84E-05	3.106332789	2.225095575	3.987570004	1.83E-08	0.568240317	-2.828163344	-6.072536468	0.416209781	0.085549943	0.591696045
body size TL	2010	Genus	Eurya	-1.322532689	-2.095394412	-0.549670965	0.001127635	2.405835215	1.415464745	3.396205685	9.02E-06	0.273854664	-8.962291214	-13.92088584	-4.003696582	0.000623892	0.397344009
body size TL	2010	Genus	Ficus	-1.208024781	-1.647232465	-0.768817096	3.22E-07	2.499794385	2.018429806	2.981158964	1.10E-17	0.492916926	-1.176352632	-2.383581015	0.030875752	0.056042635	0.505542697
body size TL	2010	Genus	Garcinia	-2.356219218	-3.329581746	-1.382856691	1.27E-05	3.652928658	2.51762008	4.788237237	4.79E-08	0.45466152	-12.39257382	-16.85238355	-7.932764098	1.12E-06	0.665474433
body size TL	2010	Genus	Gironniera	-1.205662443	-1.890742121	-0.520582765	0.000784823	2.326006225	1.449304628	3.202707822	1.29E-06	0.272625813	-0.068910272	-4.974966234	4.837145691	0.977730869	0.262243024
body size TL	2010	Genus	Glochidion	-1.635978741	-3.415761584	0.143804102	0.06957985	2.540256896	0.34353916	4.736974631	0.025583683	0.186633589	-2.918650742	-16.89273272	11.05543123	0.666928893	0.152350507
body size TL	2010	Genus	Goniothalamus	-1.940233044	-2.617913155	-1.262552932	2.02E-05	3.305418326	2.51858648	4.092250171	2.09E-07	0.831888675	-3.665388166	-6.291026606	-1.039749726	0.009663481	0.890193902
body size TL	2010	Genus	Gonocaryum	-2.8453975	-3.909362787	-1.781432213	6.33E-06	4.243412934	2.83497136	5.651854509	9.10E-07	0.543176936	-12.22415607	-21.72370871	-2.724603431	0.013464888	0.618535591
body size TL	2010	Genus	Helicia	-3.016835489	-4.480246023	-1.553424956	0.000213676	4.33994767	2.517522362	6.162372979	3.42E-05	0.42221935	-12.66585996	-24.28680061	-1.044919304	0.033714983	0.489728633
body size TL	2010	Genus	Heritiera	-2.246590845	-2.963337019	-1.529844672	1.91E-07	3.682782185	2.72607718	4.639487189	2.14E-09	0.604973692	-2.237182967	-5.601492423	1.127126489	0.18605538	0.613272067
body size TL	2010	Genus	Homalium	-5.089652741	-7.779468605	-2.399836877	0.009178502	7.816835107	3.671227171	11.96244304	0.009269557	0.89745881	-9.293314739	-45.42214607	26.83551659	0.383697582	0.904610341
body size TL	2010	Genus	Ilex	-1.459053755	-4.234303275	1.316195765	0.280086229	2.1683077	-1.300383938	5.636999338	0.202621989	0.046214156	-21.26778293	-34.79088317	-7.744682696	0.004549916	0.436248974
body size TL	2010	Genus	Illicium	-2.355014222	-5.917086931	1.207058487	0.126080782	3.906750627	-0.553542957	8.367044211	0.068561825	0.628601437	23.2639481	-56.95408195	103.4819782	0.338386597	0.686761874
body size TL	2010	Genus	Ixonanthes	-0.863676168	-3.887839561	2.160487226	0.538847466	1.72986747	-0.757482864	4.217217805	0.152281896	0.112992196	-7.330944707	-21.15383878	6.491949365	0.260872753	0.150323052
body size TL	2010	Genus	Lannea	-3.476662791	-5.039205737	-1.914119845	0.002284691	5.270873872	3.100833303	7.440914441	0.001543668	0.863588433	-6.499505908	-19.50417563	6.505163814	0.237552258	0.884894182
body size TL	2010	Genus	Lindera	0.785566808	-1.857104041	3.428237657	0.531907733	-0.313203537	-3.199707206	2.573300133	0.818315566	-0.072390196	-10.95383231	-35.57313682	13.66547221	0.351471603	-0.077381989
body size TL	2010	Genus	Liquidambar	-2.509904873	-3.440842353	-1.578967392	3.19E-05	3.729629449	2.847851335	4.611407563	1.23E-07	0.823647934	-1.881669093	-4.063810093	0.300471908	0.085955246	0.846467543
body size TL	2010	Genus	Lirianthe	-3.374569596	-4.957979614	-1.791159578	0.001986027	4.789246933	2.487273744	7.091220122	0.002241603	0.780675342	2.74532227	-10.71282233	16.20346687	0.622427148	0.750529592
body size TL	2010	Genus	Litchi	-1.947283791	-9.066361749	5.171794167	0.489882786	2.894507785	-5.456971782	11.24598735	0.390403058	-0.015026814	-15.18974865	-83.33434409	52.9548468	0.529250027	-0.158963395
body size TL	2010	Genus	Lithocarpus	-1.641203937	-2.379178321	-0.903229552	2.86E-05	2.837547053	2.136511894	3.538582213	4.26E-12	0.422868897	-3.281840007	-5.020920929	-1.542759086	0.000319672	0.499049146
body size TL	2010	Genus	Litsea	-1.678750104	-2.257633856	-1.099866352	7.78E-08	2.830581036	2.112366899	3.548795173	3.10E-12	0.34268787	-5.01514343	-7.925340697	-2.104946162	0.000889199	0.39887968
body size TL	2010	Genus	Machilus	-2.184323632	-2.919165686	-1.449481578	8.48E-08	3.665217777	2.772176131	4.558259424	4.73E-12	0.457541202	-5.264727553	-9.115860231	-1.413594875	0.008026189	0.499248507
body size TL	2010	Genus	Maclurodendron	-0.857672554	-2.302775467	0.58743036	0.236088739	2.049245218	0.466844632	3.631645804	0.012677902	0.144806066	-9.764981084	-19.66392891	0.133966744	0.053000797	0.214739815
body size TL	2010	Genus	Mallotus	-2.70557795	-3.912069616	-1.499086285	5.92E-05	3.957251166	2.285772655	5.628729678	2.75E-05	0.373463538	0.914840991	-8.55496507	10.38464705	0.845649905	0.356269926
body size TL	2010	Genus	Meliosma	-1.069170625	-2.28365077	0.14530952	0.082188153	1.960224635	0.611331287	3.309117983	0.005894251	0.207055278	-7.197018806	-13.48570557	-0.908332042	0.026387553	0.313480796
body size TL	2010	Genus	Memecylon	-1.729994626	-5.289170052	1.829180801	0.279226012	2.58795056	-2.530294011	7.706195132	0.262221502	0.070478692	-13.8484141	-51.25787384	23.56104564	0.385004105	0.055608339
body size TL	2010	Genus	Michelia	-0.830376794	-3.023237571	1.362483984	0.422317938	1.652822529	-0.187554121	3.49319918	0.073686066	0.195023551	3.195723397	-4.435510753	10.82695755	0.372762181	0.18544358
body size TL	2010	Genus	Microcos	-2.098772999	-4.756696037	0.559150038	0.086712153	3.176361208	-0.018787263	6.371509679	0.050724905	0.692525552	20.19155882	-36.62076032	77.00387796	0.265830137	0.787383904
body size TL	2010	Genus	Microdesmis	-3.267846966	-6.021030474	-0.514663459	0.024537196	4.70896223	0.287019495	9.130904966	0.03909244	0.29622538	-26.26175259	-51.97906137	-0.544443821	0.046232887	0.509096765
body size TL	2010	Genus	Mischocarpus	1.742354049	-6.234033844	9.718741942	0.536955443	-1.439327173	-11.14429155	8.265637201	0.669146247	-0.241168979	-46.19516768	-79.70466234	-12.68567302	0.027265898	0.899859323
body size TL	2010	Genus	Myrsine	-3.293874052	-5.198888944	-1.388859161	0.004020981	4.827043338	1.978213067	7.675873609	0.004498244	0.613183546	-6.744599092	-21.83009498	8.3408968	0.325532347	0.618791116
body size TL	2010	Genus	Neolitsea	-0.689898292	-1.820580076	0.440783491	0.22266733	1.644823533	0.387982625	2.901664441	0.011993326	0.160636337	-3.998641344	-9.420483027	1.42320034	0.142476904	0.193634966
body size TL	2010	Genus	Nephelium	-1.49645441	-2.848030115	-0.144878705	0.034005404	2.891491636	1.579465686	4.203517587	0.000950706	0.733942791	-2.294859504	-7.440766251	2.851047242	0.326674957	0.737616816
body size TL	2010	Genus	Olea	-1.374789518	-2.805812366	0.056233331	0.059075424	2.579526005	1.013652911	4.145399098	0.002145819	0.256532059	-2.816320407	-12.6345427	7.001901884	0.56152471	0.239358555
body size TL	2010	Genus	Ormosia	-2.378047163	-3.440135066	-1.31595926	0.000125331	3.562489462	2.407806234	4.717172689	1.94E-06	0.634571496	-8.272697043	-11.2106044	-5.334789681	8.20E-06	0.854598592
body size TL	2010	Genus	Osmanthus	-5.036342817	-9.28768771	-0.784997925	0.032664087	6.408791145	1.814972586	11.0026097	0.021244704	0.823880255	-11.48051847	-38.0275572	15.06652025	0.203851023	0.903271477
body size TL	2010	Genus	Ostodes	1.520286016	-0.100491226	3.141063257	0.06150399	-0.022014302	-1.488625666	1.444597063	0.971892647	-0.166404417	-4.141057823	-12.67726798	4.395152333	0.267614503	-0.067632561
body size TL	2010	Genus	Pentaphylax	-2.429840814	-3.35152621	-1.508155419	5.90E-06	3.529240662	2.381571149	4.676910175	4.09E-07	0.520911342	-2.853460201	-7.568156929	1.861236527	0.226898085	0.528076329
body size TL	2010	Genus	Pertusadina	-1.753947559	-3.463419767	-0.04447535	0.046116951	3.140660823	1.075028661	5.206292985	0.011313139	0.704078163	8.980060237	-15.607861	33.56798147	0.367923936	0.705739943
body size TL	2010	Genus	Phoebe	-1.960781102	-3.430653156	-0.490909048	0.01865355	3.274996164	1.629611643	4.920380685	0.003718005	0.807561515	-1.043620583	-8.746949072	6.659707906	0.725910327	0.767669637
body size TL	2010	Genus	Polyalthia	-3.072773697	-5.102750062	-1.042797331	0.006087538	4.590531436	1.701960644	7.479102228	0.004448753	0.435195439	-10.30599243	-31.21040501	10.59842015	0.303872903	0.441800849
body size TL	2010	Genus	Polyspora	-1.411141738	-2.569774162	-0.252509313	0.021382889	2.924124969	1.658695154	4.189554783	0.000351672	0.674507706	0.972205512	-6.349760624	8.294171648	0.773396467	0.645065138
body size TL	2010	Genus	Psychotria	-3.802894748	-4.680297328	-2.925492169	2.20E-11	5.772828115	4.447504176	7.098152054	1.90E-11	0.612231274	-2.904780987	-11.9260152	6.11645323	0.520116843	0.607386974
body size TL	2010	Genus	Pterospermum	-0.741603091	-2.226003513	0.742797331	0.291676007	2.312875728	0.836835197	3.788916259	0.00580966	0.504274203	-5.394571807	-9.678595422	-1.110548192	0.01913356	0.710345596
body size TL	2010	Genus	Radermachera	-3.079312298	-5.012708777	-1.145915819	0.006284386	4.339435133	2.0268985	6.651971766	0.002521554	0.663229877	-10.07051518	-19.89683785	-0.244192504	0.045863546	0.790709104
body size TL	2010	Genus	Reevesia	-3.588543113	-4.779903652	-2.397182574	4.73E-06	5.205886349	3.515896951	6.895875747	3.52E-06	0.669798221	-0.935109588	-10.11899434	8.248775168	0.833015982	0.652337525
body size TL	2010	Genus	Rhodamnia	-0.584059756	-1.893945044	0.725825531	0.355128701	1.470894502	-0.067927759	3.009716762	0.059567351	0.175957794	-8.944375594	-19.84867719	1.959925996	0.099804781	0.285227162
body size TL	2010	Genus	Sarcosperma	-2.189527136	-3.124867695	-1.254186576	1.97E-05	3.491993978	2.356752106	4.627235851	1.03E-07	0.4117573	-4.341226125	-9.127370377	0.444918126	0.074481826	0.436838496
body size TL	2010	Genus	Schefflera	-2.128388228	-2.70956715	-1.547209306	3.48E-10	3.562007358	2.935538484	4.188476232	1.65E-17	0.64249234	-3.805560739	-5.726144203	-1.884977276	0.000184282	0.704278897
body size TL	2010	Genus	Schima	-1.226790997	-2.153135627	-0.300446367	0.010452902	2.456975459	1.528777557	3.385173362	2.38E-06	0.343767462	-3.735693104	-6.772302879	-0.699083328	0.016926929	0.403485302
body size TL	2010	Genus	Scolopia	-4.3156012	-10.05365685	1.422454453	0.096434871	6.260548513	-2.060470045	14.58156707	0.09635864	0.541975571	-35.04942484	-165.0243477	94.92549803	0.365720702	0.589365225
body size TL	2010	Genus	Streblus	-2.873082386	-6.941196127	1.195031356	0.121436412	4.917235666	-0.622207132	10.45667846	0.069348771	0.503681969	-14.38393729	-87.52286686	58.75499229	0.575776514	0.414671731
body size TL	2010	Genus	Styrax	-1.551796587	-3.207846279	0.104253106	0.062265261	2.790313552	1.083171492	4.497455612	0.006171735	0.635335098	0.663226921	-7.269461675	8.595915517	0.844664675	0.577504687
body size TL	2010	Genus	Symplocos	-2.101118617	-2.55403138	-1.648205853	3.35E-15	3.373715902	2.863723676	3.883708128	5.29E-24	0.61286847	-3.028087435	-4.811905612	-1.244269258	0.001064842	0.646942579
body size TL	2010	Genus	Syndiclis	-4.097803569	-5.110519395	-3.085087744	8.36E-07	6.357061264	4.970489825	7.743632702	2.01E-07	0.873991247	-7.137782595	-14.36048883	0.08492364	0.052343835	0.901533454
body size TL	2010	Genus	Syzygium	-1.962718352	-2.355708837	-1.569727867	1.35E-17	3.27486206	2.801489984	3.748234136	3.76E-27	0.58157379	-5.024488002	-6.634619636	-3.414356369	7.69E-09	0.67284085
body size TL	2010	Genus	Tabernaemontana	-2.435927881	-4.052394458	-0.819461305	0.005819341	3.493570323	1.183257671	5.803882974	0.005688301	0.369790285	2.081658735	-16.36973343	20.5330509	0.812310619	0.327587444
body size TL	2010	Genus	Triadica	-2.597672471	-6.32928902	1.133944078	0.155228689	2.995149395	-0.345466989	6.335765778	0.074472963	0.178054509	-0.908482166	-14.72539139	12.90842706	0.887551017	0.105036147
body size TL	2010	Genus	Vatica	-2.743563635	-3.666752335	-1.820374935	5.87E-07	4.392043535	3.296337659	5.487749411	9.61E-10	0.630938805	-4.807232411	-10.11636763	0.501902809	0.074572352	0.653175352
body size TL	2010	Genus	Wendlandia	-2.545034961	-6.16383681	1.073766889	0.148182474	3.78628821	-0.578996151	8.151572572	0.082079635	0.199124392	3.626933048	-29.71921679	36.97308289	0.811166065	0.116083897
body size TL	2010	Genus	Xanthophyllum	-0.462843189	-1.486499949	0.560813572	0.366046175	1.576066904	0.517016542	2.635117267	0.004561709	0.167723986	-1.578224144	-5.930355865	2.773907578	0.467386873	0.157766605
body size TL	2015	Genus	Acronychia	0.186168512	-1.408575659	1.780912683	0.812505072	0.812134851	-0.865372962	2.489642664	0.329355885	-0.000473192	2.562299651	-11.17949202	16.30409132	0.70463202	-0.033115843
body size TL	2015	Genus	Actinodaphne	-3.764993319	-6.311074113	-1.218912526	0.011119146	5.813464553	2.469680515	9.15724859	0.005355475	0.709519302	9.655167282	-16.97189253	36.28222709	0.394064164	0.703027102
body size TL	2015	Genus	Adinandra	-1.816069258	-2.3422728	-1.289865716	3.65E-09	2.990651149	2.377159101	3.604143197	5.50E-14	0.606662287	-3.468787558	-5.266845546	-1.67072957	0.000283434	0.680653965
body size TL	2015	Genus	Aidia	-2.159248554	-3.59149812	-0.726998987	0.005802946	3.244750028	1.063637084	5.425862973	0.006330271	0.361389695	-16.84760824	-22.63256669	-11.06264978	2.14E-05	0.819316237
body size TL	2015	Genus	Alniphyllum	-1.3577186	-7.356002001	4.640564801	0.599691054	2.456842869	-2.739103647	7.652789384	0.29125219	0.046144096	1.779238108	-34.01256093	37.57103714	0.903299052	-0.140901092
body size TL	2015	Genus	Alphonsea	-1.869542643	-2.764580192	-0.974505094	0.000150445	2.9171166	1.840562922	3.993670278	3.28E-06	0.441090794	0.478740125	-3.505454293	4.462934542	0.808703566	0.426097683
body size TL	2015	Genus	Alseodaphne	-1.842229511	-4.483985545	0.799526523	0.151284415	2.606704547	-0.821816664	6.035225758	0.121119659	0.145287096	3.330775264	-14.29058439	20.95213492	0.678997583	0.069227553
body size TL	2015	Genus	Alstonia	3.111069558	-4.849314685	11.0714538	0.33890576	-1.500861268	-8.653881382	5.652158845	0.591449422	-0.152239553	-5.336741857	-87.66625536	76.99277165	0.849769952	-0.514830891
body size TL	2015	Genus	Altingia	-2.347954411	-4.9167518	0.220842978	0.067474868	3.524865567	1.14234505	5.907386083	0.010014761	0.58417198	-0.800949031	-11.23138193	9.629483872	0.857150576	0.517705248
body size TL	2015	Genus	Amesiodendron	-3.522494122	-4.713324288	-2.331663957	2.38E-05	5.262019151	3.76967883	6.754359471	3.81E-06	0.8028899	-7.272924406	-11.9685983	-2.577250512	0.005522332	0.890440007
body size TL	2015	Genus	Antidesma	-3.076136553	-5.088266068	-1.064007038	0.0042134	4.248568399	1.855598376	6.641538423	0.001189885	0.322397697	4.179792913	-9.909901745	18.26948757	0.546118191	0.305019631
body size TL	2015	Genus	Aphananthe	-2.817286782	-4.638083287	-0.996490278	0.006251683	4.181843017	1.611320577	6.752365458	0.004652203	0.524621352	-16.46174549	-31.53917317	-1.384317819	0.035578752	0.685183502
body size TL	2015	Genus	Aporosa	-3.956943846	-6.433626532	-1.480261161	0.005622353	5.378931322	2.185387844	8.572474799	0.004151953	0.574784763	-3.416078992	-21.84099397	15.00883599	0.680257554	0.532319091
body size TL	2015	Genus	Ardisia	-2.545101836	-3.2096623	-1.880541371	2.82E-09	3.73070775	2.81277392	4.64864158	6.88E-10	0.63745395	-3.969911667	-7.030103706	-0.909719628	0.012452668	0.687475897
body size TL	2015	Genus	Baccaurea	-2.830561937	-8.79851046	3.137386586	0.2990574	3.624895607	-2.644116014	9.893907227	0.21381913	0.098028936	-0.940873055	-36.51538121	34.6336351	0.950502574	-0.051565558
body size TL	2015	Genus	Beilschmiedia	-1.751067802	-4.960809389	1.458673784	0.243854421	2.81694432	-0.611276968	6.245165607	0.094719494	0.223493179	-5.609446687	-20.45449088	9.235597506	0.401256761	0.203415743
body size TL	2015	Genus	Bridelia	-0.247095662	-4.817058603	4.322867279	0.874332983	1.336450811	-3.82352277	6.496424391	0.470212062	-0.087130246	-6.806146182	-56.08956423	42.47727187	0.612636789	-0.386009108
body size TL	2015	Genus	Canarium	-2.345808822	-3.790786702	-0.900830943	0.002661552	3.701747833	1.895896005	5.507599662	0.000293698	0.403325501	-4.437184526	-13.04029663	4.165927579	0.297070206	0.406745704
body size TL	2015	Genus	Castanopsis	-1.233261286	-2.046923716	-0.419598857	0.003453785	2.388263084	1.614803388	3.161722781	3.34E-08	0.32349496	-2.390508779	-5.148052945	0.367035387	0.088293525	0.340692073
body size TL	2015	Genus	Cinnamomum	-2.142058198	-2.771307958	-1.512808438	1.39E-08	3.617633642	2.849318545	4.385948738	1.79E-12	0.648930807	-6.265852371	-8.883420708	-3.648284035	1.61E-05	0.761615735
body size TL	2015	Genus	Cleyera	-3.186250934	-6.256747872	-0.115753996	0.045650538	3.760669299	-0.536695931	8.05803453	0.068704486	0.628120794	33.00370305	-154.4872706	220.4946767	0.527888096	0.56651323
body size TL	2015	Genus	Cratoxylum	-2.590718254	-3.72937697	-1.452059538	0.001423134	3.829517902	2.608261236	5.050774567	0.000256328	0.892095693	1.929237199	-3.159956124	7.018430523	0.374578258	0.891181439
body size TL	2015	Genus	Cryptocarya	-2.988489546	-4.226333796	-1.750645297	2.52E-05	4.408476875	2.907992998	5.908960752	1.13E-06	0.513383857	-4.992655518	-12.32556125	2.34025021	0.174847091	0.527101657
body size TL	2015	Genus	Cyclobalanopsis	-1.259347447	-2.06967304	-0.449021855	0.002820124	2.475971785	1.782558443	3.169385127	9.54E-10	0.42649047	-1.282049022	-2.986267173	0.422169129	0.137835077	0.437210968
body size TL	2015	Genus	Dacrycarpus	-1.462495823	-3.374389135	0.449397489	0.120383154	2.493713906	0.109183288	4.878244523	0.041901664	0.263718697	-14.86392171	-20.40053914	-9.327304275	0.000135359	0.823093614
body size TL	2015	Genus	Dacrydium	0.581874625	-0.762921713	1.926670962	0.379255001	0.79461757	-0.32018328	1.909418419	0.15352059	0.049004167	-1.728426341	-4.593618008	1.136765326	0.223434535	0.073178911
body size TL	2015	Genus	Dalbergia	-2.45293929	-3.737711443	-1.168167137	0.000934171	3.849292984	2.551082522	5.147503445	1.09E-05	0.693747679	-4.935187162	-10.36851057	0.49813625	0.071939787	0.738640016
body size TL	2015	Genus	Daphniphyllum	-2.202802869	-3.753226049	-0.65237969	0.00794118	3.063637871	1.368640983	4.75863476	0.001319213	0.413937007	-11.01539218	-18.06929814	-3.96148622	0.004278846	0.621283929
body size TL	2015	Genus	Decaspermum	-0.692130347	-1.460524447	0.076263754	0.076742067	1.861085765	1.092266992	2.629904538	7.70E-06	0.236459572	-1.885876471	-4.950725932	1.17897299	0.223849152	0.241863514
body size TL	2015	Genus	Dillenia	-1.220269324	-2.00582843	-0.434710217	0.003061128	2.169055993	1.302067223	3.036044764	7.79E-06	0.341371935	-4.300530122	-6.813528121	-1.787532123	0.001240784	0.467355974
body size TL	2015	Genus	Diospyros	-1.820447426	-2.267969666	-1.372925186	5.31E-13	3.128466702	2.58628842	3.670644983	3.60E-21	0.504668548	-1.572095231	-3.82750343	0.683312969	0.170198641	0.508193413
body size TL	2015	Genus	Diplospora	-2.934147146	-3.680180624	-2.188113667	5.15E-10	4.275803012	3.119799984	5.431806041	2.48E-09	0.548048264	-7.535516148	-15.35649394	0.285461644	0.058571201	0.574866236
body size TL	2015	Genus	Elaeocarpus	-2.881422772	-5.357049044	-0.405796499	0.027753578	4.009086497	1.42466137	6.593511625	0.007217764	0.567229908	4.188273553	-8.762744954	17.13929206	0.469437688	0.543537924
body size TL	2015	Genus	Endospermum	-2.348806376	-22.09840084	17.40078809	0.757818374	2.562955855	-11.18223809	16.3081498	0.631980791	-0.171504856	171.1831659	-93.01074482	435.3770766	0.131237659	0.353835471
body size TL	2015	Genus	Engelhardia	-1.068088904	-1.859656311	-0.276521497	0.009862278	2.253387838	1.483595472	3.023180203	1.48E-06	0.528443918	-1.169621625	-4.031246045	1.692002796	0.410024009	0.523661396
body size TL	2015	Genus	Eurya	-1.692789349	-2.525164926	-0.860413771	0.000152771	2.887087921	1.871210131	3.902965711	5.41E-07	0.368368868	-5.42080084	-11.27705247	0.435450788	0.068915666	0.39627771
body size TL	2015	Genus	Ficus	-1.045082688	-1.537047413	-0.553117962	5.47E-05	2.350918151	1.826492419	2.875343883	2.45E-14	0.433588471	-1.384670107	-2.698603172	-0.070737042	0.039083052	0.451884483
body size TL	2015	Genus	Garcinia	-2.278604495	-3.190341901	-1.36686709	7.40E-06	3.535781405	2.476911302	4.594651509	2.02E-08	0.473552281	-9.458639323	-13.35558587	-5.561692777	1.25E-05	0.643300569
body size TL	2015	Genus	Gironniera	-1.052391919	-1.807743925	-0.297039913	0.007031275	2.148814379	1.214455018	3.08317374	2.00E-05	0.227899709	0.193901298	-4.86266395	5.250466546	0.939204285	0.216270824
body size TL	2015	Genus	Glochidion	-2.094734285	-4.045368007	-0.144100564	0.03712218	3.037517122	0.577930419	5.497103825	0.019075684	0.286253605	-3.448732515	-19.02419495	12.12672992	0.640344978	0.244645405
body size TL	2015	Genus	Goniothalamus	-2.983432864	-3.837829418	-2.129036309	1.10E-06	4.276800454	3.259085969	5.294514939	8.76E-08	0.811734196	-4.627628283	-7.772034488	-1.483222078	0.006599331	0.875628701
body size TL	2015	Genus	Gonocaryum	-2.158442657	-3.276907922	-1.039977393	0.000425081	3.266859869	1.806321068	4.72739867	7.18E-05	0.374504112	-5.453245623	-15.52045946	4.613968215	0.277760025	0.378785047
body size TL	2015	Genus	Helicia	-3.137809785	-4.549376323	-1.726243248	8.93E-05	4.403468248	2.684515381	6.122421116	1.30E-05	0.468558392	-10.85148101	-21.71108826	0.008126239	0.050160265	0.521219232
body size TL	2015	Genus	Heritiera	-2.707456756	-3.558676501	-1.856237012	1.43E-07	4.139286628	3.021233024	5.257340231	5.32E-09	0.585861897	-3.977500608	-7.660514788	-0.294486429	0.035045274	0.623404786
body size TL	2015	Genus	Homalium	-3.319744828	-6.026696092	-0.612793565	0.027152756	5.444111326	1.481353657	9.406868996	0.018869813	0.730445639	5.00963457	-41.59872223	51.61799137	0.754866059	0.654085497
body size TL	2015	Genus	Ilex	-2.96285942	-5.17822211	-0.74749673	0.012390061	4.351769359	1.575491036	7.128047683	0.004652341	0.407172857	-10.06261352	-27.13659743	7.011370392	0.225236619	0.432355657
body size TL	2015	Genus	Illicium	-4.894785026	-8.44923844	-1.340331612	0.018723622	6.757126934	2.253819218	11.26043465	0.014076621	0.765869136	-15.77964875	-62.67006981	31.11077231	0.362687628	0.77416631
body size TL	2015	Genus	Ixonanthes	-1.042687111	-4.141207615	2.055833393	0.470650729	1.892033953	-0.612779769	4.396847674	0.12327569	0.142810877	-8.344071056	-22.29587964	5.607737523	0.20908843	0.208532507
body size TL	2015	Genus	Lannea	-1.783479109	-2.801929044	-0.765029174	0.008267164	3.101700159	1.785191674	4.418208644	0.002822819	0.893136903	-2.86006865	-9.031062261	3.310924961	0.236679233	0.917408949
body size TL	2015	Genus	Lindera	-0.066808836	-2.397778325	2.264160652	0.951569064	0.851021871	-1.52638241	3.228426153	0.453159506	-0.029560052	0.310493244	-14.77056504	15.39155153	0.964958301	-0.115169724
body size TL	2015	Genus	Liquidambar	-1.892729432	-2.846351704	-0.939107161	0.000882927	3.262475197	2.36787494	4.157075454	2.64E-06	0.813511082	-2.160570707	-4.526164768	0.205023355	0.069872072	0.848098102
body size TL	2015	Genus	Lirianthe	-2.575788003	-3.540222652	-1.611353354	0.000398232	3.705998382	2.420524307	4.991472456	0.00024929	0.850393995	1.115425693	-4.654042799	6.884894185	0.652884267	0.831735719
body size TL	2015	Genus	Litchi	-0.347469982	-3.551240087	2.856300123	0.778324369	1.470825078	-2.224685163	5.166335319	0.331138781	0.042347493	-18.60739733	-27.9740991	-9.240695562	0.008000073	0.910851158
body size TL	2015	Genus	Lithocarpus	-1.261584644	-1.995409149	-0.52776014	0.000981197	2.479200175	1.799737915	3.158662436	2.11E-10	0.386715069	-2.651551331	-4.337629819	-0.965472842	0.002443164	0.446779831
body size TL	2015	Genus	Litsea	-1.719629932	-2.325383311	-1.113876552	1.57E-07	2.886542369	2.154812658	3.61827208	4.68E-12	0.366660959	-4.009893712	-7.0342063	-0.985581124	0.009863568	0.401063819
body size TL	2015	Genus	Machilus	-1.821347663	-2.481679757	-1.161015568	5.66E-07	3.1530356	2.38271555	3.92335565	8.39E-12	0.476783114	-2.806635888	-5.980868855	0.367597078	0.082185433	0.491882227
body size TL	2015	Genus	Maclurodendron	-1.274024069	-2.307153235	-0.240894902	0.017073493	2.471496475	1.373303135	3.569689816	5.64E-05	0.348962495	-2.820616001	-8.020045321	2.378813319	0.278280527	0.352789515
body size TL	2015	Genus	Mallotus	-2.645341693	-4.09539687	-1.195286516	0.000756803	3.820548971	1.871499619	5.769598323	0.000348032	0.304771499	1.16292639	-9.831481813	12.15733459	0.830779746	0.284084156
body size TL	2015	Genus	Mayodendron	-0.775331132	-4.105198572	2.554536308	0.553196601	1.508477103	-3.199847751	6.216801957	0.423981179	-0.043565409	-22.94141033	-102.4874051	56.60458445	0.426392449	-0.086364261
body size TL	2015	Genus	Melicope	-2.62770396	-9.19454714	3.939139221	0.292572564	2.799546567	-4.739090151	10.33818329	0.322419311	0.090232615	-9.325409044	-70.8788293	52.22801121	0.581395814	-0.125523999
body size TL	2015	Genus	Meliosma	-1.453268861	-2.074766529	-0.831771193	5.24E-05	2.620231203	1.989004412	3.251457995	3.94E-09	0.718712561	0.108374463	-0.977413542	1.194162468	0.839040156	0.708365959
body size TL	2015	Genus	Memecylon	-1.703696869	-4.758898012	1.351504274	0.211175307	2.713939575	-1.621378068	7.049257217	0.16848579	0.209437475	-14.88401185	-47.64745852	17.87943482	0.275745778	0.29298993
body size TL	2015	Genus	Michelia	-2.11024373	-4.1839029	-0.036584559	0.04662724	2.641200459	0.901334778	4.38106614	0.005978456	0.410660592	-2.749557798	-9.233093763	3.733978167	0.373694556	0.403956088
body size TL	2015	Genus	Microdesmis	0.685128299	-4.987142942	6.35739954	0.783441647	-1.254130301	-9.664849578	7.156588975	0.734772561	-0.122914082	-14.06884386	-91.42653151	63.28884379	0.671914409	-0.268207737
body size TL	2015	Genus	Mischocarpus	-0.667782025	-6.633185729	5.29762168	0.771473527	1.795872039	-4.710107374	8.301851452	0.486170495	-0.089951769	1.369101644	-70.84479009	73.58299338	0.955682585	-0.451507657
body size TL	2015	Genus	Myrsine	-2.740116911	-4.135224655	-1.345009166	0.001926401	4.136835965	2.107584966	6.166086963	0.001539419	0.700993116	-5.015925165	-17.09428418	7.062433845	0.358820662	0.699652678
body size TL	2015	Genus	Neolitsea	-1.237365791	-2.407436723	-0.06729486	0.038868282	2.163785008	0.903028871	3.424541145	0.001408215	0.253754356	-3.504945097	-8.598313659	1.588423465	0.170415318	0.275703352
body size TL	2015	Genus	Nephelium	-1.520066731	-2.657150241	-0.38298322	0.015055315	2.92594033	1.840097549	4.011783111	0.000255554	0.806914795	-2.549667109	-6.278138302	1.178804084	0.14990778	0.839342455
body size TL	2015	Genus	Olea	-2.735016837	-3.923518067	-1.546515608	5.43E-05	3.943660826	2.654295743	5.23302591	7.01E-07	0.550847457	-4.548544867	-11.55017827	2.453088537	0.194319672	0.562021005
body size TL	2015	Genus	Ormosia	-1.962708275	-2.796729817	-1.128686734	7.70E-05	3.204026807	2.327917246	4.080136367	1.84E-07	0.72095975	-5.700130004	-7.93214901	-3.468110998	3.26E-05	0.878874635
body size TL	2015	Genus	Ostodes	1.468368919	-0.146058358	3.082796196	0.06768014	0.056922158	-1.390353393	1.504197709	0.926465203	-0.164868531	-4.921014922	-12.20637505	2.364345207	0.14301776	0.127970692
body size TL	2015	Genus	Pentaphylax	-2.86719767	-3.867672514	-1.866722826	1.46E-06	3.966318898	2.762401572	5.170236224	1.09E-07	0.55598631	-3.831901561	-8.366599063	0.702795941	0.094946089	0.580136565
body size TL	2015	Genus	Pertusadina	-1.226878189	-4.280685685	1.826929308	0.327148771	2.47185998	-1.376868935	6.320588896	0.149130321	0.30359571	12.23870124	-34.12295686	58.60035933	0.462522204	0.248306603
body size TL	2015	Genus	Phoebe	-1.338698852	-3.571300886	0.893903183	0.171284832	2.689403615	0.396908171	4.98189906	0.03116479	0.657744504	7.980027315	-3.775983841	19.73603847	0.119546711	0.821432958
body size TL	2015	Genus	Polyalthia	-4.222343555	-6.738044603	-1.706642507	0.00289962	6.227879978	2.658717829	9.797042128	0.002185703	0.464401719	-17.93305096	-47.60878592	11.74268399	0.214351455	0.49005762
body size TL	2015	Genus	Polyspora	-1.466386324	-2.559503241	-0.373269407	0.013149035	2.949089518	1.781272849	4.116906188	0.000170661	0.713556312	1.33978523	-5.635693841	8.315264302	0.677750318	0.690578987
body size TL	2015	Genus	Prismatomeris	-4.915325612	-12.50445495	2.673803722	0.131343953	7.445486173	-6.773516705	21.66448905	0.194219831	0.3075946	18.48813612	-362.4615882	399.4378604	0.853929196	-0.016447651
body size TL	2015	Genus	Psychotria	-3.676369361	-4.54786686	-2.804871862	3.59E-11	5.471895782	4.180713309	6.763078255	3.14E-11	0.588574007	1.69345272	-7.136482348	10.52338779	0.701488946	0.58129969
body size TL	2015	Genus	Pterospermum	-0.407960607	-3.027975062	2.212053848	0.735825232	1.970173018	-0.552996554	4.493342589	0.112520336	0.155594459	-10.11756161	-15.9677552	-4.26736803	0.00355249	0.652591309
body size TL	2015	Genus	Radermachera	-2.521272345	-3.967225866	-1.075318823	0.003382972	3.667731599	1.938951499	5.396511699	0.00097463	0.687827425	-3.391061949	-13.49104819	6.70892429	0.461055841	0.673286723
body size TL	2015	Genus	Reevesia	-3.005986299	-4.031366754	-1.980605845	8.15E-06	4.498473398	3.082226568	5.914720227	2.92E-06	0.696155611	1.89684144	-5.733090242	9.526773123	0.606695449	0.683405876
body size TL	2015	Genus	Rhodamnia	-1.111039029	-2.511472212	0.289394153	0.110927834	2.265649252	0.662885862	3.868412643	0.008966993	0.353228037	-5.30251499	-16.83249493	6.227464953	0.338585229	0.352631669
body size TL	2015	Genus	Sarcosperma	-2.044988133	-2.739064384	-1.350911881	2.40E-07	3.359255037	2.535611519	4.182898556	5.12E-11	0.544938143	-4.380428397	-7.672299342	-1.088557452	0.010074	0.591286269
body size TL	2015	Genus	Schefflera	-2.175966669	-2.814733186	-1.537200151	3.28E-09	3.561079102	2.898427674	4.22373053	2.91E-16	0.622942672	-4.676327717	-6.738705279	-2.613950155	2.53E-05	0.706916387
body size TL	2015	Genus	Schima	-0.551668775	-1.569800464	0.466462915	0.281798621	1.817051008	0.837699522	2.796402495	0.000489709	0.198447295	-2.415150629	-6.470364268	1.640063011	0.237248279	0.205163954
body size TL	2015	Genus	Streblus	-2.472370806	-4.537854874	-0.406886739	0.02756442	4.239589221	1.456431892	7.02274655	0.011229604	0.70491718	-4.154749218	-30.1898283	21.88032987	0.680620892	0.648402312
body size TL	2015	Genus	Styrax	-1.41191966	-3.357067897	0.533228577	0.121049278	2.529029828	0.604287753	4.453771902	0.019724896	0.634334191	-1.765777095	-9.230052404	5.698498213	0.547173488	0.58741452
body size TL	2015	Genus	Symplocos	-2.20656359	-2.696360264	-1.716766916	1.96E-14	3.46703697	2.919848974	4.014224965	2.25E-22	0.606151218	-4.098574864	-5.896395116	-2.300754612	1.68E-05	0.669768516
body size TL	2015	Genus	Syndiclis	-4.511876297	-6.003563593	-3.020189002	1.43E-05	6.817990916	4.81144306	8.824538772	3.98E-06	0.776488688	-10.00612272	-20.60267314	0.590427702	0.062208107	0.817664914
body size TL	2015	Genus	Syzygium	-2.096417692	-2.535657757	-1.657177628	1.66E-16	3.308985833	2.789721902	3.828249764	1.86E-24	0.540895619	-4.736916636	-6.602626652	-2.87120662	1.62E-06	0.611629165
body size TL	2015	Genus	Tabernaemontana	-2.492655553	-4.436582843	-0.548728263	0.015911676	3.319493782	0.513104022	6.125883541	0.023948578	0.283148768	6.968637152	-18.86718786	32.80446217	0.567637598	0.245137064
body size TL	2015	Genus	Triadica	-1.991482922	-8.321163625	4.33819778	0.431674842	2.305669014	-3.278257317	7.889595346	0.315536366	0.059141372	6.498544752	-32.01492282	45.01201233	0.628547137	-0.144472919
body size TL	2015	Genus	Vatica	-2.56650356	-3.268564337	-1.864442783	7.11E-09	4.218855552	3.405226122	5.032484983	8.72E-13	0.73681713	-2.840432181	-5.333297975	-0.347566387	0.026649561	0.763738864
body size TL	2015	Genus	Wendlandia	-3.668069985	-5.25518659	-2.080953379	0.000351215	4.869056006	3.043705018	6.694406993	0.000107545	0.736084992	-0.348513391	-16.13733287	15.44030609	0.961742191	0.709763697
body size TL	2015	Genus	Xanthophyllum	-0.437066526	-1.550784527	0.676651475	0.431866464	1.531897892	0.403855657	2.659940126	0.009093527	0.143945817	-2.277548071	-6.777847423	2.22275128	0.311817085	0.145104666
body size TL	2010	Family	Altingiaceae	-2.609943981	-3.464643077	-1.755244886	1.05E-06	3.804939908	2.980985999	4.628893818	4.46E-10	0.760230003	-1.966921225	-4.081865554	0.148023104	0.067000246	0.781692553
body size TL	2010	Family	Anacardiaceae	-2.028016073	-2.879585817	-1.176446329	0.000440244	3.098978931	2.232849737	3.965108125	2.02E-05	0.865792501	-2.382617057	-5.184717493	0.419483379	0.085553772	0.898024553
body size TL	2010	Family	Annonaceae	-2.430621026	-2.973445946	-1.887796105	1.10E-13	3.923019121	3.219961378	4.626076865	5.21E-18	0.59554834	-2.884121444	-5.559752384	-0.208490504	0.034971166	0.612557321
body size TL	2010	Family	Apocynaceae	-1.771054679	-2.862514927	-0.679594431	0.002730107	2.665545752	1.312548475	4.01854303	0.000466336	0.394084231	-4.92435355	-11.01384732	1.165140217	0.107682693	0.438346236
body size TL	2010	Family	Aquifoliaceae	-1.459053755	-4.234303275	1.316195765	0.280086229	2.1683077	-1.300383938	5.636999338	0.202621989	0.046214156	-21.26778293	-34.79088317	-7.744682696	0.004549916	0.436248974
body size TL	2010	Family	Araliaceae	-2.128388228	-2.70956715	-1.547209306	3.48E-10	3.562007358	2.935538484	4.188476232	1.65E-17	0.64249234	-3.805560739	-5.726144203	-1.884977276	0.000184282	0.704278897
body size TL	2010	Family	Bignoniaceae	-2.675620204	-4.042362845	-1.308877563	0.000699357	4.033832651	2.435986597	5.631678705	5.57E-05	0.603259519	-8.896502759	-16.95455805	-0.838447466	0.032542358	0.685974877
body size TL	2010	Family	Burseraceae	-2.9071232	-4.230219005	-1.584027394	0.000144584	4.446459602	2.728881817	6.164037386	1.94E-05	0.535600129	-7.554878211	-14.36335158	-0.746404844	0.031227408	0.6086851
body size TL	2010	Family	Cannabaceae	-1.443309427	-2.114215974	-0.77240288	5.04E-05	2.616373851	1.750596255	3.482151447	4.87E-08	0.297447389	-4.749683598	-8.960351148	-0.539016048	0.027535125	0.330414566
body size TL	2010	Family	Cardiopteridaceae	-2.8453975	-3.909362787	-1.781432213	6.33E-06	4.243412934	2.83497136	5.651854509	9.10E-07	0.543176936	-12.22415607	-21.72370871	-2.724603431	0.013464888	0.618535591
body size TL	2010	Family	Clusiaceae	-2.356219218	-3.329581746	-1.382856691	1.27E-05	3.652928658	2.51762008	4.788237237	4.79E-08	0.45466152	-12.39257382	-16.85238355	-7.932764098	1.12E-06	0.665474433
body size TL	2010	Family	Daphniphyllaceae	-0.326178381	-2.328459523	1.676102762	0.736874584	1.038020394	-1.165994976	3.242035765	0.336644708	-0.001417143	-11.64171857	-21.75308832	-1.530348817	0.026382273	0.202260581
body size TL	2010	Family	Dilleniaceae	-1.689556721	-2.329662239	-1.049451203	3.05E-06	2.794440579	2.064624376	3.524256781	8.01E-10	0.554090582	-4.148342601	-5.974568864	-2.322116337	3.73E-05	0.688892491
body size TL	2010	Family	Dipterocarpaceae	-2.743563635	-3.666752335	-1.820374935	5.87E-07	4.392043535	3.296337659	5.487749411	9.61E-10	0.630938805	-4.807232411	-10.11636763	0.501902809	0.074572352	0.653175352
body size TL	2010	Family	Ebenaceae	-1.848434578	-2.264874483	-1.431994674	1.17E-14	3.232032633	2.71756879	3.746496476	1.95E-23	0.555421612	-1.458860021	-3.623133651	0.70541361	0.184549669	0.558249034
body size TL	2010	Family	Elaeocarpaceae	-4.348730427	-6.485903906	-2.211556947	0.00128494	5.564888998	3.232955343	7.896822654	0.000433927	0.737824972	-3.687052448	-15.63379475	8.259689854	0.496883133	0.722615043
body size TL	2010	Family	Euphorbiaceae	-1.376565843	-2.071764476	-0.68136721	0.000173975	2.288848979	1.536117139	3.04158082	4.52E-08	0.308147827	-4.746589314	-7.801171505	-1.692007124	0.002744108	0.375859338
body size TL	2010	Family	Fabaceae	-2.05812746	-2.674874521	-1.4413804	7.53E-09	3.443472685	2.769550792	4.117394578	5.52E-15	0.617359682	-4.067253445	-6.29630628	-1.838200611	0.000544332	0.67987874
body size TL	2010	Family	Fagaceae	-1.157737108	-1.658761039	-0.656713177	9.72E-06	2.513960008	2.060624482	2.967295534	2.02E-21	0.411446683	-2.441243225	-3.507990025	-1.374496425	1.17E-05	0.472083689
body size TL	2010	Family	Hypericaceae	-3.177372248	-4.239718238	-2.115026257	0.000198432	4.702092333	3.484658084	5.919526583	3.88E-05	0.91151373	3.755769205	-5.25227602	12.76381443	0.346992225	0.912026671
body size TL	2010	Family	Ixonanthaceae	-0.863676168	-3.887839561	2.160487226	0.538847466	1.72986747	-0.757482864	4.217217805	0.152281896	0.112992196	-7.330944707	-21.15383878	6.491949365	0.260872753	0.150323052
body size TL	2010	Family	Juglandaceae	-1.62372876	-2.619535881	-0.627921639	0.002064617	2.758940948	1.735218367	3.78266353	2.83E-06	0.411492786	-2.919378639	-6.803127577	0.964370299	0.136467692	0.430179103
body size TL	2010	Family	Lamiaceae	-3.098540768	-6.221938634	0.024857098	0.050984312	5.479237165	0.845717714	10.11275662	0.032815556	0.766933927	-13.96277764	-109.0352412	81.10968589	0.592046678	0.708583242
body size TL	2010	Family	Lauraceae	-1.985489979	-2.331352309	-1.639627649	2.22E-24	3.550865839	3.143568401	3.958163278	9.99E-45	0.528521577	-6.236244971	-8.071158543	-4.401331398	1.34E-10	0.596257805
body size TL	2010	Family	Magnoliaceae	-1.692583596	-2.838750576	-0.546416616	0.005337517	2.374988786	1.191970376	3.558007195	0.000322657	0.363168936	-2.394344353	-6.579735347	1.79104664	0.250286054	0.372070776
body size TL	2010	Family	Malvaceae	-2.497384257	-3.028354613	-1.966413901	1.41E-14	3.983582519	3.308069669	4.65909537	3.16E-19	0.622078593	-3.245781062	-5.706020653	-0.785541472	0.010355694	0.647407359
body size TL	2010	Family	Melastomataceae	-2.645703141	-4.943047269	-0.348359013	0.028495087	3.851715411	0.374861127	7.328569695	0.033527114	0.345562935	-14.47225752	-33.53257184	4.588056808	0.118067408	0.467731596
body size TL	2010	Family	Metteniusaceae	-3.582286443	-8.375693889	1.211121002	0.097762762	5.385362136	-0.907519369	11.67824364	0.072335986	0.616027779	-19.22340692	-90.86608976	52.41927593	0.367609613	0.654377543
body size TL	2010	Family	Moraceae	-1.342872419	-1.817705547	-0.868039291	1.42E-07	2.651510427	2.131244574	3.171776281	1.21E-17	0.458736177	-1.385738616	-2.68364511	-0.087832121	0.036598118	0.474202545
body size TL	2010	Family	Myrtaceae	-1.54285582	-1.867461794	-1.218249847	1.28E-17	2.847716245	2.488418718	3.207013771	7.16E-37	0.538966097	-4.211566995	-5.423590162	-2.999543827	8.32E-11	0.622690747
body size TL	2010	Family	Oleaceae	-2.388188206	-3.562209307	-1.214167105	0.000198653	3.679646722	2.374607899	4.984685544	1.43E-06	0.447438154	-2.258324029	-8.740826071	4.224178013	0.484690405	0.440044553
body size TL	2010	Family	Pandaceae	-3.267846966	-6.021030474	-0.514663459	0.024537196	4.70896223	0.287019495	9.130904966	0.03909244	0.29622538	-26.26175259	-51.97906137	-0.544443821	0.046232887	0.509096765
body size TL	2010	Family	Pentaphylacaceae	-1.608648285	-1.931945657	-1.285350914	2.13E-17	3.003463329	2.619986757	3.386939901	3.07E-31	0.647822363	-2.005982922	-3.162383333	-0.849582512	0.000806406	0.674985233
body size TL	2010	Family	Phyllanthaceae	-1.972440391	-2.634800678	-1.310080103	5.29E-08	3.065945879	2.285417331	3.846474428	8.00E-12	0.383868966	-0.871823322	-3.53826095	1.794614307	0.517798414	0.380093725
body size TL	2010	Family	Podocarpaceae	-1.597051741	-2.415127724	-0.778975758	0.000395802	2.790435748	2.033175692	3.547695804	2.17E-08	0.642175016	-2.256033925	-3.68501333	-0.827054521	0.003081515	0.727725056
body size TL	2010	Family	Polygalaceae	-0.462843189	-1.486499949	0.560813572	0.366046175	1.576066904	0.517016542	2.635117267	0.004561709	0.167723986	-1.578224144	-5.930355865	2.773907578	0.467386873	0.157766605
body size TL	2010	Family	Primulaceae	-2.643368144	-3.254218798	-2.03251749	1.44E-11	3.907833797	3.040676485	4.774991109	4.12E-12	0.61343284	-3.459806419	-6.285388754	-0.634224083	0.017440487	0.648924788
body size TL	2010	Family	Proteaceae	-2.93796258	-4.299596918	-1.576328242	0.000118658	4.250202192	2.537934558	5.962469827	1.80E-05	0.434916957	-10.88487006	-21.94114815	0.171408029	0.05343018	0.485421283
body size TL	2010	Family	Rosaceae	-4.617314566	-7.871687422	-1.36294171	0.014792323	6.443663376	1.923117049	10.9642097	0.014531781	0.674373204	-21.90813326	-56.30060352	12.48433699	0.151686014	0.771585091
body size TL	2010	Family	Rubiaceae	-2.918178217	-3.271895821	-2.564460613	4.97E-36	4.671380393	4.167538313	5.175222472	2.17E-41	0.670797942	-3.994370539	-6.046210478	-1.9425306	0.00017342	0.696455997
body size TL	2010	Family	Rutaceae	-1.792083971	-2.605484712	-0.978683229	3.96E-05	3.036410915	2.13437094	3.93845089	4.57E-09	0.390022893	-8.390565184	-12.41233989	-4.368790474	9.13E-05	0.508204884
body size TL	2010	Family	Sabiaceae	-1.069170625	-2.28365077	0.14530952	0.082188153	1.960224635	0.611331287	3.309117983	0.005894251	0.207055278	-7.197018806	-13.48570557	-0.908332042	0.026387553	0.313480796
body size TL	2010	Family	Salicaceae	-3.663521904	-4.960073104	-2.366970704	1.55E-05	5.638846478	3.709082552	7.568610404	1.04E-05	0.672767656	-8.166628918	-17.09807329	0.764815451	0.070427745	0.718435639
body size TL	2010	Family	Sapindaceae	-1.989945933	-2.641455097	-1.338436769	1.20E-07	3.413327379	2.712365736	4.114289021	2.30E-13	0.640627549	-2.798714992	-4.768174412	-0.829255573	0.00624382	0.684009368
body size TL	2010	Family	Sapotaceae	-2.019229566	-2.883527452	-1.154931679	1.98E-05	3.405498043	2.356805479	4.454190607	2.73E-08	0.434107609	-2.874374735	-7.380730787	1.631981316	0.206247921	0.440841152
body size TL	2010	Family	Schisandraceae	-2.355014222	-5.917086931	1.207058487	0.126080782	3.906750627	-0.553542957	8.367044211	0.068561825	0.628601437	23.2639481	-56.95408195	103.4819782	0.338386597	0.686761874
body size TL	2010	Family	Styracaceae	-1.018563731	-2.585784342	0.54865688	0.189659051	2.210658939	0.725022069	3.696295809	0.005708019	0.303133099	0.235203106	-5.506036304	5.976442516	0.932361652	0.264720875
body size TL	2010	Family	Symplocaceae	-2.101118617	-2.55403138	-1.648205853	3.35E-15	3.373715902	2.863723676	3.883708128	5.29E-24	0.61286847	-3.028087435	-4.811905612	-1.244269258	0.001064842	0.646942579
body size TL	2010	Family	Theaceae	-1.465094422	-2.121425423	-0.808763422	3.39E-05	2.800817779	2.132426927	3.469208631	7.15E-12	0.515207828	-3.568747032	-5.557029332	-1.580464732	0.000653968	0.591028237
body size TL	2015	Family	Altingiaceae	-2.674355631	-3.697181505	-1.651529757	1.70E-05	3.900253535	2.928570368	4.871936701	2.25E-08	0.738979243	-3.122157464	-5.770333678	-0.47398125	0.022951922	0.785424058
body size TL	2015	Family	Anacardiaceae	-0.959073455	-3.045954883	1.127807972	0.325636349	1.853536476	-0.224734527	3.931807479	0.074417197	0.234915972	-0.499591556	-7.686620438	6.687437325	0.876620639	0.14203616
body size TL	2015	Family	Annonaceae	-2.686537251	-3.307494932	-2.06557957	3.45E-13	4.123991421	3.33059582	4.917387023	1.09E-16	0.55163609	-4.367726897	-7.212875119	-1.522578675	0.003035525	0.59160877
body size TL	2015	Family	Apocynaceae	-2.448618914	-3.610876212	-1.286361615	0.000279679	3.351198561	1.949069719	4.753327402	7.10E-05	0.531839163	-4.152413672	-11.18946379	2.884636443	0.231867709	0.543821735
body size TL	2015	Family	Aquifoliaceae	-2.96285942	-5.17822211	-0.74749673	0.012390061	4.351769359	1.575491036	7.128047683	0.004652341	0.407172857	-10.06261352	-27.13659743	7.011370392	0.225236619	0.432355657
body size TL	2015	Family	Araliaceae	-2.175966669	-2.814733186	-1.537200151	3.28E-09	3.561079102	2.898427674	4.22373053	2.91E-16	0.622942672	-4.676327717	-6.738705279	-2.613950155	2.53E-05	0.706916387
body size TL	2015	Family	Bignoniaceae	-1.859451998	-3.114707527	-0.60419647	0.006016991	3.106885357	1.599128596	4.614642119	0.000404115	0.482875663	-5.01994713	-13.71037098	3.670476716	0.239594373	0.496451058
body size TL	2015	Family	Burseraceae	-2.345808822	-3.790786702	-0.900830943	0.002661552	3.701747833	1.895896005	5.507599662	0.000293698	0.403325501	-4.437184526	-13.04029663	4.165927579	0.297070206	0.406745704
body size TL	2015	Family	Cannabaceae	-1.520691857	-2.221815264	-0.81956845	4.40E-05	2.74607837	1.869893347	3.622263394	1.81E-08	0.310675995	-5.1535325	-9.10004756	-1.20701744	0.011121709	0.355323713
body size TL	2015	Family	Cardiopteridaceae	-2.158442657	-3.276907922	-1.039977393	0.000425081	3.266859869	1.806321068	4.72739867	7.18E-05	0.374504112	-5.453245623	-15.52045946	4.613968215	0.277760025	0.378785047
body size TL	2015	Family	Clusiaceae	-2.278604495	-3.190341901	-1.36686709	7.40E-06	3.535781405	2.476911302	4.594651509	2.02E-08	0.473552281	-9.458639323	-13.35558587	-5.561692777	1.25E-05	0.643300569
body size TL	2015	Family	Daphniphyllaceae	-2.202802869	-3.753226049	-0.65237969	0.00794118	3.063637871	1.368640983	4.75863476	0.001319213	0.413937007	-11.01539218	-18.06929814	-3.96148622	0.004278846	0.621283929
body size TL	2015	Family	Dilleniaceae	-1.220269324	-2.00582843	-0.434710217	0.003061128	2.169055993	1.302067223	3.036044764	7.79E-06	0.341371935	-4.300530122	-6.813528121	-1.787532123	0.001240784	0.467355974
body size TL	2015	Family	Dipterocarpaceae	-2.56650356	-3.268564337	-1.864442783	7.11E-09	4.218855552	3.405226122	5.032484983	8.72E-13	0.73681713	-2.840432181	-5.333297975	-0.347566387	0.026649561	0.763738864
body size TL	2015	Family	Ebenaceae	-1.820447426	-2.267969666	-1.372925186	5.31E-13	3.128466702	2.58628842	3.670644983	3.60E-21	0.504668548	-1.572095231	-3.82750343	0.683312969	0.170198641	0.508193413
body size TL	2015	Family	Elaeocarpaceae	-2.636497717	-4.7125965	-0.560398933	0.017864836	3.823959534	1.58852025	6.059398817	0.003420957	0.551520397	2.856508987	-8.492628646	14.20564662	0.583033333	0.519014615
body size TL	2015	Family	Euphorbiaceae	-1.415571975	-2.121398863	-0.709745088	0.00015398	2.363773734	1.60764021	3.119907257	2.89E-08	0.344587151	-4.31840155	-7.154551319	-1.482251782	0.003357648	0.412609236
body size TL	2015	Family	Fabaceae	-2.089902688	-2.673934248	-1.505871129	1.25E-09	3.469357046	2.842755819	4.095958272	3.15E-16	0.662268631	-3.936754382	-5.865475104	-2.008033661	0.000133612	0.731293864
body size TL	2015	Family	Fagaceae	-0.910107844	-1.464663165	-0.355552524	0.001448703	2.298529522	1.811646468	2.785412576	8.82E-17	0.347978602	-2.226140567	-3.396013199	-1.056267935	0.000239912	0.397406667
body size TL	2015	Family	Hypericaceae	-2.590718254	-3.72937697	-1.452059538	0.001423134	3.829517902	2.608261236	5.050774567	0.000256328	0.892095693	1.929237199	-3.159956124	7.018430523	0.374578258	0.891181439
body size TL	2015	Family	Ixonanthaceae	-1.042687111	-4.141207615	2.055833393	0.470650729	1.892033953	-0.612779769	4.396847674	0.12327569	0.142810877	-8.344071056	-22.29587964	5.607737523	0.20908843	0.208532507
body size TL	2015	Family	Juglandaceae	-0.780064887	-2.098964073	0.538834299	0.237135623	1.847484797	0.582146729	3.112822865	0.005549554	0.192069344	0.387538722	-4.47950118	5.254578623	0.872047539	0.166715964
body size TL	2015	Family	Lauraceae	-1.950839494	-2.336593199	-1.56508579	5.10E-20	3.414645221	2.974790795	3.854499647	3.82E-38	0.46939817	-3.485833869	-5.110327974	-1.861339764	3.30E-05	0.501466013
body size TL	2015	Family	Magnoliaceae	-1.832095443	-2.645292912	-1.018897974	7.94E-05	2.570016169	1.747294776	3.392737562	6.30E-07	0.579373609	-2.580183081	-5.738560403	0.57819424	0.105240784	0.604908836
body size TL	2015	Family	Malvaceae	-2.494751417	-3.034632234	-1.9548706	4.43E-14	3.927131897	3.249101409	4.605162385	1.58E-18	0.625525406	-3.412910597	-5.828678933	-0.99714226	0.006222296	0.656016217
body size TL	2015	Family	Melastomataceae	-2.659421244	-5.082862578	-0.23597991	0.034852084	3.925322143	0.316851001	7.533793285	0.036111718	0.335790707	-17.34238251	-42.37448941	7.689724388	0.148796352	0.433502981
body size TL	2015	Family	Moraceae	-1.229898648	-1.768697405	-0.691099891	1.53E-05	2.549996926	1.976150899	3.123842953	1.98E-14	0.405950447	-1.658548884	-3.073217073	-0.243880695	0.021995354	0.428591779
body size TL	2015	Family	Myrtaceae	-1.689427628	-2.051749363	-1.327105893	4.38E-17	2.935789874	2.543712089	3.327867659	4.45E-34	0.512937714	-4.699677813	-6.053363016	-3.34599261	8.77E-11	0.601971781
body size TL	2015	Family	Oleaceae	-2.859337027	-3.861551254	-1.8571228	1.16E-06	4.121743157	3.008516163	5.23497015	5.31E-09	0.585900941	-5.58595389	-11.59973603	0.427828246	0.06771328	0.61186607
body size TL	2015	Family	Pandaceae	0.685128299	-4.987142942	6.35739954	0.783441647	-1.254130301	-9.664849578	7.156588975	0.734772561	-0.122914082	-14.06884386	-91.42653151	63.28884379	0.671914409	-0.268207737
body size TL	2015	Family	Pentaphylacaceae	-1.608301419	-1.992280941	-1.224321897	1.58E-13	2.943099128	2.496089709	3.390108547	5.52E-25	0.574570664	-2.322669563	-3.680299896	-0.965039231	0.000951058	0.607689914
body size TL	2015	Family	Phyllanthaceae	-2.158835644	-2.970566156	-1.347105132	1.03E-06	3.153822092	2.202240794	4.10540339	4.20E-09	0.344144004	-0.264761375	-3.307130589	2.777607839	0.862922814	0.336094184
body size TL	2015	Family	Podocarpaceae	-1.054991115	-2.012634269	-0.097347962	0.032025157	2.205685177	1.327618254	3.083752099	1.86E-05	0.467662633	-3.440964212	-5.024169467	-1.857758957	0.000130077	0.682098393
body size TL	2015	Family	Polygalaceae	-0.437066526	-1.550784527	0.676651475	0.431866464	1.531897892	0.403855657	2.659940126	0.009093527	0.143945817	-2.277548071	-6.777847423	2.22275128	0.311817085	0.145104666
body size TL	2015	Family	Primulaceae	-2.604621172	-3.103110123	-2.106132221	1.98E-14	3.8728067	3.180593334	4.565020065	1.64E-15	0.702316592	-3.443508217	-5.871804569	-1.015211866	0.006345753	0.738100492
body size TL	2015	Family	Proteaceae	-3.200454356	-4.517962473	-1.882946239	2.60E-05	4.472769434	2.853067614	6.092471254	3.83E-06	0.498431279	-10.53522923	-20.84132556	-0.229132899	0.045429682	0.54909807
body size TL	2015	Family	Rosaceae	-3.084287517	-8.55795306	2.389378026	0.207155161	3.914260767	-3.531562381	11.36008391	0.234505095	0.121027496	4.803444122	-95.9442354	105.5511236	0.901079349	-0.093923369
body size TL	2015	Family	Rubiaceae	-2.988001433	-3.337868738	-2.638134128	2.49E-37	4.624203659	4.141917955	5.106489364	1.06E-42	0.689521968	-3.795676891	-5.80785866	-1.783495122	0.00027035	0.712652688
body size TL	2015	Family	Rutaceae	-2.227109278	-2.981656876	-1.472561681	1.24E-07	3.511324851	2.697680806	4.324968896	1.39E-12	0.507225703	-6.152407107	-9.71880353	-2.586010684	0.000986557	0.573323136
body size TL	2015	Family	Sabiaceae	-1.453268861	-2.074766529	-0.831771193	5.24E-05	2.620231203	1.989004412	3.251457995	3.94E-09	0.718712561	0.108374463	-0.977413542	1.194162468	0.839040156	0.708365959
body size TL	2015	Family	Salicaceae	-2.921196562	-3.978917704	-1.86347542	2.99E-05	4.492323497	2.983866974	6.000780019	1.31E-05	0.710630973	-1.513569776	-8.709684485	5.682544932	0.658814313	0.694403942
body size TL	2015	Family	Sapindaceae	-1.901725989	-2.453721432	-1.349730546	8.01E-09	3.368327654	2.776109362	3.960545946	1.51E-15	0.717462695	-4.756120209	-6.430671152	-3.081569265	6.58E-07	0.826828855
body size TL	2015	Family	Sapotaceae	-1.975677463	-2.712207529	-1.239147397	1.66E-06	3.313364081	2.439848312	4.18687985	4.30E-10	0.508193825	-4.54941829	-7.994722033	-1.104114547	0.010627548	0.557482797
body size TL	2015	Family	Schisandraceae	-4.894785026	-8.44923844	-1.340331612	0.018723622	6.757126934	2.253819218	11.26043465	0.014076621	0.765869136	-15.77964875	-62.67006981	31.11077231	0.362687628	0.77416631
body size TL	2015	Family	Styracaceae	-1.068150719	-2.853427017	0.717125578	0.220240626	2.311026073	0.679176674	3.942875471	0.008867921	0.354174588	-1.917113454	-6.847779987	3.013553078	0.416099708	0.340300639
body size TL	2015	Family	Symplocaceae	-2.20656359	-2.696360264	-1.716766916	1.96E-14	3.46703697	2.919848974	4.014224965	2.25E-22	0.606151218	-4.098574864	-5.896395116	-2.300754612	1.68E-05	0.669768516
body size TL	2015	Family	Theaceae	-1.067744707	-1.767773613	-0.367715802	0.003355259	2.402455899	1.715180544	3.089731255	1.99E-09	0.42358834	-3.301852415	-5.465665226	-1.138039605	0.003351689	0.489749802
body size TL	2010	Order	Apiales	-2.128388228	-2.70956715	-1.547209306	3.48E-10	3.562007358	2.935538484	4.188476232	1.65E-17	0.64249234	-3.805560739	-5.726144203	-1.884977276	0.000184282	0.704278897
body size TL	2010	Order	Aquifoliales	-2.304269652	-3.465556813	-1.142982491	0.000225317	3.389486031	1.872016903	4.906955159	4.45E-05	0.281203083	-17.85886014	-24.67216538	-11.0455549	3.32E-06	0.538775832
body size TL	2010	Order	Austrobaileyales	-2.355014222	-5.917086931	1.207058487	0.126080782	3.906750627	-0.553542957	8.367044211	0.068561825	0.628601437	23.2639481	-56.95408195	103.4819782	0.338386597	0.686761874
body size TL	2010	Order	Dilleniales	-1.689556721	-2.329662239	-1.049451203	3.05E-06	2.794440579	2.064624376	3.524256781	8.01E-10	0.554090582	-4.148342601	-5.974568864	-2.322116337	3.73E-05	0.688892491
body size TL	2010	Order	Ericales	-1.52508595	-1.781751514	-1.268420387	1.27E-26	3.124236681	2.830659636	3.417813727	2.13E-62	0.570652527	-3.247290875	-4.463734228	-2.030847522	2.72E-07	0.60283591
body size TL	2010	Order	Fabales	-1.323258856	-1.864782594	-0.781735117	4.54E-06	2.654545742	2.077071898	3.232019586	7.82E-15	0.446114718	-4.531073891	-6.499527027	-2.562620755	1.41E-05	0.537113658
body size TL	2010	Order	Fagales	-1.031204368	-1.455544896	-0.606863841	3.30E-06	2.434374353	2.05122517	2.817523535	1.19E-26	0.449674215	-2.118450202	-3.037251892	-1.199648513	9.65E-06	0.50133971
body size TL	2010	Order	Gentianales	-2.549768416	-2.869605255	-2.229931576	4.06E-36	4.193820471	3.742421471	4.645219472	1.05E-43	0.639241011	-6.224977386	-8.105098275	-4.344856498	5.98E-10	0.704684571
body size TL	2010	Order	Lamiales	-2.363204565	-3.234161698	-1.492247432	8.68E-07	3.670955865	2.651532509	4.690379221	6.56E-10	0.423242798	-1.631166901	-7.11399332	3.851659518	0.554630857	0.417699161
body size TL	2010	Order	Laurales	-1.985489979	-2.331352309	-1.639627649	2.22E-24	3.550865839	3.143568401	3.958163278	9.99E-45	0.528521577	-6.236244971	-8.071158543	-4.401331398	1.34E-10	0.596257805
body size TL	2010	Order	Magnoliales	-1.640266657	-2.081687547	-1.198845768	2.70E-11	2.820949685	2.290504933	3.351394436	1.10E-18	0.480138925	-2.963963433	-4.673578051	-1.254348814	0.000824776	0.523688979
body size TL	2010	Order	Malpighiales	-1.248353391	-1.611916811	-0.88478997	9.96E-11	2.545560538	2.136912757	2.954208319	2.97E-27	0.380013892	-4.137235644	-5.557618951	-2.716852338	2.86E-08	0.451998389
body size TL	2010	Order	Malvales	-2.691601876	-3.181806693	-2.201397058	6.99E-19	4.339761328	3.74064476	4.938877897	1.95E-26	0.661654913	-2.652642467	-4.788962239	-0.516322695	0.015452223	0.677365876
body size TL	2010	Order	Metteniusales	-3.582286443	-8.375693889	1.211121002	0.097762762	5.385362136	-0.907519369	11.67824364	0.072335986	0.616027779	-19.22340692	-90.86608976	52.41927593	0.367609613	0.654377543
body size TL	2010	Order	Myrtales	-1.595644754	-1.901293735	-1.289995773	1.55E-20	2.956591917	2.614434553	3.298749281	4.22E-42	0.565557062	-4.34498027	-5.509515037	-3.180445504	3.77E-12	0.649681445
body size TL	2010	Order	Oxalidales	-4.116187555	-5.980032974	-2.252342136	0.000502074	5.373297199	3.291656802	7.454937596	0.000142054	0.722721872	-4.152730314	-14.72743142	6.421970791	0.402101007	0.716685321
body size TL	2010	Order	Pinales	-1.966815514	-13.19957226	9.265941237	0.616241728	3.396230513	-9.277615024	16.07007605	0.45644255	-0.07316959	-146.3666747	-470.5866881	177.8533387	0.191572667	0.442308243
body size TL	2010	Order	Podocarpales	-1.597051741	-2.415127724	-0.778975758	0.000395802	2.790435748	2.033175692	3.547695804	2.17E-08	0.642175016	-2.256033925	-3.68501333	-0.827054521	0.003081515	0.727725056
body size TL	2010	Order	Proteales	-1.763538333	-2.570098991	-0.956977675	4.57E-05	2.841170705	1.878524644	3.803816766	1.42E-07	0.334815028	-8.953547834	-12.42162526	-5.485470406	2.56E-06	0.520637252
body size TL	2010	Order	Rosales	-1.602746269	-1.953867713	-1.251624825	2.62E-16	2.999781271	2.606629983	3.392932559	5.89E-34	0.548103113	-1.405433971	-2.801001113	-0.009866829	0.048418631	0.555190562
body size TL	2010	Order	Sapindales	-1.849896908	-2.300621075	-1.399172742	1.28E-13	3.225526386	2.732046046	3.719006725	1.41E-26	0.507087067	-1.569568492	-3.14294213	0.003805146	0.050549956	0.515807869
body size TL	2010	Order	Saxifragales	-2.042795328	-2.912520301	-1.173070355	2.01E-05	3.149451849	2.273177103	4.025726596	3.00E-09	0.505768884	-1.188004758	-3.676292918	1.300283402	0.34188885	0.504975965
body size TL	2015	Order	Apiales	-2.175966669	-2.814733186	-1.537200151	3.28E-09	3.561079102	2.898427674	4.22373053	2.91E-16	0.622942672	-4.676327717	-6.738705279	-2.613950155	2.53E-05	0.706916387
body size TL	2015	Order	Aquifoliales	-2.603318018	-3.579565796	-1.62707024	2.24E-06	3.8720413	2.612166538	5.131916062	1.25E-07	0.42624138	-7.685451545	-15.41946615	0.048563055	0.051398647	0.459260092
body size TL	2015	Order	Austrobaileyales	-4.894785026	-8.44923844	-1.340331612	0.018723622	6.757126934	2.253819218	11.26043465	0.014076621	0.765869136	-15.77964875	-62.67006981	31.11077231	0.362687628	0.77416631
body size TL	2015	Order	Dilleniales	-1.220269324	-2.00582843	-0.434710217	0.003061128	2.169055993	1.302067223	3.036044764	7.79E-06	0.341371935	-4.300530122	-6.813528121	-1.787532123	0.001240784	0.467355974
body size TL	2015	Order	Ericales	-1.781373388	-2.017096958	-1.545649819	1.42E-38	3.377737047	3.112952701	3.642521393	2.58E-78	0.656489675	-3.652027327	-4.72163674	-2.582417915	8.24E-11	0.697214681
body size TL	2015	Order	Fabales	-1.253105907	-1.776123523	-0.730088291	6.83E-06	2.583055186	2.036146058	3.129964314	2.78E-15	0.467302621	-3.905636875	-5.721156879	-2.090116871	4.57E-05	0.546954432
body size TL	2015	Order	Fagales	-0.967635909	-1.464686807	-0.470585011	0.000168986	2.351579226	1.917228709	2.785929742	5.48E-21	0.381989727	-2.315183775	-3.356300443	-1.274067108	1.94E-05	0.438320807
body size TL	2015	Order	Gentianales	-2.735376238	-3.076004068	-2.394748407	2.80E-36	4.302947799	3.83821782	4.767677777	2.80E-43	0.641396073	-5.597520684	-7.542008549	-3.653032818	5.20E-08	0.693225795
body size TL	2015	Order	Lamiales	-2.444931144	-3.187164559	-1.702697729	8.26E-09	3.740625775	2.869889163	4.611362388	2.00E-12	0.512319383	-5.947339245	-10.72413353	-1.170544962	0.015453751	0.546813875
body size TL	2015	Order	Laurales	-1.950839494	-2.336593199	-1.56508579	5.10E-20	3.414645221	2.974790795	3.854499647	3.82E-38	0.46939817	-3.485833869	-5.110327974	-1.861339764	3.30E-05	0.501466013
body size TL	2015	Order	Magnoliales	-1.998320395	-2.437781628	-1.558859161	3.44E-15	3.175809017	2.650732258	3.700885776	2.26E-22	0.534418063	-4.293835211	-5.846218302	-2.741452119	2.38E-07	0.62319938
body size TL	2015	Order	Malpighiales	-1.23471188	-1.620201715	-0.849222044	1.41E-09	2.511293086	2.089108696	2.933477477	3.50E-25	0.371193841	-3.865631754	-5.360735186	-2.370528322	7.31E-07	0.432738239
body size TL	2015	Order	Malvales	-2.776258877	-3.272303653	-2.280214101	3.01E-19	4.403037012	3.798110358	5.007963666	2.14E-26	0.668202856	-2.393732856	-4.512334283	-0.27513143	0.027191897	0.680794688
body size TL	2015	Order	Myrtales	-1.739855249	-2.087156104	-1.392554394	3.06E-19	3.023878449	2.643263727	3.40449317	1.56E-37	0.527184021	-4.82576989	-6.184930034	-3.466609745	3.19E-11	0.612463093
body size TL	2015	Order	Oxalidales	-2.315589146	-3.971501426	-0.659676866	0.009833421	3.512973981	1.659693784	5.366254179	0.001264764	0.529722039	3.786243964	-5.108977059	12.68146499	0.371991432	0.524605674
body size TL	2015	Order	Pinales	2.746637247	-6.695240267	12.18851476	0.422847665	-1.980015429	-12.38093952	8.420908661	0.587386162	-0.187986458	-75.12418664	-167.6525369	17.40416364	0.073075456	0.749077856
body size TL	2015	Order	Podocarpales	-1.054991115	-2.012634269	-0.097347962	0.032025157	2.205685177	1.327618254	3.083752099	1.86E-05	0.467662633	-3.440964212	-5.024169467	-1.857758957	0.000130077	0.682098393
body size TL	2015	Order	Proteales	-1.968637746	-2.505187188	-1.432088304	4.90E-10	3.15583432	2.550680918	3.760987722	2.05E-15	0.62326542	-0.881879028	-1.8535106	0.089752543	0.07447954	0.636278034
body size TL	2015	Order	Rosales	-1.540408953	-1.92803553	-1.152782375	3.93E-13	2.905010243	2.478686091	3.331334395	6.70E-29	0.501137328	-2.396809743	-4.02460167	-0.769017817	0.004131363	0.521161245
body size TL	2015	Order	Sapindales	-2.044993732	-2.509739387	-1.580248077	3.48E-15	3.39944726	2.902731742	3.896162778	1.71E-28	0.52243424	-2.59703782	-3.986698681	-1.207376959	0.00030471	0.556357038
body size TL	2015	Order	Saxifragales	-2.609534938	-3.381647686	-1.837422189	1.97E-08	3.717612723	2.941682409	4.493543037	1.57E-12	0.666958031	-3.512046171	-5.969588314	-1.054504027	0.006119268	0.713417527
body size TL	2010	Superorder	Asteranae	-1.322944863	-1.55164216	-1.094247566	7.34E-26	3.034094639	2.767632224	3.300557053	1.93E-70	0.578224676	-3.492044876	-4.79817401	-2.185915741	2.50E-07	0.606990943
body size TL	2010	Superorder	Austrobaileyanae	-2.355014222	-5.917086931	1.207058487	0.126080782	3.906750627	-0.553542957	8.367044211	0.068561825	0.628601437	23.2639481	-56.95408195	103.4819782	0.338386597	0.686761874
body size TL	2010	Superorder	Dillenianae	-1.689556721	-2.329662239	-1.049451203	3.05E-06	2.794440579	2.064624376	3.524256781	8.01E-10	0.554090582	-4.148342601	-5.974568864	-2.322116337	3.73E-05	0.688892491
body size TL	2010	Superorder	Magnolianae	-1.98238143	-2.241985741	-1.72277712	5.00E-39	3.632103634	3.32672605	3.937481219	1.94E-71	0.628535646	-3.863932077	-5.088785441	-2.639078713	1.67E-09	0.667300677
body size TL	2010	Superorder	NA	-1.905364745	-2.436468629	-1.374260861	1.25E-08	3.238010464	2.727355323	3.748665605	3.28E-15	0.811944346	-1.333978675	-2.373713776	-0.294243574	0.013368749	0.837316854
body size TL	2010	Superorder	Proteanae	-1.763538333	-2.570098991	-0.956977675	4.57E-05	2.841170705	1.878524644	3.803816766	1.42E-07	0.334815028	-8.953547834	-12.42162526	-5.485470406	2.56E-06	0.520637252
body size TL	2010	Superorder	Rosanae	-0.94383873	-1.140034707	-0.747642753	3.63E-19	2.663117553	2.4617132	2.864521907	1.34E-85	0.644715324	-1.462745572	-2.228103406	-0.697387738	0.000198819	0.656853791
body size TL	2010	Superorder	Saxifraganae	-2.042795328	-2.912520301	-1.173070355	2.01E-05	3.149451849	2.273177103	4.025726596	3.00E-09	0.505768884	-1.188004758	-3.676292918	1.300283402	0.34188885	0.504975965
body size TL	2015	Superorder	Asteranae	-1.386474517	-1.583868971	-1.189080063	4.21E-35	3.088136761	2.863588919	3.312684603	1.25E-88	0.669871278	-3.037385272	-4.145675991	-1.929094554	1.28E-07	0.693795266
body size TL	2015	Superorder	Austrobaileyanae	-4.894785026	-8.44923844	-1.340331612	0.018723622	6.757126934	2.253819218	11.26043465	0.014076621	0.765869136	-15.77964875	-62.67006981	31.11077231	0.362687628	0.77416631
body size TL	2015	Superorder	Dillenianae	-1.220269324	-2.00582843	-0.434710217	0.003061128	2.169055993	1.302067223	3.036044764	7.79E-06	0.341371935	-4.300530122	-6.813528121	-1.787532123	0.001240784	0.467355974
body size TL	2015	Superorder	Magnolianae	-1.699849184	-1.984347128	-1.415351239	9.74E-27	3.233821818	2.909708595	3.557935041	9.25E-57	0.546451427	-1.976884643	-3.154860079	-0.798909208	0.00107023	0.560147801
body size TL	2015	Superorder	NA	-1.409573004	-2.151233253	-0.667912755	0.000469354	2.672601319	1.966602066	3.378600573	5.10E-09	0.617268168	-2.220778854	-3.783924684	-0.657633025	0.006711141	0.68358894
body size TL	2015	Superorder	Proteanae	-1.968637746	-2.505187188	-1.432088304	4.90E-10	3.15583432	2.550680918	3.760987722	2.05E-15	0.62326542	-0.881879028	-1.8535106	0.089752543	0.07447954	0.636278034
body size TL	2015	Superorder	Rosanae	-0.823838337	-1.022298579	-0.625378095	5.19E-15	2.528045997	2.328758027	2.727333968	2.90E-81	0.626094152	-1.343198379	-2.148872661	-0.537524097	0.001143341	0.635691792
body size TL	2015	Superorder	Saxifraganae	-2.609534938	-3.381647686	-1.837422189	1.97E-08	3.717612723	2.941682409	4.493543037	1.57E-12	0.666958031	-3.512046171	-5.969588314	-1.054504027	0.006119268	0.713417527
ASR	2010	Species	Acronychia pedunculata	0.899240727	0.302150475	1.49633098	0.004497391	-0.375892413	-1.025642891	0.273858065	0.246338185	0.013156851	-1.047998347	-5.693671438	3.597674743	0.647586055	-0.014352069
ASR	2010	Species	Actinodaphne glaucina	0.57896408	-0.270762476	1.428690635	0.146519445	-0.153278549	-1.280595146	0.974038048	0.750677023	-0.14553352	7.776149694	-3.097606873	18.64990626	0.125421474	0.179745089
ASR	2010	Species	Adinandra hainanensis	0.585414818	0.397322678	0.773506958	4.10E-08	-0.080595962	-0.301493852	0.140301928	0.468821955	-0.007157575	-0.705097083	-1.398993125	-0.011201042	0.046520071	0.038983187
ASR	2010	Species	Aidia canthioides	0.770393524	0.319487322	1.221299726	0.002913009	-0.554884358	-1.216101682	0.106332965	0.092435695	0.152716573	1.939210401	-3.598145322	7.476566124	0.457064537	0.123055908
ASR	2010	Species	Alniphyllum fortunei	0.967606072	-0.337886116	2.27309826	0.108717541	-0.50523825	-1.660372454	0.649895955	0.291392538	0.086709113	1.193171361	-7.117200058	9.503542779	0.678781303	-0.13849021
ASR	2010	Species	Alphonsea monogyna	0.418330831	0.242963039	0.593698623	2.46E-05	-0.008574055	-0.22913174	0.211983631	0.93759571	-0.027600348	-0.024945258	-0.806691644	0.756801127	0.948717722	-0.056833645
ASR	2010	Species	Alseodaphne hainanensis	0.361230359	-0.77718505	1.499645769	0.428075487	0.112508103	-1.283826495	1.508842702	0.833944921	-0.23455397	-1.6158636	-11.69957911	8.467851906	0.645221946	-0.514757583
ASR	2010	Species	Alseodaphne rugosa	0.098837502	-0.516983579	0.714658584	0.678932937	0.409144921	-0.4627056	1.280995442	0.262539663	0.122445394	3.556924034	0.720819218	6.39302885	0.02816865	0.814572452
ASR	2010	Species	Alstonia rostrata	0.040090095	-1.328866404	1.409046593	0.931621258	0.446401088	-1.018441239	1.911243416	0.403666683	-0.0150817	-1.171677525	-19.50685286	17.16349781	0.809152026	-0.467164146
ASR	2010	Species	Altingia obovata	0.762498132	0.009368346	1.515627918	0.048509057	-0.356495697	-1.071684967	0.358693573	0.210852795	0.274896349	1.498102345	-2.644431006	5.640635696	0.259979692	0.507977354
ASR	2010	Species	Amesiodendron chinense	0.48735466	0.18615226	0.788557059	0.004181773	-0.065223886	-0.407601321	0.277153549	0.685415365	-0.068000127	-0.336113672	-1.282599254	0.61037191	0.450940376	-0.103789404
ASR	2010	Species	Antidesma bunius	0.17503353	-0.076468416	0.426535475	0.133636273	0.199447868	-0.123541644	0.52243738	0.173296306	0.20209336	1.088205681	-0.534694032	2.711105393	0.136133161	0.465633087
ASR	2010	Species	Antidesma maclurei	1.073316972	0.412206744	1.734427199	0.007345276	-0.662197955	-1.515547068	0.191151158	0.106346494	0.271246649	2.520366544	-4.12856372	9.169296809	0.374603283	0.265058685
ASR	2010	Species	Antidesma montanum	0.363443168	-0.148169357	0.875055693	0.142514591	0.014923375	-0.566299409	0.596146159	0.95495187	-0.110694773	-0.946569534	-4.914157189	3.021018122	0.597233413	-0.203980241
ASR	2010	Species	Aphananthe cuspidata	0.255979005	-0.137612506	0.649570515	0.175307782	0.272821906	-0.291563086	0.837206899	0.302568747	0.019202546	-2.255545412	-6.151785108	1.640694283	0.218631097	0.097619385
ASR	2010	Species	Aporosa dioica	0.477082217	-0.177826037	1.131990471	0.131496624	-0.110296896	-0.965037355	0.744443562	0.773612309	-0.112684269	-2.636006457	-8.903608632	3.631595718	0.353103424	-0.114210574
ASR	2010	Species	Ardisia obtusa	1.490890002	-2.090311122	5.072091127	0.312075926	-1.726242892	-7.998181655	4.545695871	0.487356301	-0.090761468	-16.31421206	-140.5394731	107.911049	0.704101464	-0.374327695
ASR	2010	Species	Ardisia quinquegona	0.223462529	-1.802986685	2.249911743	0.788182209	0.2591487	-3.635625338	4.153922738	0.870898473	-0.193019701	-45.76790893	-176.0600679	84.52425006	0.384642946	-0.204782644
ASR	2010	Species	Baccaurea ramiflora	0.169462943	-0.15688047	0.495806356	0.239478219	0.163947741	-0.171273323	0.499168804	0.264207319	0.088223574	1.219228367	-0.24517519	2.683631923	0.081887916	0.512080429
ASR	2010	Species	Beilschmiedia intermedia	0.363427147	-0.245714103	0.972568396	0.153825828	-0.027404563	-0.627680065	0.572870938	0.893694998	-0.324017128	-0.534054989	-4.207282075	3.139172097	0.595466717	-0.661018194
ASR	2010	Species	Bridelia balansae	0.042818956	-0.461147918	0.54678583	0.825098533	0.383485663	-0.226005486	0.992976811	0.155576538	0.290950979	2.585399319	-1.31216851	6.482967147	0.125244092	0.619632389
ASR	2010	Species	Canarium album	0.253109542	-0.059091568	0.565310653	0.10706051	0.249742384	-0.155541714	0.655026483	0.215129766	0.025379118	-0.865900189	-2.613950399	0.882150021	0.315443758	0.027718492
ASR	2010	Species	Castanopsis chinensis	0.79549353	0.116653686	1.474333373	0.023326772	-0.099095965	-0.679537128	0.481345199	0.728832236	-0.032345235	-3.04458452	-5.923557113	-0.165611927	0.039015065	0.092821519
ASR	2010	Species	Castanopsis fabri	1.301795425	0.083332652	2.520258198	0.042458234	-0.769867342	-1.841903146	0.302168462	0.106402516	0.513570454	-2.084965871	-20.08951749	15.91958574	0.667700478	0.350925176
ASR	2010	Species	Castanopsis hainanensis	0.80364671	0.342586113	1.264707307	0.001587326	-0.272029865	-0.737653322	0.193593592	0.237863246	0.021184438	-1.508481863	-3.574465318	0.557501592	0.143397089	0.079060781
ASR	2010	Species	Castanopsis jianfenglingensis	0.473757138	0.015908789	0.931605488	0.04373067	-0.033223743	-0.498115454	0.431667968	0.877862725	-0.088460885	-1.863714596	-4.736619586	1.009190394	0.178933363	0.009614303
ASR	2010	Species	Castanopsis jucunda	0.496893756	-0.29874649	1.292534002	0.177338167	-0.045303853	-0.93246977	0.841862064	0.904641723	-0.163638609	-1.78354926	-4.827059574	1.259961055	0.192314927	0.039539746
ASR	2010	Species	Castanopsis kawakamii	0.565219697	0.203683149	0.926756245	0.005515121	-0.27361282	-0.714937728	0.167712088	0.199652595	0.067022409	0.375933442	-3.040865497	3.792732382	0.811297007	-0.020144379
ASR	2010	Species	Cinnamomum burmannii	0.513292459	-0.03276694	1.059351858	0.064105718	0.053905545	-0.663340771	0.771151862	0.877561154	-0.044301364	-3.342866386	-6.500977041	-0.184755732	0.039037497	0.111082033
ASR	2010	Species	Cinnamomum liangii	0.290487441	-0.821787138	1.40276202	0.531761945	0.190331157	-1.147232374	1.527894687	0.729490689	-0.168725083	-1.547733976	-12.11692849	9.021460537	0.705131869	-0.402928443
ASR	2010	Species	Cinnamomum parthenoxylon	0.650415452	-0.002926826	1.303757731	0.050704091	-0.15517692	-0.828574218	0.518220378	0.579379498	-0.121308217	-0.370266424	-2.859623474	2.119090626	0.700807462	-0.344319395
ASR	2010	Species	Cleistanthus sumatranus	0.451074151	-0.121701853	1.023850156	0.094057492	-0.137400612	-0.781824129	0.507022906	0.58570425	-0.149309231	-0.521258554	-5.663486201	4.620969093	0.768174424	-0.481035151
ASR	2010	Species	Cleyera obscurinervia	0.094697389	-0.451629902	0.64102468	0.674537815	0.473955138	-0.394587641	1.342497916	0.219633652	0.138881482	-0.171546176	-10.39656756	10.0534752	0.965080266	-0.075814583
ASR	2010	Species	Cratoxylum cochinchinense	1.207052139	0.046286142	2.367818137	0.043534514	-0.769295751	-2.099518007	0.560926505	0.213750764	0.098092587	-6.279021442	-14.90099488	2.342951996	0.125032918	0.311931063
ASR	2010	Species	Cryptocarya chinensis	0.309314668	-0.232461905	0.851091241	0.166829019	0.316296186	-0.32242789	0.955020262	0.213124222	0.270553604	-1.316559871	-5.731066598	3.097946857	0.328029265	0.399896852
ASR	2010	Species	Cryptocarya maclurei	0.26087464	-0.268085905	0.789835185	0.297571546	0.179772968	-0.446018294	0.80556423	0.536506892	-0.056705928	-0.920387307	-5.285945637	3.445171023	0.644780174	-0.14517516
ASR	2010	Species	Cryptocarya metcalfiana	0.41575317	-0.054420316	0.885926655	0.07370032	0.013769699	-0.562504611	0.590044009	0.955274972	-0.16600235	-1.559135166	-5.185666834	2.067396503	0.319413067	-0.124513322
ASR	2010	Species	Cyclobalanopsis bella	0.570877975	-1.419587606	2.561343556	0.428676998	-0.046686816	-1.756952925	1.663579292	0.936245065	-0.329987459	-1.742577315	-29.3135807	25.82842607	0.811167649	-0.923844834
ASR	2010	Species	Cyclobalanopsis championii	0.715261993	0.025206891	1.405317095	0.043839429	-0.254473507	-0.806206563	0.297259549	0.31856246	0.014370543	-1.246589484	-3.54317538	1.049996412	0.240163056	0.088163805
ASR	2010	Species	Cyclobalanopsis neglecta	0.399572995	0.092261573	0.706884418	0.019039059	-0.00548642	-0.321501505	0.310528665	0.967493302	-0.166315863	-0.480634876	-1.449729224	0.488459473	0.258368993	-0.056221664
ASR	2010	Species	Cyclobalanopsis patelliformis	0.542772577	0.165006184	0.92053897	0.006659673	-0.076643926	-0.397812653	0.244524801	0.627367652	-0.030047185	-0.519284067	-1.227019956	0.188451821	0.14300049	0.020614927
ASR	2010	Species	Dacrycarpus imbricatus	0.202826854	-0.368939793	0.774593502	0.42928129	0.270904027	-0.367075173	0.908883228	0.348776038	0.001022638	-2.295523797	-5.544218756	0.953171162	0.134543539	0.222100432
ASR	2010	Species	Dacrydium pectinatum	0.559819021	0.239758587	0.879879456	0.001402367	-0.094196006	-0.364649229	0.176257217	0.479184025	-0.019712159	-0.461183983	-1.026114786	0.103746821	0.104779555	0.053335094
ASR	2010	Species	Dalbergia hainanensis	0.539377258	0.205572912	0.873181605	0.004845213	-0.178206291	-0.506863088	0.150450505	0.254782338	0.040109343	-0.478820136	-1.796175316	0.838535044	0.432190324	0.007973538
ASR	2010	Species	Daphniphyllum oldhamii	-0.114443788	-0.654298111	0.425410536	0.631552936	0.608358635	0.037090192	1.179627078	0.039918357	0.400348353	1.358977919	-1.982816409	4.700772246	0.358125991	0.399503569
ASR	2010	Species	Daphniphyllum paxianum	0.129165618	-0.205146792	0.463478029	0.366226253	0.278891761	-0.130906418	0.68868994	0.140625228	0.255630479	0.462628776	-2.003612803	2.928870355	0.62999498	0.128628329
ASR	2010	Species	Daphniphyllum paxianum�	0.309849722	-0.36888077	0.988580213	0.242216496	0.065758551	-0.639145544	0.770662646	0.785925356	-0.295278615	-0.546061453	-8.676607115	7.58448421	0.799801521	-0.865046878
ASR	2010	Species	Decaspermum gracilentum	0.370317457	-0.552438486	1.2930734	0.39597257	0.321531657	-0.852888342	1.495951656	0.559003239	-0.056049179	-5.331826996	-11.32473501	0.661081014	0.07557645	0.166060575
ASR	2010	Species	Decaspermum hainanense	0.167918995	-0.649738145	0.985576134	0.657032053	0.290814238	-0.592029447	1.173657923	0.479826263	-0.043771851	-2.107976313	-8.198439464	3.982486839	0.453760514	-0.085789469
ASR	2010	Species	Decaspermum montanum	0.496825905	0.081938872	0.911712939	0.019944182	0.10739792	-0.310202922	0.524998762	0.607466727	-0.015178283	-1.417123631	-3.168803998	0.334556736	0.110314273	0.0185351
ASR	2010	Species	Dillenia turbinata	0.493421875	0.312756163	0.674087587	1.71E-06	-0.034382084	-0.246220773	0.177456604	0.745262797	-0.019800524	-0.528984795	-1.387635312	0.329665723	0.220963027	-0.007673383
ASR	2010	Species	Diospyros hainanensis	0.463944504	0.161753941	0.766135067	0.005337902	-0.102527968	-0.440205295	0.235149359	0.525453233	-0.039927584	-0.462930721	-1.871586167	0.945724725	0.490263638	-0.078119561
ASR	2010	Species	Diospyros howii	0.292079009	-0.036436155	0.620594172	0.080067169	0.404494642	-0.018385123	0.827374408	0.06036702	0.055665433	-1.79460199	-4.107903443	0.518699463	0.12510616	0.085034711
ASR	2010	Species	Diospyros morrisiana	0.448830831	0.062738831	0.834922831	0.024904591	-0.06956855	-0.59268703	0.45354993	0.784313704	-0.045975327	-3.394360831	-6.827549053	0.038827391	0.052391156	0.101481546
ASR	2010	Species	Diospyros tutcheri	1.019831111	0.647623176	1.392039046	8.00E-06	-0.336357685	-0.775013659	0.10229829	0.12660743	0.056766054	-2.618377253	-4.898309786	-0.33844472	0.026227619	0.209694697
ASR	2010	Species	Diplospora dubia	0.633716077	0.355810129	0.911622025	3.04E-05	-0.234762259	-0.683447757	0.213923238	0.298480515	0.001983876	-1.401210741	-4.996793219	2.194371737	0.437470102	-0.005653459
ASR	2010	Species	Endospermum chinense	-0.261351324	-3.659614035	3.136911387	0.841356485	0.557167981	-1.934979555	3.049315517	0.568397897	-0.140171933	2.538186825	-45.66845313	50.74482678	0.877585789	-0.506133184
ASR	2010	Species	Engelhardia hainanensis	0.698056332	-0.231713496	1.62782616	0.130387578	-0.098208041	-1.147348475	0.950932393	0.844534793	-0.063843325	4.141706204	-5.675318235	13.95873064	0.380845427	-0.076853172
ASR	2010	Species	Engelhardia roxburghiana	0.354937021	-0.025219774	0.735093817	0.065641751	0.095202471	-0.273527622	0.463932564	0.596124215	-0.034989382	-1.12985334	-2.410088283	0.150381603	0.080355813	0.076398488
ASR	2010	Species	Eurya acuminatissima	0.346906533	-0.668818024	1.362631089	0.453640403	0.381276312	-0.933325296	1.695877919	0.522440985	-0.065427554	-6.423419251	-17.99104151	5.144203003	0.230567202	0.023005639
ASR	2010	Species	Eurya ciliata	0.549693269	0.001854478	1.09753206	0.049378021	-0.139530805	-0.90041718	0.621355571	0.687978125	-0.090264499	-0.742119661	-10.60242383	9.118184511	0.866524303	-0.221946588
ASR	2010	Species	Eurya cuneata	0.382137136	-0.033371441	0.797645714	0.06896757	0.027563022	-0.456005066	0.51113111	0.905327717	-0.061531312	-0.34419688	-4.288294406	3.599900645	0.854929688	-0.129694282
ASR	2010	Species	Eurya hainanensis	0.534545245	-0.163413231	1.23250372	0.115370029	-0.131821404	-1.069505689	0.805862881	0.754113564	-0.110412757	-1.100813362	-9.377603879	7.175977156	0.762311468	-0.251361915
ASR	2010	Species	Eurya loquaiana	0.682083447	-0.493067762	1.857234656	0.161880711	-0.337792688	-1.705948175	1.0303628	0.489366803	-0.105773039	-3.061289081	-19.17916147	13.05658331	0.499673094	-0.243452266
ASR	2010	Species	Eurya nitida	-0.518217346	-1.313919035	0.277484342	0.129914209	1.295195336	0.176765847	2.413624825	0.034626362	0.758779929	1.926675669	-19.70240508	23.55575642	0.738422	0.662927413
ASR	2010	Species	Ficus fistulosa	0.080720647	-0.630410254	0.791851547	0.814205616	0.526137471	-0.398774624	1.451049567	0.247552468	0.022044828	-2.429619167	-9.930883908	5.071645574	0.503588781	-0.007798436
ASR	2010	Species	Ficus langkokensis	0.092032247	-0.454332718	0.638397213	0.702272132	0.287511163	-0.220267144	0.795289471	0.222452938	0.090144849	-1.547891882	-7.798078071	4.702294308	0.566723987	-0.000276616
ASR	2010	Species	Ficus nervosa	0.546722714	0.117278226	0.976167202	0.017650163	-0.117109253	-0.553005579	0.318787073	0.562740526	-0.061945778	-0.393125179	-2.323290848	1.537040491	0.655913566	-0.152749667
ASR	2010	Species	Ficus vasculosa	0.807582622	0.451669307	1.163495936	3.36E-05	-0.256408165	-0.683954922	0.171138592	0.234039453	0.008765512	-1.241720464	-3.696976333	1.213535405	0.3144682	0.009417523
ASR	2010	Species	Garcinia oblongifolia	0.465448757	0.273475258	0.657422255	1.36E-05	-0.076986553	-0.301266621	0.147293514	0.492889132	-0.011478468	-1.431619547	-2.495227056	-0.368012038	0.009488524	0.113752241
ASR	2010	Species	Gironniera subaequalis	1.379200563	1.055228017	1.70317311	2.08E-12	-0.898942201	-1.313532296	-0.484352106	4.92E-05	0.19725111	-0.714665266	-3.028477151	1.599146618	0.5398792	0.190173465
ASR	2010	Species	Glochidion wrightii	0.275918694	-0.281180084	0.833017473	0.291550703	0.142167243	-0.55035231	0.834686796	0.653391713	-0.085108836	-1.10421944	-5.225375582	3.016936703	0.553839296	-0.165146352
ASR	2010	Species	Goniothalamus chinensis	0.210192897	-0.220875291	0.641261084	0.286752632	0.197093484	-0.267372804	0.661559772	0.34907833	0.000854257	-1.0611007	-3.469883579	1.34768218	0.322496207	0.023435494
ASR	2010	Species	Goniothalamus howii	0.483025306	-1.645220399	2.611271011	0.562807498	-0.002476371	-2.44920188	2.444249137	0.997892439	-0.249997532	1.106089579	-26.52400993	28.73618909	0.906683856	-0.657694848
ASR	2010	Species	Gonocaryum lobbianum	0.616519166	0.083565162	1.14947317	0.0248348	-0.024958051	-0.730464692	0.68054859	0.942884419	-0.033153575	-3.954710094	-9.033598454	1.124178266	0.122108263	0.017172344
ASR	2010	Species	Helicia cochinchinensis	0.470871278	0.150917833	0.790824722	0.007249663	-0.096126057	-0.498463221	0.306211106	0.614413829	-0.055296448	-0.025680552	-2.276177216	2.224816112	0.980573253	-0.143178931
ASR	2010	Species	Helicia formosana	0.689871207	0.297572642	1.082169773	0.005076205	-0.393789923	-0.837053853	0.049474007	0.072679563	0.347345334	0.246545807	-4.349829487	4.842921101	0.895712934	0.2197811
ASR	2010	Species	Helicia hainanensis	0.169918742	-0.232699496	0.57253698	0.341570227	0.262456961	-0.275226768	0.80014069	0.277392828	0.057440847	-0.906171742	-3.962628274	2.15028479	0.48037377	-0.01335412
ASR	2010	Species	Heritiera parvifolia	0.587443817	0.295264829	0.879622805	0.000240226	-0.099987825	-0.492389212	0.292413562	0.608471036	-0.020209515	0.277924047	-1.166542019	1.722390113	0.698456596	-0.044803839
ASR	2010	Species	Ixonanthes reticulata	-0.133349509	-0.695212771	0.428513753	0.608470863	0.492164421	0.030036357	0.954292485	0.039079397	0.29626715	1.066932098	-1.579398788	3.713262983	0.385524381	0.284229522
ASR	2010	Species	Lannea coromandelica	0.126997036	-0.502706204	0.756700276	0.62627672	0.435634092	-0.43889008	1.310158265	0.256550033	0.096343972	-2.35125443	-7.831607956	3.129099095	0.299430472	0.166204029
ASR	2010	Species	Lindera kwangtungensis	0.439774456	-0.304251345	1.183800258	0.198232476	-0.037314102	-0.819952967	0.745324763	0.910934762	-0.164026257	-4.004480581	-8.222357752	0.21339659	0.058615636	0.362536833
ASR	2010	Species	Lindera robusta	0.142929806	-0.506215716	0.792075327	0.574022354	0.374010371	-0.380879249	1.128899991	0.240953545	0.151427755	-3.072295787	-12.79734063	6.652749055	0.388781438	0.153712614
ASR	2010	Species	Liquidambar formosana	0.45043526	0.096342336	0.804528185	0.015879161	-0.040074942	-0.375469528	0.295319645	0.803263108	-0.05825637	-0.59296443	-1.451776504	0.265847644	0.161782769	0.013612095
ASR	2010	Species	Lirianthe albosericea	0.50520754	0.12184642	0.88856866	0.021601187	-0.16608037	-0.690454786	0.358294046	0.42886312	-0.047499682	-0.440312424	-3.791552451	2.910927602	0.703975589	-0.319752454
ASR	2010	Species	Litchi chinensis	0.180537036	-0.443752491	0.804826563	0.46702071	0.20584499	-0.526516878	0.938206858	0.478768788	-0.084837306	-1.934514608	-7.325774324	3.456745108	0.336368392	-0.008207414
ASR	2010	Species	Lithocarpus amygdalifolius	0.340452678	-0.199892955	0.880798311	0.155135777	0.015213392	-0.401497991	0.431924776	0.92413998	-0.246797453	-0.577956048	-2.307867645	1.151955549	0.365669784	-0.207410853
ASR	2010	Species	Lithocarpus corneus	-0.302425892	-1.771544372	1.166692589	0.559139919	0.585899357	-0.637431813	1.809230527	0.224856236	0.248567402	1.958296594	-11.93244179	15.84903497	0.605811509	0.047992646
ASR	2010	Species	Lithocarpus elmerrillii	0.218478226	-2.855090377	3.292046829	0.835568827	0.154161533	-2.755033674	3.063356739	0.876807677	-0.320812067	-5.306798939	-44.45842536	33.84482748	0.618758986	-0.693258529
ASR	2010	Species	Lithocarpus handelianus	0.480108464	0.233302018	0.72691491	0.000939998	-0.118481811	-0.352237391	0.115273769	0.295350604	0.011975506	-0.042844246	-1.110793025	1.025104534	0.932254376	-0.063411912
ASR	2010	Species	Lithocarpus longipedicellatus	0.334276399	-0.292633316	0.961186114	0.262255831	0.219700619	-0.46176747	0.901168707	0.488992946	-0.046024358	0.478354408	-2.452759258	3.409468074	0.720528614	-0.144910889
ASR	2010	Species	Lithocarpus silvicolarum	0.450997897	0.055644068	0.846351726	0.027073359	0.121624117	-0.287765124	0.531013357	0.545540051	-0.025600574	-0.954389858	-1.998347475	0.089567759	0.071262367	0.073829269
ASR	2010	Species	Lithocarpus silvicolarum�	0.998326317	-1.033251992	3.029904626	0.283323266	-0.356181473	-2.223505694	1.511142749	0.6656022	-0.110581142	-4.278661596	-20.62388062	12.06655743	0.545501334	-0.212751808
ASR	2010	Species	Lithocarpus skanianus	0.398931443	-0.51936588	1.317228765	0.328681562	0.014914936	-0.743092803	0.772922676	0.963162	-0.166216099	0.277066436	-4.210880944	4.765013817	0.88011865	-0.392445679
ASR	2010	Species	Litsea acutivena	1.002102295	0.303314808	1.700889783	0.014199216	-0.599318833	-1.40903388	0.210396214	0.115471122	0.303948171	-2.17374602	-6.579384724	2.231892684	0.242579444	0.4077795
ASR	2010	Species	Litsea baviensis	0.218790018	-0.263472165	0.701052201	0.331549966	0.227225901	-0.337224907	0.791676709	0.386216623	-0.017366968	-2.29236112	-5.837983804	1.253261565	0.174322559	0.104325722
ASR	2010	Species	Litsea coreana	0.83144543	0.406308002	1.256582858	0.000526294	-0.489682442	-1.087561784	0.1081969	0.10350077	0.0757535	-0.616073923	-4.348385629	3.116237782	0.734807032	0.037144538
ASR	2010	Species	Litsea cubeba	-0.753891884	-3.808015573	2.300231804	0.530778499	1.38405205	-1.879008319	4.647112419	0.304218779	0.071815596	-3.235825262	-61.24806815	54.77641763	0.870415551	-0.224715475
ASR	2010	Species	Litsea variabilis	0.436361625	0.218789549	0.653933702	0.000231063	-0.034302418	-0.315289055	0.246684219	0.806259946	-0.024040032	-0.274553087	-1.811771937	1.262665763	0.719680273	-0.047385205
ASR	2010	Species	Machilus chinensis	0.326783659	-0.952263313	1.605830631	0.581735154	0.187786784	-1.269682113	1.645255681	0.779909188	-0.091008255	0.059616382	-11.74751073	11.8667435	0.991135904	-0.212213822
ASR	2010	Species	Machilus microcarpa	0.293612251	-1.098305761	1.685530262	0.550090964	0.200152498	-1.64373427	2.044039266	0.752558477	-0.282323709	-6.806863354	-14.24577689	0.632050179	0.058874079	0.780180223
ASR	2010	Species	Machilus monticola	0.435389187	0.033374163	0.837404211	0.034923484	0.053882731	-0.457257491	0.565022953	0.82988486	-0.038042805	-1.174641924	-3.704197835	1.354913986	0.347414124	-0.041436127
ASR	2010	Species	Machilus nanmu	0.399557906	-0.060973548	0.860089359	0.079348396	-0.017977374	-0.545038268	0.509083521	0.937974402	-0.141796069	-0.600507324	-3.325866193	2.124851544	0.609188654	-0.270540445
ASR	2010	Species	Machilus pomifera	0.024761306	-0.337313162	0.386835773	0.884025901	0.503755387	0.05103443	0.956476344	0.032057255	0.272842968	4.322519929	0.354933796	8.290106062	0.035364869	0.479046599
ASR	2010	Species	Maclurodendron oligophlebium	0.434761257	-0.135873247	1.005395762	0.13079732	0.100936372	-0.523913502	0.725786247	0.744711213	-0.026159157	-2.907754972	-6.918177058	1.102667113	0.149656996	0.008147063
ASR	2010	Species	Mallotus hookerianus	0.664351108	0.308003408	1.020698808	0.000630759	-0.245178988	-0.729656805	0.239298829	0.309995091	0.002036463	-1.966502184	-4.582121658	0.649117291	0.135155661	0.043906677
ASR	2010	Species	Meliosma angustifolia	0.436116447	0.176922147	0.695310746	0.002280259	-0.038152168	-0.30027283	0.223968494	0.763949285	-0.047514867	-0.653203112	-1.923856848	0.617450623	0.294393574	-0.038418392
ASR	2010	Species	Meliosma squamulata	-0.191731385	-3.747553805	3.364091034	0.87467504	0.924613844	-4.470484925	6.319712613	0.623409248	-0.213050971	-21.9906325	-269.6778553	225.6965903	0.739226915	-0.695840523
ASR	2010	Species	Michelia shiluensis	0.318161831	0.162183444	0.474140218	0.001066603	-0.002047045	-0.128791948	0.124697859	0.972001383	-0.099857566	-0.219645229	-0.709917015	0.270626556	0.337308577	-0.096884343
ASR	2010	Species	Microdesmis caseariifolia	0.20414	-0.041031305	0.449311306	0.093240029	0.206005444	-0.187769061	0.59977995	0.270800308	0.031585489	-0.354330807	-3.23235294	2.523691326	0.786915624	-0.066821701
ASR	2010	Species	Myrsine linearis	0.407195025	-2.799142705	3.613532756	0.713181274	0.157175726	-5.761229816	6.075581268	0.937969843	-0.330166186	-21.30860637	-331.816092	289.1988793	0.79561978	-0.911905173
ASR	2010	Species	Neolitsea hainanensis	0.254029579	-0.991772712	1.499831871	0.562634101	0.122482937	-1.050440937	1.29540681	0.761507749	-0.285990925	-1.101555174	-11.98179024	9.778679898	0.705621665	-0.76182312
ASR	2010	Species	Neolitsea oblongifolia	0.099776858	-1.327019007	1.526572724	0.838176073	0.548626625	-1.386361112	2.483614361	0.433395603	-0.048718686	-2.701267575	-22.24702642	16.84449127	0.612398229	-0.336746442
ASR	2010	Species	Neolitsea obtusifolia	0.200464079	-0.024275106	0.425203265	0.073711547	0.151649286	-0.092737186	0.396035758	0.190324762	0.104264318	0.59329148	-0.926808934	2.113391895	0.38676113	0.087352674
ASR	2010	Species	Neolitsea pulchella	0.264688464	-0.194082022	0.72345895	0.220042837	0.123421797	-0.424104442	0.670948036	0.617267064	-0.08824383	-2.755082499	-6.92952427	1.419359273	0.16257968	0.077324315
ASR	2010	Species	Nephelium topengii	0.235475034	0.026253339	0.444696729	0.031846468	0.101149984	-0.101949474	0.304249442	0.283955939	0.034227828	-0.141326847	-0.989492268	0.706838573	0.705301471	-0.079792426
ASR	2010	Species	Olea brachiata	0.2717769	-0.846760091	1.390313891	0.60009643	0.202123713	-0.958824986	1.363072412	0.706201935	-0.083692069	-2.669941214	-14.0971644	8.757281976	0.609903973	-0.1678519
ASR	2010	Species	Olea dioica	0.674383636	-0.083646003	1.432413276	0.066120164	-0.306534611	-1.161200696	0.548131474	0.336555007	0.070379596	3.754345763	-13.43913448	20.947826	0.446640995	0.032552674
ASR	2010	Species	Olea europaea	0.166137964	-0.364124363	0.69640029	0.392202643	0.216162546	-0.442767274	0.875092367	0.373203822	0.021991832	-0.207383983	-11.82852158	11.41375362	0.945786343	-0.462700526
ASR	2010	Species	Olea hainanensis	0.033706703	-0.288668229	0.356081634	0.818320412	0.385073237	0.011866555	0.758279918	0.044448777	0.307860456	1.664271355	-0.363889316	3.692432025	0.095093852	0.462098615
ASR	2010	Species	Ormosia balansae	0.703672667	0.343020786	1.064324548	0.003081109	-0.253839833	-0.561494077	0.053814411	0.09003729	0.305277413	-0.969175039	-2.101011284	0.162661207	0.078979228	0.576606845
ASR	2010	Species	Ormosia howii	0.494822064	0.0289681	0.960676028	0.042007266	-0.182404478	-0.745881233	0.381072276	0.419587612	-0.039979393	0.108965609	-4.141809338	4.359740556	0.94011881	-0.383569853
ASR	2010	Species	Ormosia pinnata	-0.142986032	-0.794393416	0.508421353	0.575152741	0.857340052	-0.099867736	1.81454784	0.067718031	0.509035481	-0.884681304	-10.36625007	8.596887459	0.785885304	0.364071218
ASR	2010	Species	Ostodes paniculata	0.50236511	-0.704373858	1.709104079	0.347672495	0.038004501	-1.053951284	1.129960286	0.934902838	-0.165258132	-1.88807823	-8.833956761	5.057800301	0.515863975	-0.273910607
ASR	2010	Species	Pentaphylax euryoides	0.260437365	0.063317573	0.457557157	0.011175559	0.265846319	0.018322103	0.513370535	0.036084934	0.099927128	-0.393477526	-1.405084778	0.618129725	0.434025513	0.089657507
ASR	2010	Species	Pertusadina hainanensis	1.401355196	-0.740834125	3.543544517	0.153475217	-0.812107891	-3.400611603	1.776395821	0.456593045	-0.061868289	-1.857235768	-36.30670751	32.59223597	0.888258417	-0.319941999
ASR	2010	Species	Polyalthia cerasoides	0.301	0.301	0.301	0	0	0	0	0.313	0.5638	0	0	0	0.0693	0.1456
ASR	2010	Species	Polyspora hainanensis	0.213441465	-0.415263287	0.842146218	0.46216741	0.265838073	-0.41051014	0.942186287	0.397070866	-0.021391203	1.15936726	-2.8288359	5.14757042	0.521509817	-0.087952921
ASR	2010	Species	Psychotria asiatica	0.550099725	0.137812845	0.962386606	0.010009361	0.043287258	-0.579475525	0.666050041	0.889389533	-0.020851894	-1.735492371	-5.962570275	2.491585532	0.412828937	-0.027784429
ASR	2010	Species	Pterospermum heterophyllum	0.481243782	-0.472463029	1.434950593	0.278107566	0.043692758	-0.916091586	1.003477102	0.918978053	-0.123452408	-2.389642281	-5.573182566	0.793898003	0.119172342	0.114557485
ASR	2010	Species	Radermachera frondosa	0.26129611	-0.904643858	1.427236079	0.589514944	0.183711697	-1.101394194	1.468817589	0.728305463	-0.168442966	-1.870393128	-12.11371746	8.372931202	0.638847763	-0.372372862
ASR	2010	Species	Reevesia longipetiolata	0.525741692	-0.049807425	1.101290809	0.062145722	-0.32593522	-1.29759245	0.645722011	0.364011261	0.033726825	4.991748783	-15.91960065	25.90309821	0.412364526	0.051093822
ASR	2010	Species	Reevesia thyrsoidea	0.358238883	0.137861816	0.57861595	0.004674133	0.022793304	-0.275819864	0.321406472	0.868342694	-0.09682737	-0.80583822	-2.444868488	0.833192049	0.29487602	-0.071435083
ASR	2010	Species	Rhodamnia dumetorum	0.550653809	0.217874817	0.883432801	0.003207246	-0.150084727	-0.541025618	0.240856164	0.424086866	-0.021938755	1.410386633	-1.558446169	4.379219436	0.323462299	-0.018061344
ASR	2010	Species	Sarcosperma laurinum	0.386031675	0.137461732	0.634601618	0.003035655	0.109841556	-0.19130191	0.410985023	0.466896295	-0.00952165	-1.496830447	-2.716839591	-0.276821304	0.01727378	0.087301292
ASR	2010	Species	Schefflera heptaphylla	0.490173903	0.282767368	0.697580439	1.64E-05	0.005869319	-0.219920658	0.231659297	0.95861431	-0.018815668	-1.11144722	-1.800555572	-0.422338869	0.002107947	0.135695425
ASR	2010	Species	Schefflera minutistellata	0.411142908	-0.085853402	0.908139218	0.097234029	0.029846592	-0.473101533	0.532794716	0.899950105	-0.075563226	-0.82769808	-3.116908655	1.461512495	0.446106568	-0.107896706
ASR	2010	Species	Schima argentea	0.413699168	-0.62056561	1.447963945	0.292724138	-0.016902059	-0.970627855	0.936823737	0.95856953	-0.331921083	-1.205413369	-5.415501227	3.004674488	0.343164158	-0.135928915
ASR	2010	Species	Schima crenata	1.63416164	0.970056018	2.298267262	1.35E-05	-0.898843055	-1.561080492	-0.236605618	0.009093872	0.140469134	0.303299249	-3.592585987	4.199184485	0.875605328	0.118426131
ASR	2010	Species	Schima superba	0.098489168	-0.611658796	0.808637133	0.752543688	0.373905365	-0.432099705	1.179910434	0.308960161	0.024782119	-0.217409492	-4.932363052	4.497544068	0.913846729	-0.135345312
ASR	2010	Species	Streblus zeylanicus	0.792570817	-0.318714602	1.903856236	0.118779063	-0.389730259	-1.882928563	1.103468045	0.508777926	-0.104939265	-6.850659625	-23.01577559	9.314456337	0.270209952	0.082844965
ASR	2010	Species	Styrax agrestis	0.301	0.301	0.301	0	0	0	0	0.651	0.3589	0	0	0	0.715	0.231
ASR	2010	Species	Symplocos anomala	1.00634812	-1.807777963	3.820474202	0.400137099	-0.448694339	-3.698153964	2.800765286	0.73710614	-0.170505223	-59.77793141	-163.3778291	43.82196628	0.184407664	0.108729767
ASR	2010	Species	Symplocos cochinchinensis	0.226898416	-0.002799783	0.456596615	0.052431708	0.145781964	-0.101882639	0.393446566	0.223885326	0.047257807	0.219588226	-0.697219882	1.136396334	0.60854562	-0.013743857
ASR	2010	Species	Symplocos crassilimba	0.503162183	-0.610050872	1.616375237	0.277823424	-0.181534486	-1.644633576	1.281564604	0.747828596	-0.213983478	-5.198869108	-21.90715161	11.5094134	0.395059869	-0.219910768
ASR	2010	Species	Symplocos heishanensis	0.607038397	-0.233850737	1.447927532	0.115545644	-0.280247882	-1.225443054	0.664947291	0.456636663	-0.068907664	3.367925012	-7.556844165	14.29269419	0.398893337	-0.079010403
ASR	2010	Species	Symplocos lancifolia	0.668003526	-0.384793468	1.720800519	0.187798768	0.035894425	-1.278297913	1.350086763	0.952672219	-0.099592758	-3.877618467	-8.246005363	0.490768429	0.075569777	0.156244178
ASR	2010	Species	Symplocos poilanei	0.581725678	0.204883477	0.958567878	0.00370097	-0.090067307	-0.519345823	0.339211209	0.671013248	-0.027955714	-0.09892542	-2.178864835	1.981013995	0.923082401	-0.064307626
ASR	2010	Species	Symplocos singuliflora	0.451646331	-0.174308682	1.077601343	0.137068585	-0.084652498	-1.033685642	0.864380646	0.844574718	-0.106107114	6.487101615	-4.173702402	17.14790563	0.198156894	0.001406113
ASR	2010	Species	Symplocos viridissima	0.48372992	-0.193205306	1.160665147	0.150002656	0.014941062	-0.755636599	0.785518723	0.967845751	-0.058719309	-3.087883378	-6.414829133	0.239062377	0.066700834	0.094262765
ASR	2010	Species	Syndiclis chinensis	0.558361079	0.227139255	0.889582903	0.002983313	-0.177196177	-0.630692321	0.276299967	0.413861889	-0.020962318	-1.558986914	-4.161845638	1.04387181	0.216361699	0.031418218
ASR	2010	Species	Syzygium acuminatissimum�	0.399440532	-0.248308373	1.047189437	0.173782458	-0.006210694	-0.779427324	0.767005937	0.984325374	-0.199897691	1.24421723	-4.069654839	6.558089299	0.551081893	-0.356546709
ASR	2010	Species	Syzygium championii	0.543445049	0.137651302	0.949238795	0.012056977	-0.151462371	-0.659075401	0.356150658	0.534370246	-0.038659069	0.196492102	-3.340849179	3.733833383	0.906858277	-0.111721877
ASR	2010	Species	Syzygium chunianum	0.301	0.301	0.301	0	0	0	0	0.615	0.4539	0	0	0	0.638	0.2325
ASR	2010	Species	Syzygium hancei	0.490193819	0.302252683	0.678134956	8.59E-06	-0.077174112	-0.291740885	0.13739266	0.468728607	-0.014645439	0.33567686	-0.602431527	1.273785247	0.470587475	-0.030129679
ASR	2010	Species	Syzygium hancei�	-0.30349612	-1.467586496	0.860594256	0.580475026	1.645735729	-0.596112501	3.887583959	0.135700269	0.107037208	13.64051335	-43.17409731	70.45512402	0.607697098	0.049975463
ASR	2010	Species	Syzygium odoratum	0.550439235	0.155950583	0.944927887	0.00925602	-0.205130515	-0.846777672	0.436516641	0.507631799	-0.032850432	-1.609856349	-6.253399052	3.033686354	0.471345455	-0.063010616
ASR	2010	Species	Syzygium rysopodum	0.373023698	0.203882848	0.542164547	0.002375913	-0.055091132	-0.237797849	0.127615585	0.473324146	-0.071278889	0.40451662	-1.084494457	1.893527696	0.492658034	-0.172353316
ASR	2010	Species	Syzygium tephrodes	0.544860182	-0.265271278	1.354991642	0.135249832	-0.093098654	-1.157797221	0.971599914	0.820119739	-0.231848647	3.395980301	-1.353426251	8.145386852	0.107374106	0.397492034
ASR	2010	Species	Tabernaemontana bovina	0.269000623	-0.187392761	0.725394007	0.2210854	0.157831857	-0.515923866	0.83158758	0.616340823	-0.06516701	-4.320198923	-12.99907686	4.358679016	0.293334635	-0.043335764
ASR	2010	Species	Triadica cochinchinensis	0.350620564	0.137273598	0.563967531	0.004376128	-0.030688856	-0.215800034	0.154422322	0.719535687	-0.08519231	-0.280505703	-0.961314755	0.400303349	0.375637262	-0.099628569
ASR	2010	Species	Vatica mangachapoi	0.647008673	0.243327728	1.050689617	0.002477333	-0.102570492	-0.581687689	0.376546706	0.666972923	-0.021830658	-1.882958169	-4.225859529	0.459943191	0.111831788	0.021962749
ASR	2010	Species	Wendlandia uvariifolia	0.442846286	-0.626282704	1.511975276	0.377778283	0.098839128	-1.190828628	1.388506884	0.867815924	-0.096801733	-2.127770557	-11.88146219	7.625921081	0.633484284	-0.186561222
ASR	2010	Species	Xanthophyllum hainanense	0.442787064	0.21542958	0.670144548	0.000328242	-0.022359971	-0.257578489	0.212858546	0.848522287	-0.024669671	-0.749634621	-1.691444418	0.192175177	0.115386521	0.015622871
ASR	2015	Species	Acronychia pedunculata	0.899240727	0.302150475	1.49633098	0.004497391	-0.375892413	-1.025642891	0.273858065	0.246338185	0.013156851	-1.047998347	-5.693671438	3.597674743	0.647586055	-0.014352069
ASR	2015	Species	Actinodaphne glaucina	0.57896408	-0.270762476	1.428690635	0.146519445	-0.153278549	-1.280595146	0.974038048	0.750677023	-0.14553352	7.776149694	-3.097606873	18.64990626	0.125421474	0.179745089
ASR	2015	Species	Adinandra hainanensis	0.585414818	0.397322678	0.773506958	4.10E-08	-0.080595962	-0.301493852	0.140301928	0.468821955	-0.007157575	-0.705097083	-1.398993125	-0.011201042	0.046520071	0.038983187
ASR	2015	Species	Aidia canthioides	0.770393524	0.319487322	1.221299726	0.002913009	-0.554884358	-1.216101682	0.106332965	0.092435695	0.152716573	1.939210401	-3.598145322	7.476566124	0.457064537	0.123055908
ASR	2015	Species	Alniphyllum fortunei	0.967606072	-0.337886116	2.27309826	0.108717541	-0.50523825	-1.660372454	0.649895955	0.291392538	0.086709113	1.193171361	-7.117200058	9.503542779	0.678781303	-0.13849021
ASR	2015	Species	Alphonsea monogyna	0.418330831	0.242963039	0.593698623	2.46E-05	-0.008574055	-0.22913174	0.211983631	0.93759571	-0.027600348	-0.024945258	-0.806691644	0.756801127	0.948717722	-0.056833645
ASR	2015	Species	Alseodaphne hainanensis	0.361230359	-0.77718505	1.499645769	0.428075487	0.112508103	-1.283826495	1.508842702	0.833944921	-0.23455397	-1.6158636	-11.69957911	8.467851906	0.645221946	-0.514757583
ASR	2015	Species	Alseodaphne rugosa	0.098837502	-0.516983579	0.714658584	0.678932937	0.409144921	-0.4627056	1.280995442	0.262539663	0.122445394	3.556924034	0.720819218	6.39302885	0.02816865	0.814572452
ASR	2015	Species	Alstonia rostrata	0.040090095	-1.328866404	1.409046593	0.931621258	0.446401088	-1.018441239	1.911243416	0.403666683	-0.0150817	-1.171677525	-19.50685286	17.16349781	0.809152026	-0.467164146
ASR	2015	Species	Altingia obovata	0.762498132	0.009368346	1.515627918	0.048509057	-0.356495697	-1.071684967	0.358693573	0.210852795	0.274896349	1.498102345	-2.644431006	5.640635696	0.259979692	0.507977354
ASR	2015	Species	Amesiodendron chinense	0.48735466	0.18615226	0.788557059	0.004181773	-0.065223886	-0.407601321	0.277153549	0.685415365	-0.068000127	-0.336113672	-1.282599254	0.61037191	0.450940376	-0.103789404
ASR	2015	Species	Antidesma bunius	0.17503353	-0.076468416	0.426535475	0.133636273	0.199447868	-0.123541644	0.52243738	0.173296306	0.20209336	1.088205681	-0.534694032	2.711105393	0.136133161	0.465633087
ASR	2015	Species	Antidesma maclurei	1.073316972	0.412206744	1.734427199	0.007345276	-0.662197955	-1.515547068	0.191151158	0.106346494	0.271246649	2.520366544	-4.12856372	9.169296809	0.374603283	0.265058685
ASR	2015	Species	Antidesma montanum	0.363443168	-0.148169357	0.875055693	0.142514591	0.014923375	-0.566299409	0.596146159	0.95495187	-0.110694773	-0.946569534	-4.914157189	3.021018122	0.597233413	-0.203980241
ASR	2015	Species	Aphananthe cuspidata	0.255979005	-0.137612506	0.649570515	0.175307782	0.272821906	-0.291563086	0.837206899	0.302568747	0.019202546	-2.255545412	-6.151785108	1.640694283	0.218631097	0.097619385
ASR	2015	Species	Aporosa dioica	0.477082217	-0.177826037	1.131990471	0.131496624	-0.110296896	-0.965037355	0.744443562	0.773612309	-0.112684269	-2.636006457	-8.903608632	3.631595718	0.353103424	-0.114210574
ASR	2015	Species	Ardisia obtusa	1.490890002	-2.090311122	5.072091127	0.312075926	-1.726242892	-7.998181655	4.545695871	0.487356301	-0.090761468	-16.31421206	-140.5394731	107.911049	0.704101464	-0.374327695
ASR	2015	Species	Ardisia quinquegona	0.223462529	-1.802986685	2.249911743	0.788182209	0.2591487	-3.635625338	4.153922738	0.870898473	-0.193019701	-45.76790893	-176.0600679	84.52425006	0.384642946	-0.204782644
ASR	2015	Species	Baccaurea ramiflora	0.169462943	-0.15688047	0.495806356	0.239478219	0.163947741	-0.171273323	0.499168804	0.264207319	0.088223574	1.219228367	-0.24517519	2.683631923	0.081887916	0.512080429
ASR	2015	Species	Beilschmiedia intermedia	0.363427147	-0.245714103	0.972568396	0.153825828	-0.027404563	-0.627680065	0.572870938	0.893694998	-0.324017128	-0.534054989	-4.207282075	3.139172097	0.595466717	-0.661018194
ASR	2015	Species	Bridelia balansae	0.042818956	-0.461147918	0.54678583	0.825098533	0.383485663	-0.226005486	0.992976811	0.155576538	0.290950979	2.585399319	-1.31216851	6.482967147	0.125244092	0.619632389
ASR	2015	Species	Canarium album	0.253109542	-0.059091568	0.565310653	0.10706051	0.249742384	-0.155541714	0.655026483	0.215129766	0.025379118	-0.865900189	-2.613950399	0.882150021	0.315443758	0.027718492
ASR	2015	Species	Castanopsis chinensis	0.79549353	0.116653686	1.474333373	0.023326772	-0.099095965	-0.679537128	0.481345199	0.728832236	-0.032345235	-3.04458452	-5.923557113	-0.165611927	0.039015065	0.092821519
ASR	2015	Species	Castanopsis fabri	1.301795425	0.083332652	2.520258198	0.042458234	-0.769867342	-1.841903146	0.302168462	0.106402516	0.513570454	-2.084965871	-20.08951749	15.91958574	0.667700478	0.350925176
ASR	2015	Species	Castanopsis hainanensis	0.80364671	0.342586113	1.264707307	0.001587326	-0.272029865	-0.737653322	0.193593592	0.237863246	0.021184438	-1.508481863	-3.574465318	0.557501592	0.143397089	0.079060781
ASR	2015	Species	Castanopsis jianfenglingensis	0.473757138	0.015908789	0.931605488	0.04373067	-0.033223743	-0.498115454	0.431667968	0.877862725	-0.088460885	-1.863714596	-4.736619586	1.009190394	0.178933363	0.009614303
ASR	2015	Species	Castanopsis jucunda	0.496893756	-0.29874649	1.292534002	0.177338167	-0.045303853	-0.93246977	0.841862064	0.904641723	-0.163638609	-1.78354926	-4.827059574	1.259961055	0.192314927	0.039539746
ASR	2015	Species	Castanopsis kawakamii	0.565219697	0.203683149	0.926756245	0.005515121	-0.27361282	-0.714937728	0.167712088	0.199652595	0.067022409	0.375933442	-3.040865497	3.792732382	0.811297007	-0.020144379
ASR	2015	Species	Cinnamomum burmannii	0.513292459	-0.03276694	1.059351858	0.064105718	0.053905545	-0.663340771	0.771151862	0.877561154	-0.044301364	-3.342866386	-6.500977041	-0.184755732	0.039037497	0.111082033
ASR	2015	Species	Cinnamomum liangii	0.290487441	-0.821787138	1.40276202	0.531761945	0.190331157	-1.147232374	1.527894687	0.729490689	-0.168725083	-1.547733976	-12.11692849	9.021460537	0.705131869	-0.402928443
ASR	2015	Species	Cinnamomum parthenoxylon	0.650415452	-0.002926826	1.303757731	0.050704091	-0.15517692	-0.828574218	0.518220378	0.579379498	-0.121308217	-0.370266424	-2.859623474	2.119090626	0.700807462	-0.344319395
ASR	2015	Species	Cleistanthus sumatranus	0.451074151	-0.121701853	1.023850156	0.094057492	-0.137400612	-0.781824129	0.507022906	0.58570425	-0.149309231	-0.521258554	-5.663486201	4.620969093	0.768174424	-0.481035151
ASR	2015	Species	Cleyera obscurinervia	0.094697389	-0.451629902	0.64102468	0.674537815	0.473955138	-0.394587641	1.342497916	0.219633652	0.138881482	-0.171546176	-10.39656756	10.0534752	0.965080266	-0.075814583
ASR	2015	Species	Cratoxylum cochinchinense	1.207052139	0.046286142	2.367818137	0.043534514	-0.769295751	-2.099518007	0.560926505	0.213750764	0.098092587	-6.279021442	-14.90099488	2.342951996	0.125032918	0.311931063
ASR	2015	Species	Cryptocarya chinensis	0.309314668	-0.232461905	0.851091241	0.166829019	0.316296186	-0.32242789	0.955020262	0.213124222	0.270553604	-1.316559871	-5.731066598	3.097946857	0.328029265	0.399896852
ASR	2015	Species	Cryptocarya maclurei	0.26087464	-0.268085905	0.789835185	0.297571546	0.179772968	-0.446018294	0.80556423	0.536506892	-0.056705928	-0.920387307	-5.285945637	3.445171023	0.644780174	-0.14517516
ASR	2015	Species	Cryptocarya metcalfiana	0.41575317	-0.054420316	0.885926655	0.07370032	0.013769699	-0.562504611	0.590044009	0.955274972	-0.16600235	-1.559135166	-5.185666834	2.067396503	0.319413067	-0.124513322
ASR	2015	Species	Cyclobalanopsis bella	0.570877975	-1.419587606	2.561343556	0.428676998	-0.046686816	-1.756952925	1.663579292	0.936245065	-0.329987459	-1.742577315	-29.3135807	25.82842607	0.811167649	-0.923844834
ASR	2015	Species	Cyclobalanopsis championii	0.715261993	0.025206891	1.405317095	0.043839429	-0.254473507	-0.806206563	0.297259549	0.31856246	0.014370543	-1.246589484	-3.54317538	1.049996412	0.240163056	0.088163805
ASR	2015	Species	Cyclobalanopsis neglecta	0.399572995	0.092261573	0.706884418	0.019039059	-0.00548642	-0.321501505	0.310528665	0.967493302	-0.166315863	-0.480634876	-1.449729224	0.488459473	0.258368993	-0.056221664
ASR	2015	Species	Cyclobalanopsis patelliformis	0.542772577	0.165006184	0.92053897	0.006659673	-0.076643926	-0.397812653	0.244524801	0.627367652	-0.030047185	-0.519284067	-1.227019956	0.188451821	0.14300049	0.020614927
ASR	2015	Species	Dacrycarpus imbricatus	0.202826854	-0.368939793	0.774593502	0.42928129	0.270904027	-0.367075173	0.908883228	0.348776038	0.001022638	-2.295523797	-5.544218756	0.953171162	0.134543539	0.222100432
ASR	2015	Species	Dacrydium pectinatum	0.559819021	0.239758587	0.879879456	0.001402367	-0.094196006	-0.364649229	0.176257217	0.479184025	-0.019712159	-0.461183983	-1.026114786	0.103746821	0.104779555	0.053335094
ASR	2015	Species	Dalbergia hainanensis	0.539377258	0.205572912	0.873181605	0.004845213	-0.178206291	-0.506863088	0.150450505	0.254782338	0.040109343	-0.478820136	-1.796175316	0.838535044	0.432190324	0.007973538
ASR	2015	Species	Daphniphyllum oldhamii	-0.114443788	-0.654298111	0.425410536	0.631552936	0.608358635	0.037090192	1.179627078	0.039918357	0.400348353	1.358977919	-1.982816409	4.700772246	0.358125991	0.399503569
ASR	2015	Species	Daphniphyllum paxianum	0.129165618	-0.205146792	0.463478029	0.366226253	0.278891761	-0.130906418	0.68868994	0.140625228	0.255630479	0.462628776	-2.003612803	2.928870355	0.62999498	0.128628329
ASR	2015	Species	Daphniphyllum paxianum�	0.309849722	-0.36888077	0.988580213	0.242216496	0.065758551	-0.639145544	0.770662646	0.785925356	-0.295278615	-0.546061453	-8.676607115	7.58448421	0.799801521	-0.865046878
ASR	2015	Species	Decaspermum gracilentum	0.370317457	-0.552438486	1.2930734	0.39597257	0.321531657	-0.852888342	1.495951656	0.559003239	-0.056049179	-5.331826996	-11.32473501	0.661081014	0.07557645	0.166060575
ASR	2015	Species	Decaspermum hainanense	0.167918995	-0.649738145	0.985576134	0.657032053	0.290814238	-0.592029447	1.173657923	0.479826263	-0.043771851	-2.107976313	-8.198439464	3.982486839	0.453760514	-0.085789469
ASR	2015	Species	Decaspermum montanum	0.496825905	0.081938872	0.911712939	0.019944182	0.10739792	-0.310202922	0.524998762	0.607466727	-0.015178283	-1.417123631	-3.168803998	0.334556736	0.110314273	0.0185351
ASR	2015	Species	Dillenia turbinata	0.493421875	0.312756163	0.674087587	1.71E-06	-0.034382084	-0.246220773	0.177456604	0.745262797	-0.019800524	-0.528984795	-1.387635312	0.329665723	0.220963027	-0.007673383
ASR	2015	Species	Diospyros hainanensis	0.463944504	0.161753941	0.766135067	0.005337902	-0.102527968	-0.440205295	0.235149359	0.525453233	-0.039927584	-0.462930721	-1.871586167	0.945724725	0.490263638	-0.078119561
ASR	2015	Species	Diospyros howii	0.292079009	-0.036436155	0.620594172	0.080067169	0.404494642	-0.018385123	0.827374408	0.06036702	0.055665433	-1.79460199	-4.107903443	0.518699463	0.12510616	0.085034711
ASR	2015	Species	Diospyros morrisiana	0.448830831	0.062738831	0.834922831	0.024904591	-0.06956855	-0.59268703	0.45354993	0.784313704	-0.045975327	-3.394360831	-6.827549053	0.038827391	0.052391156	0.101481546
ASR	2015	Species	Diospyros tutcheri	1.019831111	0.647623176	1.392039046	8.00E-06	-0.336357685	-0.775013659	0.10229829	0.12660743	0.056766054	-2.618377253	-4.898309786	-0.33844472	0.026227619	0.209694697
ASR	2015	Species	Diplospora dubia	0.633716077	0.355810129	0.911622025	3.04E-05	-0.234762259	-0.683447757	0.213923238	0.298480515	0.001983876	-1.401210741	-4.996793219	2.194371737	0.437470102	-0.005653459
ASR	2015	Species	Endospermum chinense	-0.261351324	-3.659614035	3.136911387	0.841356485	0.557167981	-1.934979555	3.049315517	0.568397897	-0.140171933	2.538186825	-45.66845313	50.74482678	0.877585789	-0.506133184
ASR	2015	Species	Engelhardia hainanensis	0.698056332	-0.231713496	1.62782616	0.130387578	-0.098208041	-1.147348475	0.950932393	0.844534793	-0.063843325	4.141706204	-5.675318235	13.95873064	0.380845427	-0.076853172
ASR	2015	Species	Engelhardia roxburghiana	0.354937021	-0.025219774	0.735093817	0.065641751	0.095202471	-0.273527622	0.463932564	0.596124215	-0.034989382	-1.12985334	-2.410088283	0.150381603	0.080355813	0.076398488
ASR	2015	Species	Eurya acuminatissima	0.346906533	-0.668818024	1.362631089	0.453640403	0.381276312	-0.933325296	1.695877919	0.522440985	-0.065427554	-6.423419251	-17.99104151	5.144203003	0.230567202	0.023005639
ASR	2015	Species	Eurya ciliata	0.549693269	0.001854478	1.09753206	0.049378021	-0.139530805	-0.90041718	0.621355571	0.687978125	-0.090264499	-0.742119661	-10.60242383	9.118184511	0.866524303	-0.221946588
ASR	2015	Species	Eurya cuneata	0.382137136	-0.033371441	0.797645714	0.06896757	0.027563022	-0.456005066	0.51113111	0.905327717	-0.061531312	-0.34419688	-4.288294406	3.599900645	0.854929688	-0.129694282
ASR	2015	Species	Eurya hainanensis	0.534545245	-0.163413231	1.23250372	0.115370029	-0.131821404	-1.069505689	0.805862881	0.754113564	-0.110412757	-1.100813362	-9.377603879	7.175977156	0.762311468	-0.251361915
ASR	2015	Species	Eurya loquaiana	0.682083447	-0.493067762	1.857234656	0.161880711	-0.337792688	-1.705948175	1.0303628	0.489366803	-0.105773039	-3.061289081	-19.17916147	13.05658331	0.499673094	-0.243452266
ASR	2015	Species	Eurya nitida	-0.518217346	-1.313919035	0.277484342	0.129914209	1.295195336	0.176765847	2.413624825	0.034626362	0.758779929	1.926675669	-19.70240508	23.55575642	0.738422	0.662927413
ASR	2015	Species	Ficus fistulosa	0.080720647	-0.630410254	0.791851547	0.814205616	0.526137471	-0.398774624	1.451049567	0.247552468	0.022044828	-2.429619167	-9.930883908	5.071645574	0.503588781	-0.007798436
ASR	2015	Species	Ficus langkokensis	0.092032247	-0.454332718	0.638397213	0.702272132	0.287511163	-0.220267144	0.795289471	0.222452938	0.090144849	-1.547891882	-7.798078071	4.702294308	0.566723987	-0.000276616
ASR	2015	Species	Ficus nervosa	0.546722714	0.117278226	0.976167202	0.017650163	-0.117109253	-0.553005579	0.318787073	0.562740526	-0.061945778	-0.393125179	-2.323290848	1.537040491	0.655913566	-0.152749667
ASR	2015	Species	Ficus vasculosa	0.807582622	0.451669307	1.163495936	3.36E-05	-0.256408165	-0.683954922	0.171138592	0.234039453	0.008765512	-1.241720464	-3.696976333	1.213535405	0.3144682	0.009417523
ASR	2015	Species	Garcinia oblongifolia	0.465448757	0.273475258	0.657422255	1.36E-05	-0.076986553	-0.301266621	0.147293514	0.492889132	-0.011478468	-1.431619547	-2.495227056	-0.368012038	0.009488524	0.113752241
ASR	2015	Species	Gironniera subaequalis	1.379200563	1.055228017	1.70317311	2.08E-12	-0.898942201	-1.313532296	-0.484352106	4.92E-05	0.19725111	-0.714665266	-3.028477151	1.599146618	0.5398792	0.190173465
ASR	2015	Species	Glochidion wrightii	0.275918694	-0.281180084	0.833017473	0.291550703	0.142167243	-0.55035231	0.834686796	0.653391713	-0.085108836	-1.10421944	-5.225375582	3.016936703	0.553839296	-0.165146352
ASR	2015	Species	Goniothalamus chinensis	0.210192897	-0.220875291	0.641261084	0.286752632	0.197093484	-0.267372804	0.661559772	0.34907833	0.000854257	-1.0611007	-3.469883579	1.34768218	0.322496207	0.023435494
ASR	2015	Species	Goniothalamus howii	0.483025306	-1.645220399	2.611271011	0.562807498	-0.002476371	-2.44920188	2.444249137	0.997892439	-0.249997532	1.106089579	-26.52400993	28.73618909	0.906683856	-0.657694848
ASR	2015	Species	Gonocaryum lobbianum	0.616519166	0.083565162	1.14947317	0.0248348	-0.024958051	-0.730464692	0.68054859	0.942884419	-0.033153575	-3.954710094	-9.033598454	1.124178266	0.122108263	0.017172344
ASR	2015	Species	Helicia cochinchinensis	0.470871278	0.150917833	0.790824722	0.007249663	-0.096126057	-0.498463221	0.306211106	0.614413829	-0.055296448	-0.025680552	-2.276177216	2.224816112	0.980573253	-0.143178931
ASR	2015	Species	Helicia formosana	0.689871207	0.297572642	1.082169773	0.005076205	-0.393789923	-0.837053853	0.049474007	0.072679563	0.347345334	0.246545807	-4.349829487	4.842921101	0.895712934	0.2197811
ASR	2015	Species	Helicia hainanensis	0.169918742	-0.232699496	0.57253698	0.341570227	0.262456961	-0.275226768	0.80014069	0.277392828	0.057440847	-0.906171742	-3.962628274	2.15028479	0.48037377	-0.01335412
ASR	2015	Species	Heritiera parvifolia	0.587443817	0.295264829	0.879622805	0.000240226	-0.099987825	-0.492389212	0.292413562	0.608471036	-0.020209515	0.277924047	-1.166542019	1.722390113	0.698456596	-0.044803839
ASR	2015	Species	Ixonanthes reticulata	-0.133349509	-0.695212771	0.428513753	0.608470863	0.492164421	0.030036357	0.954292485	0.039079397	0.29626715	1.066932098	-1.579398788	3.713262983	0.385524381	0.284229522
ASR	2015	Species	Lannea coromandelica	0.126997036	-0.502706204	0.756700276	0.62627672	0.435634092	-0.43889008	1.310158265	0.256550033	0.096343972	-2.35125443	-7.831607956	3.129099095	0.299430472	0.166204029
ASR	2015	Species	Lindera kwangtungensis	0.439774456	-0.304251345	1.183800258	0.198232476	-0.037314102	-0.819952967	0.745324763	0.910934762	-0.164026257	-4.004480581	-8.222357752	0.21339659	0.058615636	0.362536833
ASR	2015	Species	Lindera robusta	0.142929806	-0.506215716	0.792075327	0.574022354	0.374010371	-0.380879249	1.128899991	0.240953545	0.151427755	-3.072295787	-12.79734063	6.652749055	0.388781438	0.153712614
ASR	2015	Species	Liquidambar formosana	0.45043526	0.096342336	0.804528185	0.015879161	-0.040074942	-0.375469528	0.295319645	0.803263108	-0.05825637	-0.59296443	-1.451776504	0.265847644	0.161782769	0.013612095
ASR	2015	Species	Lirianthe albosericea	0.50520754	0.12184642	0.88856866	0.021601187	-0.16608037	-0.690454786	0.358294046	0.42886312	-0.047499682	-0.440312424	-3.791552451	2.910927602	0.703975589	-0.319752454
ASR	2015	Species	Litchi chinensis	0.180537036	-0.443752491	0.804826563	0.46702071	0.20584499	-0.526516878	0.938206858	0.478768788	-0.084837306	-1.934514608	-7.325774324	3.456745108	0.336368392	-0.008207414
ASR	2015	Species	Lithocarpus amygdalifolius	0.340452678	-0.199892955	0.880798311	0.155135777	0.015213392	-0.401497991	0.431924776	0.92413998	-0.246797453	-0.577956048	-2.307867645	1.151955549	0.365669784	-0.207410853
ASR	2015	Species	Lithocarpus corneus	-0.302425892	-1.771544372	1.166692589	0.559139919	0.585899357	-0.637431813	1.809230527	0.224856236	0.248567402	1.958296594	-11.93244179	15.84903497	0.605811509	0.047992646
ASR	2015	Species	Lithocarpus elmerrillii	0.218478226	-2.855090377	3.292046829	0.835568827	0.154161533	-2.755033674	3.063356739	0.876807677	-0.320812067	-5.306798939	-44.45842536	33.84482748	0.618758986	-0.693258529
ASR	2015	Species	Lithocarpus handelianus	0.480108464	0.233302018	0.72691491	0.000939998	-0.118481811	-0.352237391	0.115273769	0.295350604	0.011975506	-0.042844246	-1.110793025	1.025104534	0.932254376	-0.063411912
ASR	2015	Species	Lithocarpus longipedicellatus	0.334276399	-0.292633316	0.961186114	0.262255831	0.219700619	-0.46176747	0.901168707	0.488992946	-0.046024358	0.478354408	-2.452759258	3.409468074	0.720528614	-0.144910889
ASR	2015	Species	Lithocarpus silvicolarum	0.450997897	0.055644068	0.846351726	0.027073359	0.121624117	-0.287765124	0.531013357	0.545540051	-0.025600574	-0.954389858	-1.998347475	0.089567759	0.071262367	0.073829269
ASR	2015	Species	Lithocarpus silvicolarum�	0.998326317	-1.033251992	3.029904626	0.283323266	-0.356181473	-2.223505694	1.511142749	0.6656022	-0.110581142	-4.278661596	-20.62388062	12.06655743	0.545501334	-0.212751808
ASR	2015	Species	Lithocarpus skanianus	0.398931443	-0.51936588	1.317228765	0.328681562	0.014914936	-0.743092803	0.772922676	0.963162	-0.166216099	0.277066436	-4.210880944	4.765013817	0.88011865	-0.392445679
ASR	2015	Species	Litsea acutivena	1.002102295	0.303314808	1.700889783	0.014199216	-0.599318833	-1.40903388	0.210396214	0.115471122	0.303948171	-2.17374602	-6.579384724	2.231892684	0.242579444	0.4077795
ASR	2015	Species	Litsea baviensis	0.218790018	-0.263472165	0.701052201	0.331549966	0.227225901	-0.337224907	0.791676709	0.386216623	-0.017366968	-2.29236112	-5.837983804	1.253261565	0.174322559	0.104325722
ASR	2015	Species	Litsea coreana	0.83144543	0.406308002	1.256582858	0.000526294	-0.489682442	-1.087561784	0.1081969	0.10350077	0.0757535	-0.616073923	-4.348385629	3.116237782	0.734807032	0.037144538
ASR	2015	Species	Litsea cubeba	-0.753891884	-3.808015573	2.300231804	0.530778499	1.38405205	-1.879008319	4.647112419	0.304218779	0.071815596	-3.235825262	-61.24806815	54.77641763	0.870415551	-0.224715475
ASR	2015	Species	Litsea variabilis	0.436361625	0.218789549	0.653933702	0.000231063	-0.034302418	-0.315289055	0.246684219	0.806259946	-0.024040032	-0.274553087	-1.811771937	1.262665763	0.719680273	-0.047385205
ASR	2015	Species	Machilus chinensis	0.326783659	-0.952263313	1.605830631	0.581735154	0.187786784	-1.269682113	1.645255681	0.779909188	-0.091008255	0.059616382	-11.74751073	11.8667435	0.991135904	-0.212213822
ASR	2015	Species	Machilus microcarpa	0.293612251	-1.098305761	1.685530262	0.550090964	0.200152498	-1.64373427	2.044039266	0.752558477	-0.282323709	-6.806863354	-14.24577689	0.632050179	0.058874079	0.780180223
ASR	2015	Species	Machilus monticola	0.435389187	0.033374163	0.837404211	0.034923484	0.053882731	-0.457257491	0.565022953	0.82988486	-0.038042805	-1.174641924	-3.704197835	1.354913986	0.347414124	-0.041436127
ASR	2015	Species	Machilus nanmu	0.399557906	-0.060973548	0.860089359	0.079348396	-0.017977374	-0.545038268	0.509083521	0.937974402	-0.141796069	-0.600507324	-3.325866193	2.124851544	0.609188654	-0.270540445
ASR	2015	Species	Machilus pomifera	0.024761306	-0.337313162	0.386835773	0.884025901	0.503755387	0.05103443	0.956476344	0.032057255	0.272842968	4.322519929	0.354933796	8.290106062	0.035364869	0.479046599
ASR	2015	Species	Maclurodendron oligophlebium	0.434761257	-0.135873247	1.005395762	0.13079732	0.100936372	-0.523913502	0.725786247	0.744711213	-0.026159157	-2.907754972	-6.918177058	1.102667113	0.149656996	0.008147063
ASR	2015	Species	Mallotus hookerianus	0.664351108	0.308003408	1.020698808	0.000630759	-0.245178988	-0.729656805	0.239298829	0.309995091	0.002036463	-1.966502184	-4.582121658	0.649117291	0.135155661	0.043906677
ASR	2015	Species	Meliosma angustifolia	0.436116447	0.176922147	0.695310746	0.002280259	-0.038152168	-0.30027283	0.223968494	0.763949285	-0.047514867	-0.653203112	-1.923856848	0.617450623	0.294393574	-0.038418392
ASR	2015	Species	Meliosma squamulata	-0.191731385	-3.747553805	3.364091034	0.87467504	0.924613844	-4.470484925	6.319712613	0.623409248	-0.213050971	-21.9906325	-269.6778553	225.6965903	0.739226915	-0.695840523
ASR	2015	Species	Michelia shiluensis	0.318161831	0.162183444	0.474140218	0.001066603	-0.002047045	-0.128791948	0.124697859	0.972001383	-0.099857566	-0.219645229	-0.709917015	0.270626556	0.337308577	-0.096884343
ASR	2015	Species	Microdesmis caseariifolia	0.20414	-0.041031305	0.449311306	0.093240029	0.206005444	-0.187769061	0.59977995	0.270800308	0.031585489	-0.354330807	-3.23235294	2.523691326	0.786915624	-0.066821701
ASR	2015	Species	Myrsine linearis	0.407195025	-2.799142705	3.613532756	0.713181274	0.157175726	-5.761229816	6.075581268	0.937969843	-0.330166186	-21.30860637	-331.816092	289.1988793	0.79561978	-0.911905173
ASR	2015	Species	Neolitsea hainanensis	0.254029579	-0.991772712	1.499831871	0.562634101	0.122482937	-1.050440937	1.29540681	0.761507749	-0.285990925	-1.101555174	-11.98179024	9.778679898	0.705621665	-0.76182312
ASR	2015	Species	Neolitsea oblongifolia	0.099776858	-1.327019007	1.526572724	0.838176073	0.548626625	-1.386361112	2.483614361	0.433395603	-0.048718686	-2.701267575	-22.24702642	16.84449127	0.612398229	-0.336746442
ASR	2015	Species	Neolitsea obtusifolia	0.200464079	-0.024275106	0.425203265	0.073711547	0.151649286	-0.092737186	0.396035758	0.190324762	0.104264318	0.59329148	-0.926808934	2.113391895	0.38676113	0.087352674
ASR	2015	Species	Neolitsea pulchella	0.264688464	-0.194082022	0.72345895	0.220042837	0.123421797	-0.424104442	0.670948036	0.617267064	-0.08824383	-2.755082499	-6.92952427	1.419359273	0.16257968	0.077324315
ASR	2015	Species	Nephelium topengii	0.235475034	0.026253339	0.444696729	0.031846468	0.101149984	-0.101949474	0.304249442	0.283955939	0.034227828	-0.141326847	-0.989492268	0.706838573	0.705301471	-0.079792426
ASR	2015	Species	Olea brachiata	0.2717769	-0.846760091	1.390313891	0.60009643	0.202123713	-0.958824986	1.363072412	0.706201935	-0.083692069	-2.669941214	-14.0971644	8.757281976	0.609903973	-0.1678519
ASR	2015	Species	Olea dioica	0.674383636	-0.083646003	1.432413276	0.066120164	-0.306534611	-1.161200696	0.548131474	0.336555007	0.070379596	3.754345763	-13.43913448	20.947826	0.446640995	0.032552674
ASR	2015	Species	Olea europaea	0.166137964	-0.364124363	0.69640029	0.392202643	0.216162546	-0.442767274	0.875092367	0.373203822	0.021991832	-0.207383983	-11.82852158	11.41375362	0.945786343	-0.462700526
ASR	2015	Species	Olea hainanensis	0.033706703	-0.288668229	0.356081634	0.818320412	0.385073237	0.011866555	0.758279918	0.044448777	0.307860456	1.664271355	-0.363889316	3.692432025	0.095093852	0.462098615
ASR	2015	Species	Ormosia balansae	0.703672667	0.343020786	1.064324548	0.003081109	-0.253839833	-0.561494077	0.053814411	0.09003729	0.305277413	-0.969175039	-2.101011284	0.162661207	0.078979228	0.576606845
ASR	2015	Species	Ormosia howii	0.494822064	0.0289681	0.960676028	0.042007266	-0.182404478	-0.745881233	0.381072276	0.419587612	-0.039979393	0.108965609	-4.141809338	4.359740556	0.94011881	-0.383569853
ASR	2015	Species	Ormosia pinnata	-0.142986032	-0.794393416	0.508421353	0.575152741	0.857340052	-0.099867736	1.81454784	0.067718031	0.509035481	-0.884681304	-10.36625007	8.596887459	0.785885304	0.364071218
ASR	2015	Species	Ostodes paniculata	0.50236511	-0.704373858	1.709104079	0.347672495	0.038004501	-1.053951284	1.129960286	0.934902838	-0.165258132	-1.88807823	-8.833956761	5.057800301	0.515863975	-0.273910607
ASR	2015	Species	Pentaphylax euryoides	0.260437365	0.063317573	0.457557157	0.011175559	0.265846319	0.018322103	0.513370535	0.036084934	0.099927128	-0.393477526	-1.405084778	0.618129725	0.434025513	0.089657507
ASR	2015	Species	Pertusadina hainanensis	1.401355196	-0.740834125	3.543544517	0.153475217	-0.812107891	-3.400611603	1.776395821	0.456593045	-0.061868289	-1.857235768	-36.30670751	32.59223597	0.888258417	-0.319941999
ASR	2015	Species	Polyalthia cerasoides	0.3035	-0.2479	0.8548	0.201	0.0413	-0.7925	0.875	0.897	-0.2441	-3.0309	-12.691	6.6291	0.392	-0.245
ASR	2015	Species	Polyspora hainanensis	0.213441465	-0.415263287	0.842146218	0.46216741	0.265838073	-0.41051014	0.942186287	0.397070866	-0.021391203	1.15936726	-2.8288359	5.14757042	0.521509817	-0.087952921
ASR	2015	Species	Psychotria asiatica	0.550099725	0.137812845	0.962386606	0.010009361	0.043287258	-0.579475525	0.666050041	0.889389533	-0.020851894	-1.735492371	-5.962570275	2.491585532	0.412828937	-0.027784429
ASR	2015	Species	Pterospermum heterophyllum	0.481243782	-0.472463029	1.434950593	0.278107566	0.043692758	-0.916091586	1.003477102	0.918978053	-0.123452408	-2.389642281	-5.573182566	0.793898003	0.119172342	0.114557485
ASR	2015	Species	Radermachera frondosa	0.26129611	-0.904643858	1.427236079	0.589514944	0.183711697	-1.101394194	1.468817589	0.728305463	-0.168442966	-1.870393128	-12.11371746	8.372931202	0.638847763	-0.372372862
ASR	2015	Species	Reevesia longipetiolata	0.525741692	-0.049807425	1.101290809	0.062145722	-0.32593522	-1.29759245	0.645722011	0.364011261	0.033726825	4.991748783	-15.91960065	25.90309821	0.412364526	0.051093822
ASR	2015	Species	Reevesia thyrsoidea	0.358238883	0.137861816	0.57861595	0.004674133	0.022793304	-0.275819864	0.321406472	0.868342694	-0.09682737	-0.80583822	-2.444868488	0.833192049	0.29487602	-0.071435083
ASR	2015	Species	Rhodamnia dumetorum	0.550653809	0.217874817	0.883432801	0.003207246	-0.150084727	-0.541025618	0.240856164	0.424086866	-0.021938755	1.410386633	-1.558446169	4.379219436	0.323462299	-0.018061344
ASR	2015	Species	Sarcosperma laurinum	0.386031675	0.137461732	0.634601618	0.003035655	0.109841556	-0.19130191	0.410985023	0.466896295	-0.00952165	-1.496830447	-2.716839591	-0.276821304	0.01727378	0.087301292
ASR	2015	Species	Schefflera heptaphylla	0.490173903	0.282767368	0.697580439	1.64E-05	0.005869319	-0.219920658	0.231659297	0.95861431	-0.018815668	-1.11144722	-1.800555572	-0.422338869	0.002107947	0.135695425
ASR	2015	Species	Schefflera minutistellata	0.411142908	-0.085853402	0.908139218	0.097234029	0.029846592	-0.473101533	0.532794716	0.899950105	-0.075563226	-0.82769808	-3.116908655	1.461512495	0.446106568	-0.107896706
ASR	2015	Species	Schima argentea	0.413699168	-0.62056561	1.447963945	0.292724138	-0.016902059	-0.970627855	0.936823737	0.95856953	-0.331921083	-1.205413369	-5.415501227	3.004674488	0.343164158	-0.135928915
ASR	2015	Species	Schima crenata	1.63416164	0.970056018	2.298267262	1.35E-05	-0.898843055	-1.561080492	-0.236605618	0.009093872	0.140469134	0.303299249	-3.592585987	4.199184485	0.875605328	0.118426131
ASR	2015	Species	Schima superba	0.098489168	-0.611658796	0.808637133	0.752543688	0.373905365	-0.432099705	1.179910434	0.308960161	0.024782119	-0.217409492	-4.932363052	4.497544068	0.913846729	-0.135345312
ASR	2015	Species	Streblus zeylanicus	0.792570817	-0.318714602	1.903856236	0.118779063	-0.389730259	-1.882928563	1.103468045	0.508777926	-0.104939265	-6.850659625	-23.01577559	9.314456337	0.270209952	0.082844965
ASR	2015	Species	Styrax agrestis	0.301	0.301	0.301	0	0	0	0	0.635	0.4515	0	0	0	0.671	0.2976
ASR	2015	Species	Symplocos anomala	1.00634812	-1.807777963	3.820474202	0.400137099	-0.448694339	-3.698153964	2.800765286	0.73710614	-0.170505223	-59.77793141	-163.3778291	43.82196628	0.184407664	0.108729767
ASR	2015	Species	Symplocos cochinchinensis	0.226898416	-0.002799783	0.456596615	0.052431708	0.145781964	-0.101882639	0.393446566	0.223885326	0.047257807	0.219588226	-0.697219882	1.136396334	0.60854562	-0.013743857
ASR	2015	Species	Symplocos crassilimba	0.503162183	-0.610050872	1.616375237	0.277823424	-0.181534486	-1.644633576	1.281564604	0.747828596	-0.213983478	-5.198869108	-21.90715161	11.5094134	0.395059869	-0.219910768
ASR	2015	Species	Symplocos heishanensis	0.607038397	-0.233850737	1.447927532	0.115545644	-0.280247882	-1.225443054	0.664947291	0.456636663	-0.068907664	3.367925012	-7.556844165	14.29269419	0.398893337	-0.079010403
ASR	2015	Species	Symplocos lancifolia	0.668003526	-0.384793468	1.720800519	0.187798768	0.035894425	-1.278297913	1.350086763	0.952672219	-0.099592758	-3.877618467	-8.246005363	0.490768429	0.075569777	0.156244178
ASR	2015	Species	Symplocos poilanei	0.581725678	0.204883477	0.958567878	0.00370097	-0.090067307	-0.519345823	0.339211209	0.671013248	-0.027955714	-0.09892542	-2.178864835	1.981013995	0.923082401	-0.064307626
ASR	2015	Species	Symplocos singuliflora	0.451646331	-0.174308682	1.077601343	0.137068585	-0.084652498	-1.033685642	0.864380646	0.844574718	-0.106107114	6.487101615	-4.173702402	17.14790563	0.198156894	0.001406113
ASR	2015	Species	Symplocos viridissima	0.48372992	-0.193205306	1.160665147	0.150002656	0.014941062	-0.755636599	0.785518723	0.967845751	-0.058719309	-3.087883378	-6.414829133	0.239062377	0.066700834	0.094262765
ASR	2015	Species	Syndiclis chinensis	0.558361079	0.227139255	0.889582903	0.002983313	-0.177196177	-0.630692321	0.276299967	0.413861889	-0.020962318	-1.558986914	-4.161845638	1.04387181	0.216361699	0.031418218
ASR	2015	Species	Syzygium acuminatissimum�	0.399440532	-0.248308373	1.047189437	0.173782458	-0.006210694	-0.779427324	0.767005937	0.984325374	-0.199897691	1.24421723	-4.069654839	6.558089299	0.551081893	-0.356546709
ASR	2015	Species	Syzygium championii	0.543445049	0.137651302	0.949238795	0.012056977	-0.151462371	-0.659075401	0.356150658	0.534370246	-0.038659069	0.196492102	-3.340849179	3.733833383	0.906858277	-0.111721877
ASR	2015	Species	Syzygium chunianum	0.301	0.301	0.301	0	0	0	0	0.628	0.4523	0	0	0	0.602	0.2386
ASR	2015	Species	Syzygium hancei	0.490193819	0.302252683	0.678134956	8.59E-06	-0.077174112	-0.291740885	0.13739266	0.468728607	-0.014645439	0.33567686	-0.602431527	1.273785247	0.470587475	-0.030129679
ASR	2015	Species	Syzygium hancei�	-0.30349612	-1.467586496	0.860594256	0.580475026	1.645735729	-0.596112501	3.887583959	0.135700269	0.107037208	13.64051335	-43.17409731	70.45512402	0.607697098	0.049975463
ASR	2015	Species	Syzygium odoratum	0.550439235	0.155950583	0.944927887	0.00925602	-0.205130515	-0.846777672	0.436516641	0.507631799	-0.032850432	-1.609856349	-6.253399052	3.033686354	0.471345455	-0.063010616
ASR	2015	Species	Syzygium rysopodum	0.373023698	0.203882848	0.542164547	0.002375913	-0.055091132	-0.237797849	0.127615585	0.473324146	-0.071278889	0.40451662	-1.084494457	1.893527696	0.492658034	-0.172353316
ASR	2015	Species	Syzygium tephrodes	0.544860182	-0.265271278	1.354991642	0.135249832	-0.093098654	-1.157797221	0.971599914	0.820119739	-0.231848647	3.395980301	-1.353426251	8.145386852	0.107374106	0.397492034
ASR	2015	Species	Tabernaemontana bovina	0.269000623	-0.187392761	0.725394007	0.2210854	0.157831857	-0.515923866	0.83158758	0.616340823	-0.06516701	-4.320198923	-12.99907686	4.358679016	0.293334635	-0.043335764
ASR	2015	Species	Triadica cochinchinensis	0.350620564	0.137273598	0.563967531	0.004376128	-0.030688856	-0.215800034	0.154422322	0.719535687	-0.08519231	-0.280505703	-0.961314755	0.400303349	0.375637262	-0.099628569
ASR	2015	Species	Vatica mangachapoi	0.647008673	0.243327728	1.050689617	0.002477333	-0.102570492	-0.581687689	0.376546706	0.666972923	-0.021830658	-1.882958169	-4.225859529	0.459943191	0.111831788	0.021962749
ASR	2015	Species	Wendlandia uvariifolia	0.442846286	-0.626282704	1.511975276	0.377778283	0.098839128	-1.190828628	1.388506884	0.867815924	-0.096801733	-2.127770557	-11.88146219	7.625921081	0.633484284	-0.186561222
ASR	2015	Species	Xanthophyllum hainanense	0.442787064	0.21542958	0.670144548	0.000328242	-0.022359971	-0.257578489	0.212858546	0.848522287	-0.024669671	-0.749634621	-1.691444418	0.192175177	0.115386521	0.015622871
ASR	2010	Genus	Acronychia	0.899240727	0.302150475	1.49633098	0.004497391	-0.375892413	-1.025642891	0.273858065	0.246338185	0.013156851	-1.047998347	-5.693671438	3.597674743	0.647586055	-0.014352069
ASR	2010	Genus	Actinodaphne	0.57896408	-0.270762476	1.428690635	0.146519445	-0.153278549	-1.280595146	0.974038048	0.750677023	-0.14553352	7.776149694	-3.097606873	18.64990626	0.125421474	0.179745089
ASR	2010	Genus	Adinandra	0.596872609	0.410634716	0.783110501	1.96E-08	-0.091478253	-0.310249404	0.127292898	0.406723263	-0.004606217	-0.674622934	-1.362115078	0.01286921	0.054312925	0.037491101
ASR	2010	Genus	Aidia	0.723951274	0.23241785	1.215484698	0.006966825	-0.496928923	-1.222653452	0.228795606	0.164047021	0.071599273	1.836897791	-5.185405376	8.859200958	0.581620365	0.024155801
ASR	2010	Genus	Alniphyllum	0.937538803	0.148311272	1.726766334	0.025474923	-0.505805563	-1.194533524	0.182922399	0.128805296	0.171887186	1.789312222	-2.016087373	5.594711817	0.302923066	0.195638051
ASR	2010	Genus	Alphonsea	0.445044394	0.275686267	0.614402521	4.87E-06	-0.044606399	-0.256112503	0.166899705	0.671830594	-0.021416221	0.086905685	-0.672050341	0.845861712	0.817806422	-0.047498096
ASR	2010	Genus	Alseodaphne	0.212989275	-0.230369305	0.656347855	0.313018815	0.260813217	-0.320183564	0.841809998	0.344370016	-0.001985927	0.036278938	-3.01678429	3.089342165	0.979398171	-0.102107261
ASR	2010	Genus	Alstonia	0.312340012	-0.469603838	1.094283861	0.351602325	0.119161443	-0.635888489	0.874211375	0.701749725	-0.161759014	-1.265698172	-5.359507997	2.828111653	0.439063753	-0.226297349
ASR	2010	Genus	Altingia	0.463437979	0.059614774	0.867261185	0.030037709	-0.087007824	-0.467246797	0.293231148	0.605233636	-0.09697676	-0.062807906	-1.758539305	1.632923493	0.930735881	-0.278056575
ASR	2010	Genus	Amesiodendron	0.48735466	0.18615226	0.788557059	0.004181773	-0.065223886	-0.407601321	0.277153549	0.685415365	-0.068000127	-0.336113672	-1.282599254	0.61037191	0.450940376	-0.103789404
ASR	2010	Genus	Antidesma	0.592661748	0.270362009	0.914961488	0.000782594	-0.165946095	-0.553915071	0.222022881	0.388394921	-0.008076199	-1.529269218	-3.68005795	0.621519515	0.15612723	0.030975832
ASR	2010	Genus	Aphananthe	0.255979005	-0.137612506	0.649570515	0.175307782	0.272821906	-0.291563086	0.837206899	0.302568747	0.019202546	-2.255545412	-6.151785108	1.640694283	0.218631097	0.097619385
ASR	2010	Genus	Aporosa	0.652708851	0.253621041	1.051796662	0.004172008	-0.321496081	-0.837221392	0.19422923	0.197375696	0.068508084	-0.182362363	-3.091273289	2.726548564	0.891682852	-0.022645757
ASR	2010	Genus	Ardisia	0.416306426	0.226748306	0.605864546	8.43E-05	-0.037776149	-0.305325291	0.229772993	0.775900244	-0.02692497	0.353945267	-0.512737045	1.22062758	0.412014126	-0.036363256
ASR	2010	Genus	Baccaurea	0.174941747	-0.116227211	0.466110706	0.191915695	0.153372802	-0.143373378	0.450118983	0.252886586	0.07887732	1.25070632	0.027553332	2.473859308	0.046618137	0.535917401
ASR	2010	Genus	Beilschmiedia	0.398205651	0.127772746	0.668638556	0.008785515	-0.056848632	-0.362214171	0.248516907	0.683534475	-0.089638471	-0.300347628	-1.723545898	1.122850643	0.639556702	-0.190597057
ASR	2010	Genus	Bridelia	0.042818956	-0.461147918	0.54678583	0.825098533	0.383485663	-0.226005486	0.992976811	0.155576538	0.290950979	2.585399319	-1.31216851	6.482967147	0.125244092	0.619632389
ASR	2010	Genus	Canarium	0.253109542	-0.059091568	0.565310653	0.10706051	0.249742384	-0.155541714	0.655026483	0.215129766	0.025379118	-0.865900189	-2.613950399	0.882150021	0.315443758	0.027718492
ASR	2010	Genus	Casearia	0.274693942	-0.695028808	1.244416692	0.433770842	0.11579708	-1.69236744	1.923961599	0.851545764	-0.315124294	-5.124860248	-38.51766697	28.26794648	0.576919712	-0.619581624
ASR	2010	Genus	Castanopsis	0.39723722	0.124258651	0.67021579	0.004866149	0.195573935	-0.070075438	0.461223307	0.146838448	0.013779695	-1.136567627	-2.159477689	-0.113657564	0.029877577	0.058964852
ASR	2010	Genus	Cinnamomum	0.483808741	0.220806237	0.746811245	0.000563052	0.053794159	-0.26416425	0.371752567	0.735103072	-0.018765577	-1.229195262	-2.443489393	-0.014901131	0.047365976	0.045258958
ASR	2010	Genus	Cleistanthus	0.451074151	-0.121701853	1.023850156	0.094057492	-0.137400612	-0.781824129	0.507022906	0.58570425	-0.149309231	-0.521258554	-5.663486201	4.620969093	0.768174424	-0.481035151
ASR	2010	Genus	Cleyera	0.094697389	-0.451629902	0.64102468	0.674537815	0.473955138	-0.394587641	1.342497916	0.219633652	0.138881482	-0.171546176	-10.39656756	10.0534752	0.965080266	-0.075814583
ASR	2010	Genus	Cratoxylum	1.207052139	0.046286142	2.367818137	0.043534514	-0.769295751	-2.099518007	0.560926505	0.213750764	0.098092587	-6.279021442	-14.90099488	2.342951996	0.125032918	0.311931063
ASR	2010	Genus	Cryptocarya	0.091285932	-0.191714335	0.3742862	0.516537609	0.462519749	0.109691451	0.815348047	0.011717658	0.148360004	-1.085526989	-3.025859623	0.854805644	0.263225797	0.155698964
ASR	2010	Genus	Cyclobalanopsis	0.648964429	0.454594514	0.843334345	6.33E-09	-0.163404966	-0.333562813	0.006752881	0.059525928	0.038408404	-0.346323824	-0.749674214	0.057026565	0.091150354	0.065872656
ASR	2010	Genus	Dacrycarpus	0.420855559	0.05303333	0.788677788	0.028560353	0.067922651	-0.392111854	0.527957156	0.751301644	-0.080535502	-1.055568784	-3.477398433	1.366260865	0.354378247	-0.086151153
ASR	2010	Genus	Dacrydium	0.559819021	0.239758587	0.879879456	0.001402367	-0.094196006	-0.364649229	0.176257217	0.479184025	-0.019712159	-0.461183983	-1.026114786	0.103746821	0.104779555	0.053335094
ASR	2010	Genus	Dalbergia	0.679358568	0.370202318	0.988514819	0.000293984	-0.295860828	-0.611057776	0.01933612	0.063862955	0.158017656	-0.46001432	-1.768117436	0.848088796	0.463199657	0.133102337
ASR	2010	Genus	Daphniphyllum	0.095159989	-0.138355645	0.328675623	0.404323355	0.342435636	0.085392788	0.599478484	0.01171707	0.253032	0.003630086	-1.353801806	1.361061979	0.995579028	0.211535161
ASR	2010	Genus	Decaspermum	0.757545625	0.426176016	1.088915234	2.10E-05	-0.148550452	-0.491320763	0.19421986	0.390421615	-0.00352997	-1.133186542	-2.590496508	0.324123424	0.125447327	0.015945114
ASR	2010	Genus	Dillenia	0.523437314	0.362154057	0.684720571	4.59E-08	-0.073342221	-0.2572293	0.110544858	0.42620121	-0.007620667	-0.377362855	-0.922688599	0.167962889	0.170238365	0.01261092
ASR	2010	Genus	Diospyros	0.606771381	0.416003869	0.797538894	4.99E-09	-0.015936841	-0.251608271	0.219734589	0.893728518	-0.008048651	-1.776704327	-2.722832332	-0.830576321	0.000305874	0.087817041
ASR	2010	Genus	Diplospora	0.633716077	0.355810129	0.911622025	3.04E-05	-0.234762259	-0.683447757	0.213923238	0.298480515	0.001983876	-1.401210741	-4.996793219	2.194371737	0.437470102	-0.005653459
ASR	2010	Genus	Elaeocarpus	0.419036214	-0.168593458	1.006665887	0.135620304	0.002039774	-0.613685367	0.617764914	0.99396839	-0.142847124	-0.627001678	-3.783421045	2.529417688	0.644163972	-0.282809527
ASR	2010	Genus	Endospermum	-0.261351324	-3.659614035	3.136911387	0.841356485	0.557167981	-1.934979555	3.049315517	0.568397897	-0.140171933	2.538186825	-45.66845313	50.74482678	0.877585789	-0.506133184
ASR	2010	Genus	Engelhardia	0.512049752	0.15249757	0.871601934	0.006482813	0.020936873	-0.354068758	0.395942505	0.91054382	-0.026671936	-1.795290768	-3.100421211	-0.490160324	0.008379825	0.132380071
ASR	2010	Genus	Eurya	0.467529807	0.182376724	0.75268289	0.001740758	0.044943678	-0.320460876	0.410348231	0.806446277	-0.015906156	-1.477231572	-3.465129192	0.510666049	0.142299224	0.004553808
ASR	2010	Genus	Ficus	0.800259861	0.625048637	0.975471086	7.02E-15	-0.255305437	-0.44733413	-0.063276745	0.009646334	0.05218639	-0.149832714	-0.638981901	0.339316472	0.544953794	0.046562063
ASR	2010	Genus	Garcinia	0.46271795	0.276831879	0.648604022	7.93E-06	-0.080714768	-0.297528181	0.136098645	0.457802243	-0.009055272	-1.281001061	-2.313664708	-0.248337414	0.016145079	0.090047354
ASR	2010	Genus	Gironniera	1.379200563	1.055228017	1.70317311	2.08E-12	-0.898942201	-1.313532296	-0.484352106	4.92E-05	0.19725111	-0.714665266	-3.028477151	1.599146618	0.5398792	0.190173465
ASR	2010	Genus	Glochidion	0.331365491	0.066996608	0.595734374	0.016594432	0.06716476	-0.259135618	0.393465138	0.67224477	-0.040409626	-0.773457945	-2.826254396	1.279338506	0.440066667	-0.06045684
ASR	2010	Genus	Goniothalamus	0.246177216	-0.129138492	0.621492924	0.182426413	0.21600781	-0.21975878	0.6517744	0.307436617	0.007216334	-1.128398403	-2.874872738	0.618075931	0.187502839	0.064605787
ASR	2010	Genus	Gonocaryum	0.616519166	0.083565162	1.14947317	0.0248348	-0.024958051	-0.730464692	0.68054859	0.942884419	-0.033153575	-3.954710094	-9.033598454	1.124178266	0.122108263	0.017172344
ASR	2010	Genus	Helicia	0.330000185	0.048395611	0.611604758	0.023159914	0.128533792	-0.222156113	0.479223697	0.459970693	-0.014388168	-0.320950295	-2.738112672	2.096212082	0.787880312	-0.046705276
ASR	2010	Genus	Heritiera	0.594811946	0.308792192	0.8808317	0.000150721	-0.118170311	-0.499946371	0.263605749	0.534663847	-0.015819819	0.372731422	-0.996731212	1.742194056	0.584622901	-0.034769009
ASR	2010	Genus	Homalium	0.625523951	-0.785492306	2.036540207	0.253114077	-0.211878702	-2.386570386	1.962812983	0.776803948	-0.291931495	-6.418642447	-20.48375709	7.646472196	0.188559008	0.338085002
ASR	2010	Genus	Ilex	0.270209624	-0.069590047	0.610009295	0.110740865	0.148942619	-0.275761635	0.573646873	0.466323187	-0.028360475	-1.046185416	-3.193268343	1.10089751	0.313701874	-0.022080533
ASR	2010	Genus	Illicium	0.639837469	-1.868385185	3.148060124	0.476322959	-0.218317935	-3.359020085	2.922384215	0.839123214	-0.311932158	-5.819835175	-79.03854229	67.39887194	0.764945671	-0.859170802
ASR	2010	Genus	Ixonanthes	-0.133349509	-0.695212771	0.428513753	0.608470863	0.492164421	0.030036357	0.954292485	0.039079397	0.29626715	1.066932098	-1.579398788	3.713262983	0.385524381	0.284229522
ASR	2010	Genus	Lannea	0.126997036	-0.502706204	0.756700276	0.62627672	0.435634092	-0.43889008	1.310158265	0.256550033	0.096343972	-2.35125443	-7.831607956	3.129099095	0.299430472	0.166204029
ASR	2010	Genus	Lindera	0.293028751	-0.092079609	0.678137111	0.124165858	0.13907392	-0.281567453	0.559715293	0.487688848	-0.036255648	-2.240952171	-5.689564311	1.207659968	0.182256235	0.038075055
ASR	2010	Genus	Liquidambar	0.45043526	0.096342336	0.804528185	0.015879161	-0.040074942	-0.375469528	0.295319645	0.803263108	-0.05825637	-0.59296443	-1.451776504	0.265847644	0.161782769	0.013612095
ASR	2010	Genus	Lirianthe	0.417329644	0.126293841	0.708365447	0.012690825	-0.076308827	-0.499418829	0.346801175	0.674449892	-0.129988927	-0.564970103	-3.021310417	1.891370211	0.580070918	-0.267378675
ASR	2010	Genus	Litchi	0.180537036	-0.443752491	0.804826563	0.46702071	0.20584499	-0.526516878	0.938206858	0.478768788	-0.084837306	-1.934514608	-7.325774324	3.456745108	0.336368392	-0.008207414
ASR	2010	Genus	Lithocarpus	0.711792542	0.468354446	0.955230637	1.02E-07	-0.130510907	-0.361763736	0.100741922	0.265019322	0.00296479	-0.780575812	-1.376625498	-0.184526125	0.010879191	0.065752435
ASR	2010	Genus	Litsea	0.510494182	0.334703759	0.686284605	7.50E-08	-0.042885904	-0.260986976	0.175215168	0.697611754	-0.007431051	-0.744985257	-1.662748389	0.172777874	0.110581057	0.006395045
ASR	2010	Genus	Machilus	0.492495115	0.229920545	0.755069686	0.00035822	0.035588858	-0.283513765	0.35469148	0.824839189	-0.012338594	-1.364179719	-2.771732228	0.04337279	0.057300529	0.022276135
ASR	2010	Genus	Maclurodendron	0.434761257	-0.135873247	1.005395762	0.13079732	0.100936372	-0.523913502	0.725786247	0.744711213	-0.026159157	-2.907754972	-6.918177058	1.102667113	0.149656996	0.008147063
ASR	2010	Genus	Mallotus	0.592282512	0.268942462	0.915622561	0.000686315	-0.16945116	-0.617407793	0.278505473	0.447977616	-0.011244949	-1.890333632	-4.345388513	0.564721249	0.127018725	0.027737117
ASR	2010	Genus	Meliosma	0.402000392	0.212082323	0.591918461	0.000162641	-4.48E-05	-0.210982174	0.21089252	0.999656186	-0.034482752	-0.798941994	-1.829117534	0.231233545	0.123375525	0.017157703
ASR	2010	Genus	Memecylon	0.801027919	0.166166416	1.435889422	0.021460178	-0.59395508	-1.506912732	0.319002572	0.162508662	0.179771757	0.073110364	-7.178360254	7.324580982	0.98032613	0.015858316
ASR	2010	Genus	Michelia	0.371187215	0.101067627	0.641306803	0.011562308	-0.017193537	-0.243893648	0.209506575	0.870455311	-0.088152589	-0.139260561	-1.114429031	0.835907908	0.756884032	-0.184970397
ASR	2010	Genus	Microcos	0.816944264	-0.62310648	2.256995009	0.168763659	-0.438486237	-2.169603304	1.292630831	0.479159634	-0.095949781	-9.867761085	-43.83695453	24.10143236	0.337768346	0.077019749
ASR	2010	Genus	Microdesmis	0.20414	-0.041031305	0.449311306	0.093240029	0.206005444	-0.187769061	0.59977995	0.270800308	0.031585489	-0.354330807	-3.23235294	2.523691326	0.786915624	-0.066821701
ASR	2010	Genus	Mischocarpus	0.297277969	-0.697910843	1.292466781	0.411917992	0.047819534	-1.163038325	1.258677393	0.907933249	-0.32634967	-2.633427572	-18.78208913	13.51523398	0.555553231	-0.5965279
ASR	2010	Genus	Myrsine	0.494094312	0.065424139	0.922764485	0.02889725	-0.097625645	-0.738674999	0.543423708	0.734520932	-0.10792017	1.337100765	-2.117588614	4.791790144	0.390522241	-0.130877564
ASR	2010	Genus	Neolitsea	0.357448775	0.090434838	0.624462712	0.010341296	0.055708341	-0.241098457	0.352515138	0.704479676	-0.027401553	-0.371759203	-1.692418152	0.948899746	0.569652399	-0.050079944
ASR	2010	Genus	Nephelium	0.235475034	0.026253339	0.444696729	0.031846468	0.101149984	-0.101949474	0.304249442	0.283955939	0.034227828	-0.141326847	-0.989492268	0.706838573	0.705301471	-0.079792426
ASR	2010	Genus	Olea	0.350838539	-0.063387482	0.765064559	0.09385319	0.110508462	-0.342751513	0.563768436	0.621791755	-0.025688525	-0.904752533	-3.74268685	1.933181785	0.519053343	-0.046382764
ASR	2010	Genus	Ormosia	0.587008501	0.349028893	0.824988108	3.98E-05	-0.11585198	-0.37457921	0.14287525	0.363157499	-0.006020517	-0.877720551	-1.868834694	0.113393593	0.079690612	0.092627486
ASR	2010	Genus	Osmanthus	0.33363205	-0.422325223	1.089589323	0.254791716	0.041803266	-0.775051316	0.858657847	0.880977554	-0.321647826	-1.323712005	-8.004950067	5.357526057	0.483755502	-0.454126403
ASR	2010	Genus	Ostodes	0.50236511	-0.704373858	1.709104079	0.347672495	0.038004501	-1.053951284	1.129960286	0.934902838	-0.165258132	-1.88807823	-8.833956761	5.057800301	0.515863975	-0.273910607
ASR	2010	Genus	Pentaphylax	0.280675075	0.082391117	0.478959032	0.006893463	0.231581426	-0.01531893	0.478481783	0.065112247	0.069975638	-0.40174582	-1.429262373	0.625770734	0.432025262	0.059820919
ASR	2010	Genus	Pertusadina	1.401355196	-0.740834125	3.543544517	0.153475217	-0.812107891	-3.400611603	1.776395821	0.456593045	-0.061868289	-1.857235768	-36.30670751	32.59223597	0.888258417	-0.319941999
ASR	2010	Genus	Phoebe	0.396703772	-0.276659012	1.070066556	0.190342612	-0.044737785	-0.798504549	0.709028979	0.884703139	-0.194439268	-0.810499297	-4.220507706	2.599509113	0.545372247	-0.346458662
ASR	2010	Genus	Polyalthia	0.261187003	0.09060597	0.431768037	0.005661329	0.092060109	-0.150669511	0.334789728	0.427345773	-0.024038842	0.445608266	-1.372043846	2.263260377	0.602993649	-0.08361119
ASR	2010	Genus	Polyspora	0.166570597	-0.372847842	0.705989036	0.510771206	0.310171202	-0.27896834	0.899310744	0.271084335	0.027770719	1.143640114	-2.18391717	4.471197397	0.461497578	-0.010210954
ASR	2010	Genus	Psychotria	0.550099725	0.137812845	0.962386606	0.010009361	0.043287258	-0.579475525	0.666050041	0.889389533	-0.020851894	-1.735492371	-5.962570275	2.491585532	0.412828937	-0.027784429
ASR	2010	Genus	Pterospermum	0.514867033	-0.333274395	1.363008462	0.20597504	-0.028612542	-0.871977382	0.814752298	0.941233601	-0.099371781	-2.099665677	-5.080737691	0.881406337	0.145554629	0.047225759
ASR	2010	Genus	Radermachera	0.147855954	-0.356476195	0.652188104	0.518068447	0.294717719	-0.308514254	0.897949691	0.292555637	0.029052795	-0.59426083	-4.029401057	2.840879398	0.694716445	-0.083746816
ASR	2010	Genus	Reevesia	0.39126714	0.234518834	0.548015446	4.83E-05	-0.034027654	-0.256380977	0.188325669	0.752233577	-0.046978185	-0.294078003	-1.495148367	0.906992361	0.613227956	-0.089132717
ASR	2010	Genus	Rhodamnia	0.550653809	0.217874817	0.883432801	0.003207246	-0.150084727	-0.541025618	0.240856164	0.424086866	-0.021938755	1.410386633	-1.558446169	4.379219436	0.323462299	-0.018061344
ASR	2010	Genus	Sarcosperma	0.365756113	0.128560136	0.60295209	0.003173025	0.127238519	-0.160651066	0.415128104	0.379228427	-0.004043615	-1.42445846	-2.611293162	-0.237623759	0.019620489	0.080899942
ASR	2010	Genus	Schefflera	0.471902034	0.290924365	0.652879703	1.88E-06	0.012292198	-0.18278865	0.207373046	0.900352558	-0.014056925	-1.032935595	-1.647053274	-0.418817916	0.001291043	0.115565125
ASR	2010	Genus	Schima	1.119635498	0.618844987	1.620426009	4.12E-05	-0.442690793	-0.9444832	0.059101615	0.082514889	0.039472087	-1.584621388	-3.264322188	0.095079411	0.06390001	0.085903053
ASR	2010	Genus	Scolopia	0.301029996	0.301029996	0.301029996	0	0	0	0	NA	NA	0	0	0	NA	NA
ASR	2010	Genus	Streblus	0.70463852	-0.591256573	2.000533614	0.205634203	-0.244908785	-2.00949483	1.519677261	0.7195962	-0.205257417	-9.013423086	-27.43677829	9.409932115	0.217343977	0.111196015
ASR	2010	Genus	Styrax	0.36808715	0.199529224	0.536645077	0.001304075	-0.051056007	-0.224814275	0.12270226	0.509574558	-0.069124903	-0.180627601	-0.970505372	0.60925017	0.596037353	-0.185451298
ASR	2010	Genus	Symplocos	0.666022717	0.437188179	0.894857255	7.81E-08	-0.11258891	-0.370262892	0.145085072	0.388324616	-0.002317549	-1.670953439	-2.562895362	-0.779011516	0.000327177	0.10473812
ASR	2010	Genus	Syndiclis	0.558361079	0.227139255	0.889582903	0.002983313	-0.177196177	-0.630692321	0.276299967	0.413861889	-0.020962318	-1.558986914	-4.161845638	1.04387181	0.216361699	0.031418218
ASR	2010	Genus	Syzygium	0.683968005	0.576657629	0.791278382	1.83E-24	-0.237315659	-0.366575114	-0.108056204	0.000401077	0.083369198	0.061106232	-0.437885464	0.560097928	0.808972613	0.076835404
ASR	2010	Genus	Tabernaemontana	0.341089615	0.007731787	0.674447443	0.04552426	0.023328304	-0.453118793	0.4997754	0.918264521	-0.065892723	-1.492153307	-5.20809438	2.223787766	0.403610888	-0.084565334
ASR	2010	Genus	Triadica	0.388791988	0.112598907	0.664985068	0.009769749	-0.060241539	-0.307495007	0.187011928	0.605207086	-0.058476424	-0.413934984	-1.400010276	0.572140309	0.37534569	-0.071545073
ASR	2010	Genus	Vatica	0.647008673	0.243327728	1.050689617	0.002477333	-0.102570492	-0.581687689	0.376546706	0.666972923	-0.021830658	-1.882958169	-4.225859529	0.459943191	0.111831788	0.021962749
ASR	2010	Genus	Wendlandia	0.442846286	-0.626282704	1.511975276	0.377778283	0.098839128	-1.190828628	1.388506884	0.867815924	-0.096801733	-2.127770557	-11.88146219	7.625921081	0.633484284	-0.186561222
ASR	2010	Genus	Xanthophyllum	0.442787064	0.21542958	0.670144548	0.000328242	-0.022359971	-0.257578489	0.212858546	0.848522287	-0.024669671	-0.749634621	-1.691444418	0.192175177	0.115386521	0.015622871
ASR	2015	Genus	Acronychia	0.896602197	0.200374048	1.592830346	0.013532555	-0.356736531	-1.089097358	0.375624297	0.326447125	-3.88E-05	-2.577521394	-8.503385827	3.348343039	0.379483431	-0.007525414
ASR	2015	Genus	Actinodaphne	0.114951299	-0.48029139	0.710193987	0.653239885	0.414489204	-0.36724679	1.196225198	0.242143822	0.088924571	-0.573543516	-7.285521842	6.13843481	0.834823487	-0.082841165
ASR	2015	Genus	Adinandra	0.526390676	0.337720775	0.715060576	6.08E-07	-0.011026502	-0.230993634	0.20894063	0.920463607	-0.016496332	-0.845257809	-1.532366846	-0.158148772	0.016776294	0.062550288
ASR	2015	Genus	Aidia	0.446102763	0.011630891	0.880574636	0.044868095	-0.03317216	-0.694811197	0.628466877	0.916313758	-0.065855216	-2.531723416	-5.622961575	0.559514744	0.100829341	0.064249795
ASR	2015	Genus	Alniphyllum	0.970230396	0.037481724	1.902979067	0.043770607	-0.518088579	-1.326071778	0.289894619	0.167700335	0.172745782	1.535888458	-3.751912621	6.823689538	0.488874942	0.106875383
ASR	2015	Genus	Alphonsea	0.609281054	0.4021276	0.816434508	7.74E-07	-0.219419139	-0.468583895	0.029745617	0.082528696	0.055874749	0.634441355	-0.262425079	1.531307789	0.159854009	0.082937411
ASR	2015	Genus	Alseodaphne	0.226759062	-0.243916725	0.697434849	0.308285748	0.271229099	-0.339622886	0.882081085	0.345833852	-0.001932819	-0.224819941	-3.391573537	2.941933655	0.875956067	-0.110077441
ASR	2015	Genus	Alstonia	0.510227041	-1.222431607	2.242885689	0.459489396	-0.030765385	-1.587693013	1.526162243	0.958878204	-0.249060083	-0.555503262	-18.57312582	17.46211929	0.928026558	-0.660086112
ASR	2015	Genus	Altingia	0.469238382	0.058346922	0.880129843	0.030621174	-0.091137972	-0.472233553	0.28995761	0.589395839	-0.092928597	-0.086036438	-1.757126943	1.585054067	0.903863369	-0.271719474
ASR	2015	Genus	Amesiodendron	0.23601372	-0.080465893	0.552493334	0.131162835	0.212250647	-0.184359468	0.608860761	0.268426789	0.023483559	-0.472344435	-2.189048478	1.244359609	0.559993953	-0.027131049
ASR	2015	Genus	Antidesma	0.504929658	0.137440237	0.872419079	0.009052817	-0.073735852	-0.510780864	0.36330916	0.731143562	-0.035001429	-1.626197855	-4.127385557	0.874989846	0.192191767	-0.002882839
ASR	2015	Genus	Aphananthe	0.339991235	-0.039458954	0.719441425	0.073825214	0.165862384	-0.369829125	0.701553892	0.505961884	-0.050025262	-1.913568579	-5.719162971	1.892025812	0.284712727	-0.020049678
ASR	2015	Genus	Aporosa	0.632508782	-0.004318545	1.269336109	0.051269202	-0.272795765	-1.093948902	0.548357373	0.47153806	-0.045503324	0.12255287	-4.667807831	4.912913572	0.954403121	-0.175679758
ASR	2015	Genus	Ardisia	0.480670317	0.302079188	0.659261445	3.45E-06	-0.156175899	-0.402857499	0.0905057	0.207541163	0.016704847	0.202024375	-0.693348828	1.097397578	0.649988435	-0.004764543
ASR	2015	Genus	Baccaurea	0.145839842	-0.098110111	0.389789795	0.200362887	0.186283699	-0.069972716	0.442540113	0.129315189	0.196365605	1.132940426	0.219033005	2.046847848	0.022998481	0.629935418
ASR	2015	Genus	Beilschmiedia	0.559305211	0.225137635	0.893472787	0.004811505	-0.230265305	-0.587178896	0.126648287	0.175138273	0.118800792	0.810186241	-0.651577992	2.271950474	0.23135368	0.191344144
ASR	2015	Genus	Bridelia	-0.033774215	-0.79928398	0.73173555	0.897233991	0.455935197	-0.40840664	1.320277034	0.191798788	0.312491052	2.460728452	-2.451922103	7.373379007	0.163929819	0.689603474
ASR	2015	Genus	Canarium	0.251483964	-0.099862282	0.602830211	0.152603408	0.251037802	-0.188054915	0.690130518	0.249575892	0.015450765	-0.405011129	-2.540866175	1.730843917	0.698471072	-0.020528175
ASR	2015	Genus	Castanopsis	0.349160929	0.057736215	0.640585643	0.019510085	0.233572738	-0.043452798	0.510598274	0.097206586	0.023089901	-0.848363017	-1.83637401	0.139647975	0.091301042	0.047234049
ASR	2015	Genus	Cinnamomum	0.455807484	0.190459504	0.721155465	0.001174143	0.082784794	-0.241205571	0.406775159	0.609637886	-0.01556718	-0.913999544	-2.240547844	0.412548755	0.172157508	0.004002744
ASR	2015	Genus	Cleyera	0.109880122	-0.827072281	1.046832524	0.73379788	0.359879351	-0.95144802	1.671206722	0.44673308	-0.063036629	7.719941868	-52.78140339	68.22128712	0.638100945	-0.385714606
ASR	2015	Genus	Cratoxylum	0.775854245	-0.286600314	1.838308803	0.124193335	-0.286399057	-1.425923739	0.853125625	0.561146986	-0.097486698	-2.167549565	-6.708759544	2.373660415	0.274456689	-0.012220557
ASR	2015	Genus	Cryptocarya	0.11817427	-0.151211288	0.387559827	0.378226821	0.408196885	0.081654442	0.734739329	0.015901344	0.142491041	-1.262538079	-2.840881575	0.315805416	0.112917966	0.184818747
ASR	2015	Genus	Cyclobalanopsis	0.626178267	0.421891894	0.830464639	5.74E-08	-0.149940461	-0.324752781	0.024871858	0.091499782	0.02803679	-0.415341309	-0.840094725	0.009412106	0.055141528	0.067779787
ASR	2015	Genus	Dacrycarpus	0.412303715	0.027980125	0.796627305	0.037732186	0.061094274	-0.418237581	0.540426128	0.784275792	-0.08315979	-0.598576631	-2.942287158	1.745133896	0.581870423	-0.154102553
ASR	2015	Genus	Dacrydium	0.643640676	0.240077605	1.047203747	0.003203705	-0.158296575	-0.492839764	0.176246614	0.33711423	-0.00161354	-0.517477442	-1.377449638	0.342494755	0.224556579	0.023506988
ASR	2015	Genus	Dalbergia	0.700436985	0.398418216	1.002455754	0.000154948	-0.309768177	-0.614945967	-0.004590388	0.047029622	0.175965726	-0.450990757	-1.857188203	0.955206689	0.504656919	0.147585478
ASR	2015	Genus	Daphniphyllum	0.136781135	-0.068122706	0.341684976	0.177793886	0.294829672	0.070818978	0.518840366	0.012754192	0.259138872	-0.508556936	-1.673155613	0.656041742	0.369776937	0.252863754
ASR	2015	Genus	Decaspermum	0.791749315	0.462919714	1.120578917	8.49E-06	-0.187846416	-0.516857753	0.141164922	0.258769389	0.004094474	-1.422071312	-2.703612066	-0.140530558	0.0301498	0.055925468
ASR	2015	Genus	Dillenia	0.574430496	0.403467659	0.745393334	2.07E-08	-0.12639626	-0.315080802	0.062288281	0.184131376	0.017110352	-0.328115197	-0.935050338	0.278819944	0.282019567	0.021059783
ASR	2015	Genus	Diospyros	0.538779878	0.340534028	0.737025729	3.52E-07	0.041552844	-0.198624257	0.281729946	0.732635332	-0.006999646	-1.952000024	-2.897529935	-1.006470113	7.79E-05	0.104534163
ASR	2015	Genus	Diplospora	0.677820328	0.424762453	0.930878203	2.56E-06	-0.301002501	-0.693123872	0.091118869	0.129014783	0.030033573	-0.10865068	-2.875377389	2.658076029	0.937243777	0.007620965
ASR	2015	Genus	Elaeocarpus	0.438166854	0.019807036	0.856526671	0.042165959	-0.063766419	-0.500512319	0.372979481	0.745016609	-0.109281956	-0.673026587	-2.870379022	1.524325849	0.492396438	-0.179373151
ASR	2015	Genus	Endospermum	0.241876727	-3.846011393	4.329764848	0.877478019	0.177828243	-2.667233469	3.022889955	0.870655642	-0.240659099	27.88790929	-39.95887928	95.73469785	0.282036013	-0.053374577
ASR	2015	Genus	Engelhardia	0.70114531	0.293092285	1.109198336	0.001441251	-0.16309488	-0.55992287	0.233733111	0.407902799	-0.009622801	-1.536354547	-2.910433645	-0.162275448	0.029696486	0.11512407
ASR	2015	Genus	Eurya	0.500970023	0.197834051	0.804105996	0.001659322	-0.039131403	-0.409095528	0.330832722	0.832804293	-0.018003441	-0.510950564	-2.708710992	1.686809864	0.642792571	-0.033255855
ASR	2015	Genus	Ficus	0.816087946	0.631172505	1.001003387	4.91E-14	-0.262796077	-0.45991268	-0.065679474	0.009481886	0.055507489	-0.089370271	-0.593607378	0.414866837	0.725850896	0.047240632
ASR	2015	Genus	Garcinia	0.433335163	0.225014503	0.641655823	0.000121797	-0.029405361	-0.271344013	0.212533291	0.807983028	-0.019564857	-1.505121351	-2.505089886	-0.505152817	0.003989086	0.128714158
ASR	2015	Genus	Gironniera	1.611790778	1.268227364	1.955354193	8.57E-14	-1.129772736	-1.554755645	-0.704789827	1.36E-06	0.285380594	0.352529013	-1.94586297	2.650920996	0.760390072	0.275582354
ASR	2015	Genus	Glochidion	0.374909224	0.053592506	0.696225942	0.025343153	0.01788747	-0.387266157	0.423041098	0.925901425	-0.070742793	-1.741623459	-4.110056538	0.626809619	0.136160175	0.034355537
ASR	2015	Genus	Goniothalamus	0.307695406	0.050543612	0.5648472	0.021823868	0.120300635	-0.186005733	0.426607004	0.418800789	-0.017718813	-0.518154782	-1.686531433	0.65022187	0.361123083	-0.024719119
ASR	2015	Genus	Gonocaryum	0.682328194	0.170387878	1.194268511	0.010594946	-0.074977601	-0.743490714	0.593535512	0.820747104	-0.029570797	-4.121952635	-8.570460093	0.326554822	0.068168082	0.047006248
ASR	2015	Genus	Helicia	0.360510083	0.085666222	0.635353943	0.011932655	0.086987432	-0.247707129	0.421681994	0.599081294	-0.024500836	-0.394713274	-2.656697691	1.867271143	0.723439451	-0.056270298
ASR	2015	Genus	Heritiera	0.551943181	0.24724318	0.856643182	0.000747909	-0.031847792	-0.43206282	0.368367237	0.872872313	-0.025615362	0.094099225	-1.306621581	1.49482003	0.892466011	-0.052807494
ASR	2015	Genus	Homalium	0.997927659	-0.134102262	2.12995758	0.070631957	-0.772438371	-2.429638599	0.884761858	0.265281869	0.118907452	0.824872129	-18.98501843	20.63476269	0.902965541	-0.167953536
ASR	2015	Genus	Ilex	0.196833329	-0.180030897	0.573697555	0.281475808	0.249733053	-0.222550779	0.722016886	0.275793124	0.018723835	-0.695056556	-3.747074484	2.356961371	0.630926105	-0.037441832
ASR	2015	Genus	Illicium	0.122791181	-0.975615964	1.221198327	0.771772218	0.389963508	-1.00166125	1.781588266	0.480009519	-0.085701936	-3.097722906	-19.15527187	12.95982606	0.582674108	-0.286026372
ASR	2015	Genus	Ixonanthes	-0.114010154	-0.668098006	0.440077697	0.656419727	0.461855989	0.01393678	0.909775198	0.044445532	0.280027026	0.854657674	-1.80526183	3.514577177	0.485790924	0.24438584
ASR	2015	Genus	Lannea	0.528650724	-0.173537097	1.230838544	0.104797455	-0.098138871	-1.005828284	0.809550542	0.778988281	-0.222460218	-2.338006183	-5.912338267	1.2363259	0.128796951	0.333204955
ASR	2015	Genus	Lindera	0.303518124	0.034753738	0.572282511	0.02978231	0.107116583	-0.167001807	0.381234973	0.413822322	-0.020953085	-0.213462511	-1.947287043	1.520362021	0.793064114	-0.099439814
ASR	2015	Genus	Liquidambar	0.51937677	0.035542241	1.003211299	0.037313791	-0.100546403	-0.55443523	0.353342423	0.640193511	-0.058278757	-0.725179572	-2.032031043	0.5816719	0.249932057	-0.021977472
ASR	2015	Genus	Lirianthe	0.288320373	0.099740749	0.476899997	0.008563719	0.130856803	-0.120496897	0.382210504	0.258060323	0.060532967	0.033655864	-1.114824839	1.182136567	0.945166357	-0.095106412
ASR	2015	Genus	Litchi	0.325070036	-0.39768853	1.047828602	0.279853605	0.065687519	-0.768005784	0.899380822	0.837546322	-0.235221978	-1.01147344	-8.789658764	6.766711884	0.706794844	-0.558016836
ASR	2015	Genus	Lithocarpus	0.580961684	0.321664818	0.840258549	2.63E-05	-0.009978574	-0.250066543	0.230109394	0.934297554	-0.012260217	-0.936730174	-1.532521166	-0.340939181	0.002448589	0.08683332
ASR	2015	Genus	Litsea	0.536960853	0.332603749	0.741317958	9.69E-07	-0.060699561	-0.307556071	0.186156949	0.626823599	-0.007382788	-0.326275481	-1.378633043	0.726082081	0.539945618	-0.013501333
ASR	2015	Genus	Machilus	0.551025974	0.291666862	0.810385086	6.71E-05	-0.035294586	-0.337853747	0.267264575	0.816740858	-0.013312349	-1.642851564	-2.855311902	-0.430391227	0.008631101	0.069309578
ASR	2015	Genus	Maclurodendron	0.370811785	-0.060016881	0.801640451	0.089416703	0.109262383	-0.348698913	0.567223679	0.631407624	-0.021136658	-1.077537131	-3.251800424	1.096726162	0.321274949	-0.020789921
ASR	2015	Genus	Mallotus	0.723513346	0.388059723	1.05896697	0.000110478	-0.315957547	-0.766847746	0.134932652	0.163355	0.029473571	-1.433403916	-3.925795794	1.058987962	0.250061173	0.04030155
ASR	2015	Genus	Mayodendron	0.104740622	-0.284403026	0.493884269	0.496419054	0.32441287	-0.225823661	0.8746494	0.176980444	0.251456002	2.071630877	-7.736305284	11.87956704	0.549597623	0.132587348
ASR	2015	Genus	Melicope	0.412897647	0.01290838	0.812886914	0.046246307	-0.092348226	-0.551529858	0.366833407	0.567676612	-0.173141813	-0.42158797	-4.345633795	3.502457856	0.689306482	-0.589846836
ASR	2015	Genus	Meliosma	0.400448689	0.244572047	0.556325331	1.47E-05	-0.010609097	-0.168925882	0.147707688	0.89165828	-0.036311412	-0.136376547	-0.403318937	0.130565842	0.303318733	-0.032381207
ASR	2015	Genus	Memecylon	0.747956231	0.009360023	1.48655244	0.048065559	-0.491438854	-1.539503785	0.556626076	0.281996216	0.070180555	-0.881513348	-10.16533214	8.402305443	0.80509064	-0.142424773
ASR	2015	Genus	Michelia	0.362933752	0.226740642	0.499126862	6.63E-05	-0.033382467	-0.147652797	0.080887863	0.538899826	-0.044907587	-0.199903102	-0.622298464	0.22249226	0.322807685	-0.039847303
ASR	2015	Genus	Microdesmis	0.355657555	-0.472958847	1.184273956	0.343923509	0.013708899	-1.214945311	1.242363109	0.979687725	-0.142743506	-4.387879443	-15.00412554	6.228366656	0.350880498	-0.139028412
ASR	2015	Genus	Mischocarpus	0.406312338	-0.142954041	0.955578716	0.109213476	-0.08393472	-0.682974772	0.515105333	0.717080898	-0.204430779	-2.058353782	-7.53201257	3.415305006	0.31735479	-0.086979829
ASR	2015	Genus	Myrsine	0.496397937	0.061058254	0.93173762	0.030204851	-0.098317869	-0.731540277	0.53490454	0.729573835	-0.107256842	1.265514492	-2.592354096	5.123383081	0.46333428	-0.165276337
ASR	2015	Genus	Neolitsea	0.302526428	0.084960809	0.520092046	0.007928472	0.096561507	-0.137866322	0.330989336	0.407683056	-0.009052345	-0.671846099	-1.617029318	0.273337119	0.157182493	0.024529792
ASR	2015	Genus	Nephelium	0.235520527	0.026851369	0.444189685	0.031483525	0.099474511	-0.099791327	0.29874035	0.282904564	0.034872194	-0.155429136	-0.945198633	0.634340361	0.655800665	-0.069902698
ASR	2015	Genus	Olea	0.129999682	-0.161293802	0.421293167	0.369332755	0.308469416	-0.007545106	0.624483938	0.055367192	0.087539898	0.729356195	-1.016315406	2.475027797	0.39982453	0.079259193
ASR	2015	Genus	Ormosia	0.692337795	0.434299851	0.950375739	1.55E-05	-0.238705083	-0.50976464	0.032354474	0.081268388	0.096656553	-0.614504107	-1.64957736	0.420569146	0.229907852	0.11904255
ASR	2015	Genus	Ostodes	0.462359823	-0.744555831	1.669275476	0.384737752	0.062944457	-1.019011691	1.144900605	0.891461209	-0.162739643	-1.12516807	-7.898378689	5.648042548	0.687124073	-0.346191652
ASR	2015	Genus	Pentaphylax	0.273844209	0.082440293	0.465248125	0.006372483	0.224582506	-0.005742616	0.454907628	0.055659121	0.077165825	-0.358596349	-1.255211338	0.53801864	0.421653204	0.067902339
ASR	2015	Genus	Pertusadina	0.12856042	-2.708456334	2.965577174	0.905948205	0.937534997	-2.637971458	4.513041452	0.506934418	-0.103752118	19.30399817	-12.84326403	51.45126038	0.151973971	0.336286845
ASR	2015	Genus	Phoebe	0.531003375	-0.554035298	1.616042049	0.2457954	-0.171010734	-1.285157446	0.943135978	0.691925056	-0.195711652	-0.887655504	-9.874367832	8.099056824	0.773852515	-0.543445266
ASR	2015	Genus	Polyalthia	0.35191338	0.170973107	0.532853653	0.000941447	-0.041671398	-0.298381222	0.215038427	0.732899183	-0.06223148	-1.466306306	-3.559408053	0.626795441	0.154097411	0.027417634
ASR	2015	Genus	Polyspora	0.140676631	-0.368106033	0.649459294	0.555171471	0.323200601	-0.220350474	0.866751676	0.217309284	0.056066889	1.478437612	-1.627821926	4.58469715	0.313862276	0.066643003
ASR	2015	Genus	Prismatomeris	0.140829036	-1.267356974	1.549015046	0.771150763	0.48460931	-2.153769883	3.122988503	0.599909856	-0.19699941	-21.10389136	-52.45563717	10.24785445	0.101403421	0.654322991
ASR	2015	Genus	Psychotria	0.507371963	0.095063265	0.919680661	0.016918531	0.100720998	-0.510142217	0.711584212	0.741796923	-0.018126947	-1.80659661	-5.957557427	2.344364208	0.385890412	-0.023017432
ASR	2015	Genus	Pterospermum	0.361978521	-0.358726822	1.082683864	0.289259492	0.101186388	-0.592879168	0.795251945	0.751998872	-0.088514185	-1.403550025	-3.82713152	1.020031469	0.222622363	-0.015758277
ASR	2015	Genus	Radermachera	0.185461909	0.013774687	0.357149131	0.037141416	0.182138268	-0.023130745	0.387407282	0.075663478	0.232483518	0.685877522	-0.424632055	1.796387099	0.192191643	0.311196223
ASR	2015	Genus	Reevesia	0.398315476	0.231335826	0.565295126	9.05E-05	-0.038351106	-0.268981989	0.192279777	0.730874572	-0.048446458	-0.313506542	-1.555711919	0.928698835	0.601289504	-0.091908819
ASR	2015	Genus	Rhodamnia	0.455868539	0.13791081	0.773826267	0.008229984	-0.030934895	-0.394830163	0.332960372	0.857938142	-0.068890418	0.800016044	-1.872700311	3.4727324	0.529106534	-0.115239391
ASR	2015	Genus	Sarcosperma	0.292467018	0.098017015	0.486917021	0.003904982	0.18821656	-0.04253256	0.41896568	0.107795964	0.02954269	-0.720278132	-1.682287494	0.24173123	0.139097255	0.051588773
ASR	2015	Genus	Schefflera	0.435864302	0.240973021	0.630755582	3.12E-05	0.02986706	-0.172311642	0.232045762	0.769057956	-0.01341085	-1.025611301	-1.699738361	-0.351484242	0.003405723	0.095900269
ASR	2015	Genus	Schima	1.124338468	0.571778066	1.676898869	0.000155939	-0.440004997	-0.971518609	0.091508614	0.102659048	0.032775236	-1.431345624	-3.626121018	0.76342977	0.196215328	0.046163457
ASR	2015	Genus	Streblus	0.319233939	-0.590314787	1.228782665	0.408295998	0.255970051	-0.969610549	1.48155065	0.614369055	-0.134592532	-6.31544345	-14.12734882	1.496461919	0.088172633	0.372332112
ASR	2015	Genus	Styrax	0.382130914	0.157574198	0.60668763	0.007192356	-0.058071682	-0.280272618	0.164129255	0.531487258	-0.100647636	-0.141107282	-1.026688298	0.744473734	0.681071873	-0.3116335
ASR	2015	Genus	Symplocos	0.584774782	0.348033748	0.821515815	3.66E-06	-0.026604182	-0.291085054	0.23787669	0.842238505	-0.009503008	-1.751997183	-2.640118333	-0.863876033	0.000165965	0.115835526
ASR	2015	Genus	Syndiclis	0.458911287	0.141411567	0.776411006	0.007831525	-0.059265775	-0.486351521	0.367819971	0.770358336	-0.064691953	-1.54310021	-3.96396012	0.8777597	0.191744617	-0.000630874
ASR	2015	Genus	Syzygium	0.706049057	0.599740933	0.812357181	8.65E-26	-0.257773902	-0.383449993	-0.132097811	8.43E-05	0.103434113	0.021639192	-0.471157189	0.514435572	0.930914151	0.096693577
ASR	2015	Genus	Tabernaemontana	0.582411529	0.203838738	0.96098432	0.005492637	-0.318741034	-0.865275264	0.227793196	0.229841471	0.040270172	0.242631824	-4.858410993	5.343674641	0.919170471	-0.038777579
ASR	2015	Genus	Triadica	0.709214204	0.329361473	1.089066935	0.006588907	-0.313726264	-0.648825263	0.021372735	0.060088438	0.535172781	-0.343070124	-2.679298666	1.993158417	0.67211098	0.422288244
ASR	2015	Genus	Vatica	0.585220066	0.246207127	0.924233004	0.001223577	-0.010805493	-0.403692995	0.382082008	0.955891283	-0.026232074	-1.365379482	-2.569924838	-0.160834125	0.027393532	0.077544032
ASR	2015	Genus	Wendlandia	0.627889166	0.008414008	1.247364324	0.047453191	-0.179891011	-0.892352583	0.532570561	0.589518506	-0.061117009	-1.015944794	-7.137589691	5.105700103	0.719256684	-0.151483581
ASR	2015	Genus	Xanthophyllum	0.438872263	0.208942942	0.668801584	0.000421811	-0.019239232	-0.25212582	0.213647356	0.868068588	-0.02556095	-0.68361927	-1.597892965	0.230654424	0.138264086	0.008244595
ASR	2010	Family	Altingiaceae	0.446427501	0.223012496	0.669842506	0.00033956	-0.04946804	-0.264846373	0.165910293	0.641238008	-0.028576437	-0.395758867	-0.964208937	0.172691202	0.164319791	0.009854845
ASR	2010	Family	Anacardiaceae	0.459517849	0.187294423	0.731741274	0.004098953	-0.063061317	-0.339938998	0.213816364	0.618810281	-0.079277469	-0.677245244	-1.616985437	0.26249495	0.135113165	0.097411886
ASR	2010	Family	Annonaceae	0.306762295	0.160410163	0.453114426	7.52E-05	0.182629984	-0.006922845	0.372182814	0.058764074	0.031206853	-0.395414912	-1.13182711	0.340997285	0.28853284	0.032874416
ASR	2010	Family	Apocynaceae	0.252087777	0.061438318	0.442737236	0.01179314	0.159315169	-0.077017945	0.395648283	0.176488913	0.037869997	-0.239781356	-1.364417352	0.88485464	0.662685167	0.002997045
ASR	2010	Family	Aquifoliaceae	0.270209624	-0.069590047	0.610009295	0.110740865	0.148942619	-0.275761635	0.573646873	0.466323187	-0.028360475	-1.046185416	-3.193268343	1.10089751	0.313701874	-0.022080533
ASR	2010	Family	Araliaceae	0.471902034	0.290924365	0.652879703	1.88E-06	0.012292198	-0.18278865	0.207373046	0.900352558	-0.014056925	-1.032935595	-1.647053274	-0.418817916	0.001291043	0.115565125
ASR	2010	Family	Bignoniaceae	0.195748683	-0.141372907	0.532870272	0.237256891	0.209934521	-0.18419118	0.604060222	0.276712448	0.014398165	-0.798886581	-3.062480373	1.464707211	0.465210824	-0.011803647
ASR	2010	Family	Burseraceae	0.253109542	-0.059091568	0.565310653	0.10706051	0.249742384	-0.155541714	0.655026483	0.215129766	0.025379118	-0.865900189	-2.613950399	0.882150021	0.315443758	0.027718492
ASR	2010	Family	Cannabaceae	1.173214626	0.876381957	1.470047296	1.31E-11	-0.646278177	-1.029328658	-0.263227697	0.001198841	0.110063821	-1.711598837	-3.593943679	0.170746006	0.074129433	0.134069291
ASR	2010	Family	Cardiopteridaceae	0.616519166	0.083565162	1.14947317	0.0248348	-0.024958051	-0.730464692	0.68054859	0.942884419	-0.033153575	-3.954710094	-9.033598454	1.124178266	0.122108263	0.017172344
ASR	2010	Family	Clusiaceae	0.46271795	0.276831879	0.648604022	7.93E-06	-0.080714768	-0.297528181	0.136098645	0.457802243	-0.009055272	-1.281001061	-2.313664708	-0.248337414	0.016145079	0.090047354
ASR	2010	Family	Daphniphyllaceae	0.095159989	-0.138355645	0.328675623	0.404323355	0.342435636	0.085392788	0.599478484	0.01171707	0.253032	0.003630086	-1.353801806	1.361061979	0.995579028	0.211535161
ASR	2010	Family	Dilleniaceae	0.523437314	0.362154057	0.684720571	4.59E-08	-0.073342221	-0.2572293	0.110544858	0.42620121	-0.007620667	-0.377362855	-0.922688599	0.167962889	0.170238365	0.01261092
ASR	2010	Family	Dipterocarpaceae	0.647008673	0.243327728	1.050689617	0.002477333	-0.102570492	-0.581687689	0.376546706	0.666972923	-0.021830658	-1.882958169	-4.225859529	0.459943191	0.111831788	0.021962749
ASR	2010	Family	Ebenaceae	0.606771381	0.416003869	0.797538894	4.99E-09	-0.015936841	-0.251608271	0.219734589	0.893728518	-0.008048651	-1.776704327	-2.722832332	-0.830576321	0.000305874	0.087817041
ASR	2010	Family	Elaeocarpaceae	0.314301113	-0.137103412	0.765705638	0.149690754	0.09491909	-0.397621836	0.587460016	0.673144451	-0.088133353	-0.642131815	-3.190913093	1.906649463	0.577258656	-0.174593479
ASR	2010	Family	Euphorbiaceae	0.661665549	0.448837362	0.874493735	2.54E-08	-0.17772338	-0.40816479	0.052718029	0.128755867	0.016673744	-0.192310389	-1.18220203	0.797581252	0.699979529	0.005973377
ASR	2010	Family	Fabaceae	0.581758084	0.422454252	0.741061915	6.04E-10	-0.142093219	-0.316165131	0.031978692	0.107832156	0.025295093	-0.399876454	-1.026232968	0.226480061	0.206653049	0.034924815
ASR	2010	Family	Fagaceae	0.995647137	0.770943531	1.220350743	2.14E-15	-0.281385613	-0.484701505	-0.078069721	0.006961671	0.036633327	-0.933749921	-1.420033861	-0.44746598	0.000209079	0.107260194
ASR	2010	Family	Hypericaceae	1.207052139	0.046286142	2.367818137	0.043534514	-0.769295751	-2.099518007	0.560926505	0.213750764	0.098092587	-6.279021442	-14.90099488	2.342951996	0.125032918	0.311931063
ASR	2010	Family	Ixonanthaceae	-0.133349509	-0.695212771	0.428513753	0.608470863	0.492164421	0.030036357	0.954292485	0.039079397	0.29626715	1.066932098	-1.579398788	3.713262983	0.385524381	0.284229522
ASR	2010	Family	Juglandaceae	0.562867468	0.21802239	0.907712547	0.002045282	-0.043896309	-0.398408429	0.310615812	0.803672544	-0.023397702	-1.808283534	-3.062489213	-0.554077856	0.005846648	0.138275104
ASR	2010	Family	Lamiaceae	0.361380467	-0.395570473	1.118331407	0.22599005	-0.037838322	-1.160765037	1.085088393	0.921370845	-0.328241912	-7.296988913	-19.29681877	4.702840942	0.120285166	0.549523149
ASR	2010	Family	Lauraceae	0.763898719	0.578421281	0.949376157	1.99E-14	-0.080148804	-0.298572376	0.138274768	0.470607156	-0.001827496	-3.141139693	-4.135095034	-2.147184351	1.94E-09	0.124689517
ASR	2010	Family	Magnoliaceae	0.405383974	0.282172025	0.528595923	3.00E-07	-0.033714403	-0.160887848	0.093459043	0.590938508	-0.025795695	-0.202004051	-0.656501719	0.252493617	0.36932618	-0.032116465
ASR	2010	Family	Malvaceae	0.460685053	0.281918972	0.639451134	1.93E-06	0.059339067	-0.168091304	0.286769438	0.605134419	-0.008880614	-0.595299071	-1.448024167	0.257426025	0.168631648	0.002425997
ASR	2010	Family	Melastomataceae	0.677229001	-0.018172828	1.37263083	0.055066833	-0.366515738	-1.418953115	0.685921639	0.451059418	-0.039432117	-3.380499261	-9.581103379	2.820104856	0.244138897	0.023556149
ASR	2010	Family	Metteniusaceae	0.301029996	0.301029996	0.301029996	0	0	0	0	NA	NA	0	0	0	NA	NA
ASR	2010	Family	Moraceae	0.762827491	0.582022798	0.943632183	1.47E-13	-0.216130256	-0.414234605	-0.018025907	0.032758646	0.029898625	-0.275222116	-0.776259357	0.225815125	0.278888772	0.03140454
ASR	2010	Family	Myrtaceae	0.732657442	0.59991651	0.865398373	4.23E-22	-0.174169162	-0.32109649	-0.027241835	0.020393436	0.020999954	-0.585829511	-1.129099368	-0.042559653	0.034693976	0.037368705
ASR	2010	Family	Oleaceae	0.313646693	-0.001754539	0.629047925	0.051224368	0.138692776	-0.211906418	0.48929197	0.428211418	-0.009282244	-1.02726263	-2.746758661	0.692233402	0.233767334	0.00292626
ASR	2010	Family	Pandaceae	0.20414	-0.041031305	0.449311306	0.093240029	0.206005444	-0.187769061	0.59977995	0.270800308	0.031585489	-0.354330807	-3.23235294	2.523691326	0.786915624	-0.066821701
ASR	2010	Family	Pentaphylacaceae	0.829236578	0.642115816	1.016357339	9.11E-15	-0.230280744	-0.452232528	-0.008328961	0.042116697	0.02412562	-1.091901584	-1.764762436	-0.419040732	0.001673111	0.089814989
ASR	2010	Family	Phyllanthaceae	0.51431006	0.370094196	0.658525924	2.48E-10	-0.091545656	-0.261490324	0.078399011	0.287593138	0.001494067	-0.003272189	-0.585135926	0.578591548	0.991114782	-0.009126998
ASR	2010	Family	Podocarpaceae	0.606772018	0.335027461	0.878516575	8.04E-05	-0.06165133	-0.313194344	0.189891684	0.620343276	-0.024774887	-0.655783433	-1.150037728	-0.161529139	0.011082301	0.154565371
ASR	2010	Family	Polygalaceae	0.442787064	0.21542958	0.670144548	0.000328242	-0.022359971	-0.257578489	0.212858546	0.848522287	-0.024669671	-0.749634621	-1.691444418	0.192175177	0.115386521	0.015622871
ASR	2010	Family	Primulaceae	0.414530258	0.267467357	0.561593159	7.31E-07	-0.005205987	-0.21397497	0.203562996	0.960252917	-0.019948826	0.168434519	-0.551008982	0.88787802	0.640101592	-0.036083781
ASR	2010	Family	Proteaceae	0.306346247	0.043619412	0.569073081	0.023748394	0.155448407	-0.174932991	0.485829804	0.344674005	-0.002479196	-0.469193058	-2.734946114	1.796559997	0.675373808	-0.029755875
ASR	2010	Family	Rosaceae	0.345917987	-0.142675415	0.83451139	0.128419154	0.043394203	-0.635295427	0.722083834	0.875886721	-0.193551554	-0.849311296	-7.640537628	5.941915036	0.745923625	-0.448286838
ASR	2010	Family	Rubiaceae	0.647767978	0.483702784	0.811833172	7.14E-13	-0.092900407	-0.326597988	0.140797174	0.43361597	-0.002345958	-1.473156871	-2.440696188	-0.505617553	0.00306255	0.044771042
ASR	2010	Family	Rutaceae	0.425954695	0.05051863	0.801390759	0.026769212	0.158878841	-0.257469856	0.575227537	0.449008165	-0.006126592	-2.857189248	-4.819914652	-0.894463845	0.004962312	0.093132032
ASR	2010	Family	Sabiaceae	0.402000392	0.212082323	0.591918461	0.000162641	-4.48E-05	-0.210982174	0.21089252	0.999656186	-0.034482752	-0.798941994	-1.829117534	0.231233545	0.123375525	0.017157703
ASR	2010	Family	Salicaceae	0.488083514	0.145035764	0.831131264	0.008023571	-0.170587831	-0.681174048	0.339998386	0.490422245	-0.028755151	-0.850488336	-3.437488818	1.736512146	0.49584951	-0.060848338
ASR	2010	Family	Sapindaceae	0.4502964	0.31676754	0.583825261	1.16E-08	-0.068078339	-0.211742641	0.075585964	0.346058337	-0.001810918	-0.044591597	-0.479074651	0.389891457	0.837579115	-0.020604707
ASR	2010	Family	Sapotaceae	0.341165245	0.096287826	0.586042665	0.007222253	0.165336948	-0.13178414	0.462458037	0.26940397	0.004529985	-1.231037044	-2.481690759	0.019616672	0.053567999	0.056195374
ASR	2010	Family	Schisandraceae	0.639837469	-1.868385185	3.148060124	0.476322959	-0.218317935	-3.359020085	2.922384215	0.839123214	-0.311932158	-5.819835175	-79.03854229	67.39887194	0.764945671	-0.859170802
ASR	2010	Family	Styracaceae	0.434544676	0.211200733	0.657888618	0.000649635	-0.077323421	-0.289040899	0.134394057	0.454010315	-0.021224695	-0.560272068	-1.330156724	0.209612588	0.143668798	0.045940118
ASR	2010	Family	Symplocaceae	0.666022717	0.437188179	0.894857255	7.81E-08	-0.11258891	-0.370262892	0.145085072	0.388324616	-0.002317549	-1.670953439	-2.562895362	-0.779011516	0.000327177	0.10473812
ASR	2010	Family	Theaceae	0.898016189	0.502916515	1.293115864	2.54E-05	-0.250975521	-0.653335013	0.15138397	0.217268847	0.008432472	-1.501745586	-2.759597518	-0.243893654	0.02005956	0.076162764
ASR	2015	Family	Altingiaceae	0.492117925	0.22805803	0.756177821	0.000805305	-0.087916873	-0.338773409	0.162939663	0.475766572	-0.020164453	-0.494859674	-1.234147644	0.244428296	0.178975842	0.01936316
ASR	2015	Family	Anacardiaceae	0.596993711	0.329151825	0.864835597	0.000697764	-0.221053031	-0.487789808	0.045683745	0.093591494	0.200931655	-0.162983268	-1.077280844	0.751314308	0.691812342	0.119643265
ASR	2015	Family	Annonaceae	0.402497024	0.258559625	0.546434422	3.05E-07	0.062917122	-0.120991222	0.246825466	0.498220728	-0.00628714	-0.252571785	-0.945534127	0.440390557	0.470582223	-0.011937909
ASR	2015	Family	Apocynaceae	0.283214771	0.06163489	0.504794652	0.014833719	0.136375923	-0.130934545	0.40368639	0.299912974	0.00627225	0.610310064	-0.752946483	1.97356661	0.360508925	0.000173287
ASR	2015	Family	Aquifoliaceae	0.196833329	-0.180030897	0.573697555	0.281475808	0.249733053	-0.222550779	0.722016886	0.275793124	0.018723835	-0.695056556	-3.747074484	2.356961371	0.630926105	-0.037441832
ASR	2015	Family	Araliaceae	0.435864302	0.240973021	0.630755582	3.12E-05	0.02986706	-0.172311642	0.232045762	0.769057956	-0.01341085	-1.025611301	-1.699738361	-0.351484242	0.003405723	0.095900269
ASR	2015	Family	Bignoniaceae	0.239559249	0.034397336	0.444721162	0.024582352	0.14832454	-0.098106768	0.394755848	0.222170621	0.030563816	-0.312437258	-1.784916123	1.160041608	0.660043302	-0.014502136
ASR	2015	Family	Burseraceae	0.251483964	-0.099862282	0.602830211	0.152603408	0.251037802	-0.188054915	0.690130518	0.249575892	0.015450765	-0.405011129	-2.540866175	1.730843917	0.698471072	-0.020528175
ASR	2015	Family	Cannabaceae	1.295463552	0.978495771	1.612431334	3.60E-12	-0.785753278	-1.181863892	-0.389642664	0.000165906	0.147783622	-1.371763687	-3.203262693	0.45973532	0.140069173	0.160128765
ASR	2015	Family	Cardiopteridaceae	0.682328194	0.170387878	1.194268511	0.010594946	-0.074977601	-0.743490714	0.593535512	0.820747104	-0.029570797	-4.121952635	-8.570460093	0.326554822	0.068168082	0.047006248
ASR	2015	Family	Clusiaceae	0.433335163	0.225014503	0.641655823	0.000121797	-0.029405361	-0.271344013	0.212533291	0.807983028	-0.019564857	-1.505121351	-2.505089886	-0.505152817	0.003989086	0.128714158
ASR	2015	Family	Daphniphyllaceae	0.136781135	-0.068122706	0.341684976	0.177793886	0.294829672	0.070818978	0.518840366	0.012754192	0.259138872	-0.508556936	-1.673155613	0.656041742	0.369776937	0.252863754
ASR	2015	Family	Dilleniaceae	0.574430496	0.403467659	0.745393334	2.07E-08	-0.12639626	-0.315080802	0.062288281	0.184131376	0.017110352	-0.328115197	-0.935050338	0.278819944	0.282019567	0.021059783
ASR	2015	Family	Dipterocarpaceae	0.585220066	0.246207127	0.924233004	0.001223577	-0.010805493	-0.403692995	0.382082008	0.955891283	-0.026232074	-1.365379482	-2.569924838	-0.160834125	0.027393532	0.077544032
ASR	2015	Family	Ebenaceae	0.538779878	0.340534028	0.737025729	3.52E-07	0.041552844	-0.198624257	0.281729946	0.732635332	-0.006999646	-1.952000024	-2.897529935	-1.006470113	7.79E-05	0.104534163
ASR	2015	Family	Elaeocarpaceae	0.384611037	0.036248635	0.732973439	0.033677242	-0.020752546	-0.395851749	0.354346657	0.904333466	-0.098330954	-0.487642171	-2.390786548	1.415502205	0.576382606	-0.176450419
ASR	2015	Family	Euphorbiaceae	0.672199528	0.451776264	0.892622792	5.41E-08	-0.169004268	-0.405137833	0.067129297	0.157935832	0.014192871	-0.096992134	-1.038950428	0.84496616	0.837883464	0.000711977
ASR	2015	Family	Fabaceae	0.592399071	0.427454896	0.757343246	1.13E-09	-0.159655537	-0.336622382	0.017311308	0.076166673	0.035086629	-0.439540592	-1.044741081	0.165659896	0.151499976	0.052338978
ASR	2015	Family	Fagaceae	1.021912539	0.778930757	1.264894321	3.97E-14	-0.296958038	-0.510288805	-0.083627271	0.006663804	0.039135413	-1.099023829	-1.605436566	-0.592611092	3.14E-05	0.133239588
ASR	2015	Family	Hypericaceae	0.775854245	-0.286600314	1.838308803	0.124193335	-0.286399057	-1.425923739	0.853125625	0.561146986	-0.097486698	-2.167549565	-6.708759544	2.373660415	0.274456689	-0.012220557
ASR	2015	Family	Ixonanthaceae	-0.114010154	-0.668098006	0.440077697	0.656419727	0.461855989	0.01393678	0.909775198	0.044445532	0.280027026	0.854657674	-1.80526183	3.514577177	0.485790924	0.24438584
ASR	2015	Family	Juglandaceae	0.756899349	0.366975492	1.146823206	0.000398502	-0.221358517	-0.595447383	0.152730348	0.236921924	0.013534573	-1.500925066	-2.831315394	-0.170534738	0.028282436	0.130253336
ASR	2015	Family	Lauraceae	0.817329425	0.640532274	0.994126575	2.31E-17	-0.157332613	-0.358924997	0.044259772	0.125561033	0.005150535	-1.647045355	-2.389975391	-0.90411532	1.83E-05	0.069293729
ASR	2015	Family	Magnoliaceae	0.386109705	0.281420673	0.490798737	3.14E-08	-0.025937174	-0.131852292	0.079977944	0.619851424	-0.026489455	-0.210181679	-0.629276809	0.20891345	0.312601015	-0.02433536
ASR	2015	Family	Malvaceae	0.431262276	0.247702014	0.614822537	1.20E-05	0.112610228	-0.117921122	0.343141578	0.333812385	-0.000687315	-0.655463138	-1.50508347	0.194157195	0.128586453	0.016460769
ASR	2015	Family	Melastomataceae	0.685125976	0.034071806	1.336180146	0.041190995	-0.363985959	-1.333396752	0.605424834	0.417692677	-0.028654386	-3.341405368	-10.56846557	3.885654833	0.317461769	-0.013261335
ASR	2015	Family	Moraceae	0.780823083	0.587483417	0.974162749	1.29E-12	-0.224609424	-0.430525265	-0.018693583	0.03280814	0.031744125	-0.209850282	-0.728274865	0.3085743	0.424173859	0.028624396
ASR	2015	Family	Myrtaceae	0.748796712	0.616730839	0.880862584	5.82E-23	-0.186211898	-0.329123817	-0.043299978	0.010910689	0.026463152	-0.748758777	-1.286063101	-0.211454452	0.006540938	0.0566027
ASR	2015	Family	Oleaceae	0.166557794	-0.082247907	0.415363495	0.183358939	0.278885561	0.002520274	0.555250848	0.048048022	0.075243367	0.386379567	-1.171098335	1.943857469	0.618183362	0.056691606
ASR	2015	Family	Pandaceae	0.355657555	-0.472958847	1.184273956	0.343923509	0.013708899	-1.214945311	1.242363109	0.979687725	-0.142743506	-4.387879443	-15.00412554	6.228366656	0.350880498	-0.139028412
ASR	2015	Family	Pentaphylacaceae	0.744103008	0.551709493	0.936496524	4.71E-12	-0.1508354	-0.37481014	0.07313934	0.184994508	0.006175517	-0.898444583	-1.591380689	-0.205508477	0.011472267	0.049022341
ASR	2015	Family	Phyllanthaceae	0.476813641	0.31628993	0.637337351	7.95E-08	-0.040448719	-0.228628612	0.147731174	0.669976377	-0.01018948	0.017542641	-0.584202288	0.61928757	0.95387325	-0.022933088
ASR	2015	Family	Podocarpaceae	0.598514031	0.288694759	0.908333304	0.000471317	-0.050855516	-0.334930073	0.233219042	0.716592557	-0.03076383	-0.763960416	-1.36776835	-0.160152482	0.015070847	0.144581409
ASR	2015	Family	Polygalaceae	0.438872263	0.208942942	0.668801584	0.000421811	-0.019239232	-0.25212582	0.213647356	0.868068588	-0.02556095	-0.68361927	-1.597892965	0.230654424	0.138264086	0.008244595
ASR	2015	Family	Primulaceae	0.454388104	0.308931309	0.599844899	7.23E-08	-0.079340614	-0.281325306	0.122644078	0.434146077	-0.00719685	0.019676041	-0.743096942	0.782449025	0.958901164	-0.026891809
ASR	2015	Family	Proteaceae	0.333477403	0.075512481	0.591442325	0.013025775	0.116892606	-0.200241116	0.434026329	0.457458952	-0.014177142	-0.54155242	-2.696407382	1.613302541	0.611145525	-0.039677033
ASR	2015	Family	Rosaceae	0.553615272	0.087675542	1.019555002	0.028285661	-0.27946834	-0.913285806	0.354349127	0.308432121	0.045299579	-1.364202195	-9.747759613	7.019355222	0.674832383	-0.135435148
ASR	2015	Family	Rubiaceae	0.657760432	0.493520073	0.822000791	4.01E-13	-0.117682797	-0.34408514	0.108719545	0.306184729	0.000334002	-1.77464044	-2.719563176	-0.829717705	0.0002869	0.074159218
ASR	2015	Family	Rutaceae	0.405095275	0.068697362	0.741493188	0.018975718	0.154920789	-0.207823933	0.517665511	0.397239296	-0.003880717	-2.176915588	-3.816641528	-0.537189648	0.010012564	0.075550569
ASR	2015	Family	Sabiaceae	0.400448689	0.244572047	0.556325331	1.47E-05	-0.010609097	-0.168925882	0.147707688	0.89165828	-0.036311412	-0.136376547	-0.403318937	0.130565842	0.303318733	-0.032381207
ASR	2015	Family	Salicaceae	0.749094596	0.370668054	1.127521138	0.000743514	-0.476709467	-1.016398014	0.062979079	0.079280957	0.137216677	0.414827774	-2.16748447	2.997140018	0.735558995	0.083361718
ASR	2015	Family	Sapindaceae	0.418978708	0.277791195	0.560166221	2.52E-07	-0.030173085	-0.181648661	0.121302491	0.690791755	-0.016744892	-0.16159179	-0.712286323	0.389102743	0.558117869	-0.030184332
ASR	2015	Family	Sapotaceae	0.275834992	0.077753764	0.47391622	0.007231702	0.222005802	-0.012916144	0.456927748	0.063498565	0.04496808	-0.678532119	-1.646634853	0.289570615	0.165617773	0.061927834
ASR	2015	Family	Schisandraceae	0.122791181	-0.975615964	1.221198327	0.771772218	0.389963508	-1.00166125	1.781588266	0.480009519	-0.085701936	-3.097722906	-19.15527187	12.95982606	0.582674108	-0.286026372
ASR	2015	Family	Styracaceae	0.525902403	0.233471475	0.818333331	0.001742826	-0.144075835	-0.411375208	0.123223537	0.26700777	0.021938307	-0.480955351	-1.258551717	0.296641015	0.204396283	0.073898395
ASR	2015	Family	Symplocaceae	0.584774782	0.348033748	0.821515815	3.66E-06	-0.026604182	-0.291085054	0.23787669	0.842238505	-0.009503008	-1.751997183	-2.640118333	-0.863876033	0.000165965	0.115835526
ASR	2015	Family	Theaceae	0.841853585	0.423307559	1.260399611	0.000156878	-0.196070205	-0.606990907	0.214850496	0.344068166	-0.00140788	-1.29107421	-2.638347602	0.056199181	0.060037201	0.03865556
ASR	2010	Order	Apiales	0.471902034	0.290924365	0.652879703	1.88E-06	0.012292198	-0.18278865	0.207373046	0.900352558	-0.014056925	-1.032935595	-1.647053274	-0.418817916	0.001291043	0.115565125
ASR	2010	Order	Aquifoliales	0.541550979	0.205267941	0.877834018	0.002186447	-0.017195401	-0.456620847	0.422230045	0.937614829	-0.020701696	-2.766204779	-5.119227252	-0.413182307	0.022210057	0.068440778
ASR	2010	Order	Austrobaileyales	0.639837469	-1.868385185	3.148060124	0.476322959	-0.218317935	-3.359020085	2.922384215	0.839123214	-0.311932158	-5.819835175	-79.03854229	67.39887194	0.764945671	-0.859170802
ASR	2010	Order	Dilleniales	0.523437314	0.362154057	0.684720571	4.59E-08	-0.073342221	-0.2572293	0.110544858	0.42620121	-0.007620667	-0.377362855	-0.922688599	0.167962889	0.170238365	0.01261092
ASR	2010	Order	Ericales	0.887577236	0.706360492	1.068793981	1.64E-19	-0.043345731	-0.250623543	0.163932081	0.681059877	-0.002531509	-3.208443227	-4.031864198	-2.385022256	2.05E-13	0.147571967
ASR	2010	Order	Fabales	0.628333983	0.477525761	0.779142205	5.74E-13	-0.167066463	-0.327886381	-0.006246545	0.041893655	0.030849631	-0.625341014	-1.215083423	-0.035598604	0.037910726	0.062642565
ASR	2010	Order	Fagales	1.049835962	0.825464581	1.274207344	5.36E-17	-0.31655329	-0.519144619	-0.113961961	0.00236095	0.042603869	-1.068880482	-1.557071399	-0.580689565	2.53E-05	0.12399515
ASR	2010	Order	Gentianales	0.600395422	0.450195104	0.750595741	2.48E-13	-0.017952135	-0.229936077	0.194031806	0.867504354	-0.005169934	-1.223706817	-2.186130134	-0.2612835	0.012982026	0.022347644
ASR	2010	Order	Lamiales	0.184170395	-0.050986504	0.419327294	0.122738809	0.306039489	0.03079697	0.581282008	0.029845473	0.053794116	-0.923713406	-2.390765992	0.54333918	0.213202803	0.061789013
ASR	2010	Order	Laurales	0.763898719	0.578421281	0.949376157	1.99E-14	-0.080148804	-0.298572376	0.138274768	0.470607156	-0.001827496	-3.141139693	-4.135095034	-2.147184351	1.94E-09	0.124689517
ASR	2010	Order	Magnoliales	0.481876971	0.375943652	0.58781029	4.42E-15	-0.040651397	-0.167948891	0.086646098	0.528359777	-0.005068341	-0.330280542	-0.756463292	0.095902208	0.127533903	0.006346854
ASR	2010	Order	Malpighiales	0.70208619	0.566280672	0.837891709	1.63E-20	-0.106917772	-0.259564107	0.045728563	0.168951804	0.003689335	-0.58748174	-1.14807503	-0.02688845	0.0400556	0.016883797
ASR	2010	Order	Malvales	0.483122813	0.256784356	0.709461271	4.99E-05	0.125229116	-0.151396318	0.40185455	0.371404842	-0.001851869	-1.111724397	-2.103211063	-0.120237731	0.028347115	0.034763762
ASR	2010	Order	Metteniusales	0.301029996	0.301029996	0.301029996	0	0	0	0	NA	NA	0	0	0	NA	NA
ASR	2010	Order	Myrtales	0.743659192	0.615161893	0.872156491	5.36E-24	-0.177919357	-0.321765075	-0.034073639	0.015576067	0.021775646	-0.56068341	-1.102021967	-0.019344853	0.042421428	0.035594277
ASR	2010	Order	Oxalidales	0.37918532	-0.085421083	0.843791723	0.099927637	0.040556176	-0.478340642	0.559452995	0.866541427	-0.087982141	-0.748983004	-3.432622076	1.934656067	0.547950965	-0.152223261
ASR	2010	Order	Pinales	-1.060585574	-5.597933092	3.476761944	0.510911432	1.755082591	-3.364376761	6.874541943	0.355049222	0.045422311	16.95977668	-199.4788023	233.3983557	0.768098679	-0.354863296
ASR	2010	Order	Podocarpales	0.606772018	0.335027461	0.878516575	8.04E-05	-0.06165133	-0.313194344	0.189891684	0.620343276	-0.024774887	-0.655783433	-1.150037728	-0.161529139	0.011082301	0.154565371
ASR	2010	Order	Proteales	0.403445087	0.258729758	0.548160416	5.13E-07	0.052588789	-0.120131813	0.22530939	0.545339799	-0.009499195	-0.957258134	-1.656778972	-0.257737296	0.008075595	0.080616797
ASR	2010	Order	Rosales	1.095881125	0.897812456	1.293949794	9.90E-22	-0.499435748	-0.721213578	-0.277657917	1.53E-05	0.091525227	-0.432170787	-1.225327931	0.360986358	0.283780474	0.092288852
ASR	2010	Order	Sapindales	0.529419329	0.363482886	0.695355772	2.75E-09	0.039588308	-0.142089042	0.221265659	0.667527503	-0.00508666	-0.991101048	-1.556450045	-0.425752051	0.000688064	0.059500279
ASR	2010	Order	Saxifragales	0.379629372	0.200975222	0.558283521	8.94E-05	0.057754382	-0.122245186	0.23775395	0.522071291	-0.01182309	-0.546458078	-1.037497794	-0.055418363	0.029927633	0.064658195
ASR	2015	Order	Apiales	0.435864302	0.240973021	0.630755582	3.12E-05	0.02986706	-0.172311642	0.232045762	0.769057956	-0.01341085	-1.025611301	-1.699738361	-0.351484242	0.003405723	0.095900269
ASR	2015	Order	Aquifoliales	0.63835891	0.26851366	1.008204161	0.001099973	-0.103788775	-0.581084301	0.373506751	0.664041472	-0.016446995	-2.869532112	-5.80300625	0.063942026	0.055000894	0.039762829
ASR	2015	Order	Austrobaileyales	0.122791181	-0.975615964	1.221198327	0.771772218	0.389963508	-1.00166125	1.781588266	0.480009519	-0.085701936	-3.097722906	-19.15527187	12.95982606	0.582674108	-0.286026372
ASR	2015	Order	Dilleniales	0.574430496	0.403467659	0.745393334	2.07E-08	-0.12639626	-0.315080802	0.062288281	0.184131376	0.017110352	-0.328115197	-0.935050338	0.278819944	0.282019567	0.021059783
ASR	2015	Order	Ericales	0.740615781	0.565900232	0.915331331	2.10E-15	0.098547044	-0.097708013	0.294802101	0.323970619	-7.36E-05	-3.222439702	-3.992064271	-2.452815132	4.30E-15	0.169236692
ASR	2015	Order	Fabales	0.629719138	0.474057102	0.785381175	2.21E-12	-0.171369759	-0.334142457	-0.008597061	0.039273098	0.032873415	-0.641413755	-1.215984654	-0.066842855	0.029056553	0.069969817
ASR	2015	Order	Fagales	1.064836689	0.818209506	1.311463872	5.97E-15	-0.330412383	-0.545928831	-0.114895934	0.002846295	0.042638981	-1.200933758	-1.714956852	-0.686910664	7.59E-06	0.138501178
ASR	2015	Order	Gentianales	0.617125255	0.469273154	0.764977355	3.18E-14	-0.051658136	-0.253377718	0.150061446	0.613998664	-0.004020089	-1.539465285	-2.426659902	-0.652270669	0.000762132	0.050972536
ASR	2015	Order	Lamiales	0.171125868	-0.021850505	0.364102241	0.081289903	0.311828296	0.085441839	0.538214753	0.007657935	0.086754969	-0.040177078	-1.338056367	1.25770221	0.950915357	0.073177259
ASR	2015	Order	Laurales	0.817329425	0.640532274	0.994126575	2.31E-17	-0.157332613	-0.358924997	0.044259772	0.125561033	0.005150535	-1.647045355	-2.389975391	-0.90411532	1.83E-05	0.069293729
ASR	2015	Order	Magnoliales	0.50249605	0.403448842	0.601543258	1.08E-17	-0.066507177	-0.184850691	0.051836338	0.26813001	0.001911363	-0.230323189	-0.618648286	0.158001908	0.242626117	0.004974127
ASR	2015	Order	Malpighiales	0.734429846	0.596448151	0.87241154	2.77E-21	-0.143985679	-0.295101772	0.007130413	0.061734271	0.010810373	-0.435375312	-0.997189789	0.126439164	0.128157406	0.016504077
ASR	2015	Order	Malvales	0.39412175	0.1614689	0.626774599	0.001097053	0.245200633	-0.03851954	0.528920806	0.089528433	0.018472685	-1.171513607	-2.162973114	-0.180054101	0.02103684	0.059895121
ASR	2015	Order	Myrtales	0.754800861	0.626330947	0.883270775	1.76E-24	-0.184562965	-0.325355997	-0.043769932	0.010430051	0.025259185	-0.755972098	-1.303318828	-0.208625369	0.00701183	0.053103079
ASR	2015	Order	Oxalidales	0.394737985	0.049362517	0.740113454	0.028180396	-0.017624679	-0.404165394	0.368916036	0.923034763	-0.076119875	-0.83261189	-2.68046118	1.0152374	0.345608146	-0.07912389
ASR	2015	Order	Pinales	0.044891127	-4.048484357	4.138266611	0.97435091	0.388666436	-4.120488403	4.897821275	0.801650166	-0.300708766	-20.72803393	-107.0454542	65.5893863	0.41007135	-0.272062324
ASR	2015	Order	Podocarpales	0.598514031	0.288694759	0.908333304	0.000471317	-0.050855516	-0.334930073	0.233219042	0.716592557	-0.03076383	-0.763960416	-1.36776835	-0.160152482	0.015070847	0.144581409
ASR	2015	Order	Proteales	0.432137059	0.31204933	0.552224788	8.67E-10	0.005171288	-0.130271025	0.140613602	0.939438412	-0.015532684	-0.205785734	-0.422756704	0.011185236	0.062639622	0.023999128
ASR	2015	Order	Rosales	1.103145492	0.883196144	1.323094839	1.12E-18	-0.491278285	-0.733185638	-0.249370932	9.01E-05	0.077610717	-0.25186241	-1.19654932	0.6928245	0.599448008	0.073847967
ASR	2015	Order	Sapindales	0.512132528	0.352239305	0.67202575	2.30E-09	0.037623437	-0.133268843	0.208515718	0.664354295	-0.004909791	-0.989709083	-1.4632883	-0.516129867	5.85E-05	0.08406285
ASR	2015	Order	Saxifragales	0.325644826	0.145991787	0.505297864	0.000678176	0.113009257	-0.067532042	0.293550556	0.213906859	0.012651352	-0.756972381	-1.336385163	-0.177559599	0.0116334	0.127656148
ASR	2010	Superorder	Asteranae	1.319009847	1.118769658	1.519250036	8.01E-32	-0.335037008	-0.568343151	-0.101730865	0.00500417	0.018750851	-3.411911138	-4.544787647	-2.279034628	7.35E-09	0.102750628
ASR	2010	Superorder	Austrobaileyanae	0.639837469	-1.868385185	3.148060124	0.476322959	-0.218317935	-3.359020085	2.922384215	0.839123214	-0.311932158	-5.819835175	-79.03854229	67.39887194	0.764945671	-0.859170802
ASR	2010	Superorder	Dillenianae	0.523437314	0.362154057	0.684720571	4.59E-08	-0.073342221	-0.2572293	0.110544858	0.42620121	-0.007620667	-0.377362855	-0.922688599	0.167962889	0.170238365	0.01261092
ASR	2010	Superorder	Magnolianae	0.726490388	0.565002724	0.887978052	5.91E-17	-0.004217702	-0.194178772	0.185743369	0.965185583	-0.003099646	-2.29861672	-3.06443567	-1.532797771	8.97E-09	0.092371841
ASR	2010	Superorder	NA	0.549751909	0.306920696	0.792583121	5.01E-05	0.00073675	-0.232744892	0.234218392	0.994932999	-0.027025892	-0.656065164	-1.124380024	-0.187750305	0.007353748	0.137780262
ASR	2010	Superorder	Proteanae	0.403445087	0.258729758	0.548160416	5.13E-07	0.052588789	-0.120131813	0.22530939	0.545339799	-0.009499195	-0.957258134	-1.656778972	-0.257737296	0.008075595	0.080616797
ASR	2010	Superorder	Rosanae	1.937986426	1.762625746	2.113347105	3.94E-68	-0.789967694	-0.96998364	-0.609951748	1.84E-16	0.164910771	-1.401305339	-2.08343942	-0.719171259	6.51E-05	0.198023213
ASR	2010	Superorder	Saxifraganae	0.379629372	0.200975222	0.558283521	8.94E-05	0.057754382	-0.122245186	0.23775395	0.522071291	-0.01182309	-0.546458078	-1.037497794	-0.055418363	0.029927633	0.064658195
ASR	2015	Superorder	Asteranae	1.261868633	1.064262656	1.45947461	3.10E-30	-0.273783595	-0.498572056	-0.048995133	0.017121475	0.012987846	-3.191994376	-4.296870419	-2.087118333	2.77E-08	0.092094694
ASR	2015	Superorder	Austrobaileyanae	0.122791181	-0.975615964	1.221198327	0.771772218	0.389963508	-1.00166125	1.781588266	0.480009519	-0.085701936	-3.097722906	-19.15527187	12.95982606	0.582674108	-0.286026372
ASR	2015	Superorder	Dillenianae	0.574430496	0.403467659	0.745393334	2.07E-08	-0.12639626	-0.315080802	0.062288281	0.184131376	0.017110352	-0.328115197	-0.935050338	0.278819944	0.282019567	0.021059783
ASR	2015	Superorder	Magnolianae	0.847542396	0.692209801	1.00287499	3.80E-23	-0.148640159	-0.325602239	0.02832192	0.099405177	0.005397016	-1.452836465	-2.086956019	-0.818716911	9.23E-06	0.062361099
ASR	2015	Superorder	NA	0.512897203	0.234599895	0.791194511	0.000654872	0.027759937	-0.237156097	0.292675971	0.832771504	-0.027243227	-0.711102197	-1.316879287	-0.105325106	0.022767144	0.094165101
ASR	2015	Superorder	Proteanae	0.432137059	0.31204933	0.552224788	8.67E-10	0.005171288	-0.130271025	0.140613602	0.939438412	-0.015532684	-0.205785734	-0.422756704	0.011185236	0.062639622	0.023999128
ASR	2015	Superorder	Rosanae	1.944151841	1.766156751	2.12214693	5.09E-67	-0.790667335	-0.969404797	-0.611929872	1.12E-16	0.167537271	-1.412099585	-2.130746729	-0.693452441	0.000131808	0.197740454
ASR	2015	Superorder	Saxifraganae	0.325644826	0.145991787	0.505297864	0.000678176	0.113009257	-0.067532042	0.293550556	0.213906859	0.012651352	-0.756972381	-1.336385163	-0.177559599	0.0116334	0.127656148
