# Supplementary material for: Individual size variation reduces spatial variation in abundance of tree community assemblage, not of tree populations
Source: Ecol Evol. 2017 Nov 9;7(24):10815–28. doi: 10.1002/ece3.3594 (PMC5743614; doi:10.1002/ece3.3594)
Supplement: Supplementary file 9 [file ECE3-7-10815-s009.xlsx]

## Sheet: Sheet1
Rank	Scaling relationship	2010						2015
		Slope of linear regression (95% CI)	p-value for linear regression slope	Adj. R2 of linear regression	Quadratic coefficient of quadratic regression (95% CI)	p-value for quadratic regression quadratic coefficient	Adj. R2 of quadratic regression	Slope of linear regression (95% CI)	p-value for linear regression slope	Adj. R2 of linear regression	Quadratic coefficient of quadratic regression (95% CI)	p-value for quadratic regression quadratic coefficient	Adj. R2 of quadratic regression
species	Taylor's law for individual size	2.3569 (2.3075, 2.4063)	<0.0001	0.8621	-0.3736 (-0.4259, -0.3214)	<0.0001	0.879	2.3369 (2.2859, 2.3880)	<0.0001	0.856	-0.3566 (-0.4116, -0.3016)	<0.0001	0.8713
	Taylor's law for abundance	2.8303 (2.7324, 2.9283)	<0.0001	0.7937	-2.0476 (-2.3924, -1.7029)	<0.0001	0.8224	2.8078 (2.7076, 2.9079)	<0.0001	0.7884	-1.9413 (-2.2709, -1.6116)	<0.0001	0.8181
	Abundance-size relationship	-0.0197 (-0.0396, 0.0003)	0.0532	0.0033	-0.0339 (-0.0567, -0.0115)	0.0036	0.0122	-0.0184 (-0.0384, 0.0015)	0.0702	0.0028	-0.0327 (-0.0572, -0.0081)	0.0092	0.0099
	Abundance-size variance relationship	-0.0125 (-0.0389, 0.0139)	0.351	-0.0002	-0.0188 (-0.0318, -0.0058)	0.0047	0.0082	-0.0129 (-0.0392, 0.0134)	0.337	0	-0.0148 (-0.0282, -0.0013)	0.032	0.0043
genus	Taylor's law for individual size	2.3571 (2.2953, 2.4189)	<0.0001	0.8528	-0.3817 (-0.4480, -0.3155)	<0.0001	0.8699	2.3233 (2.2616, 2.3849)	<0.0001	0.8511	-0.3688 (-0.4350, -0.3025)	<0.0001	0.8675
	Taylor's law for abundance	2.8198 (2.7162, 2.9233)	<0.0001	0.8114	-1.8902 (-2.2372, -1.5431)	<0.0001	0.8389	2.8210 (2.7164, 2.9233)	<0.0001	0.8133	-1.9349 (-2.2665, -1.6034)	<0.0001	0.8448
	Abundance-size relationship	-0.0192 (-0.0425, 0.0041)	0.106	0.0024	-0.0404 (-0.0662, -0.0145)	0.0023	0.0149	-0.0194 (-0.0431, 0.0042)	0.107	0.0025	-0.0436 (-0.0720, -0.0153)	0.0026	0.015
	Abundance-size variance relationship	-0.0099 (-0.0406, 0.0207)	0.524	-0.0009	-0.0221 (-0.0364, -0.0079)	0.0024	0.0115	-0.0102 (-0.0413, 0.0209)	0.52	-0.0009	-0.0219 (-0.0372, -0.0065)	0.0053	0.0096
family	Taylor's law for individual size	2.2939 (2.2208, 2.3669)	<0.0001	0.8717	-0.3899 (-0.4700, -0.3096)	<0.0001	0.8895	2.3006 (2.2272, 2.3739)	<0.0001	0.8728	-0.3817 (-0.4630, -0.3004)	<0.0001	0.8896
	Taylor's law for abundance	2.7002 (2.5911, 2.8093)	<0.0001	0.8432	-2.0790 (-2.4236, -1.7344)	<0.0001	0.881	2.7269 (2.6180, 2.8359)	<0.0001	0.8515	-2.1880 (-2.5287, -1.8472)	<0.0001	0.8921
	Abundance-size relationship	-0.0119 (-0.0463, 0.0226)	0.499	-0.0012	-0.0818 (-0.1214, -0.0423)	<0.0001	0.033	-0.0150 (-0.0509, 0.0209)	0.413	-0.0008	-0.0829 (-0.1270, -0.0387)	0.0003	0.0284
	Abundance-size variance relationship	0.0142 (-0.0286, 0.0569)	0.515	-0.0013	-0.0350 (-0.0554, -0.0146)	0.0008	0.0218	0.0092 (-0.0362, 0.0547)	0.69	-0.002	-0.0377 (-0.0610, -0.0144)	0.0016	0.0193
order	Taylor's law for individual size	2.3114 (2.2071, 2.4156)	<0.0001	0.8678	-0.4058 (-0.5099, -0.3017)	<0.0001	0.8898	2.2886 (2.1851, 2.3922)	<0.0001	0.8686	-0.4138 (-0.5206, -0.3070)	<0.0001	0.8906
	Taylor's law for abundance	2.2998 (2.1877, 2.4119)	<0.0001	0.8667	-1.4631 (-1.7602, -1.1660)	<0.0001	0.9029	2.3517 (2.2390, 2.4643)	<0.0001	0.8733	-1.4829 (-1.7858, -1.1800)	<0.0001	0.908
	Abundance-size relationship	-0.0351 (-0.0966, 0.0265)	0.263	0.001	-0.1375 (-0.2032, -0.0717)	<0.0001	0.0609	-0.0443 (-0.1068, 0.0183)	0.165	0.0038	-0.1349 (-0.2099, -0.0599)	0.0005	0.0488
	Abundance-size variance relationship	0.0237 (-0.0415, 0.0889)	0.474	-0.0019	-0.0689 (-0.0984, -0.0394)	<0.0001	0.0729	0.0129 (-0.0545, 0.0804)	0.706	-0.0035	-0.0565 (-0.0895, -0.0235)	0.0009	0.0374
superorder	Taylor's law for individual size	2.1586 (2.0025, 2.3146)	<0.0001	0.8923	-0.3785 (-0.5236, -0.2334)	<0.0001	0.9164	2.1427 (1.9889, 2.2965)	<0.0001	0.8958	-0.3856 (-0.5295, -0.2417)	<0.0001	0.9205
	Taylor's law for abundance	1.8919 (1.7738, 2.0099)	<0.0001	0.9227	-0.9187 (-1.1825, -0.6550)	<0.0001	0.9505	1.8521 (1.7289, 1.9754)	<0.0001	0.9168	-0.8397 (-1.1295, -0.5499)	<0.0001	0.9407
	Abundance-size relationship	-0.0826 (-0.2467, 0.0815)	0.3197	0	-0.3791 (-0.5382, -0.2201)	<0.0001	0.2037	-0.1198 (-0.2906, 0.0511)	0.1668	0.0116	-0.4124 (-0.6012, -0.2237)	<0.0001	0.1924
	Abundance-size variance relationship	0.0493 (-0.0939, 0.1926)	0.495	-0.0063	-0.1706 (-0.2298, -0.1115)	<0.0001	0.2706	-0.0007 (-0.1469, 0.1455)	0.992	-0.0125	-0.1520 (-0.2205, -0.0835)	<0.0001	0.1779
