# Supplementary material for: Individual size variation reduces spatial variation in abundance of tree community assemblage, not of tree populations
Source: Ecol Evol. 2017 Nov 9;7(24):10815–28. doi: 10.1002/ece3.3594 (PMC5743614; doi:10.1002/ece3.3594)
Supplement: Supplementary file 10 [file ECE3-7-10815-s010.xlsx]

## Sheet: Sheet1
Rank	Scaling relationship	2010						2015
		Slope of linear regression (95% CI)	p-value for linear regression slope	Adj. R2 of linear regression	Quadratic coefficient of quadratic regression (95% CI)	p-value for quadratic regression quadratic coefficient	Adj. R2 of quadratic regression	Slope of linear regression (95% CI)	p-value for linear regression slope	Adj. R2 of linear regression	Quadratic coefficient of quadratic regression (95% CI)	p-value for quadratic regression quadratic coefficient	Adj. R2 of quadratic regression
species	Taylor's law for individual size	2.4033 (2.3620, 2.4446)	<0.0001	0.8128	-0.2944 (-0.3432, -0.2456)	<0.0001	0.8211	2.3694 (2.3278, 2.4110)	<0.0001	0.8116	-0.2778 (-0.3277, -0.2280)	<0.0001	0.819
	Abundance-size relationship	0.0093 (-0.0032, 0.0217)	0.144	0.0004	-0.0683 (-0.0832, -0.0535)	<0.0001	0.0265	0.0061 (-0.0064, 0.0185)	0.338	0	-0.0653 (-0.0803, -0.0503)	<0.0001	0.0241
genus	Taylor's law for individual size	2.4179 (2.3786, 2.4572)	<0.0001	0.8262	-0.3043 (-0.3503, -0.2583)	<0.0001	0.8352	2.3900 (2.3503, 2.4297)	<0.0001	0.8249	-0.2967 (-0.3437, -0.2497)	<0.0001	0.8335
	Abundance-size relationship	0.0099 (-0.0031, 0.0229)	0.136	0.0004	-0.0807 (-0.0960, -0.0653)	<0.0001	0.0337	0.0074 (-0.0056, 0.0203)	0.264	0	-0.0786 (-0.0940, -0.0631)	<0.0001	0.0323
family	Taylor's law for individual size	2.4463 (2.4078, 2.4848)	<0.0001	0.8431	-0.3398 (-0.3849, -0.2946)	<0.0001	0.8541	2.4188 (2.3805, 2.4571)	<0.0001	0.8456	-0.3317 (-0.3770, -0.2863)	<0.0001	0.8561
	Abundance-size relationship	0.0127 (-0.0028, 0.0282)	0.108	0.0005	-0.1107 (-0.1291, -0.0923)	<0.0001	0.0463	0.0130 (-0.0023, 0.0283)	0.095	0.0006	-0.1078 (-0.1261, -0.0894)	<0.0001	0.0456
order	Taylor's law for individual size	2.4358 (2.3959, 2.4756)	<0.0001	0.8487	-0.3773 (-0.4241, -0.3305)	<0.0001	0.8621	2.4152 (2.3763, 2.4540)	<0.0001	0.8552	-0.3812 (-0.4273, -0.3352)	<0.0001	0.8689
	Abundance-size relationship	0.0183 (-0.0008, 0.0373)	0.0608	0.001	-0.1504 (-0.1731, -0.1276)	<0.0001	0.0621	0.0189 (0.0001, 0.0376)	0.0487	0.0011	-0.1473 (-0.1700, -0.1247)	<0.0001	0.0614
superorder	Taylor's law for individual size	2.4522 (2.3990, 2.5054)	<0.0001	0.8652	-0.3685 (-0.4290, -0.3079)	<0.0001	0.8787	2.4479 (2.3955, 2.5002)	<0.0001	0.8699	-0.4120 (-0.4725, -0.3516)	<0.0001	0.886
	Abundance-size relationship	0.1106 (0.0702, 0.1509)	<0.0001	0.0214	-0.3019 (-0.3473, -0.2564)	<0.0001	0.1358	0.1087 (0.0690, 0.1484)	<0.0001	0.0216	-0.2981 (-0.3442, -0.2519)	<0.0001	0.1316
