# Supplementary material for: Individual size variation reduces spatial variation in abundance of tree community assemblage, not of tree populations
Source: Ecol Evol. 2017 Nov 9;7(24):10815–28. doi: 10.1002/ece3.3594 (PMC5743614; doi:10.1002/ece3.3594)
Supplement: Supplementary file 11 [file ECE3-7-10815-s011.xlsx]

## Sheet: Sheet1
Rank	Scaling relationship	2010						2015
		Slope of linear regression (95% CI)	p-value for linear regression slope	Adj. R2 of linear regression	Quadratic coefficient of quadratic regression (95% CI)	p-value for quadratic regression quadratic coefficient	Adj. R2 of quadratic regression	Slope of linear regression (95% CI)	p-value for linear regression slope	Adj. R2 of linear regression	Quadratic coefficient of quadratic regression (95% CI)	p-value for quadratic regression quadratic coefficient	Adj. R2 of quadratic regression
species	Taylor's law for individual size	2.9951 (2.8694, 3.1209)	<0.0001	0.6087	-2.5571 (-2.8740, -2.2402)	<0.0001	0.6679	2.9806 (2.8528, 3.1083)	<0.0001	0.6063	-2.6021 (-2.9161, -2.2881)	<0.0001	0.6702
	Taylor's law for abundance	2.8301 (2.7322, 2.9280)	<0.0001	0.7933	-2.0519 (-2.3965, -1.7073)	<0.0001	0.8221	2.8028 (2.7027, 2.9029)	<0.0001	0.7873	-1.9356 (-2.2651, -1.6061)	<0.0001	0.817
	Abundance-size relationship	-0.0584 (-0.1113, -0.0055)	0.0305	0.0044	-0.1818 (-0.3267, -0.0369)	0.014	0.0104	-0.0531 (-0.1063, 0.0002)	0.0507	0.0035	-0.2064 (-0.3662, -0.0467)	0.0114	0.0101
	Abundance-size variance relationship	-0.0316 (-0.0805, 0.0173)	0.205	0.0007	-0.0638 (-0.1047, -0.0230)	0.0022	0.0107	-0.0288 (-0.0773, 0.0198)	0.245	0.0004	-0.0560 (-0.0969, -0.0151)	0.0074	0.008
genus	Taylor's law for individual size	2.9866 (2.8365, 3.1367)	<0.0001	0.6103	-2.5465 (-2.9293, -2.1638)	<0.0001	0.6682	2.9001 (2.7464, 3.0538)	<0.0001	0.5883	-2.6048 (-2.9795, -2.2302)	<0.0001	0.655
	Taylor's law for abundance	2.8201 (2.7164, 2.9238)	<0.0001	0.8106	-1.8938 (-2.2412, -1.5464)	<0.0001	0.8383	2.8159 (2.7111, 2.9206)	<0.0001	0.8118	-1.9262 (-2.2587, -1.5937)	<0.0001	0.843
	Abundance-size relationship	-0.0579 (-0.1192, 0.0034)	0.0643	0.0036	-0.2379 (-0.4014, -0.0745)	0.0044	0.0143	-0.0518 (-0.1148, 0.0113)	0.107	0.0025	-0.2838 (-0.4693, -0.0982)	0.0028	0.0147
	Abundance-size variance relationship	-0.0274 (-0.0852, 0.0304)	0.352	-0.0002	-0.0731 (-0.1187, -0.0276)	0.0017	0.0131	-0.0267 (-0.0847, 0.0313)	0.367	-0.0003	-0.0741 (-0.1209, -0.0273)	0.002	0.013
family	Taylor's law for individual size	2.8842 (2.7067, 3.0618)	<0.0001	0.6429	-2.5236 (-2.9984, -2.0488)	<0.0001	0.7003	2.8938 (2.7100, 3.0775)	<0.0001	0.6311	-2.5827 (-3.0706, -2.0949)	<0.0001	0.6905
	Taylor's law for abundance	2.6983 (2.5886, 2.8080)	<0.0001	0.8416	-2.0806 (-2.4279, -1.7334)	<0.0001	0.8794	2.7204 (2.6112, 2.8296)	<0.0001	0.85	-2.1826 (-2.5258, -1.8393)	<0.0001	0.8903
	Abundance-size relationship	-0.0700 (-0.1622, 0.0222)	0.136	0.0028	-0.4589 (-0.7221, -0.1958)	0.0007	0.0266	-0.0747 (-0.1714, 0.0221)	0.13	0.0031	-0.4574 (-0.7604, -0.1544)	0.0032	0.0212
	Abundance-size variance relationship	-0.0071 (-0.0917, 0.0776)	0.87	-0.0022	-0.1594 (-0.2344, -0.0844)	<0.0001	0.034	-0.0149 (-0.1046, 0.0747)	0.7438	-0.0021	-0.1672 (-0.2507, -0.0838)	<0.0001	0.0312
order	Taylor's law for individual size	2.8903 (2.6362, 3.1444)	<0.0001	0.6298	-2.1190 (-2.7308, -1.5072)	<0.0001	0.6795	2.8658 (2.6022, 3.1293)	<0.0001	0.611	-2.2999 (-2.9318, -1.6680)	<0.0001	0.6685
	Taylor's law for abundance	2.3031 (2.1907, 2.4154)	<0.0001	0.8659	-1.4732 (-1.7714, -1.1750)	<0.0001	0.9024	2.3588 (2.2464, 2.4712)	<0.0001	0.8737	-1.5063 (-1.8081, -1.2045)	<0.0001	0.9091
	Abundance-size relationship	-0.1521 (-0.3104, 0.0062)	0.0596	0.0101	-0.7440 (-1.1454, -0.3425)	0.0003	0.0565	-0.1593 (-0.3217, 0.0032)	0.0546	0.0109	-0.7359 (-1.2019, -0.2700)	0.0021	0.0446
	Abundance-size variance relationship	0.0041 (-0.1231, 0.1312)	0.9498	-0.004	-0.2676 (-0.3708, -0.1643)	<0.0001	0.0872	-0.0120 (-0.1431, 0.1191)	0.8574	-0.0039	-0.1982 (-0.3069, -0.0894)	0.0004	0.0423
superorder	Taylor's law for individual size	2.6060 (2.2915, 2.9205)	<0.0001	0.7437	-1.7461 (-2.3993, -1.0929)	<0.0001	0.8022	2.6984 (2.3361, 3.0606)	<0.0001	0.7032	-2.2398 (-2.9582, -1.5214)	<0.0001	0.7896
	Taylor's law for abundance	1.8975 (1.7772, 2.0177)	<0.0001	0.9205	-0.9251 (-1.1947, -0.6556)	<0.0001	0.9485	1.8659 (1.7416, 1.9901)	<0.0001	0.9158	-0.8580 (-1.1495, -0.5665)	<0.0001	0.9403
	Abundance-size relationship	-0.4429 (-0.8489, -0.0369)	0.0329	0.0418	-1.6051 (-2.5595, -0.6507)	0.0012	0.1454	-0.4672 (-0.8937, -0.0407)	0.0322	0.0437	-1.9383 (-3.0461, -0.8305)	0.0008	0.1592
	Abundance-size variance relationship	0.0307 (-0.2573, 0.3186)	0.8327	-0.0114	-0.6604 (-0.8684, -0.4524)	<0.0001	0.3086	-0.0060 (-0.2903, 0.2783)	0.9664	-0.0123	-0.4932 (-0.7063, -0.2801)	<0.0001	0.1899
