# Supplementary material for: Individual size variation reduces spatial variation in abundance of tree community assemblage, not of tree populations
Source: Ecol Evol. 2017 Nov 9;7(24):10815–28. doi: 10.1002/ece3.3594 (PMC5743614; doi:10.1002/ece3.3594)
Supplement: Supplementary file 12 [file ECE3-7-10815-s012.xlsx]

## Sheet: Sheet1
Rank	Scaling relationship	2010						2015
		Slope of linear regression (95% CI)	p-value for linear regression slope	Adj. R2 of linear regression	Quadratic coefficient of quadratic regression (95% CI)	p-value for quadratic regression quadratic coefficient	Adj. R2 of quadratic regression	Slope of linear regression (95% CI)	p-value for linear regression slope	Adj. R2 of linear regression	Quadratic coefficient of quadratic regression (95% CI)	p-value for quadratic regression quadratic coefficient	Adj. R2 of quadratic regression
species	Taylor's law for individual size	3.0421 (2.9347, 3.1496)	<0.0001	0.5081	-2.5722 (-2.8869, -2.2575)	<0.0001	0.547	2.9893 (2.8823, 3.0963)	<0.0001	0.5093	-2.3559 (-2.6598, -2.0519)	<0.0001	0.5455
	Abundance-size relationship	-0.0179 (-0.0501, 0.0144)	0.278	0	-0.4247 (-0.5220, -0.3274)	<0.0001	0.0237	-0.0222 (-0.0543, 0.0100)	0.177	0.0003	-0.3770 (-0.4710, -0.2830)	<0.0001	0.0209
genus	Taylor's law for individual size	3.0715 (2.9656, 3.1773)	<0.0001	0.5153	-2.6605 (-2.9660, -2.3551)	<0.0001	0.5575	3.0554 (2.9505, 3.1602)	<0.0001	0.5252	-2.5287 (-2.8211, -2.2362)	<0.0001	0.5673
	Abundance-size relationship	-0.0264 (-0.0602, 0.0075)	0.127	0.0004	-0.4921 (-0.5929, -0.3913)	<0.0001	0.0293	-0.0251 (-0.0588, 0.0086)	0.144	0.0004	-0.4457 (-0.5429, -0.3486)	<0.0001	0.0268
family	Taylor's law for individual size	3.1486 (3.0428, 3.2544)	<0.0001	0.542	-2.8847 (-3.1882, -2.5813)	<0.0001	0.5912	3.1336 (3.0273, 3.2399)	<0.0001	0.5442	-2.7527 (-3.0452, -2.4603)	<0.0001	0.5935
	Abundance-size relationship	-0.0386 (-0.0792, 0.0021)	0.0631	0.0009	-0.6764 (-0.7974, -0.5553)	<0.0001	0.0406	-0.0342 (-0.0743, 0.0060)	0.0951	0.0006	-0.6107 (-0.7255, -0.4960)	<0.0001	0.0377
order	Taylor's law for individual size	3.1055 (2.9954, 3.2157)	<0.0001	0.5443	-2.9161 (-3.2326, -2.5996)	<0.0001	0.5958	3.1555 (3.0447, 3.2663)	<0.0001	0.5529	-2.9443 (-3.2455, -2.6430)	<0.0001	0.6096
	Abundance-size relationship	-0.0475 (-0.0981, 0.0031)	0.066	0.0009	-0.9485 (-1.0985, -0.7984)	<0.0001	0.0572	-0.0397 (-0.0891, 0.0097)	0.115	0.0006	-0.8545 (-0.9942, -0.7148)	<0.0001	0.0542
superorder	Taylor's law for individual size	3.1898 (3.0401, 3.3394)	<0.0001	0.5776	-3.1101 (-3.5388, -2.6815)	<0.0001	0.6353	3.0746 (2.9300, 3.2192)	<0.0001	0.58	-2.3966 (-2.7645, -2.0287)	<0.0001	0.628
	Abundance-size relationship	0.0268 (-0.0877, 0.1414)	0.646	-0.0006	-2.2213 (-2.5527, -1.8899)	<0.0001	0.1182	-0.0043 (-0.1155, 0.1069)	0.939	-0.0008	-1.6490 (-1.9355, -1.3625)	<0.0001	0.0907
